# Supplementary material for: Combined physiological and metabolomic analysis reveals the effects of different biostimulants on maize production and reproduction
Source: Front Plant Sci. 2022 Nov 23;13:1062603. doi: 10.3389/fpls.2022.1062603 (PMC9727306; doi:10.3389/fpls.2022.1062603)
Supplement: Supplementary file 1 [file DataSheet_1.zip]

Archive with 6 entries (6 files):
- File 1.XLS
- File 2.XLS
- File 3.XLS
- File 4.XLS
- File 5.XLSX
- Supplementary Figures.docx
