# Supplementary material for: Combined physiological and metabolomic analysis reveals the effects of different biostimulants on maize production and reproduction
Source: Front Plant Sci. 2022 Nov 23;13:1062603. doi: 10.3389/fpls.2022.1062603 (PMC9727306; doi:10.3389/fpls.2022.1062603)
Supplement: Supplementary file 1 [file DataSheet_1.zip › File 1.XLS]

## Sheet: all-5271
Number of total metabolites identified by LC-MS
metaID	name	mz	rt	formula	CK.1	CK.2	CK.3	CK.4	HU.1	HU.2	HU.3	HU.4
meta_pos_178	4-Isopropylbenzaldehyde	131.082	345	C10H12O	2.03987e+07	4.8281e+06	1.50649e+07	1.69995e+07	4.37697e+06	1.4539e+07	2.20479e+07	3.63672e+06
meta_pos_2017	Epoxy Fluor 7	390.138	316.1	C23H19NO5	9.35529e+06	7.19242e+06	9.81086e+06	8.54254e+06	8.54932e+06	1.00471e+07	9.547e+06	7.78599e+06
meta_neg_1768	Thermopsoside, crotonoyl	511.125	251.7	C26H26O12	7.10713e+06	3.02115e+06	7.89854e+06	3.65056e+06	3.86846e+06	8.58693e+06	7.23886e+06	6.77997e+06
meta_pos_2287	Lys-Trp-OH	441.19	626.8	C22H24N4O6	966561290	9.71016e+07	2.25997e+07	4.72342e+07	2.47638e+08	6.15715e+08	6.7382e+08	1.37967e+08
meta_neg_1003	Thiamine monophosphate	344.069	622.6	C12H18N4O4PS	4.43348e+06	2.30246e+06	2.79708e+06	1.57528e+06	2.43816e+06	1.95948e+06	1.67637e+06	1.75202e+06
meta_pos_14	2-Aminobut-2-enoate	102.055	698.2	C4H7NO2	1.21408e+07	1.09519e+07	2.4098e+06	1.65994e+07	4.0525e+07	1.41855e+07	1.25029e+07	1.55576e+07
meta_pos_574	Esculetin	179.034	35.6	C9H6O4	5.81575e+06	5.00779e+06	3.41667e+06	3.08228e+06	3.71601e+06	5.48379e+06	2.78236e+06	3.11607e+06
meta_neg_628	Rizatriptan	268.16	642.2	C15H19N5	0	372141	306435	0	410539	49530.3	545028	64023.3
meta_neg_280	NP-019722	186.074	527.8	C8H13NO4	1.5348e+06	3.59832e+06	3.85603e+06	702037	2998953	2.20806e+06	857705	892593
meta_neg_381	Milrinone	210.066	34.6	C12H9N3O	5.11257e+06	5.12521e+06	4.75383e+06	3.97335e+06	3.65952e+06	3.47597e+06	3.33621e+06	2.75217e+06
meta_pos_2200	9-Hydroxyrisperidone	426.207	644.4	C23H27FN4O3	1.50521e+06	609639	948159	273269	1.54556e+06	1.62538e+06	1.77441e+06	1.39831e+06
meta_pos_876	Tetradecylamine	214.253	775.7	C14H31N	1.20037e+07	1.25493e+07	2.06161e+06	1.0704e+07	1.26465e+06	2.11383e+06	1.24092e+07	1.37705e+06
meta_neg_468	Diazoxide	229.994	89.1	C8H7ClN2O2S	1.00159e+06	3.1338e+06	3.33868e+06	3.49064e+06	3.3349e+06	1.21699e+06	947545	980326
meta_neg_1305	Latrunculin A	402.179	522.3	C22H31NO5S	4.25829e+06	7.78391e+06	4.6172e+06	5.73519e+06	6.34027e+06	5.02332e+06	7.09745e+06	1.81058e+06
meta_pos_1123	(R)-flurbiprofen	245.267	764.9	C15H13FO2	5.82762e+07	5.72773e+07	4.97772e+07	8.67268e+07	4.39974e+07	6.47102e+07	9.17359e+07	6.64308e+07
meta_neg_111	BICINE	144.063	674.1	C6H13NO4	1.32383e+07	7.79398e+06	2.86133e+07	1.54696e+07	4.32278e+06	3.99634e+06	1.39319e+07	1.72894e+07
meta_neg_1658	NCGC00380191-01![(2R,3S,4S,5R,6R)-3,4,5-trihydroxy-6-[(2R,3R,4S,5S,6R)-3,4,5-trihydroxy-6-(hydroxymethyl)oxan-2-yl]oxyoxan-2-yl]methyl 7-methyloctanoate	482.236	501.9	C21H38O12	7.60709e+07	2.52292e+07	5.7762e+07	8.58682e+06	1.89125e+07	2.49633e+07	2.44466e+07	2.32071e+07
meta_neg_1423	pseurotin A	430.155	718.2	C22H25NO8	1.15003e+06	194814	867694	754979	1.42985e+06	1.11126e+06	1.07836e+06	1.00164e+06
meta_pos_2464	Uridine 5'-triphosphate tris salt	485.352	384.3	C9H15N2O15P3	4.57306e+06	8.65744e+06	3.14674e+06	3.44475e+06	6.2621e+06	1.37828e+07	7.76044e+06	2.02046e+06
meta_pos_812	Homocitric acid	206.045	92.7	C7H10O7	1.69737e+06	693784	714290	1.71013e+06	965964	1.08676e+06	3.32149e+06	3.33309e+06
meta_pos_2803	NCGC00386078-01_C36H63N3O9_(3S,6R,9S,12R,15S,18R)-3,9,15-Tri[(2S)-2-butanyl]-6,12,18-triisopropyl-4,10,16-trimethyl-1,7,13-trioxa-4,10,16-triazacyclooctadecane-2,5,8,11,14,17-hexone	664.454	835.6	C36H63N3O9	1.38581e+07	4.94686e+06	5.68124e+06	2.73954e+06	0	0	0	0
meta_neg_2278	Chlorhexidine gluconate	877.321	693.8	C22H30Cl2N10. (C6H12O7)2	842868	2.36057e+06	3.41506e+06	715845	6.44537e+06	1.60962e+06	1.4363e+06	1.55446e+06
meta_pos_1661	Aflatoxin G	328.059	445.4	C17H12O7	1.25105e+06	4.81297e+06	3.36635e+06	2.69696e+06	3.52225e+06	3.9771e+06	1.12885e+06	3.72461e+06
meta_pos_928	N-Acetyl-D-glucosamine	222.097	138.1	C8H15NO6	1.79545e+07	1.67887e+07	1.36821e+07	1.42782e+07	1.71279e+07	1.80887e+07	1.36113e+07	1.53088e+07
meta_pos_589	Caffeic acid	180.159	591.9	C9H8O4	3.75142e+07	4.06286e+07	3.75431e+07	3.03442e+07	3.33518e+07	3.22187e+07	2.62993e+07	3.08368e+07
meta_neg_2089	3,7,13,17-O-tetraacetyl-5-O-benzoyl-14-oxopremyrsinol	655.282	608.4	C35H44O12	1.1553e+06	185788	741260	83744.2	296171	149615	203279	455995
meta_neg_86	D-Threonate	135.027	150.2	C4H8O5	1.38676e+06	6.92926e+06	1.05423e+06	4.75306e+06	765065	5.83684e+06	5.00473e+06	1.09138e+06
meta_pos_2137	(-)-alpha-Narcotine	414.155	686.8	C22H23NO7	34887.6	16399.7	14858.1	31305.2	2.64591e+06	2.83648e+06	1.64486e+06	978880
meta_pos_2824	Yunantaxusin A	690.309	552.6	C35H46O14	328008	1.02031e+06	197172	454856	66007.8	208380	641654	469264
meta_pos_532	Dopamine hydrochloride	171.993	616.5	C8H11NO2.HCl	1.13471e+07	2.11841e+07	1.25556e+07	1.83907e+08	1.42066e+07	6.73653e+07	2.91076e+07	1.34284e+07
meta_pos_2016	[(2R,3S,4S,5R,6S)-3,4,5-trihydroxy-6-[4-hydroxy-2-(hydroxymethyl)phenoxy]oxan-2-yl]methyl benzoate	389.122	794.7	C20H22O9	3.08136e+07	9.36721e+06	1.86545e+07	4.51804e+06	3.68744e+06	2.30412e+06	568736	444743
meta_pos_1366	Saxitoxin	282.123	836.3	C10H17N7O4	4.60903e+06	4.24979e+06	7.14827e+06	5.1489e+06	4.5163e+06	5.02737e+06	5.17758e+06	0
meta_pos_364	D-Arabitol	153.127	796.5	C5H12O5	1.32923e+07	1.21203e+07	1.57509e+07	1.15055e+07	1.80451e+07	1.80781e+07	1.49779e+07	1.33937e+07
meta_neg_828	Halofenozide	311.096	113.2	C18H19ClN2O2	1.21937e+07	1.19453e+07	1.22699e+07	1.22604e+07	8.86123e+06	1.07633e+07	1.12068e+07	7.74543e+06
meta_pos_1813	(S)-[10]-Gingerol	351.252	819.6	C21H34O4	3.56678e+06	2.09796e+06	3.55667e+06	3.87957e+06	4.11063e+06	5.17307e+06	3.97642e+06	990013
meta_neg_2113	NCGC00380106-01_C31H48O16_alpha-D-Glucopyranoside, 4-O-acetyl-6-O-(2-methyl-1-oxobutyl)-1-O-(3-methyl-1-oxobutyl)-beta-D-fructofuranosyl 2-O-[(2E)-2-methyl-1-oxo-2-buten-1-yl]-, 6-acetate	675.299	553.5	C31H48O16	232402	182847	311246	94521.1	351363	485040	172095	350868
meta_neg_94	N-ACETYLPROLINE	138.053	36.4	C7H11NO3	0	0	0	0	5.44325e+06	4.67887e+06	5.01309e+06	4.70184e+06
meta_neg_1244	Glucotropaeolin	390.023	139.8	C14H19NO9S2	4.53711e+06	2.94843e+06	1.2561e+06	3.89493e+06	5.13879e+06	3.46622e+06	3.14925e+06	4.01001e+06
meta_pos_1560	Nalorphine	312.165	439	C19H21NO3	9.86768e+06	1.05831e+07	9.30753e+06	8.17089e+06	2.07526e+06	9.26005e+06	9.54931e+06	8.91335e+06
meta_pos_1106	Equol	243.003	791.4	C15H14O3	1.31844e+07	1.38522e+07	1.68534e+06	1.81218e+06	9.3009e+06	1.82692e+06	5.75379e+06	1.32781e+06
meta_pos_2728	N-Demethyl-desepoxyansamitocin P-3	604.217	446.1	C31H41ClN2O8	1.73408e+06	1.3566e+06	2.11663e+06	2.05526e+06	2.61691e+06	2.34289e+06	2.2877e+06	1.4196e+06
meta_neg_1302	Cortisone acetate	401.186	805.6	C23H30O6	2.26941e+06	2.18565e+06	2.13249e+06	1.2023e+06	633894	591159	613919	1.31683e+06
meta_pos_974	3-hydroxy-2-(hydroxymethyl)-2,3,3a,9a-tetrahydro-6H-furo[2',3'_4,5][1,3]oxazolo[3,2-a]pyrimidin-6-one	226.056	71	C9H10N2O5	2.49743e+06	357955	339551	276442	757438	695023	327143	563083
meta_pos_2085	Besonprodil	403.159	610.2	C21H23FN2O3S	1.02184e+06	2.88381e+06	2.5424e+06	2.16175e+06	415119	2.52466e+06	3.63455e+06	2.18971e+06
meta_pos_1237	Ticlopidine	263.057	591.8	C14H14ClNS	1.68327e+06	1.47624e+06	1.7101e+06	2.33724e+06	1.55326e+06	2.65593e+06	315319	392032
meta_neg_2026	NCGC00180872-02![(2S,3R,4S,5R,6S)-4,5-dihydroxy-6-[5-hydroxy-2-(4-hydroxyphenyl)-4-oxo-7-[(2S,3R,4R,5R,6S)-3,4,5-trihydroxy-6-methyloxan-2-yl]oxychromen-3-yl]oxy-2-methyloxan-3-yl] acetate	620.178	472.3	C29H32O15	913968	260990	680230	130941	62570.1	207809	33162.8	106211
meta_pos_2772	UDP-2,4-bis(acetamido)-2,4,6-trideoxy-beta-L-altropyranose	633.102	80.5	C19H30N4O16P2	604898	555873	333601	787544	854955	777545	747884	785258
meta_neg_540	OXIBENDAZOLE	249.109	588.2	C12H15N3O3	2.05015e+06	1.1365e+06	930081	578106	511911	1.72719e+06	1.62522e+06	1.0004e+06
meta_pos_1643	Dipropyleneglycol dibenzoate	325.141	801.1	C20H22O5	2.58809e+06	2.53452e+06	3.52522e+06	2.11242e+06	645558	629638	3.11835e+06	2.2159e+06
meta_pos_426	Bethanechol	161.129	118.5	C7H17N2O2	1.09166e+06	1.87242e+06	945794	828251	570003	974993	1.18783e+06	953927
meta_neg_1227	3,5-Dihydroxy-2-(4-hydroxyphenyl)-3,4-dihydro-2H-chromen-7-yl pentofuranoside	387.103	584.6	C20H22O9	2.35611e+06	2.20781e+06	4.4839e+06	660276	4.78482e+06	730909	2.22083e+06	1.8607e+06
meta_neg_293	2-Aminooctanedioic acid	188.097	588.2	C8H15NO4	1.39564e+07	1.29138e+07	1.23073e+07	1.40012e+07	1.58682e+07	1.63266e+07	1.70345e+07	1.59784e+07
meta_pos_2399	NP-021303	468.147	397.3	C29H24O6	554641	493360	186885	639182	1.37421e+06	281903	975181	848189
meta_pos_1841	lornoxicam	354.815	80.5	C13H10ClN3O4S2	2.16627e+06	3.23901e+06	2.91501e+06	2.54838e+06	3.29625e+06	3.17266e+06	3.24463e+06	3.15271e+06
meta_pos_669	MBZP	190.144	101.6	C12H18N2	5.68238e+06	5.15551e+06	5.59621e+06	5.55461e+06	6.64635e+06	6.19165e+06	8.4048e+06	6.89119e+06
meta_neg_1686	Mudanpioside D	491.154	102.5	C24H30O12	3.99859e+07	3.97767e+07	3.43466e+07	2.57075e+07	4.03435e+07	4.36826e+07	4.68555e+07	4.47905e+07
meta_pos_2607	6-O-Methyldeacetylisoipecoside	537.198	421.9	C26H35NO11	1.31807e+06	538543	785615	583230	2.05737e+06	878948	2.82056e+06	2.45899e+06
meta_neg_1242	EZETIMIBE	390.125	100.2	C24H21F2NO3	1.41718e+07	2.02795e+07	1.04473e+07	1.64856e+07	1.39068e+07	9.32295e+06	1.4503e+07	1.25426e+07
meta_neg_1178	S32826	378.223	683.8	C21H36NO4P	1.67505e+06	723217	1.65918e+06	1.71569e+06	1.34109e+06	1.54928e+06	1.36988e+06	1.12841e+06
meta_pos_1259	Cyclizine	266.172	711.3	C18H22N2	3.4257e+07	4.39941e+07	3.59148e+07	5.22226e+07	4.93781e+07	4.56961e+07	4.11392e+07	3.84257e+07
meta_neg_2310	NCGC00385113-01_C48H82O18_(3beta,5xi,6alpha,9xi,12beta)-6-{[2-O-(6-Deoxy-alpha-L-mannopyranosyl)-beta-D-glucopyranosyl]oxy}-3,12-dihydroxydammar-24-en-20-yl beta-D-glucopyranoside	946.569	80	C48H82O18	167523	82689	473358	144404	616259	339095	421197	88482.3
meta_pos_1427	4-hydroxy-6-[2-(2-methyl-1,2,4a,5,6,7,8,8a-octahydronaphthalen-1-yl)ethyl]oxan-2-one	292.201	503	C18H28O3	2.48533e+08	2.70982e+08	3.13757e+08	1.92934e+08	1.48877e+08	2.53992e+08	2.323e+08	1.77979e+08
meta_pos_1143	5-nitrothiophene-3-carbaldehyde 3-(2-pyridyl)hydrazone	249.045	86.4	C10H8N4O2S	3.16229e+06	914492	3.36608e+06	1.09801e+06	4.36251e+06	4.14813e+06	1.29192e+06	4.54129e+06
meta_pos_431	PPHP	161.097	75.1	C11H14O2	4.7353e+06	876640	5.23577e+06	747246	3.14817e+06	5.06105e+06	4.72364e+06	2.19026e+06
meta_neg_583	NP-016721	259.092	622.2	C15H16O4	3.84213e+08	207809501	1.94471e+08	1.21624e+08	1.5962e+08	1.15406e+08	1.48395e+08	1.08699e+08
meta_pos_2875	methoxy-myricetin-3-O-hexosyl-7-O-deoxyhexosyl-deoxyhexoside	769.212	659.9	C34H42O21	348914	164669	1.44823e+06	437375	973002	909465	976204	1.38639e+06
meta_pos_2871	Haploperoside C Acetate	752.225	783.7	C34H40O19	400301	241272	198558	114009	3.46218e+06	2.55088e+06	1.52538e+06	1.25907e+06
meta_neg_2047	NCGC00385011-01_C27H37NO16_	631.216	668.8	C27H37NO16	1.31482e+06	60995	153626	102321	554752	690394	1.13106e+06	200986
meta_neg_1746	Ligustroside	505.175	139.7	C25H32O12	4.00714e+06	2.84953e+06	3.82791e+06	4.16681e+06	3.40535e+06	4.12507e+06	2.37906e+06	4.02149e+06
meta_neg_464	Dodecanedioate	229.14	738.3	C12H20O4	6.86508e+06	9.22286e+06	8.92308e+06	6.09375e+06	8.18737e+06	7.22706e+06	6.75542e+06	7.54486e+06
meta_neg_220	2,4-Dichloro-6-Methylphenol	174.974	170.8	C7H6Cl2O	4.40391e+07	4.52201e+07	4.66851e+07	45580742	3.55417e+06	3.8658e+06	4.30255e+06	3.76703e+06
meta_neg_1997	Quercetin 4',7-diglucoside	607.126	105.5	C27H30O17	4.29854e+06	5.33888e+06	2.75933e+06	3.46485e+06	4.32728e+06	3.48889e+06	1.73412e+06	3.16445e+06
meta_neg_1976	Pelargonin	594.154	471.6	C27H31O15	102687	386590	357059	336707	348265	894049	609736	722306
meta_pos_1499	Palmitoyl Ethanolamide-d4	303.307	778.9	C18H33D4NO2	8.0315e+06	2.56319e+06	7.77982e+06	3.35987e+06	157878661	2.42658e+08	1.17165e+07	1.04233e+07
meta_neg_330	Acetosyringone	196.069	399.6	C10H12O4	1.37812e+07	1.89428e+07	7.93575e+06	1.05959e+06	1.61489e+06	3.97997e+06	3.58707e+06	4.18613e+06
meta_pos_1924	Lansoprazole	370.08	119.2	C16H14F3N3O2S	1.29882e+06	1.80917e+06	479925	2.7523e+06	711298	2.73754e+06	2.44534e+06	550622
meta_pos_1601	Phytosphingosine	318.3	779	C18H39NO3	3278481419	2838008617	3562337952	2572066140	3379098287	3049877445	3844445464	3682922131
meta_neg_1219	Gardenoside	385.113	515.1	C17H24O11	2.31815e+07	1.01466e+08	120910235	1.37395e+07	1.40533e+08	8.86022e+07	2.1665e+07	1.05298e+08
meta_pos_2732	Fimbricalyx C	609.241	747.3	C37H36O8	3.54685e+06	3.4887e+06	3.14737e+06	464742	2.52831e+06	7.484e+06	6.05606e+06	2.09199e+06
meta_pos_1712	(2E)-2-[2-(1,2,4a,5-tetramethyl-1,2,3,4,4a,7,8,8a-octahydronaphthalen-1-yl)ethyl]but-2-enedioic acid	335.218	810.6	C20H30O4	3.47971e+07	5.52474e+06	7.83621e+07	1.80704e+07	1.39889e+08	1.6529e+08	4.50751e+07	4.46907e+07
meta_pos_2050	Testosterone cypionate	395.29	809.2	C27H40O3	185026	1.1199e+06	1.36936e+06	1.05575e+06	782934	1.52447e+06	830764	253437
meta_pos_1231	deoxy-PF1140	262.177	770.8	C16H23NO2	3.87647e+06	5.40151e+06	1.06662e+07	1.07948e+07	1.08549e+07	1.24382e+07	1.17226e+07	1.31717e+07
meta_pos_1069	Ketorolac	238.08	82.2	C15H13NO3	506979	1.63184e+07	1.44996e+07	1.75254e+07	324200	3.54732e+06	3.68853e+06	1.78994e+06
meta_neg_1134	Ioxynil	370.822	79.9	C7H3I2NO	873124	2.41855e+06	670423	1.08153e+06	909315	993122	690041	8.57173e+06
meta_pos_2562	Retapamulin	518.327	817.7	C30H47NO4S	4.16293e+06	1.51126e+07	2.09237e+07	1.68193e+07	3.59331e+06	1.66017e+07	1.76799e+07	1.65177e+07
meta_pos_1152	Ubiquinone-1	251.126	588.7	C14H18O4	2.86323e+06	1.87917e+06	1.67161e+06	1.41354e+06	1.95701e+06	2.27543e+06	3.21966e+06	2.5235e+06
meta_neg_236	Phenacemide	178.077	142.8	C9H10N2O2	679633	966044	653012	677932	1.06573e+06	856051	301131	270674
meta_neg_633	NP-002676	269.171	650.1	C15H26O4	81007.9	1.49616e+06	124255	41322	2.64344e+06	1.92817e+06	2.31969e+06	1.40324e+06
meta_neg_1080	NCGC00380612-01!3,8-dihydroxy-1-methoxy-4-(1,3,4-trihydroxybutan-2-yl)xanthen-9-one	361.093	445.1	C18H18O8	621662	712057	609327	999263	2.37809e+06	1.77675e+06	3.31761e+06	1.91632e+06
meta_pos_355	Xanthine	153.04	146.6	C5H4N4O2	3.44957e+06	2.24475e+06	2.66512e+06	2.56806e+06	9.14762e+06	7.61622e+06	7.65342e+06	7.58096e+06
meta_neg_2169	PS(18_0_18_1(9Z))	734.477	780.8	C8H12NO10PR2	613919	379857	45564.7	0	391801	336499	227920	267324
meta_pos_2181	N1-(1-methyl-1-oxo-1-phenyl-lambda~6~-sulfanylidene)-3-[({[1-(4-chlorophenyl)ethylidene]amino}oxy)methyl]benzamide	423.079	368.9	C23H21ClN2O3S	1.72942e+06	313720	2.0322e+06	1.22975e+06	1.35241e+06	831619	784164	819707
meta_pos_25	Tetrahydrothiophene sulfoxide	104.03	410.5	C4H8OS	2.29922e+07	4.61471e+06	4.37088e+06	4.12699e+06	4.393e+06	1.50557e+07	2.36319e+07	1.83238e+07
meta_neg_496	Thalidomide	239.052	387	C13H10N2O4	1.44158e+06	1.37071e+06	914127	1.25728e+06	787727	838826	1.16991e+06	590582
meta_pos_728	MLS002207052-01!5-Chloroindole-2-carboxylic acid10517-21-2	196.016	659.8	C9H6ClNO2	1.4597e+08	1.91632e+07	5.81447e+07	6.14208e+07	3.58046e+07	7.66366e+07	1.56365e+07	1.58332e+07
meta_pos_51	5-Methyl-2-furancarboxaldehyde	111.044	101.7	C6H6O2	1.1896e+07	3.3957e+07	2.80879e+07	2.58447e+07	2.92735e+07	3.58943e+07	1.11494e+07	2.83008e+07
meta_pos_86	L-Valine	118.085	190.8	C5H11NO2	3.30403e+06	3.07196e+06	9.43134e+06	7.12321e+06	3.28786e+06	2.48044e+06	8.12941e+06	1.70225e+07
meta_neg_125	L-Arabinose	149.043	349.4	C5H10O5	2.30835e+06	2.82057e+07	1.49541e+06	1.63983e+06	4.80592e+06	5.77621e+06	6.22125e+06	1.71413e+06
meta_pos_1004	Methoxetamine	230.157	142.1	C15H21NO2	3.07566e+07	2.6629e+07	2.73501e+07	1.95047e+07	2.79589e+07	2.58324e+07	2.60831e+07	2.1773e+07
meta_pos_813	4-(Methylnitrosamino)-1-(3-pyridyl)-1-butanone	207.102	401	C10H13N3O2	3.84421e+06	2.9784e+06	4.15779e+06	3.76399e+06	4.58658e+06	4.33036e+06	3.47789e+06	3.66772e+06
meta_pos_2227	Niranthin; 6-[3-(3,4-Dimethoxybenzyl)-4-methoxy-2-(methoxymethyl)butyl]-4-methoxy-1,3-benzodioxole	432.206	302.6	C24H32O7	1.07281e+07	9.35625e+06	1.08218e+07	1.05582e+07	1.16363e+07	1.20081e+07	1.10535e+07	9.214e+06
meta_neg_676	NCGC00381083-01!3-hydroxy-4-(2,6,7-trihydroxy-6-methylheptan-2-yl)benzoic acid	279.121	543.1	C15H22O6	8.25346e+06	1.57162e+06	6.69031e+06	3.80343e+06	1.10108e+06	1.17795e+06	4.75221e+06	859460
meta_neg_701	Delorazepam	285.002	403.9	C15H10Cl2N2O	563098	491412	686722	726607	811892	653319	556223	644890
meta_neg_1078	Barium 3,3-diethoxy-2-hydroxypropyl phosphate	360.945	404	C7H15BaO7P	3.22997e+06	2.20355e+06	3.48255e+06	3.75582e+06	952994	3.06672e+06	3.42281e+06	4.8176e+06
meta_pos_1487	Dobutamine	301.167	756.6	C18H23NO3	1.26865e+06	2.77481e+07	1.99674e+07	2.86131e+07	2.70989e+07	2.30146e+07	3.03112e+07	2.0115e+07
meta_pos_1223	Pentoxifylline	261.13	389.1	C13H18N4O3	228018	467255	1.35491e+06	1.09959e+06	254854	1.03518e+06	1.51726e+06	1.40828e+06
meta_pos_2349	Communesin A (identified trough in silico generated spectrum)	456.254	440.5	C28H32N4O2	216422	558960	699974	159986	101293	427408	488044	119586
meta_pos_295	Methomyl	145.041	670.7	C5H10N2O2S	7.16659e+07	9.59603e+06	6.68357e+06	1.9746e+06	4.21527e+06	4.3103e+06	8.5996e+06	1.22595e+07
meta_pos_141	Imidazoleacetic acid	127.05	95.6	C5H6N2O2	8.65496e+06	8.28309e+06	1.03708e+07	9.99545e+06	1.11726e+07	9.50317e+06	1.00162e+07	9.81682e+06
meta_pos_2840	PA(18_0_18_1(9Z))	702.521	833.3	C39H75O8P	992659	2.73917e+06	3.28583e+06	1.91413e+07	2.09569e+06	2.48402e+06	1.05023e+06	3.10718e+06
meta_neg_1992	4,15,26-trihydroxy-1-oxa-4,9,15,20,26,31-hexazacyclotritriacontane-5,8,16,19,27,30-hexone	601.319	795.8	C26H46N6O10	1.46869e+06	3.65587e+06	1.15816e+06	573919	2.0001e+06	647540	1.18436e+06	1.76639e+06
meta_pos_2857	NP-003828	725.214	517.1	C33H42O19	274542	257686	563740	359758	1.88708e+06	1.56053e+06	611674	593131
meta_pos_1335	Venlafaxine	278.209	819.6	C17H27NO2	1.83784e+07	1.80107e+07	3.97372e+07	4.30878e+07	4.37217e+07	4.79065e+07	5.89468e+07	6.40361e+07
meta_neg_1438	7-Hydroxy-2-(4-hydroxyphenyl)-4-oxo-3,4-dihydro-2H-chromen-5-yl ?-D-glucopyranoside	433.115	356.8	C21H22O10	3.83438e+06	3.51954e+06	4.21675e+06	4.43963e+06	3.75423e+06	3.54019e+06	3.83693e+06	3.27108e+06
meta_pos_697	(plusmn)-Jasmonic Acid	193.121	32	C12H18O3	5.08163e+06	5.89376e+06	4.23146e+06	4.47147e+06	5.61779e+06	2.81091e+06	5.88903e+06	4.88098e+06
meta_neg_815	Macelignan	309.141	503.3	C20H24O4	1.07466e+06	1.0874e+06	1.18642e+06	369921	1.20726e+06	256713	251226	914925
meta_pos_1749	Methoxyacetyl fentanyl-d5	340.235	763.2	C22H23[2]H5N2O2	1.10609e+06	2.04993e+06	3.26771e+06	5.72883e+06	2.30552e+06	1.58129e+06	2.7467e+06	4.90812e+06
meta_pos_1179	N-[1-(4-Methoxy-2-oxo-2H-pyran-6-yl)-2-methylbutyl]acetamide	254.138	322.7	C13H19NO4	855808	725615	1.00368e+06	157752	68456.8	319728	360289	92857.3
meta_pos_1710	Prostaglandin-c2	334.206	795.2	C20H30O4	2.5765e+06	548491	6.21284e+06	6.24874e+06	8.95528e+06	1.5826e+07	2.06933e+07	3.60622e+06
meta_neg_882	Glabrene	322.111	154.6	C20H18O4	1.61213e+06	218552	863756	249187	305981	1.31781e+06	1.05441e+06	1.18288e+06
meta_pos_878	Atrazine	215.091	443.3	C8H14ClN5	1.77501e+06	1.50984e+06	1.79798e+06	2.14302e+06	1.77165e+06	1.9117e+06	1.92879e+06	1.85862e+06
meta_pos_1158	7-Methoxyflavone	252.072	172	C16H12O3	1.67188e+07	1.17993e+07	1.43639e+07	1.04848e+07	1.37163e+07	1.36763e+07	1.49165e+07	1.40774e+07
meta_pos_856	terbutylazine-2-hydroxy	212.149	351.1	C9H17N5O	1.68517e+06	1.73347e+06	1.92837e+06	1.7213e+06	1.42194e+06	1.50576e+06	1.47218e+06	491593
meta_neg_1575	TyrMe-Phe-OH	463.155	94.2	C25H24N2O7	1.24593e+06	1.28474e+06	3.79721e+06	2.35634e+06	1.14518e+06	1.13433e+06	2.19219e+06	2.61534e+06
meta_pos_2738	manidipine	610.707	80.5	C35H38N4O6	2.29438e+06	1.57089e+06	1.66945e+06	2.7396e+06	1.9247e+06	2.02809e+06	2.85873e+06	1.3426e+06
meta_pos_268	Kojic acid	143.034	213.7	C6H6O4	1.2543e+07	3.89778e+07	4.57875e+07	6.98783e+07	4.03424e+07	4.50976e+07	4.72409e+07	9.69854e+06
meta_neg_938	5-methyl-2-thioxo-3-[4-(trifluoromethoxy)phenyl]-1,2,3,4-tetrahydroquinazolin-4-one	333.027	160.8	C16H11F3N2O2S	217939	433412	395991	453996	634060	211044	609438	478194
meta_neg_961	N'-hydroxy-3,5-dioxo-4-propyl-2-[3-(trifluoromethyl)phenyl]-2,3,4,5-tetrahydro-1,2,4-triazine-6-carboximidamide	338.082	425.1	C14H14F3N5O3	197633	175284	493544	210282	727420	402202	842735	317015
meta_neg_896	NP-020271	325.171	547.2	C17H28O7	956733	1.16029e+06	943746	757815	1.23199e+06	1.1293e+06	1.18392e+06	947231
meta_neg_1213	Cetirizine N-oxide	385.129	305.2	C21H25ClN2O4	1.10732e+06	783385	597322	802513	738504	993490	872811	749294
meta_neg_1361	NCGC00380607-01_C25H39NO4_(7E)-12-Hydroxy-3-isobutyl-13-methoxy-4,5,8-trimethyl-3,3a,4,6a,9,10,11,12,13,14-decahydro-1H-cycloundeca[d]isoindole-1,15(2H)-dione	416.282	786.6	C25H39NO4	1.03342e+06	1.10952e+06	1.15581e+06	1.02027e+06	1.50542e+06	1.81357e+06	505880	1.19095e+06
meta_pos_1194	N-decanoyl-L-Homoserine lactone	256.19	666.1	C14H25NO3	2.58294e+06	2.93641e+06	1.98881e+06	2.5326e+06	2.37734e+06	2.82023e+06	2.92755e+06	3.0507e+06
meta_neg_861	Nilutamide	317.061	610.7	C12H10F3N3O4	648107	500370	746233	591385	71071.6	71203.8	35127.6	37414.5
meta_pos_1113	Uridine	245.076	149.4	C9H12N2O6	4.38469e+06	3.77494e+06	5.04565e+06	5.19142e+06	4.45266e+06	4.70512e+06	5.77364e+06	4.51343e+06
meta_pos_788	Spermine	203.143	603.8	C10H26N4	1.24053e+06	222350	210508	75384.5	2.17043e+06	1.81555e+06	2.35282e+06	1.65512e+06
meta_pos_849	Imidacloprid-UREA	211.049	72.4	C9H10ClN3O	910404	559332	656499	586508	2.07141e+06	2.57727e+06	710957	2.13131e+06
meta_neg_1284	NCGC00380891-01_C24H30O5_2,4-Octadienoic acid, 6-methyl-, (1R,2S,7R,8aR)-7-(1-formylethenyl)-1,2,6,7,8,8a-hexahydro-7-hydroxy-1,8a-dimethyl-6-oxo-2-naphthalenyl ester, (2E,4E,6R)-	398.217	718.2	C24H30O5	6.734e+06	6.88501e+06	7.37773e+06	6.75958e+06	1.13828e+07	1.00357e+07	1.11396e+07	8.42071e+06
meta_pos_1343	Dibutyl phthalate	279.16	809.7	C16H22O4	6.29152e+06	1.44112e+06	5.6611e+06	6.20709e+06	5.47937e+06	6.31589e+06	4.61103e+06	3.11835e+06
meta_pos_1800	N-acetyl-S-farnesyl-L-Cysteine	350.221	719.5	C20H33NO3S	611625	102734	173677	205510	1.44132e+06	1.59925e+06	1.49965e+06	1.12687e+06
meta_pos_2199	Leu-Trp-OH	426.176	627.1	C22H23N3O6	3.09574e+06	0	102338	67954.7	293762	1.19851e+06	1.2387e+06	777760
meta_pos_20	gamma-Aminobutyric acid	104.108	107.6	C4H9NO2	6.2518e+08	5.65044e+08	7.76551e+08	7.59039e+08	8.3891e+08	782079831	7.55294e+08	5.9833e+08
meta_pos_1047	Trinexapac-ethyl	235.097	48.4	C13H16O5	738721	724948	600906	1.78281e+06	502389	1.54333e+06	1.81387e+06	2.3819e+06
meta_neg_1099	4MeC13SPC	365.175	486	C20H32O5S	3.76893e+06	3.27085e+06	3.31532e+06	3.7453e+06	3.5877e+06	3.8743e+06	3.7707e+06	2.9245e+06
meta_pos_1690	5'-O-beta-D-Glucosylpyridoxine	332.131	372.6	C14H21NO8	1.36313e+07	1.1744e+07	1.23731e+07	1.18998e+07	1.26305e+07	1.0291e+07	1.17594e+07	8.87606e+06
meta_neg_1084	Naloxone HCl	362.108	430.6	C19H22ClNO4	449297	186389	126434	378715	633712	774926	125667	136238
meta_neg_615	Probenecid	266.086	172	C13H19NO4S	1984842	1.90121e+06	2.06595e+06	1.87275e+06	1.8763e+06	1.96685e+06	1.81422e+06	1.87469e+06
meta_pos_27	2-Aminomalonate semialdehyde	104.03	737.7	C3H5NO3	1.95689e+07	6.53224e+06	3.08951e+07	3.47172e+07	7.83057e+06	2.44778e+07	9.06017e+07	3.41018e+07
meta_pos_2734	Divinylprotochlorophyllide	610.221	538.5	C35H30MgN4O5	2.39168e+06	2.16208e+06	3.63425e+06	1.11781e+06	1.54418e+06	1.12023e+06	1.38415e+06	550718
meta_pos_2736	Hesperidin	611.195	555.9	C28H34O15	703978	67066	107564	14567.8	1.14675e+06	34805.2	438321	1.42468e+06
meta_pos_1051	ALANYL-dl-PHENYLALANINE	236.113	176.3	C12H16N2O3	798469	2.78935e+06	2.60737e+06	2.93404e+06	3.34017e+06	5.43507e+06	2.94278e+06	3.10829e+06
meta_neg_1421	ethyl 5-[(2,3-dihydro-1-benzofuran-5-ylsulfonyl)amino]-2-piperidinobenzoate	430.158	345.7	C22H26N2O5S	1.00708e+06	159559	851348	870981	225925	811866	1.13483e+06	856033
meta_pos_468	Jasmone	165.127	810.6	C11H16O	8.93922e+06	5.2516e+06	7.50525e+06	1.23974e+06	1.25734e+06	1.41466e+06	8.74825e+06	1.59368e+06
meta_neg_528	Vulgarin	245.114	764.5	C15H20O4	200921	1.93488e+06	525351	80965.6	1.06151e+06	1.17677e+06	687190	266179
meta_pos_1440	Trimipramine maleate	294.207	503.4	C20H26N2. C4H4O4	931408	1.01776e+06	2.67946e+06	2.4442e+06	1.6689e+06	848371	2.73308e+06	641821
meta_neg_578	chrysene-1,4-dione	258.067	85.8	C18H10O2	2.39544e+06	519290	2.0669e+06	528111	391724	466402	1.55385e+06	1.47061e+06
meta_neg_1916	Methyl (1S,4aR,6S,7R,7aS)-1-(?-D-glucopyranosyloxy)-4a,7-dihydroxy-6-{[(2E)-3-(4-hydroxyphenyl)-2-propenoyl]oxy}-7-methyl-1,4a,5,6,7,7a-hexahydrocyclopenta[c]pyran-4-carboxylate	567.16	102.5	C26H32O14	5.47942e+06	1.42456e+07	1.22099e+07	5.96675e+06	1.43437e+07	9.72539e+06	1.0343e+07	1.30773e+07
meta_neg_1497	Astragalin	448.101	515.1	C21H20O11	731525	2.0963e+06	1.94283e+06	1.96772e+06	2.64092e+06	530323	577847	1.79064e+06
meta_pos_145	PAR_146.0966_8.3	128.082	35	C10H11N	2.71367e+06	3.40389e+06	2.47487e+06	3.38257e+06	1.70128e+07	3.15701e+06	1.35867e+07	2.45686e+06
meta_pos_2746	Chlorophyllide	614.216	733.3	C35H34MgN4O5	137266	299247	439158	214883	284052	202375	132066	155250
meta_neg_746	flunixin	295.077	511.6	C14H11F3N2O2	6.51974e+06	8.50908e+06	1.00366e+07	4.37752e+06	3.11666e+06	4.74358e+06	4.66441e+06	4.03745e+06
meta_pos_2062	Bensulide	398.059	312.4	C14H24NO4PS3	873206	968421	338992	1.03496e+06	294759	265425	1.14988e+06	971349
meta_pos_646	5-Guanidino-3-methyl-2-oxopentanoate	187.096	36.1	C7H13N3O3	6.3015e+06	5.17972e+06	1.20108e+06	6.10082e+06	898537	752105	669379	735791
meta_pos_631	Phosphoserine	185.023	621.4	C3H8NO6P	2.80651e+06	6.98667e+06	1.14017e+07	9.56041e+06	9.34996e+06	2.31638e+06	2.41912e+06	2.6256e+06
meta_neg_1754	Selaginpulvilin P	507.16	625.1	C35H26O5	9.85052e+06	1.10298e+06	1.1366e+06	466243	7.87278e+06	5.95875e+06	1.04344e+07	2.82076e+06
meta_pos_1302	(3R)-4,4-Dimethyl-2-oxotetrahydro-3-furanyl beta-D-glucopyranoside	275.109	291.4	C12H20O8	571080	1.2645e+06	338929	755295	1.48547e+06	206934	1.6771e+06	175251
meta_pos_216	p-Cymene	135.117	831.8	C10H14	1.41662e+07	3.30019e+06	1.83713e+07	4.01734e+07	1.12955e+07	3.97006e+06	3.77244e+06	3.84594e+06
meta_pos_2538	1-heptadecanoyl-sn-glycero-3-phosphocholine	510.357	835.6	C25H52NO7P	0	791666	3.33072e+06	3.35665e+06	0	0	0	3.17591e+06
meta_neg_1687	NCGC00384750-01_C20H28O14_alpha-D-Glucopyranoside, beta-L-fructofuranosyl, 6-(4-hydroxy-3-methoxybenzoate)	491.141	144.3	C20H28O14	2.9401e+06	3.12556e+06	3.02932e+06	2.51273e+06	1.16815e+06	1.80324e+06	2.46577e+06	3.52631e+06
meta_pos_2119	Risperidone	410.219	756.7	C23H27FN4O2	720472	604909	3.96637e+06	3.42234e+06	6.22707e+06	3.39813e+06	4.24876e+06	3.1947e+06
meta_pos_1720	Prostaglandin A1	336.223	828.7	C20H32O4	5.63808e+06	5.09839e+06	9.69564e+06	3.08217e+06	2.3613e+07	1.90169e+07	5.50309e+06	4.96186e+06
meta_pos_2497	Cytochalasin H	494.296	475.8	C30H39NO5	2.58408e+08	9.11207e+07	1438828686	9.93872e+07	3.86538e+07	5.94243e+08	7.0029e+07	5.6655e+08
meta_neg_2043	Lopinavir	628.366	826.3	C37H48N4O5	396747	482141	312415	474600	64294	124743	104361	72497.8
meta_neg_1731	NCGC00381190-01_C27H29N5O5_	502.212	394.6	C27H29N5O5	486109	148514	107638	102225	422888	366922	379956	147050
meta_pos_2892	Spinacetin 3-(2''-apiosylgentiobioside)	785.22	103.3	C34H42O22	2.82712e+06	1.74386e+06	1.30368e+06	1.9489e+06	1.96588e+06	1.69344e+06	1.57267e+06	1.67225e+06
meta_pos_2326	LysoPE(16_1(9Z)_0_0)	452.276	833.3	C21H42NO7P	4.39255e+06	4.56803e+06	3.52594e+06	4.22886e+06	3.3155e+06	3.97858e+06	873477	4.10388e+06
meta_pos_1950	2-thio-Acetyl MAGE	374.29	796.9	C21H42O3S	1.73847e+06	1.16478e+06	778662	972670	2.77602e+06	3.29041e+06	3.95205e+06	3.00927e+06
meta_pos_1490	Enterodiol	302.156	710.6	C18H22O4	263904	3.6869e+06	531158	4.01028e+06	485565	217268	1.80323e+06	2.09665e+06
meta_pos_1706	Prostaglandin D3	333.203	837.8	C20H30O5	5.71649e+06	4.33384e+06	1.17058e+07	1.33192e+07	1.2262e+07	1.26805e+07	1.51751e+07	1.63838e+07
meta_neg_1398	Pacifenol	425.965	598.7	C15H21Br2ClO2	3.49362e+06	2.00487e+06	1.61834e+06	628228	254574	124677	718535	204019
meta_neg_716	2-Hydroxyestradiol	288.177	710.8	C18H24O3	372897	1.27251e+06	1.40141e+06	1.25638e+06	334017	291539	1.27575e+06	1.47163e+06
meta_neg_508	5-Methyl-2'-deoxycytidine	241.104	643.9	C10H15N3O4	1.88041e+06	1.6026e+06	1.25019e+06	1.8609e+06	1.87666e+06	2.49166e+06	2.00855e+06	2.16311e+06
meta_neg_248	Hippuric acid	179.054	474.4	C9H9NO3	1.78391e+07	9.60841e+07	3.44385e+07	4.40813e+07	1.13263e+07	1.15251e+07	1.51583e+07	4.67788e+06
meta_pos_2798	Elloramycin A	661.182	304.1	C32H36O15	382392	203614	647101	496841	157784	134294	121409	49693.4
meta_pos_91	Indole	118.066	403.2	C8H7N	1.76613e+08	1.85767e+08	1.82936e+08	1.92057e+08	1.94242e+08	2.02724e+08	178803381	1.94665e+08
meta_neg_2136	NCGC00380914-01_C32H38O17_alpha-D-Glucopyranoside, 3,6-bis-O-[(2E)-3-(4-hydroxy-3-methoxyphenyl)-1-oxo-2-propen-1-yl]-beta-D-fructofuranosyl	693.206	524.6	C32H38O17	847070	1.24667e+06	1.08838e+06	1.0288e+06	510688	1.09011e+06	748548	1.79504e+06
meta_neg_711	3-[4-(Trifluoromethoxy)phenyl]-1,2,4-oxadiazole-5-carbohydrazide	287.04	401.3	C10H7F3N4O3	667496	479376	837604	721029	883178	985412	873574	196652
meta_neg_505	Thymidine	241.054	331.3	C10H14N2O5	1.10725e+06	2.6556e+06	5.30639e+06	751182	912503	2.80781e+06	1.0895e+06	1.80793e+06
meta_pos_2255	Ambiguine_E_isonitrile	436.19	94.1	C26H29ClN2O2	2.78856e+06	2.35966e+06	2.58694e+06	3.43695e+06	2.75472e+06	2.68973e+06	2.90739e+06	2.66587e+06
meta_pos_2068	Episterol	399.365	829.7	C28H46O	3.04459e+06	3.19553e+06	3.53998e+06	4.17482e+06	5.82475e+06	4.69702e+06	5.72362e+06	6.3732e+06
meta_pos_1735	Erucic acid	338.341	837.8	C22H42O2	9.79225e+06	8.10176e+08	1703420335	431588620	1634269493	1013100506	6.46529e+08	6.44262e+08
meta_neg_389	Deoxyribose 5-phosphate	213.013	107.1	C5H11O7P	1.14602e+07	5.29472e+06	6.24788e+06	5.53589e+06	3.19528e+06	6.44201e+06	6.32803e+06	6.39598e+06
meta_pos_1029	N2-Succinyl-L-ornithine	233.113	198	C9H16N2O5	5.22406e+06	4.85894e+06	4.51942e+06	4.45935e+06	5.03975e+06	4.61188e+06	5.47421e+06	4.30597e+06
meta_pos_783	4-chloro-N~1~-(4-pyridinyl)-1,2-benzenediamine	202.053	508.5	C11H10ClN3	320212	315218	1.03627e+06	278139	1.04381e+06	1.06958e+06	1.18617e+06	307050
meta_pos_491	3-Methoxyanthranilate	168.065	138.1	C8H9NO3	1.11722e+07	1.00589e+07	9.63027e+06	9.22931e+06	2.12282e+07	8.71064e+06	7.73521e+06	1.54098e+07
meta_neg_674	FKGK 11	279.08	376.9	C13H13F5O	3.22802e+06	2.36822e+06	2.41675e+06	1.89612e+06	2.90708e+06	2.26346e+06	2.58523e+06	2.62289e+06
meta_pos_2224	N-Oleoyl phenylalanine	430.655	733.3	C27H43NO3	904903	717213	793447	1.25888e+06	1.35998e+06	1.12246e+06	820094	360912
meta_pos_2228	Gentamicin C1a	432.277	470.6	C19H39N5O7	378830	1.61681e+06	953573	428729	1.33435e+06	444664	340665	1.88095e+06
meta_neg_403	Thiolanilide	217.058	504.6	C12H11NOS	375375	738439	3.44559e+06	605959	736683	604239	871906	1.20088e+06
meta_neg_541	Pentostatin	249.104	89	C11H16N4O4	1.34133e+06	1.48303e+06	1.54621e+06	1.60742e+06	2.15363e+06	1.81901e+06	1.69545e+06	1.72273e+06
meta_pos_2100	NCGC00380898-01!(2E,4E,14E)-13-hydroperoxy-1-piperidin-1-ylicosa-2,4,14-trien-1-one	406.328	827.4	C25H43NO3	1.39576e+06	1.30755e+06	2.44858e+06	9.18761e+06	1.02087e+07	9.53862e+06	3.01245e+06	1.384e+07
meta_pos_1393	4-ANPP-d5	286.237	696.3	C19H19[2]H5N2	6.36499e+06	7.14294e+06	8.21794e+06	7.01057e+06	6.91504e+06	8.22212e+06	5.18197e+06	4.07299e+06
meta_pos_1394	Fisetin	286.275	762.6	C15H10O6	6.51086e+06	8.01613e+06	2.90776e+07	3.61488e+07	2.97194e+07	3.39227e+07	3.38128e+07	6.93071e+06
meta_pos_664	N6-Carbamoyl-DL-Lysine	189.112	719.7	C7H15N3O3	776223	819069	706611	708033	1.19194e+06	859797	1.01286e+06	797274
meta_pos_1904	ethyl 2-amino-1-(4-chlorophenyl)-1H-pyrrolo[2,3-b]quinoxaline-3-carboxylate	367.098	377.5	C19H15ClN4O2	889813	512608	160625	348790	492153	165423	166600	165861
meta_neg_399	NP-018716	215.125	698.2	C11H20O4	9.02312e+06	9.37228e+06	9.44154e+06	1.0335e+07	1.08565e+07	1.07589e+07	9.96212e+06	1.17988e+07
meta_pos_1305	Cyclobenzaprine	275.174	503	C20H21N	2.45736e+07	2.41285e+07	2.74178e+07	1.74332e+07	1.37672e+07	2.32786e+07	2.0875e+07	1.51663e+07
meta_pos_2853	Propionyl-Albicidin	721.218	478.1	C37H34N6O11	5.07449e+06	2.48655e+06	4.4601e+06	2.29495e+06	4.38919e+06	3.40581e+06	4.58473e+06	4.55275e+06
meta_pos_776	Dinotefuran	202.106	101.7	C7H14N4O3	4.3685e+06	5.41338e+06	3.77453e+06	5.49607e+06	3.11982e+06	3.16083e+06	3.13539e+06	2.52005e+06
meta_pos_2000	Scopolamine hydrobromide	385.271	406.8	C17H22BrNO4	8.87557e+06	1.18999e+07	8.86849e+06	3.14717e+06	2.45611e+06	6.32288e+06	7.75812e+06	7.62859e+06
meta_neg_707	NP-000924	286.085	355.1	C16H14O5	2.3537e+06	2.31564e+06	2.2981e+06	2.15863e+06	2.87783e+06	2.88605e+06	2.98137e+06	2.84978e+06
meta_pos_1569	NP-020241	314.143	167	C18H19NO4	5.33669e+06	4.34209e+06	4.5789e+06	4.62794e+06	5.43223e+06	4.85627e+06	5.33723e+06	5.5184e+06
meta_neg_214	Toluene-4-sulfonate	172.02	85.1	C7H8O3S	3.70122e+06	3.38654e+06	1.5655e+06	3.29508e+06	3.18835e+06	1.08742e+06	2.45321e+06	2.84998e+06
meta_pos_2584	4-N-methyllyaloside	524.21	101.6	[C28H33N2O9]+	8.34086e+06	2.04474e+07	8.47975e+06	2.03592e+07	1.81677e+07	1.6284e+07	1.72288e+07	1.09868e+07
meta_pos_114	Desmethyl-betahistine(2-(2-aminoethyl)pyridine)	123.092	462.8	C7H10N2	3.57506e+06	3.35606e+06	2.69785e+06	2.17647e+06	3.30413e+06	2.44577e+06	2.33442e+06	1.92469e+06
meta_neg_1875	NCGC00385836-01!3-[[(2R,3S,4S,5R,6S)-6-[2-(3,4-dihydroxyphenyl)-5,7-dihydroxy-4-oxochromen-3-yl]oxy-3,4,5-trihydroxyoxan-2-yl]methoxy]-3-oxopropanoic acid	549.09	784.8	C24H22O15	280380	322015	879306	477510	1.30842e+06	652733	1.7776e+06	1.82072e+06
meta_pos_2322	2',3,4,4',6'-Peptahydroxychalcone 4'-O-glucoside	451.087	406.4	C21H22O11	246696	99801.2	187204	322290	656074	749740	136108	470189
meta_pos_2113	Prostaglandin E2-1-glyceryl ester	409.254	801.1	C23H38O7	2.99578e+06	1.01573e+06	7.98113e+06	6.8039e+06	1.17132e+07	9.65038e+06	8.2198e+06	8.54631e+06
meta_pos_2054	delta-Tocotrienol	396.309	833.4	C27H40O2	225735	220112	1.1326e+06	1.23983e+06	1.82798e+06	1.85543e+06	547442	1.73655e+06
meta_pos_52	(plusmn)-Furaneol	111.039	379.6	C6H8O3	5.58513e+07	1.76989e+08	1.41037e+08	7.74354e+07	6.42102e+07	5.70323e+07	5.30835e+07	9.07771e+07
meta_pos_841	Propoxur	210.11	499.2	C11H15NO3	6.18394e+06	6.179e+06	3.32121e+06	7.89837e+06	2.90971e+06	3.47005e+06	3.10114e+06	2.58117e+06
meta_pos_21	2-Aminoisobutyric acid	104.071	150.6	C4H9NO2	1.17371e+07	1.41107e+07	2.19918e+07	1.07669e+07	1.94633e+07	1.12345e+07	1.85462e+07	1.77822e+07
meta_pos_2275	Ursolic acid	439.356	812.3	C30H48O3	4.14795e+06	2.49003e+06	671260	515495	2.13724e+06	4.78638e+06	4.40652e+06	5.3336e+06
meta_pos_1375	Milnacipran HCl	282.814	80.5	C15H22N2O.HCl	2.00427e+06	2.55101e+06	2.63749e+06	2.19927e+06	2.87815e+06	2.57052e+06	3.59991e+06	2.76853e+06
meta_pos_160	Pipecolic acid	130.085	103.1	C6H11NO2	142570618	1.2633e+08	1.43293e+08	1.36663e+08	2.84014e+08	2.71632e+08	2.39113e+08	2.98034e+08
meta_pos_2527	2-(hydroxymethyl)-6-{5-[3-(hydroxymethyl)-5-(3-hydroxypropyl)-7-methoxy-2,3-dihydro-1-benzofuran-2-yl]-2-methoxyphenoxy}oxane-3,4,5-triol	505.196	100.1	C26H34O11	6.54371e+06	5.43404e+06	4.72959e+06	5.92612e+06	6.19141e+06	6.35192e+06	1.2242e+07	5.56914e+06
meta_neg_2281	NCGC00380496-01!7-[(2S,3R,4S,5S,6R)-4,5-dihydroxy-6-(hydroxymethyl)-3-[(2S,3R,4R,5R,6S)-3,4,5-trihydroxy-6-methyloxan-2-yl]oxyoxan-2-yl]oxy-5-hydroxy-2-(4-hydroxyphenyl)-3-[(2S,3R,4S,5S,6R)-3,4,5-trihydroxy-6-[[(2S,3R,4R,5R,6S)-3,4,5-trihydroxy-6-methyloxan-2-yl]oxymethyl]oxan-2-yl]oxychromen-4-one	883.243	102.5	C39H50O24	4.38451e+07	1.5326e+07	3.34405e+07	3.73201e+07	1.58719e+07	3.092e+07	1.7713e+07	4.21051e+07
meta_pos_2211	Triheptanoin	428.315	837.1	C24H44O6	0	4.24633e+06	5.6097e+06	5.2293e+06	3.30894e+06	4.5341e+06	0	5.60076e+06
meta_pos_662	N6-Acetyl-L-lysine	189.127	467.2	C8H16N2O3	4.14357e+06	3.05011e+06	3.30048e+06	3.03135e+06	2.53738e+06	2.76417e+06	3.65708e+06	2.51924e+06
meta_pos_318	L-Lysine	147.076	87.9	C6H14N2O2	1.76131e+08	1.61329e+08	1.85451e+08	1.59789e+08	2.00823e+08	1.88483e+08	2.32597e+08	2.03428e+08
meta_pos_1748	N-Oleoyl Glycine	340.283	706.5	C20H37NO3	761055	823812	4.09956e+06	6.66394e+06	8.36333e+06	5.07083e+06	2.68088e+07	3.0427e+06
meta_neg_17	Uracil	111.018	398.5	C4H4N2O2	6.12033e+07	5.81362e+07	9.56895e+07	4.07256e+07	6.49632e+07	5.43058e+07	5.23271e+06	5.14638e+07
meta_neg_872	Topiramate	320.087	167.7	C12H21NO8S	2.48683e+06	2.42113e+06	4.32361e+06	2.74993e+06	3.2062e+06	6.16987e+06	2.93328e+06	2.74044e+06
meta_pos_1222	Glucose 6-phosphate	261.036	103.1	C6H13O9P	1.13711e+07	7.88272e+06	9.44615e+06	8.68829e+06	1.21988e+07	1.35563e+07	1.42587e+07	1.40772e+07
meta_pos_634	4'-(Imidazol-1-yl)acetophenone	186.076	200.4	C11H10N2O	6.83147e+06	6.00043e+06	6.12354e+06	1.54286e+07	1.01982e+06	970509	949696	929312
meta_neg_535	6-Hydroxymelatonin	247.115	503.3	C13H16N2O3	1.33511e+06	1.26275e+06	461664	471433	869007	1.46115e+06	1.24637e+06	1.22474e+06
meta_neg_1923	(2Z)-2-[4-[2-[2-(3,4-dihydroxyphenyl)ethoxy]-2-oxoethyl]-5-methoxycarbonyl-2-[(2S,3R,4S,5S,6R)-3,4,5-trihydroxy-6-(hydroxymethyl)oxan-2-yl]oxy-4H-pyran-3-ylidene]acetic acid	570.161	409.4	C25H30O15	1.47721e+06	977506	865143	323752	1.20883e+06	409146	438161	360925
meta_pos_1058	1-[3-Hydroxy-2-(2-hydroxy-2-propanyl)-2,3-dihydro-1-benzofuran-5-yl]ethanone	237.112	474.7	C13H16O4	4.16472e+06	4.88368e+06	3.95003e+06	3.9377e+06	4.87757e+06	4.6654e+06	5.69429e+06	4.25359e+06
meta_neg_1163	Marticin	376.082	373.6	C18H16O9	1.4123e+06	1.16111e+06	775927	1.67953e+06	1.26701e+06	1.17132e+06	1.2184e+06	251303
meta_neg_657	Norbenzoylecgonine	275.12	87.4	C15H17NO4	7.88872e+06	1.09847e+07	1.17677e+07	8.3139e+06	1.68779e+07	9.33127e+06	1.05052e+07	1.28725e+07
meta_neg_170	5-(Trifluoromethyl)-1,2-dihydropyridin-2-one	162.016	482.7	C6H4F3NO	2.93573e+06	2.64524e+06	1.87791e+06	1.85292e+06	2.05439e+06	2.23089e+06	2.55402e+06	1.27551e+06
meta_neg_2078	HYDROLYSIS PRODUCT OF BUSSEIN	648.249	659.6	C32H40O14	5.6754e+06	737725	1.10468e+06	449769	1.56895e+06	2.66724e+06	2.92922e+06	1.74895e+06
meta_pos_1737	METHIOTHEPIN	339.126	375.7	C20H24N2S2	1.25793e+07	1.55579e+06	8.72812e+06	7.32477e+06	7.12102e+06	1.55422e+06	6.39627e+06	6.65749e+06
meta_pos_2381	3-Dehydroecdysone	462.273	816.9	C27H42O6	8.0496e+06	4.65594e+06	5.80817e+06	5.66882e+06	2.76854e+06	7.06236e+06	3.65618e+06	5.38278e+06
meta_neg_1521	BAY-u9773	453.21	682.1	C27H36O5S	989149	155593	1.03791e+06	747921	132172	136345	677488	96996.1
meta_pos_2729	MLS002154171-01!Benzonatate104-31-4	604.377	528.2	C30H53NO11	860588	639400	594356	524399	315585	212523	350446	719828
meta_neg_1355	Avicularin	415.06	741.9	C20H18O11	1.22094e+06	1.97986e+06	592260	2.18626e+06	1.88061e+06	515211	1.87017e+06	1.93621e+06
meta_pos_2471	1-(4-benzhydrylpiperazino)-3-[4-(1,2,3-thiadiazol-4-yl)phenoxy]-2-propanol	486.214	345	C28H30N4O2S	547936	129048	573494	224022	1.07667e+06	1.2535e+06	636991	262156
meta_neg_723	N-((4-chlorophenyl)carbamothioyl)benzamide	290.023	317.8	C14H11ClN2OS	1.12694e+06	1.07711e+06	936410	141057	850276	684522	1.18665e+06	982605
meta_neg_1132	NORSTICTIC ACID	371.047	373.8	C18H12O9	68548.7	423549	125505	204303	477480	455573	489937	108825
meta_pos_69	(3-amino-1H-1,2,4-triazol-5-yl)methanol	114.055	811.9	C3H6N4O	1.41951e+07	1.56683e+07	1.15036e+07	6.75409e+06	1.37949e+07	2.89907e+07	2.44817e+07	2.20877e+07
meta_pos_984	4-oxododecanedioic acid	227.125	795.2	C12H20O5	3.37589e+07	1.26635e+07	2.04427e+07	1.62921e+07	1.84784e+07	5.15832e+07	4.94364e+07	1.62282e+07
meta_pos_2174	17-phenyl trinor Prostaglandin F2alpha ethyl amide-d4	420.317	804.7	C25H33D4NO4	1.16486e+06	948969	1.26903e+06	371486	1.3424e+06	2.33347e+06	1.68734e+06	2.02189e+06
meta_pos_1691	Sanguinarine	332.082	708.7	C20H14NO4	715241	1.47746e+06	323097	66080.9	186027	1.11465e+06	1.78641e+06	165904
meta_pos_746	3-(3,4-Dihydroxyphenyl)lactic acid	199.06	100.1	C9H10O5	1.43053e+07	2.4731e+07	2.20932e+07	1.30131e+07	1.39884e+07	1.38995e+07	1.21197e+07	1.2386e+07
meta_pos_582	Methyleugenol	179.106	809.8	C11H14O2	3.75189e+07	2.7396e+07	5.31472e+07	5.62758e+07	3.89612e+07	3.81046e+07	4.55259e+07	3.76477e+07
meta_neg_101	Carbamoyl phosphate	140.983	547.4	CH4NO5P	4.53989e+06	3.41606e+06	1.98699e+06	2.61582e+06	2.09782e+06	2.13165e+06	2.38861e+06	2.52774e+06
meta_pos_2701	2,4-Bis-(octylmercapto)-6-(4-hydroxy-3,5-di-tert-butylanilino)-1,3,5-triazine	588.401	529	C33H56N4OS2	1.02084e+07	9.33189e+06	1.28257e+07	1.40234e+07	1.95464e+07	1.27235e+07	1.45392e+07	1.95687e+07
meta_pos_1272	NCGC00160349-01!BREVICARINE	268.188	763.9	C17H21N3	2.51756e+06	6.70919e+06	1.23206e+07	1.25583e+07	1.2155e+07	1.21535e+07	8.98947e+06	8.2599e+06
meta_pos_2845	Codiapeltine B	709.252	497	C41H42O12	1.89013e+06	3.40984e+06	727194	2.24203e+06	294310	1.50679e+06	2.11688e+06	1.10586e+06
meta_neg_163	3-Hydroxyvalproic acid	159.099	645.1	C8H16O3	2.05979e+06	1.96014e+06	1.49458e+06	2.17131e+06	2.47125e+06	2.76301e+06	2.4029e+06	2.48622e+06
meta_pos_2155	Spironolactone	417.213	816.9	C24H32O4S	9.16034e+06	4.32545e+06	6.54552e+06	6.90857e+06	5.41646e+06	6.926e+06	6.68464e+06	5.46056e+06
meta_neg_2071	Cefoperazone	644.131	470.5	C25H27N9O8S2	507689	483637	1.85595e+06	1.04944e+06	1278207	1.72154e+06	1.18126e+06	984804
meta_pos_209	thioproline	134.03	818	C4H7NO2S	2.83074e+06	6.09076e+06	7.85184e+06	6.50622e+06	1.49371e+07	1.9476e+07	4.21415e+07	9.03195e+06
meta_neg_1636	(1S,4aS,7S,7aS)-7-Hydroxy-1-{[6-O-(4-hydroxybenzoyl)-?-D-glucopyranosyl]oxy}-7-methyl-1,4a,5,6,7,7a-hexahydrocyclopenta[c]pyran-4-carboxylic acid	477.138	624.9	C23H28O12	3.90996e+06	372252	1.19709e+06	530097	2.8793e+06	2.87191e+06	1.67071e+06	941673
meta_pos_1224	7,8-Dihydroyangonin	261.111	623.6	C15H16O4	3.45984e+07	1.75867e+07	1.65831e+07	1.2631e+07	1.66004e+07	1.48557e+07	1.55536e+07	1.15965e+07
meta_pos_1873	Omeprazole sulfone	361.109	366.6	C17H19N3O4S	5.59505e+07	5.15686e+07	4.52415e+07	3.65204e+07	3.58447e+07	3.20354e+07	4.25254e+07	3.33298e+07
meta_pos_716	Tyrosine methylester	195.091	643.9	C10H13NO3	725230	1.03758e+06	683355	724350	1.38418e+06	737578	890221	694093
meta_neg_224	Guanidinosuccinic acid	174.951	583.2	C5H9N3O4	167795046	7.10241e+08	5.66914e+08	1.69808e+08	9.3758e+08	1.64619e+08	1.68848e+08	1.19036e+08
meta_pos_2846	Fe-coproporphyrin III	709.2	549.4	C36H36FeN4O8	814039	335331	387854	345801	968140	1.71105e+06	994592	1.60522e+06
meta_pos_784	NCGC00180533-02!2-[5-(2-hydroxypropyl)oxolan-2-yl]propanoic acid	202.123	536	C10H18O4	995209	876365	288303	318468	834520	306136	1.02521e+06	980638
meta_pos_2537	2-O-ethyl PAF C-16	510.391	580.4	C26H56NO6P	2.65969e+06	871106	3.63381e+06	3.14203e+06	2.40424e+06	3.85041e+06	3.13122e+06	2.74844e+06
meta_neg_1404	NP-018731	427.102	367.4	C22H22O10	857231	1.35865e+06	2.48292e+06	1.92753e+06	1.33262e+06	2.0391e+06	1.98737e+06	2.12237e+06
meta_pos_1571	Pretazettine	314.137	642.1	C18H21NO5	937325	60213.8	0	0	1.84025e+07	2.63049e+07	2.6833e+07	1.1629e+07
meta_neg_1107	3-[2-(2,3-Dihydroxy-5,6,8a-trimethyloctahydro-2H-spiro[naphthalene-1,2'-oxiran]-5-yl)ethyl]-5-hydroxy-2(5H)-furanone	366.206	717.6	C20H30O6	4.68309e+06	3.35773e+06	4.05323e+06	4.17742e+06	5.81815e+06	5.29136e+06	5.76602e+06	5.00957e+06
meta_pos_279	Tripropylamine	144.174	464.5	C9H21N	1.5606e+06	1.30198e+06	250096	1.02817e+06	1.04588e+06	244017	1.29715e+06	1.13e+06
meta_neg_410	2-(4-hydroxy-1,3-thiazol-2-yl)-1-phenylethan-1-one	218.03	90.5	C11H9NO2S	2.17045e+07	2.21408e+07	2.33441e+07	1.97031e+07	2.74226e+07	2.97159e+07	2.96099e+07	3.21255e+07
meta_pos_1596	Aspartylglycosamine	318.124	430.6	C12H21N3O8	437288	1.09796e+06	836745	822616	931679	482470	1.38756e+06	363987
meta_pos_1899	Radicicol	364.778	80.5	C18H17ClO6	741653	883090	934907	855631	1.07609e+06	866672	1.33272e+06	1.01074e+06
meta_pos_1805	Tri-o-Cresyl phosphate	351.108	334	C21H21O4P	79064.4	279894	55307.4	294065	67789.9	291330	354926	26456.1
meta_neg_2267	Pyrrophenone	849.216	718.2	C49H37F2N3O5S2	98863.3	294042	234629	137604	356450	441129	258355	160609
meta_neg_1922	NCGC00381139-01!6-benzyl-3-butan-2-yl-9-(7-hydroxy-6-oxooctyl)-1,4,7,10-tetrazabicyclo[10.4.0]hexadecane-2,5,8,11-tetrone	569.345	794.1	C31H46N4O6	662793	2.6055e+06	1.25302e+06	2.16624e+06	2.61814e+06	2.21841e+06	5.2885e+06	2.60308e+06
meta_neg_1846	NP-015205	539.156	213.2	C28H28O11	226647	52098.3	187766	218472	578876	508214	883998	45659.4
meta_pos_411	Methacholine	159.124	428.8	C8H18NO2	1.94718e+06	2.04076e+06	2.23314e+06	1.01444e+07	1.06763e+07	1.32647e+07	8.57316e+06	2.43179e+06
meta_pos_1849	Monooleoylglycerol	356.277	810.5	C21H40O4	6.78927e+06	2.35555e+06	1.23769e+06	1.98131e+06	2.6852e+06	8.09508e+06	2.91711e+06	2.87463e+06
meta_neg_1783	Isochlorogenic acid b	515.121	507.5	C25H24O12	585126	1.73727e+06	634723	1.27434e+06	3.02931e+06	760872	1.98574e+06	1.40626e+06
meta_pos_1229	Carbadox	262.216	688.5	C11H10N4O4	80419.6	386693	647105	1.02133e+06	91736.5	250727	442147	91220
meta_pos_272	5-(2-Hydroxyethyl)-4-methylthiazole	143.04	645.8	C6H9NOS	7.10582e+06	6.57377e+06	6.54182e+06	2.05875e+07	2.83719e+07	4.84583e+07	7.10628e+06	3.62586e+07
meta_neg_2221	NCGC00381320-01_C40H62O16_Ergost-24-en-26-one, 3-[[4-O-(6-deoxyhexopyranosyl)hexopyranosyl]oxy]-6,7_22,26-diepoxy-1,5,16-trihydroxy-	797.391	675.3	C40H62O16	183308	184924	665626	860864	428327	677024	209521	398170
meta_pos_1388	Dinitrocarbanilide	285.057	392.9	C13H10N4O5	489172	80881.2	583875	177343	483801	792531	167465	196426
meta_pos_412	3-Oxovalproic acid	159.101	481.7	C8H14O3	2.99471e+06	2.26624e+06	2.66165e+06	3.34733e+06	3.89495e+06	4.2364e+06	5.61321e+06	3.8528e+06
meta_pos_997	Tebuthiuron	229.111	548.6	C9H16N4OS	7.28347e+06	6.99179e+06	6.61208e+06	7.32758e+06	6.97179e+06	7.00045e+06	5.25054e+06	6.53967e+06
meta_pos_137	Methyl methanethiosulfonate	126.99	72.6	C2H6O2S2	2.39867e+06	5.31213e+06	2.66453e+06	2.43021e+06	2.46236e+06	2.65535e+06	4.04589e+07	3.93214e+06
meta_neg_204	Propylthiouracil	169.043	89	C7H10N2OS	2.57033e+06	3.53239e+06	1.64838e+06	2.84178e+06	2.79935e+06	1.18545e+06	1.48286e+06	1.21345e+06
meta_pos_1600	ormosanine	318.29	778.7	C20H35N3	9.04006e+08	7.48231e+08	5.83243e+08	1794170578	9.21445e+08	1369472900	2.1216e+07	9.89778e+08
meta_pos_1124	NP-006888	245.18	86.7	C13H24O4	3.82631e+06	844170	709499	4.02285e+06	4.32092e+06	4.07832e+06	4.3382e+06	5.5787e+06
meta_neg_2251	Flavin adenine dinucleotide disodium	829.097	107.1	C27H31N9Na2O15P2	2.20261e+06	463915	391418	994745	1.49565e+06	434422	1.50191e+06	1.08684e+06
meta_neg_1692	NP-017664	491.205	638.2	C22H36O12	426598	359351	305711	73491.5	73217.1	324564	70986.5	86389.4
meta_pos_302	(S)-5-Amino-3-oxohexanoate	146.081	256.3	C6H11NO3	5.90367e+06	2.32111e+06	2.16908e+06	2.10822e+06	8.45862e+06	2.11578e+06	9.5491e+06	1.60008e+07
meta_neg_337	CAY10574	199.069	34	C9H10N6O	4.41134e+06	2.58297e+06	1.60519e+06	1.75563e+06	1.63547e+06	1.82596e+06	661199	2.5885e+06
meta_pos_2599	dTDP-3-amino-3,4,6-trideoxy-D-glucose	531.093	626.7	C16H27N3O13P2	9.28496e+06	395851	2.09645e+06	619197	5.6512e+06	7.5569e+06	6.06451e+06	2.81002e+06
meta_pos_1724	Olopatadine	337.163	549.3	C21H23NO3	2.83361e+06	1.84344e+06	2.19745e+06	1.90857e+06	2.15066e+06	2.22679e+06	2.03373e+06	1.74628e+06
meta_pos_2482	MLS001076292-01!11BETA,17ALPHA,21-TRIHYDROXY-4-PREGNENE-3,20-DIONE 21-CAPRYLATE	489.321	836.3	C29H44O6	63518.4	34459.8	1.05071e+06	857932	947904	408877	306217	1.39503e+06
meta_pos_493	Phosphoenolpyruvic acid	167.982	33.3	C3H5O6P	2.77983e+06	4.2347e+06	5.19518e+06	5.485e+06	6.08762e+06	5.39602e+06	4.6604e+06	5.06822e+06
meta_neg_835	9(S)-HPODE	311.218	771.4	C18H32O4	1.88369e+08	1.49989e+08	1.67037e+08	1.86787e+08	2.2296e+08	2.48292e+08	214172180	2.28355e+08
meta_pos_1280	4-[(2-cyclohex-1-enylethyl)amino]-2H-chromen-2-one	270.153	286.3	C17H19NO2	279528	520554	1.36313e+06	1.26367e+06	215804	227794	226661	782111
meta_pos_1185	5?[(1E)?2?[4?(dimethylamino)phenyl]diazen?1?yl]pyrimidine?2,4,6?triamine	255.141	376.7	C12H16N8	1.37617e+06	2.29935e+06	4.50269e+06	670983	1.91908e+06	502066	440887	1.98434e+06
meta_pos_1006	7-Oxobenz[de]anthracene	230.068	368	C17H10O	511495	1.8118e+06	2.78362e+06	4.7071e+06	2.50435e+06	412833	2.4416e+06	2.1266e+06
meta_neg_2135	NCGC00385756-01!(2S)-2-[4-[(2S,3R,4S,5S,6R)-3-[(2S,3R,4R)-3,4-dihydroxy-4-(hydroxymethyl)oxolan-2-yl]oxy-4,5-dihydroxy-6-(hydroxymethyl)oxan-2-yl]oxyphenyl]-7-[(2S,3R,4S,5S,6R)-3,4,5-trihydroxy-6-(hydroxymethyl)oxan-2-yl]oxy-2,3-dihydrochromen-4-one	693.191	380.2	C32H40O18	1.00321e+06	407220	883052	676033	796705	562192	567738	949487
meta_pos_851	Methyldopa	212.091	103.1	C10H13NO4	5.98701e+06	3.15972e+06	3.28372e+06	4.32335e+06	2.56543e+06	2.68262e+06	5.16486e+06	4.77144e+06
meta_pos_2442	Retinoyl b-glucuronide	476.274	819.7	C26H36O8	1.93386e+07	1.48152e+07	1.67358e+07	1.89857e+07	1.67155e+07	1.62728e+07	1.89405e+07	1.43853e+07
meta_pos_576	(Z)-4-Hydroxy-6-dodecenoic acid lactone	179.07	495.7	C6H10O6	4.64586e+06	3.55238e+06	3.39623e+06	3.98095e+06	7.83355e+06	5.44545e+06	5.17749e+06	5.42972e+06
meta_pos_1667	Cyclic AMP	329.005	142.9	C10H12N5O6P	2.08315e+06	2.60408e+06	3.90912e+06	2.77385e+06	5.36521e+06	5.27161e+06	4.50107e+06	5.02737e+06
meta_pos_2276	O-Demethyl-N-demethyl-staurosporine	439.198	817	C26H22N4O3	3.16147e+06	1.16934e+06	4.07559e+06	5.47183e+06	4.37242e+06	2.10463e+06	6.81402e+06	5.12678e+06
meta_neg_858	Glabrone	317.081	313.5	C20H16O5	414383	471688	341057	285361	572882	553896	553550	299265
meta_pos_2617	dTDP-D-forosamine	543.144	719.5	C18H31N3O12P2	1.47451e+06	2.00911e+06	2.23707e+06	2.27014e+06	2.21267e+06	2.01479e+06	1.78582e+06	2.56832e+06
meta_pos_434	3,4-Dichloroaniline	160.983	828.7	C6H5Cl2N	776212	2.69228e+06	3.66234e+06	830975	3.13225e+06	4.63691e+06	3.80824e+06	895414
meta_neg_2191	NCGC00347374-02![(2R,3S,4S,5R,6R)-3,4,5-trihydroxy-6-[(2S,3S,4R,5R)-4-hydroxy-3-[(E)-3-(4-hydroxy-3,5-dimethoxyphenyl)prop-2-enoyl]oxy-2,5-bis(hydroxymethyl)oxolan-2-yl]oxyoxan-2-yl]methyl (E)-3-(4-hydroxy-3,5-dimethoxyphenyl)prop-2-enoate	753.227	581.7	C34H42O19	5.25139e+06	2.7648e+06	2.9582e+06	3.34927e+06	8.19285e+06	3.71926e+06	6.24849e+06	1.9039e+06
meta_neg_1103	Anilofos	366.008	173.8	C13H19ClNO3PS2	375666	450045	181334	545666	732679	190519	603175	170198
meta_pos_2307	CAY10603	446.215	709.5	C22H30N4O6	656718	147034	495712	63710.8	80031.4	767229	445908	437059
meta_pos_4	1-Aminocyclopropanecarboxylic acid	102.055	173	C4H7NO2	3.48955e+07	7.83018e+06	2.35202e+07	6.84483e+06	3.54433e+07	2.31214e+07	6.93425e+06	6.3946e+06
meta_pos_148	(S)-2,3,4,5-tetrahydropyridine-2-carboxylate	128.07	427.6	C6H9NO2	4.65651e+07	4.16906e+07	1.15296e+07	6.93262e+06	3.16985e+07	6.48414e+06	1.42216e+07	6.21934e+06
meta_neg_292	2-cyano-3-(4-hydroxyphenyl)acrylamide	188.054	34.7	C10H8N2O2	3.50504e+06	422261	5.44454e+06	2.66801e+06	2.26977e+06	2.03612e+06	393366	3.3923e+06
meta_neg_1843	minecoside	537.154	625.1	C25H30O13	5.30073e+06	62324.7	282420	122091	1.44201e+06	1.76069e+06	3.14095e+06	444884
meta_neg_1393	Pravastatin	424.241	815.5	C23H36O7	1.90914e+06	1.24287e+06	1.12741e+06	1.71894e+06	570065	941707	1.51659e+06	1.03398e+06
meta_pos_22	Choline	104.108	153.8	C5H14NO	5.77358e+07	1.02495e+07	8.20264e+07	1.08269e+08	1.44498e+07	1.15387e+07	5.1109e+07	6.32896e+07
meta_pos_1439	AG-490	294.103	434.7	C17H14N2O3	721957	117120	763384	584822	899315	933427	1.20981e+06	771024
meta_neg_51	nicotinate	122.023	541.1	C6H4NO2	3.5821e+07	1.04156e+08	2.63803e+08	6.29373e+07	1.28129e+08	7.37835e+07	5.87112e+07	2.76992e+08
meta_pos_2340	Biotin-X-NHS	455.198	349.9	C20H30N4O6S	177769	493732	172131	686553	696743	259604	844411	169178
meta_pos_195	4-Hydroxyproline	132.065	88.2	C5H9NO3	9.06589e+07	8.53801e+07	8.50328e+07	8.23211e+07	8.02275e+07	7.72563e+07	8.91385e+07	8.2187e+07
meta_pos_1715	7-Hydroxychlorpromazine	335.094	94.1	C17H19ClN2OS	3.32837e+06	4.75799e+06	3.91432e+06	7.77443e+06	5.52838e+06	5.71524e+06	6.3727e+06	3.9975e+06
meta_pos_1624	Neamine	322.186	731.7	C12H26N4O6	162861	212362	176559	1.56031e+06	1.0581e+06	971566	200931	731802
meta_pos_1090	NP-012972	241.179	787.5	C14H24O3	2.13698e+06	473821	1.80342e+06	2.08708e+06	605809	3.88033e+06	441797	2.26617e+06
meta_neg_342	5-Bromopyridine-3-carboxylic acid	199.937	116.8	C6H4BrNO2	640980	886671	1.01027e+06	772948	640998	524767	625074	660130
meta_neg_167	Pifithrin-&mu	162.001	137.6	C8H7NO2S	1.00557e+07	7.0094e+06	6.70107e+06	3.01684e+06	5.46223e+06	6.11546e+06	9.26668e+06	1.66766e+07
meta_neg_537	Dapsone	247.054	90.5	C12H12N2O2S	1.64446e+07	1.80978e+07	1.90075e+07	1.61776e+07	1.96315e+07	2.06653e+07	2.19728e+07	2.29474e+07
meta_pos_2122	Fluvastatin	411.186	619.6	C24H26FNO4	3.22747e+08	2.37597e+07	5.05482e+07	8.56013e+06	1.40471e+08	2.51781e+08	4.17403e+07	1.84544e+07
meta_neg_449	3-Nitro-L-tyrosine	226.06	265.4	C9H10N2O5	5.56729e+06	3.60626e+06	2.37272e+06	365680	1.22237e+06	1.64001e+06	226345	264570
meta_pos_1067	Anhalonine	238.144	586.9	C13H19NO3	1.94892e+06	1.62414e+06	1.92007e+06	1.54436e+06	2.26226e+06	2.52306e+06	2.09145e+06	395541
meta_neg_2275	NCGC00380190-01!3,15,21-tris[[(2R,3R,4S,5S,6R)-3,4,5-trihydroxy-6-(hydroxymethyl)oxan-2-yl]oxy]docosanoic acid	873.464	501.9	C40H74O20	4.17956e+06	5.7917e+06	5.11602e+06	2.0915e+06	1.06674e+06	3.10685e+06	4.86236e+06	3.89102e+06
meta_neg_2235	NP-019044	809.422	709.2	C44H62N2O12	3.22562e+07	1.91859e+07	2.80159e+07	1.34498e+07	1.89118e+07	6.91837e+06	6.81531e+06	1.46074e+07
meta_neg_1722	Fexofenadine	500.274	804.9	C32H39NO4	1.576e+07	2.92829e+07	4.62365e+07	6.01546e+06	5.35852e+06	4.75061e+06	9.35517e+06	3.4539e+06
meta_neg_1211	Asn-Tyr-OH	384.086	324.9	C18H17N3O8	3.7781e+07	4.07804e+07	5.53226e+07	5.58953e+07	6.98125e+07	4.00072e+07	2.06306e+07	4.8736e+07
meta_pos_2498	MLS001401411-01!Ifenprodil	494.236	554.6	C25H35NO9	1.52733e+06	79733.8	143742	79697.8	480208	526822	614419	48357.5
meta_neg_1703	Ganoderenic acid B	495.272	827.5	C30H42O7	2.07404e+06	784867	3.41969e+06	2.00781e+06	451413	455010	1.93113e+06	553550
meta_pos_1833	Prostaglandin F2a	354.263	720.4	C20H34O5	530800	1.57646e+06	501912	2.07921e+06	3.59102e+06	3.04396e+06	718929	688039
meta_pos_648	Deethylatrazine	187.064	634.8	C6H10ClN5	1.52257e+07	1.55043e+07	1.95648e+07	1.47006e+07	1.4924e+07	1.3638e+07	1.7247e+07	2.07622e+07
meta_neg_846	PI3-Kinase alpha Inhibitor 2	313.089	372.7	C16H15N3O2S	7.70684e+06	6.65198e+06	7.01705e+06	7.62437e+06	6.83791e+06	6.59311e+06	5.48285e+06	5.46234e+06
meta_pos_2539	1,4_3,6-Dianhydro-2-deoxy-2-{[4-(3-fluorophenyl)-2-pyrimidinyl]amino}-5-O-[(4-phenoxyphenyl)carbamoyl]-D-glucitol	511.187	344.5	C29H25FN4O5	66818.8	308734	297091	89581.4	218850	399159	439367	636386
meta_pos_2377	6-oxopristimerol derivative	461.269	816.8	C30H38O5	4.60781e+07	2.23899e+07	4.1213e+07	2.86993e+07	1.74592e+07	4.4201e+07	4.72144e+07	2.33497e+07
meta_neg_903	Cytidine, cyclic 2',3'-(hydrogen phosphate), monosodium salt	326.185	789.9	C9H11N3NaO7P	2.68496e+07	6.12438e+06	2.68676e+06	3.62702e+06	4.75907e+06	2.68127e+07	2.69124e+06	1.10204e+07
meta_pos_2266	MLS001141185-01!	438.226	516.2	C24H30N4O4	1.87643e+07	3.78439e+07	5.23242e+07	3.14842e+07	3.9179e+07	2.95883e+07	1.60412e+07	2.70791e+07
meta_neg_11	Melamine	107.047	373.2	C3H6N6	1.94724e+06	1.90935e+06	2.10848e+06	2.39264e+06	2.0382e+06	1.93793e+06	1.8434e+06	1.49215e+06
meta_pos_1467	D-4'-Phosphopantothenate	299.099	388.4	C9H18NO8P	1.31084e+06	1.32641e+06	1.3522e+06	1.24735e+06	1.60305e+06	1.07898e+06	1.41757e+06	1.18684e+06
meta_pos_281	L-2-Aminoadipic acid	144.065	537.5	C6H11NO4	3.19202e+07	1.97452e+07	6.75145e+07	4.69737e+06	1.16824e+07	4.49316e+06	4.07889e+06	4.74428e+06
meta_neg_1376	2',4',6'-Trihydroxydihydrochalcone 2'-glucoside	419.126	580.5	C21H24O9	480045	930721	553952	21968	23453.9	24597	273451	0
meta_neg_1035	9,11-methane-epoxy PGF1&alpha	352.253	777.5	C21H36O4	4.579e+06	3.73768e+06	1.61467e+07	9.23882e+06	1.3731e+07	4.11104e+06	8.19026e+06	4.37659e+06
meta_neg_30	Guanidinoacetate	116.047	401.8	C3H7N3O2	1.78953e+06	1.67855e+07	1.98106e+06	1.279e+07	2.20492e+06	1.56287e+07	2.0806e+06	1.88676e+06
meta_neg_1970	MLS001056797-01!CGP-20712A methanesulfonate salt	589.168	783.9	C24H29F3N4O8S	1.42223e+06	1.56137e+06	1.26689e+06	243208	6.62009e+06	6.69002e+06	5.43869e+06	2.92059e+06
meta_neg_1840	Okaramine R_120153	536.241	527.3	C32H32N4O4	1.28366e+06	3.14768e+06	1.40048e+06	3.92831e+06	1.82295e+06	1.66528e+06	5.47661e+06	1.97962e+06
meta_pos_2678	Zafirlukast	575.212	401	C31H33N3O6S	1.58788e+06	500910	1.36126e+06	485423	1.92853e+06	2.41481e+06	1.78198e+06	1.24617e+06
meta_neg_646	Acetylvalerenolic acid	273.142	142.8	C17H24O4	2.16541e+06	1.78633e+06	2.04209e+06	1.70456e+06	2.38753e+06	2.07248e+06	2.30969e+06	1.5682e+06
meta_neg_522	2-[2-(3,4-dichloro-2-cyanophenyl)hydrazono]malononitrile	243.952	72.3	C10H3Cl2N5	7.3093e+06	6.97646e+06	6.56514e+06	6.31273e+06	8.84411e+06	6.65882e+06	7.82192e+06	7.41635e+06
meta_neg_225	beta-D-Glucopyranuronic acid	175.022	686.1	C6H10O7	7.65321e+07	4.44185e+06	8.42729e+07	4.76117e+06	8.13948e+07	3.21843e+06	7.93323e+07	2.65703e+06
meta_pos_2876	Dihomo-gamma-Linolenoyl PAF C-16	770.613	836.3	C44H84NO7P	0	2.90728e+06	6.7014e+06	1.1769e+07	0	0	3.68067e+06	0
meta_pos_1866	beta-Lactose	360.153	123	C12H22O11	1.76609e+08	1.53935e+08	3.35948e+07	1.73529e+08	1.89247e+08	2.53511e+07	1.6572e+08	1.97324e+07
meta_neg_2102	Stachyose	665.202	300.1	C24H42O21	3.03187e+06	1.80863e+06	555898	553668	1.69003e+06	723620	1.64999e+06	308341
meta_pos_1432	Venlafaxine N-Oxide	293.203	503	C17H27NO3	3.63389e+07	4.01914e+07	4.67853e+07	2.85914e+07	2.05932e+07	3.93767e+07	3.46117e+07	2.5573e+07
meta_neg_1068	NCGC00381440-01!(2S,3S)-3-decyl-2-hydroxy-2-(3-methoxy-3-oxopropyl)butanedioic acid	359.201	760.6	C18H32O7	626228	583709	581278	689121	3.07527e+06	4.64634e+06	3.21168e+06	3.70011e+06
meta_neg_812	NCGC00380218-01!(2R,3S,4S,5R,6R)-2-(hydroxymethyl)-6-(3-hydroxy-6-methylheptoxy)oxane-3,4,5-triol	308.19	823.1	C14H28O7	1.01086e+07	8.19752e+06	6.69688e+06	7.6835e+06	1.03362e+07	1.10036e+07	1.00181e+07	1.1172e+07
meta_pos_2809	Syrosingopine	667.292	605.7	C35H42N2O11	6.52697e+06	260239	1.54787e+06	191720	2.71589e+06	4.26909e+06	5.20551e+06	1.78214e+06
meta_pos_450	2-Deoxystreptamine	163.112	517.6	C6H14N2O3	6.65255e+06	4.88751e+06	3.41134e+06	2.95065e+06	546420	550940	544265	466300
meta_neg_1986	3-Hydroxy-2-methyl-4-[(7-oxo-7H-furo[3,2-g]chromen-4-yl)oxy]-2-butanyl 6-O-[(2R,3R,4R)-3,4-dihydroxy-4-(hydroxymethyl)tetrahydro-2-furanyl]-?-D-glucopyranoside	597.193	531.2	C27H34O15	1.20069e+06	188916	311985	374824	574119	204474	678263	98909.3
meta_neg_374	Dihydrolipoate	207.051	747.2	C8H16O2S2	1.2774e+08	6.24375e+06	6.43501e+07	3.81407e+06	1.02826e+08	2.7108e+06	1.12221e+08	2.82872e+06
meta_pos_1786	Cyclic GMP	346.331	808.2	C10H12N5O7P	2.22128e+07	2.07115e+07	2.52008e+07	2.13501e+07	2.7453e+07	7.93269e+06	2.88431e+07	3.19193e+07
meta_pos_2484	NP-002095	491.264	475.7	C27H38O8	4.00872e+06	4.12507e+06	4.8432e+06	4.06824e+06	4.33567e+06	4.89123e+06	3.50963e+06	3.89134e+06
meta_neg_2090	NCGC00380159-01_C33H52O13_	655.329	635.2	C33H52O13	245345	286762	698609	574106	876702	228053	209977	218333
meta_pos_2415	N-arachinoyl-5-hydroxytryptamide	470.381	796.2	C30H50N2O2	542531	1.28236e+06	1.18302e+06	1.35783e+06	1.40112e+06	2.11017e+06	2.10218e+06	612371
meta_neg_2020	NCGC00384516-01!9-methoxy-7-[4-[(2S,3R,4S,5S,6R)-3,4,5-trihydroxy-6-[[(2R,3R,4S,5S,6R)-3,4,5-trihydroxy-6-(hydroxymethyl)oxan-2-yl]oxymethyl]oxan-2-yl]oxyphenyl]-[1,3]dioxolo[4,5-g]chromen-8-one	617.152	122.6	C29H32O16	396275	2.3723e+06	2.32822e+06	506086	691444	1.11336e+06	2.21142e+06	2.3482e+06
meta_pos_2343	Gentamicin A2	455.206	599.4	C17H33N3O11	783913	791997	369228	84859.9	90048	75590.3	162054	865333
meta_neg_1457	MLS000028431-01!	437.207	515.8	C21H32N3O5P	1.69416e+06	4.24864e+06	4.48854e+06	384048	150419	452365	1.1375e+06	226012
meta_neg_1311	APF	404.096	100.4	C26H17NO5	1147335928	1016648909	9.26603e+08	8.81942e+08	8.55539e+08	7.4188e+08	7.43905e+08	9.51321e+08
meta_neg_501	Dinoseb	239.073	92	C10H12N2O5	2.57854e+07	2.36539e+07	2.63757e+07	2.03302e+07	1.95777e+07	2.24421e+07	2.12474e+07	1.77324e+07
meta_pos_34	(R)-3-Hydroxybutyric acid	105.055	97.1	C4H8O3	3.6361e+06	3.59094e+06	3.92964e+06	1.25535e+07	4.8515e+06	5.52698e+06	4.56576e+06	4.97243e+06
meta_neg_2022	NCGC00386086-01![9-[(E)-3-acetyloxy-4-methylhex-4-en-2-yl]-12-hydroxy-3-(2-hydroxypropan-2-yl)-10-methoxy-6a,12b-dimethyl-8,11-dioxo-1,2,3,4a,5,6,12,12a-octahydropyrano[3,2-a]xanthen-1-yl] acetate	618.305	680.4	C33H46O11	606718	636707	864591	1.23116e+06	2.60151e+06	2.27769e+06	1.60623e+06	1.37628e+06
meta_neg_394	perfluorobutyric acid	214.043	59.8	C4HF7O2	2.79219e+06	835228	6.38782e+06	706441	3.02606e+06	5.69097e+06	797923	2.65083e+06
meta_pos_556	NH2Mec	176.07	35.6	C10H9NO2	6.47646e+06	6.27838e+06	3.9365e+06	4.5344e+06	3.35383e+06	3.4009e+06	3.70199e+06	3.58077e+06
meta_neg_483	5,7-Dihydroxyflavone	235.041	720.9	C15H10O4	1.81197e+06	1.35869e+06	5.11044e+06	4.29378e+06	8.1511e+06	918012	3.64393e+06	3.27616e+06
meta_neg_304	Citric acid	190.927	52.4	C6H8O7	8.72241e+07	5.98109e+07	6.00229e+07	223275795	5.69964e+07	3.027e+08	3.04718e+08	1.89115e+08
meta_pos_687	Carglumic acid	191.066	89.7	C6H10N2O5	1.28899e+06	2.03005e+06	1.55576e+06	1.31515e+06	2.08048e+06	1.64775e+06	1.81712e+06	1.3406e+06
meta_pos_217	2-Amino-4-nitrotoluene	135.048	87.3	C7H8N2O2	6.20326e+06	1.42405e+06	8.18743e+06	6.86465e+06	1.05009e+07	1.91576e+06	9.12596e+06	8.56579e+06
meta_pos_1852	Docosahexaenoic Acid ethyl ester	357.286	467.9	C24H36O2	504601	1.52558e+06	1.63337e+06	1.64018e+06	485960	287213	424647	1.98411e+06
meta_pos_1100	gamma-Glutamyl-beta-cyanoalanine	243.085	100.1	C9H13N3O5	3.73822e+06	2.59874e+06	2.67878e+06	2.31073e+06	359016	2.18117e+06	345134	1.88434e+06
meta_pos_1990	Lacto-N-biose I	384.147	100.1	C14H25NO11	7.90797e+06	1.03984e+07	8.92772e+06	1.0609e+07	9.61789e+06	1.11582e+07	9.6238e+06	2.75098e+06
meta_neg_888	NCGC00169827-03!(2E,4E)-12-hydroxy-13-(hydroxymethyl)-3,5,7-trimethyltetradeca-2,4-dienedioic acid	323.181	769.9	C18H30O6	2.51389e+06	1.81165e+06	8.56081e+06	8.46337e+06	6.81148e+06	1.3881e+07	6.83718e+06	2.62335e+06
meta_pos_1489	11b-Hydroxyandrost-4-ene-3,17-dione	302.195	454.9	C19H26O3	727731	976689	218661	560630	1.0129e+06	176016	1.01206e+06	759025
meta_pos_333	2,6-Diethylaniline	150.128	490.3	C10H15N	4.31699e+06	4.53698e+06	3.99643e+06	3.18326e+06	3.71524e+06	2.74745e+06	3.79769e+06	4.41504e+06
meta_pos_870	Methyl dodecanoate	214.196	582.5	C13H26O2	1.11457e+06	1.39618e+06	1.53439e+06	393812	1.54259e+06	335472	463877	252515
meta_pos_547	Oxoamide	175.081	566.7	C10H12N2O2	363004	986463	261969	329023	1.07578e+06	1.48669e+06	1.44031e+06	315333
meta_pos_736	Dibenzylamine	197.118	802	C14H15N	6.60728e+06	5.47825e+06	2.82998e+06	3.03844e+06	365959	556768	460592	468673
meta_pos_644	Undecanoic acid	186.956	242.4	C11H22O2	2.96381e+06	1.06832e+07	3.94896e+06	2.9196e+06	3.0954e+06	1.41388e+07	1.18203e+07	1.04233e+07
meta_neg_379	NCGC00380119-01!3-(5,6-dihydroxyheptyl)-4-methyl-2H-furan-5-one	209.114	528	C12H20O4	2.51741e+06	2.40963e+06	2.3817e+06	1.03997e+06	1.41562e+06	2.17552e+06	1.87737e+06	884872
meta_pos_754	xi-5-Dodecanolide	199.169	837.8	C12H22O2	7.33875e+06	7.10784e+06	5.86583e+06	1.25294e+07	7.71655e+06	8.89576e+06	1.2044e+07	1.14389e+07
meta_neg_296	2,4-dichlorobenzoate	188.948	740.5	C7H3Cl2O2	3.11145e+06	3.45508e+06	3.64609e+06	3.73266e+06	3.59013e+06	6.96599e+06	2.88398e+06	3.4712e+06
meta_pos_811	Lipoamide	206.147	752.7	C8H15NOS2	3.38665e+06	3.36033e+06	2.8879e+06	3.5363e+06	4.49742e+06	3.10209e+06	767626	3.98298e+06
meta_pos_895	N-a-Acetylcitrulline	217.104	351	C8H15N3O4	8.26354e+06	1.02376e+07	1.03043e+07	9.61195e+06	1.00915e+07	1.03814e+07	1.05838e+07	1.3622e+07
meta_pos_7	Isovaleric acid	102.033	403.8	C5H10O2	2.53291e+08	1248351752	1544729871	257185531	2.56026e+08	9.92446e+08	8.3138e+08	271161787
meta_pos_1482	Sphingosine	300.29	832.1	C18H37NO2	1.51626e+06	1.14018e+06	5.60712e+06	1.18454e+07	1.7186e+06	6.86502e+06	7.12158e+06	9.60875e+06
meta_neg_1297	NP-002947	401.164	534.6	C22H28O8	579980	507169	395309	366620	358582	293212	289374	328689
meta_pos_2140	MLS000860080-01!NBI 27914	415.041	395.2	C18H20Cl4N4	1.88578e+06	1.71926e+06	1.60091e+06	2.27886e+06	2.05805e+06	2.74742e+06	2.16043e+06	3.10328e+06
meta_neg_1414	SANGUINARINE SULFATE	428.046	402.3	C20H15NO8S	733693	537032	2.56732e+06	2.4067e+06	1.0661e+06	2.74781e+06	1.72166e+06	649955
meta_pos_2305	Dammarenediol II	445.365	836.3	C30H52O2	3.8481e+07	0	3.80049e+07	1.95941e+07	0	9.31905e+06	6.50811e+06	2.3424e+06
meta_neg_844	NP-004020	313.074	140.6	C17H14O6	2.094e+06	3.04408e+06	3.7991e+06	4.71099e+06	2.22854e+06	2.21909e+06	2.09949e+06	2.09883e+06
meta_pos_1819	Arachidonoyl Ethanolamide-d4	352.32	807.5	C22H33D4NO2	598910	751060	989012	3.85452e+06	3.59187e+06	4.84804e+06	4.46504e+06	1.04665e+07
meta_pos_1022	Parthenolide	231.137	607.2	C15H20O3	438242	2.16418e+06	1.24289e+06	218371	2.71137e+06	3.03586e+06	3.70428e+06	2.48737e+06
meta_neg_1162	AMBROXOL	375.972	211.4	C13H18Br2N2O	1.59957e+06	1.42332e+06	1.4464e+06	1.61544e+06	1.3087e+06	1.18016e+06	1.7454e+06	1.26105e+06
meta_pos_1747	1-(4-chlorophenyl)-4-hydroxy-6-isopropyl-3-phenylpyridin-2(1H)-one	340.108	566.8	C20H18ClNO2	698430	158078	184182	57944.3	958317	751013	858107	155354
meta_pos_2116	MLS001056784-01!Chloro-APB hydrobromide	410.052	373.5	C19H21BrClNO2	33928	62931	59515.1	403979	50009.5	410713	298260	358264
meta_pos_50	4-Aminophenol	110.06	97	C6H7NO	2.81663e+07	3.15274e+07	1.96612e+07	2.82407e+07	1.98778e+07	2.1312e+07	2.44909e+07	2.44639e+07
meta_neg_1816	NCGC00384818-01_C27H30O11_	529.17	625.3	C27H30O11	1.76518e+06	81019.1	160914	93659.3	561354	816265	1.22252e+06	428768
meta_pos_2237	MLS001157767-01!(2S)-N-(4-bromo-2-fluorophenyl)-5-oxo-1-(3-oxo-1H-2-benzofuran-1-yl)pyrrolidine-2-carboxamide	433.02	95.6	C19H14BrFN2O4	2.88442e+06	8.04826e+06	2.37325e+06	3.53777e+06	1.2266e+07	3.92606e+06	7.30089e+06	1.18238e+07
meta_neg_2297	[(2R,3S,4S,5R,6R)-6-[[(2R,3R,4S,5R,6S)-6-[2-(3,4-dihydroxyphenyl)-5,7-dihydroxychromenylium-3-yl]oxy-3,4-dihydroxy-5-[(2S,3R,4S,5R)-3,4,5-trihydroxyoxan-2-yl]oxyoxan-2-yl]methoxy]-3,4,5-trihydroxyoxan-2-yl]methyl (E)-3-(4-hydroxy-3-methoxyphenyl)prop-2-enoate	919.249	531.3	[C42H47O23]+	470176	523480	1.62664e+06	896191	1.66386e+06	832829	1.71718e+06	1.48502e+06
meta_neg_1371	NP-013808	417.182	647.4	C23H30O7	323413	2.43841e+06	2.22389e+06	421000	938672	203767	551409	727010
meta_neg_791	4'-Hydroxywarfarin	305.08	138.9	C19H16O5	264039	861146	652553	933418	1.33272e+06	913034	376581	1.00053e+06
meta_neg_375	4-Fluoro-3-nitrobenzotrifluoride	208.006	263.7	C7H3F4NO2	5.92741e+06	1.88227e+07	4.55265e+06	5.46522e+06	2.43357e+06	2.03632e+06	2.31226e+06	6.62091e+06
meta_pos_833	NP-018660	209.153	711.7	C13H22O3	3.39656e+06	3.42062e+06	8.60586e+06	3.51215e+06	3.86576e+06	3.52167e+06	3.66273e+06	7.77956e+06
meta_pos_2780	Enniatin B	640.399	486.9	C33H57N3O9	360568	621616	1.96519e+06	531965	337837	1.12143e+06	527082	1.02018e+06
meta_pos_223	N-Acetylarylamine	136.075	664.1	C8H9NO	7.18671e+06	6.02269e+06	6.9531e+06	6.21695e+06	8.15559e+06	7.82213e+06	7.07265e+06	6.69278e+06
meta_pos_309	4-Guanidinobutanoic acid	146.081	94.1	C5H11N3O2	9.43115e+07	9.07453e+07	9.45805e+07	9.39511e+07	9.83584e+07	9.86567e+07	1.02609e+08	1.01011e+08
meta_pos_1368	Sulfaquinoxaline	283.06	357.9	C14H12N4O2S	162190	608667	129043	385590	228534	222149	821104	600371
meta_pos_2623	Flavonol 3-O-[alpha-L-rhamnosyl-(1->6)-beta-D-glucoside]	546.165	586.7	C27H30O12	6.50333e+06	4.85217e+06	7.71446e+06	4.39931e+06	3.96142e+06	3.84623e+06	4.22855e+06	2.41357e+06
meta_pos_1646	Acepromazine	326.143	402.5	C19H22N2OS	5.08449e+06	3.23728e+06	859687	619221	4.00908e+06	3.17377e+06	3.24776e+06	2.6672e+06
meta_pos_2099	N-Arachidonoyl-3-hydroxy-gamma-Aminobutyric Acid	406.292	797.5	C24H39NO4	846413	973502	2.18145e+06	2.6406e+06	2.92305e+06	2.24536e+06	3.92385e+06	3.19518e+06
meta_pos_2388	Isoquercitrin	464.098	303.4	C21H20O12	467334	598101	658890	99902.6	136422	753057	839201	296019
meta_neg_1384	1,5,8-Trihydroxy-9-oxo-9H-xanthen-3-yl beta-D-glucopyranoside	422.086	375.1	C19H18O11	950849	566331	2.36567e+06	1.64063e+06	1.57279e+06	4.40959e+06	401093	440609
meta_pos_482	Epinepetalactone	167.107	34.9	C10H14O2	1.71668e+06	9.43164e+06	9.21496e+06	1.05394e+07	1.04429e+07	6.36298e+06	755647	6.91309e+06
meta_pos_2679	NCGC00385378-01_C31H42O10_7aH,13aH-Cyclopenta[7,8]phenanthro[2,3-b]pyrano[3,2-e][1,4]dioxin-13a-carboxaldehyde, 11-(acetyloxy)-1-(2,5-dihydro-5-oxo-3-furanyl)eicosahydro-3a,11a-dihydroxy-9,15a-dimethyl-, (1R,3aS,3bR,6aR,7aS,9R,11S,11aS,12aR,13aR,15aR)-	575.285	613.7	C31H42O10	109040	78448.9	280600	467150	98302	539917	459949	60516
meta_pos_2642	Endomorphin-2	554.273	528.5	C32H37N5O5	1.04439e+06	1.8713e+06	3.30282e+06	784093	2.59946e+06	3.04784e+06	1.10136e+06	1.90576e+06
meta_pos_1062	5,6,7-Trimethoxycoumarin	237.079	81.5	C12H12O5	2.99867e+06	6.15197e+06	2.14708e+07	2.70752e+06	2.93693e+06	2.82482e+06	8.07166e+06	3.13619e+06
meta_pos_2714	Pelargonidin 3-sophoroside	595.161	103.3	C27H31O15	754464	900825	3.76409e+06	2.51034e+06	3.2264e+06	1.69363e+06	1.08841e+06	1.24751e+06
meta_neg_82	Sodium 3-methyl-2-oxopentanoate	132.897	806.2	C6H9NaO3	7.99504e+06	7.4069e+06	4.52133e+07	1.42398e+07	2.32445e+07	2.00988e+07	2.78501e+07	6.57222e+07
meta_pos_73	Oxalureate	115.012	71	C3H4N2O4	9.27821e+06	554615	584956	5.45808e+06	1.02112e+06	5.64672e+06	743119	4.936e+06
meta_neg_1429	Benzyl 6-O-beta-D-glucopyranosyl-beta-D-glucopyranoside	431.155	718.2	C19H28O11	516961	105722	530450	296021	684712	885390	678476	767888
meta_pos_2431	10-Formyltetrahydrofolate	474.177	349.8	C20H23N7O7	617937	2.48643e+06	2.16771e+06	1.03387e+06	1.3799e+06	1.81825e+06	1.64367e+06	1.26823e+06
meta_pos_329	Triethanolamine	150.112	108.8	C6H15NO3	4.30162e+06	3.2165e+06	1.20615e+06	1.23862e+06	4.55053e+06	4.05791e+06	1.34796e+06	1.53286e+06
meta_pos_2037	Gamma-Tocotrienol	393.318	801.5	C28H42O2	957641	1.62335e+06	2.2329e+06	599096	598342	1.3117e+06	286089	553450
meta_neg_1685	Scutellarioside II	489.137	705.1	C24H28O12	558898	132671	574510	142071	353784	742690	1.6412e+06	919186
meta_neg_2179	PC(14_0_13-HODE)	744.535	806.8	C40H76NO9P	5.44124e+06	5.67524e+06	968243	2.10362e+06	545251	609578	553065	714319
meta_neg_1089	NP-019016	363.112	455.1	C18H20O8	180208	526447	472510	83038	231136	138380	144394	401245
meta_pos_154	Quinoline	129.055	34.8	C9H7N	1.61377e+08	1.437e+08	8.53019e+07	6.21217e+07	7.24082e+07	6.79769e+07	5.0705e+07	6.31898e+07
meta_pos_1442	Ondansetron	294.153	731.6	C18H19N3O	2.2766e+06	661216	2.9936e+06	3.85637e+06	2.88235e+06	2.84857e+06	712742	3.74991e+06
meta_neg_580	2-Amino-5-chloro-3-phenyl-3H-indol-3-ol	258.052	95	C14H11ClN2O	5.39147e+06	7.81645e+06	8.60517e+06	6.37884e+06	2.65078e+06	2.7687e+06	2.57884e+06	1.09535e+07
meta_neg_1489	NCGC00384804-01_C20H30O11_2-(4-Methoxyphenyl)ethyl 6-O-alpha-L-arabinopyranosyl-beta-D-glucopyranoside	446.174	397.4	C20H30O11	104665	136006	584236	400740	153233	572026	813828	152919
meta_pos_2895	Zeaxanthin-palmitate	789.663	791.6	C56H86O3	784951	3.04347e+06	1.54215e+06	2.55105e+06	1.5528e+06	3.20498e+06	4.78719e+06	1.83284e+06
meta_pos_2337	DEHYDRO (11,12)URSOLIC ACID LACTONE	454.346	571.3	C30H46O3	5.54294e+06	6.66115e+06	4.97138e+06	4.5629e+06	6.73649e+06	6.31684e+06	5.15405e+06	4.39298e+06
meta_pos_40	ortho-Toluidine	108.081	389.4	C7H9N	2.86922e+06	1.01874e+07	3.09502e+06	1.38807e+07	1.41282e+07	3.3047e+06	1.98258e+07	2.64807e+06
meta_neg_2299	10-DEACETYL-7-XYLOTAXOL	924.343	693	C50H57NO17	1.74372e+06	132039	394052	132550	603474	581766	528835	354155
meta_pos_2058	Clionasterol	397.38	794.5	C29H50O	880910	1.4912e+07	5.05438e+06	1.647e+07	6.53356e+06	2.15773e+07	7.11821e+06	8.02351e+06
meta_neg_831	NP-014517	311.077	370.5	C14H18O9	1.1768e+07	1.08574e+07	1.17194e+07	1.06769e+07	1.20563e+07	1.36265e+07	1.41342e+07	1.37144e+07
meta_neg_484	5,7-Dihydroxyisoflavone	235.041	86	C15H10O4	8.03858e+06	5.96093e+06	1.84686e+07	1.85979e+07	3.5897e+06	6.87069e+06	7.70759e+06	2.8765e+06
meta_neg_2253	NP-004270	831.468	609.7	C42H72O16	17378.9	0	0	0	245288	163242	187898	189041
meta_neg_1204	(2S)-4-Oxo-2-phenyl-3,4-dihydro-2H-chromen-7-yl beta-D-glucopyranoside	383.112	419.7	C21H22O8	343028	242669	260233	257601	1.15707e+06	989448	1.13415e+06	1.02068e+06
meta_neg_171	Quinazoline-2,4-diol	162.046	784.3	C8H6N2O2	4.11427e+07	1.84729e+07	1.41447e+07	1.20729e+07	2.31088e+06	1.89634e+06	2.05422e+06	1.93181e+06
meta_neg_677	cyclopeptine	279.119	652	C17H16N2O2	303268	301221	1.13092e+06	116492	1.51992e+06	1.09424e+06	1.24134e+06	988982
meta_neg_388	Eudesmic acid	212.064	343.7	C10H12O5	1.10162e+07	1.689e+06	4.22169e+06	5.97246e+06	1.33646e+06	4.509e+06	5.20649e+06	1.4868e+06
meta_neg_1580	[4-(?-D-Glucopyranosyloxy)-2,6-bis(3-methyl-2-buten-1-yl)phenyl](hydroxy)acetic acid	466.227	509.3	C24H34O9	1.78105e+08	1.74818e+08	2.23284e+08	1.18959e+08	5.30566e+07	6.8202e+07	116236473	5.48922e+07
meta_pos_219	Adenine	136.061	137.6	C5H5N5	2.63019e+07	2.54285e+07	2.39112e+07	2.27816e+07	2.75493e+07	2.76386e+07	2.57504e+07	2.74714e+07
meta_pos_694	MLS002153335-01!R-(-)-Desmethyldeprenyl hydrochloride	192.087	91.1	C12H16ClN	2.18641e+06	1.36836e+06	964964	1.72108e+06	1.28723e+06	1.04905e+06	1.73709e+06	1.54709e+06
meta_pos_2573	1-O-Palmitoyl-2-O-acetyl-sn-glycero-3-phosphorylcholine	520.343	761.2	C26H52NO8P	108483	2.53322e+07	2.16354e+06	7.98421e+06	2.07677e+06	7.51647e+06	9.38837e+06	2.93238e+06
meta_pos_2282	O-Demethylpuromycin	440.195	656	C21H27N7O5	2.86982e+07	5.24992e+06	1.0838e+07	5.54575e+06	8.57416e+06	1.45156e+07	1.28212e+07	1.32023e+07
meta_pos_2038	Deoxycholic acid	393.286	809.3	C24H40O4	3.37075e+07	2.84434e+07	4.04556e+07	3.54339e+07	2.67669e+07	3.97214e+07	2.60106e+07	2.44924e+07
meta_pos_1539	Dihydrosterigmatocystin	309.075	475.8	C18H14O6	349884	260913	439515	1.05411e+06	1.01707e+06	875655	125123	1.03242e+06
meta_neg_1825	Ponatinib	531.209	456.3	C29H27F3N6O	179470	687353	358687	113703	174177	103057	228054	112146
meta_pos_30	Alpha-Hydroxyisobutyric acid	105.111	107.8	C4H8O3	4.81046e+06	2.33701e+07	3.43256e+07	8.32275e+06	3.93916e+07	3.64085e+07	3.70057e+07	6.554e+06
meta_pos_2395	tert-butyl N-(1-benzyl-2-{2-[(3-chloro-4-fluoroanilino)carbothioyl]hydrazino}-2-oxoethyl)carbamate	466.13	86.7	C21H24ClFN4O3S	1.50812e+06	1.46647e+06	561677	1.19782e+06	487464	669388	485995	1.89632e+06
meta_neg_1682	BIX01294	489.295	503.4	C28H38N6O2	1.48921e+06	1.08789e+06	451397	385517	1.052e+06	343276	1.24147e+06	399274
meta_neg_230	L-Sorbose	177.073	142.9	C6H12O6	1.28293e+07	1.30434e+07	1.26538e+07	1.06513e+07	1.70115e+07	1.52758e+07	1.60067e+07	1.46878e+07
meta_neg_451	N-octanoyl-L-Homoserine lactone	226.141	651	C12H21NO3	935744	656577	619949	688545	373702	332534	320787	248701
meta_pos_2456	MLS000028670-01!DIMENHYDRINATE	481.149	430.3	[C24H25ClN5O5]-	645579	115440	209616	149569	545690	603893	649345	558068
meta_pos_2338	3''-Oxogentamicin A2	454.203	599.7	C17H31N3O11	4.08087e+06	5.82535e+06	2.96314e+06	1.56806e+06	2.69557e+06	3.31936e+06	4.44585e+06	5.82641e+06
meta_neg_1144	Betamethasone	373.178	577.9	C22H29FO5	1.09382e+07	1.37192e+07	1.28963e+07	8.3178e+06	5.43754e+06	5.90563e+06	1.05443e+07	5.41695e+06
meta_neg_495	AS-605240	238.006	783.8	C12H7N3O2S	6.42814e+06	1.70859e+06	1.32296e+07	1.64297e+06	1.75146e+06	8.4788e+06	6.96679e+06	6.05751e+06
meta_pos_193	(R)-Pantolactone	131.533	704.2	C6H10O3	1.5544e+08	1.64811e+08	4.29537e+08	9.25892e+07	5.64939e+07	1.95254e+08	4.7728e+08	3.57827e+08
meta_neg_1568	NCGC00347678-02!7-(3,4-dihydroxyphenyl)-1-(4-hydroxyphenyl)-5-[(2S,3R,4S,5R)-3,4,5-trihydroxyoxan-2-yl]oxyheptan-3-one	462.183	512.9	C24H30O9	332378	1.27513e+06	1.16093e+06	1.39834e+06	1.22121e+06	1.65516e+06	387822	1.01713e+06
meta_pos_764	Ecgonine methyl ester	200.128	84.4	C10H17NO3	8.5173e+07	1.80952e+07	3.26102e+06	1.07337e+07	2.07653e+06	1.56487e+06	5.98925e+06	1.51392e+06
meta_pos_2897	Coenzyme Q9	794.606	560.5	C54H82O4	1.64486e+06	485045	1.53614e+06	1.64412e+06	438643	1.51489e+06	679071	395023
meta_pos_182	Fluorouracil	131.035	831.8	C4H3FN2O2	876410	2.81027e+06	762792	3.78457e+06	2.95241e+06	677695	691058	4.70199e+06
meta_neg_747	Alpha-dimorphecolic acid	295.223	823	C18H32O3	689799	723047	5.18726e+06	8.23672e+06	1.86213e+07	7.76039e+06	1.42551e+07	9.35123e+06
meta_pos_2609	(1E)-3-hydroxy-3-[(4Z)-3-hydroxy-5-oxo-4-(2-{[3,4,5-trihydroxy-6-(hydroxymethyl)oxan-2-yl]oxy}ethylidene)oxolan-2-yl]-2-methylprop-1-en-1-yl (2E)-3-(4-hydroxyphenyl)prop-2-enoate	539.183	502.7	C25H30O13	8.43783e+06	8.80819e+06	7.28862e+06	4.70322e+06	4.13756e+06	6.16411e+06	6.53958e+06	5.17618e+06
meta_pos_255	4-Amino-5-hydroxymethyl-2-methylpyrimidine	140.081	451.8	C6H9N3O	5.58276e+06	1.72436e+06	1.25746e+06	1.18539e+06	6.19134e+06	1.46123e+06	4.38972e+06	6.79584e+06
meta_pos_2440	MLS001142747-01!	476.211	479.4	C26H28N4O5	2.57855e+06	3.52051e+06	1.91092e+06	1.41808e+06	1.19993e+06	1.38487e+06	343662	1.22599e+06
meta_neg_43	Bovinocidin	119.022	308.9	C3H5NO4	2.56868e+07	7.90095e+06	5.95653e+06	4.95566e+06	5.04621e+06	1.61219e+07	5.50048e+06	5.32281e+06
meta_pos_2595	Phytoene	527.484	826.6	C40H64	1.62061e+06	1.46979e+06	1.48359e+06	3.38054e+06	1.48287e+06	1.56825e+06	3.13378e+06	2.88253e+06
meta_pos_865	C.I. Basic Orange 2	213.116	764	C12H12N4	1.70737e+06	917066	700452	796591	1.89496e+06	2.00797e+06	1.39008e+06	2.07153e+06
meta_pos_277	CYCLOCREATINE	144.081	328.6	C5H9N3O2	1.15621e+06	1.1479e+06	1.22337e+06	1.26315e+06	1.55855e+06	1.7043e+06	1.81942e+06	1.36759e+06
meta_pos_1775	Tyr-Tyr	344.352	808.6	C18H20N2O5	1.25619e+07	1.54931e+07	1.82487e+07	3.76005e+06	1.2554e+07	1.69525e+07	1.25126e+07	1.16773e+07
meta_pos_2136	N-Butyltadalafil	414.179	432.4	C25H25N3O4	467210	80745.9	465396	75379.6	72127.5	83243.9	624659	338654
meta_neg_553	NCGC00380856-01_C13H16O5_8-Methyl-3,4,6,10b-tetrahydropyrano[3,2-c]isochromene-4a,7,9(2H)-triol	252.105	88.7	C13H16O5	3.04317e+06	3.36436e+06	815449	2.89907e+06	3.29395e+06	3.31548e+06	1.02603e+06	3.61843e+06
meta_neg_193	6-Methylmercaptopurine	166.059	396.9	C6H6N4S	2.94949e+06	1.40762e+07	2.29528e+07	3.02317e+06	1.68784e+07	1.2938e+07	1.10901e+06	1.17442e+07
meta_pos_2852	KN-62	721.202	477.8	C38H35N5O6S2	8.81915e+06	5.19515e+06	8.96954e+06	4.61614e+06	8.85544e+06	7.34815e+06	4.91377e+06	4.53605e+06
meta_pos_1503	Melphalan	305.083	113.6	C13H18Cl2N2O2	4.13433e+06	3.41228e+06	4.15766e+06	3.88033e+06	3.86323e+06	4.56852e+06	4.63836e+06	3.77581e+06
meta_neg_2259	Kurahyne	837.579	559.4	C47H78N6O7	2.80432e+06	2.86706e+06	3.67931e+06	2.53632e+06	3.32098e+06	3.28811e+06	3.11653e+06	3.46849e+06
meta_neg_487	7,8-Dihydroneopterin	236.074	138.2	C9H13N5O4	2.49366e+07	2.64696e+07	2.49481e+07	2.5957e+07	2.85892e+07	2.77299e+07	2.32389e+07	2.45434e+07
meta_pos_1264	Juvenile hormone III	267.195	733.3	C16H26O3	1.78396e+06	1.28836e+06	2.01678e+06	1.80349e+06	1.71981e+06	461407	1.46878e+06	1.90994e+06
meta_neg_2014	Mudanpioside A	613.192	305.6	C31H34O13	1.05644e+06	2.75604e+06	2.27446e+06	2.85233e+06	1.95761e+06	2.00414e+06	2.1e+06	2.04223e+06
meta_pos_70	L-Prolinamide	115.087	120.4	C5H10N2O	7.84583e+06	7.72821e+06	8.62155e+06	7.32142e+06	7.37236e+06	9.78137e+06	8.76171e+06	3.27172e+06
meta_neg_826	8-Chloro-11-piperidin-4-ylidene-6,11-dihydro-5H-benzo[5,6]cyclohepta[1,2-b]pyridine	310.132	598.1	C19H19ClN2	4.70733e+06	4.31749e+06	2.6738e+06	1.71901e+06	1.77985e+06	1.38659e+06	2.49735e+06	1.32551e+06
meta_pos_1041	Polygodial	234.161	830.2	C15H22O2	5.53808e+06	3.76059e+06	4.16575e+06	5.26918e+06	3.06544e+06	3.45877e+06	4.81595e+06	4.71221e+06
meta_neg_2224	PRIEURANIN ACETATE	803.311	494.6	C40H52O17	873751	92087.9	317192	73639.4	48480.2	244054	157553	267761
meta_pos_1136	Matricarin	247.132	805.8	C15H18O3	695670	6.94681e+07	4.12707e+07	2.85458e+07	5.22305e+07	6.19943e+07	5.6755e+07	3.9631e+07
meta_pos_97	2,3,5,6-Tetramethylpyrazine	119.09	92.6	C8H12N2	5.88943e+07	6.51846e+07	5.80351e+07	5.789e+07	9.08551e+07	8.46532e+07	9.02587e+07	9.92439e+07
meta_neg_1146	3-(2,3-dihydro-1,4-benzodioxin-6-ylamino)-2-[3-(trifluoromethyl)benzoyl]acrylonitrile	374.088	367.3	C19H13F3N2O3	347578	121913	819048	1.07699e+06	653784	767457	914350	909062
meta_neg_1572	2-(Perfluorooctyl)ethanol	463.011	401.8	C10H5F17O	1.33345e+06	589777	919414	305194	472804	900990	718470	241481
meta_pos_824	Prometon	208.155	558.1	C10H19N5O	5.19251e+07	4.57111e+07	4.56364e+07	4.64701e+07	4.48602e+07	4.85814e+07	4.90297e+07	4.34303e+07
meta_pos_465	Benzocaine	165.076	32	C9H11NO2	2.76477e+07	2.33959e+07	2.72848e+07	2.77028e+07	1.67845e+07	2.04641e+07	2.03754e+07	1.72422e+07
meta_pos_1544	Sinapine	309.166	77.9	C16H24NO5	870429	1.04664e+06	1.05337e+06	768393	251057	862306	765414	719416
meta_neg_538	Fludioxonil	247.036	91.9	C12H6F2N2O2	5.99239e+06	6.27603e+06	6.38016e+06	4.86746e+06	4.62329e+06	5.78658e+06	6.0006e+06	6.39248e+06
meta_pos_2439	NCGC00380994-01_C21H30O12_4-Acetyl-2-methoxyphenyl 6-O-(6-deoxy-alpha-L-mannopyranosyl)-beta-D-glucopyranoside	475.181	600.1	C21H30O12	288686	318367	398929	505744	48140.9	657540	250893	1.20037e+06
meta_neg_2192	2-(3,4-Dihydroxyphenyl)ethyl pentopyranosyl-(1->2)-6-deoxyhexopyranosyl-(1->3)-4-O-[(2E)-3-(3,4-dihydroxyphenyl)-2-propenoyl]hexopyranoside	755.238	515.8	C34H44O19	162248	191239	341350	693531	183677	223702	298044	197372
meta_neg_1247	NP-016354	390.206	587.3	C22H30O6	30702.4	353597	1.26999e+06	1.4353e+06	2.7601e+06	2.87482e+06	3.18236e+06	3.7789e+06
meta_neg_612	NP-012534	265.141	603.5	C15H24O5	1.17888e+06	8.23646e+06	877776	449798	4.27775e+07	2.5925e+07	4.12709e+07	2.84511e+07
meta_neg_2028	NCGC00380361-01![(2R,3S,4S,5R,6R)-6-[1,7-bis(4-hydroxyphenyl)-5-oxoheptan-3-yl]oxy-3,4,5-trihydroxyoxan-2-yl]methyl (E)-3-(4-hydroxyphenyl)prop-2-enoate	621.236	306.7	C34H38O11	3.19842e+06	812679	6.85358e+06	6.22997e+06	1.45556e+06	8.3513e+06	2.70128e+06	7.61965e+06
meta_pos_1784	25N-NBOMe	346.148	144.3	C18H22N2O5	647022	874796	834677	1.66782e+06	825262	722819	1.1083e+06	843374
meta_pos_475	Formylanthranilic acid	166.05	426.8	C8H7NO3	7.48655e+06	8.67729e+06	1.017e+07	1.01258e+07	1.37661e+07	1.2053e+07	2.22737e+07	1.2974e+07
meta_neg_1061	3-[3-(beta-D-Glucopyranosyloxy)-2-methoxyphenyl]propanoic acid	358.123	631.1	C16H22O9	57441.2	0	0	15977.2	2.3243e+06	5.17529e+06	4.3504e+06	1.90736e+06
meta_neg_355	3-Hydroxydetomidine	202.113	655.7	C12H14N2O	779033	654740	486476	828026	458705	962473	748376	911598
meta_pos_2592	N-lignoceroyl-5-hydroxytryptamide	526.436	830.2	C34H58N2O2	5.96825e+06	3.72678e+06	1.66717e+06	5.65864e+06	5.57751e+06	5.05401e+06	6.52652e+06	6.77486e+06
meta_pos_891	12-Aminododecanoic acid	216.195	687.4	C12H25NO2	5.97878e+06	6.12296e+06	5.73846e+06	1.47556e+06	1.45113e+06	6.11232e+06	1.37595e+06	1.45372e+06
meta_neg_2080	NCGC00381310-01!(2S,3S,4S,5R,6S)-5-[(2S,3R,4R,5S,6S)-4-acetyloxy-3,5-dihydroxy-6-methyloxan-2-yl]oxy-6-[2-(3,4-dihydroxyphenyl)-5-hydroxy-4-oxochromen-7-yl]oxy-3,4-dihydroxyoxane-2-carboxylic acid	650.157	453.7	C29H30O17	791445	118191	159359	390478	921762	192731	240118	513832
meta_pos_2125	Squalene	411.396	834.9	C30H50	1.13021e+07	0	1.80122e+07	1.52584e+07	0	0	2.04177e+07	5.15266e+07
meta_pos_1054	Tetrahydrozoline HCl	236.113	72.5	C13H17ClN2	556161	417010	495251	1.30697e+06	1.48894e+06	1.84721e+06	2.31901e+06	759455
meta_pos_903	Primidone	218.101	827.5	C12H14N2O2	680391	1.44959e+06	354273	296846	1.72646e+06	2.42837e+06	3.95485e+06	334201
meta_pos_1376	Metolachlor	283.131	836.3	C15H22ClNO2	2.01949e+07	1.84037e+07	2.52255e+07	1.86362e+07	1.73119e+07	2.62651e+07	2.72224e+07	2.6018e+07
meta_neg_1058	PGF2alpha-d4	357.259	766.8	C20H30D4O5	1.42818e+06	305268	1.10141e+06	895642	1.68076e+06	2.02776e+06	1.7732e+06	417124
meta_neg_316	Baclofen	194.035	711.9	C10H12ClNO2	1.40763e+06	987470	6.14868e+06	747631	1.62936e+06	1.6976e+06	3.62947e+06	624263
meta_pos_706	Orciprenaline	194.115	531.6	C11H17NO3	1.78322e+07	8.64632e+06	1.39802e+07	1.68364e+07	1.03375e+07	1.10527e+07	1.02784e+07	9.00231e+06
meta_neg_1793	NCGC00380349-01_C25H30O13_Cyclopenta[c]pyran-4-carboxylic acid, 6-(acetyloxy)-5-(benzoyloxy)-1-(hexopyranosyloxy)-1,4a,5,6,7,7a-hexahydro-7-methyl-	519.148	528.5	C25H30O13	345632	1.7575e+06	833641	477715	104526	98997.6	777009	686036
meta_pos_1558	(11E,15Z)-9,10,13-trihydroxyoctadeca-11,15-dienoic acid	311.221	794.3	C18H32O5	2.6344e+07	1.92096e+07	2.74002e+07	2.56097e+07	3.1496e+07	3.23959e+07	3.70604e+07	3.08127e+07
meta_neg_1102	Gein	365.203	718.2	C24H32O4	2.16111e+07	1.83436e+07	2.02028e+07	2.02349e+07	3.34648e+07	2.38955e+07	2.29385e+07	2.91601e+07
meta_pos_2034	Macarpine	393.122	395.6	C22H18NO6	157492	416327	434280	68901.7	431548	557921	443042	102991
meta_neg_1814	NCGC00385528-01_C29H40O10_7aH,13aH-Cyclopenta[7,8]phenanthro[2,3-b]pyrano[3,2-e][1,4]dioxin-13a-carboxaldehyde, 1-(2,5-dihydro-5-oxo-3-furanyl)eicosahydro-1,3a,11,11a-tetrahydroxy-9,15a-dimethyl-, (1S,3aS,3bR,6aR,9R,11R,11aS,12aR,13aR,15aS)-	529.244	475.1	C29H40O10	4.49083e+06	4.37665e+06	5.14555e+06	7.9889e+06	4.83751e+06	6.01289e+06	2.96961e+06	4.75686e+06
meta_neg_1093	2-AG ether	363.287	777.5	C23H40O3	1.40502e+06	3.68334e+06	1.3617e+06	3.07452e+06	3.89653e+06	1.3911e+06	4.68848e+06	1.5401e+06
meta_pos_1626	mesotrione	322.318	837.8	C14H13NO7S	0	4.16152e+06	9.46291e+06	0	9.29118e+06	4.33727e+06	0	0
meta_neg_899	3-(2,4-difluoroanilino)-2-(2-thienylsulfonyl)acrylonitrile	325.991	160.5	C13H8F2N2O2S2	9.33212e+06	8.6817e+06	9.37406e+06	8.56421e+06	8.85957e+06	8.35286e+06	9.16264e+06	7.66313e+06
meta_neg_1298	NCGC00381300-01_C21H19ClO6_[5-(Benzoyloxy)-3-chloro-4,6-dihydroxy-1-cyclohexen-1-yl]methyl benzoate	401.08	568.3	C21H19ClO6	1.13042e+06	1.49581e+06	1.28505e+06	587338	957658	963225	1.09609e+06	227105
meta_neg_441	2-hydroxyanthraquinone	223.041	99.5	C14H8O3	7.36645e+07	1.31085e+07	7.782e+06	4.32552e+07	9.03601e+06	1.24809e+08	3.92384e+07	3.43357e+07
meta_pos_539	N17-Dimethylindole-3-carboxaldehyde	173.085	833.5	C11H11NO	8.47757e+06	0	5.01812e+06	4.48852e+06	0	0	4.04591e+06	4.77785e+06
meta_neg_1059	6_2 fluorotelomer unsaturated carboxylic acid	358.091	141.2	C8H2F12O2	2.40654e+06	1.79761e+06	693416	1.3656e+06	2.66131e+06	1.12378e+06	697173	1.90467e+06
meta_neg_420	beta-N-Acetylglucosamine	220.077	228.7	C8H15NO6	123344	69312.1	576773	154205	585081	730535	731758	110348
meta_neg_965	NCGC00380248-01![2-(7-methoxy-2-oxochromen-8-yl)-4-methylideneoxolan-3-yl] 3-methylbutanoate	339.124	179	C20H22O6	4.07565e+06	5.74232e+06	3.28155e+06	4.68365e+06	3.15199e+06	3.39175e+06	2.82288e+06	2.48866e+06
meta_pos_522	1-Hydroxy-2-naphthoate	171.043	71	C11H8O3	1.06971e+07	1.0276e+07	1.09709e+07	1.05015e+07	1.81501e+07	2.15773e+07	1.68821e+07	1.82944e+07
meta_pos_2015	N-oleoyl taurine	389.252	444.3	C20H39NO4S	1.47169e+06	939240	1.10096e+06	1.76384e+06	395731	1.23845e+06	447084	410716
meta_neg_1583	Cholesterol sulfate	466.318	838.2	C27H46O4S	875958	934834	0	853676	0	1.54465e+06	0	0
meta_neg_2155	NCGC00385628-01![(2S,3S,4S,5R,6S)-6-[5,7-dihydroxy-2-(4-hydroxyphenyl)-4-oxochromen-3-yl]oxy-5-hydroxy-4-[(E)-3-(4-hydroxyphenyl)prop-2-enoyl]oxy-2-methyloxan-3-yl] (E)-3-(4-hydroxyphenyl)prop-2-enoate	723.168	515.7	C39H32O14	3.04779e+06	1.51491e+06	2.40355e+06	2.7004e+06	2.29791e+06	2.95189e+06	5.01544e+06	4.07108e+06
meta_neg_1377	Asn-Phe4Cl-OH	420.06	804.8	C18H16ClN3O7	23232.3	0	4.54108e+06	2.41311e+06	9.85969e+06	3.15684e+06	1.38886e+07	9.92335e+06
meta_neg_1271	Ethyl 2-(2,5-dioxo-1-phenyltetrahydro-1H-pyrrol-3-yl)-3-(4-fluoroanilino)but-2-enoate	395.139	464.9	C22H21FN2O4	1.80721e+06	2.28166e+06	2.07931e+06	1.15208e+06	1.12474e+06	961387	1.31234e+06	921684
meta_neg_649	3-bromo-5-phenyl Salicylic Acid	272.954	71.7	C13H9BrO3	4.69966e+07	3.84031e+07	4.33263e+07	3.87654e+07	4.16316e+07	7.64538e+07	2.31458e+07	6.3536e+07
meta_neg_2182	4'-O-(2'-E-Coumaroyl GluA)(1-2)GluA) Apigenin	749.154	411	C36H32O19	274303	31161.1	434094	306485	235155	113076	63426	67911.3
meta_neg_659	Chlorothiazide	275.935	792.7	C7H6ClN3O4S2	2.27036e+06	9.75713e+06	3.51748e+06	2.22876e+06	7.79671e+06	1.93672e+06	1.81341e+06	6.27606e+06
meta_pos_1257	Anisomycin	266.145	410.2	C14H19NO4	1.23906e+06	321462	1.03035e+06	851656	720506	261939	1.11224e+06	236524
meta_pos_577	Methylisoeugenol	179.106	586.8	C11H14O2	7.64438e+06	5.74146e+06	6.43725e+06	5.67419e+06	6.4098e+06	6.75333e+06	6.82518e+06	8.52964e+06
meta_pos_1663	Labetalol	328.175	732.4	C19H24N2O3	92557.7	467602	385345	520569	545684	555330	262332	121736
meta_pos_2605	LSM-1808	534.519	837.9	C29H26O10	2.11009e+06	0	0	0	1.68725e+06	0	2.43935e+06	1.5482e+06
meta_pos_2663	methyl (2S,3E,4S)-3-ethylidene-4-(2-oxo-2-{[(2S,3R,4S,5S,6R)-3,4,5-trihydroxy-6-(hydroxymethyl)oxan-2-yl]oxy}ethyl)-2-{[(2S,3R,4S,5S,6R)-3,4,5-trihydroxy-6-(hydroxymethyl)oxan-2-yl]oxy}-3,4-dihydro-2H-pyran-5-carboxylate	567.2	417.9	C23H34O16	259571	364588	103421	107564	416541	518775	228223	137603
meta_pos_570	(2Z,4S,5R)-2-Amino-4,5,6-trihydroxyhex-2-enoate	178.086	52	C6H11NO5	2.60525e+06	1.80756e+06	1.63596e+06	4.32048e+06	6.15372e+06	912304	3.27833e+06	7.69744e+06
meta_neg_1507	NCGC00380244-01!1,5,8-trihydroxy-4-methoxy-3-[(2S,3R,4S,5S,6R)-3,4,5-trihydroxy-6-(hydroxymethyl)oxan-2-yl]oxyxanthen-9-one	451.088	493.2	C20H20O12	121335	443892	148752	458748	507934	183763	206519	485037
meta_neg_7	Propyl chloroformate	102.954	605.3	C4H7ClO2	1.79259e+07	5.6335e+06	6.65155e+07	5.71478e+07	2.7554e+07	9.68346e+06	1.20095e+07	2.95254e+07
meta_pos_1300	MLS001066393-01!5,7-Dichlorokynurenic acid monohydrate	274.972	115.5	C10H7Cl2NO4	115614	136743	560522	575866	1.91858e+06	3.26379e+06	2.62372e+06	1.55577e+06
meta_pos_610	Hydroxyphenyllactic acid	183.081	104	C9H10O4	2.24361e+07	4.11635e+06	3.03989e+06	2.22854e+06	3.00439e+06	2.59824e+06	2.7781e+06	2.87657e+06
meta_pos_2060	beta-Sitosterol	397.38	834.1	C29H50O	1.04976e+07	7.72643e+06	6.97556e+06	4.32548e+07	1.65737e+06	3.75312e+06	1.05158e+07	1.95438e+07
meta_pos_127	5-Methylcytosine	126.066	101.6	C5H7N3O	1.91706e+07	1.94317e+07	1.97816e+07	1.88949e+07	1.92177e+07	1.85663e+07	1.99362e+07	1.66912e+07
meta_neg_488	NP-007992	236.101	792.7	C13H16O4	1.65627e+07	1.38792e+07	1.85127e+07	1.77769e+07	2.1889e+07	2.20738e+07	2.14677e+07	2.36712e+07
meta_neg_1695	NCGC00385076-01_C24H28O11_(5E)-5-[2-(beta-D-Glucopyranosyloxy)ethylidene]-4-{[(2E)-3-(4-hydroxyphenyl)-2-propenoyl]oxy}-2-methyl-1-cyclopentene-1-carboxylic acid	492.163	102.5	C24H28O11	1.41613e+06	4.16102e+06	7.57634e+06	3.57752e+06	5.11341e+06	6.0011e+06	2.36951e+06	2.25607e+06
meta_pos_2540	MLS001148627-01!	512.2	653.7	C29H34Cl2N2O2	3.96957e+06	2.97594e+06	3.04805e+06	2.41004e+06	1.42739e+06	2.18777e+06	1.53263e+06	1.74114e+06
meta_neg_1656	Methyl (2S,4S,6S,12bR)-2-(benzylamino)-4-(2-fluorophenyl)-1,2,3,4,6,7,12,12b-octahydroindolo[2,3-a]quinolizine-6-carboxylate	482.221	488.3	C30H30FN3O2	1.90114e+07	2.59456e+07	1.72784e+07	1.42027e+07	8.6275e+06	1.07103e+07	1.08861e+07	8.21239e+06
meta_pos_2730	Guanosine 5'-diphosphoglucose sodium salt	605.336	727.6	C16H25N5O16P2	581058	258522	260501	375411	1.23087e+06	1.4442e+06	1.31512e+06	509239
meta_pos_1346	Diisobutyl phthalate	279.161	823.2	C16H22O4	4.75504e+06	1.01409e+07	6.27837e+06	1.2416e+07	7.17922e+06	6.8806e+06	2.04988e+07	1.74433e+07
meta_pos_357	p-Hydroxyphenylacetic acid	153.127	31.9	C8H8O3	6.18683e+06	6.46931e+06	4.25011e+06	2.31662e+06	2.42371e+06	2.54943e+06	2.8787e+06	1.80592e+06
meta_pos_689	5-Methoxytryptophol	192.101	34.9	C11H13NO2	1.37542e+07	8.75055e+06	5.25067e+06	4.06253e+06	2.56128e+06	557507	2.28229e+06	2.9558e+06
meta_neg_1332	Bis(4-acetylphenyl) methanedisulfonate	411.016	140	C17H16O8S2	526336	517409	118127	427345	85583.4	111971	465890	82326.3
meta_pos_2225	DDMS	430.986	733.3	C13H23Br2NO3S	515514	587119	596497	1.11452e+06	1.26832e+06	231771	1.21894e+06	706058
meta_pos_1425	Cyclopentolate	292.19	452.7	C17H25NO3	1.00761e+07	8.79273e+06	8.58921e+06	7.92279e+06	8.26767e+06	6.17349e+06	8.91459e+06	7.28761e+06
meta_neg_1527	Cefotaxime	455.056	105.5	C16H17N5O7S2	2.89909e+06	3.23225e+06	1.93336e+06	2.38991e+06	1.96361e+06	1.94661e+06	2.02631e+06	9.23495e+06
meta_pos_2597	dTDP-4-(methylamino)-2,3,4,6-tetradeoxy-D-glucose	530.125	503.3	C17H29N3O12P2	998034	888045	919140	1.95172e+06	1.078e+06	799326	925077	957158
meta_pos_643	Levamisole	187.068	209.7	C11H12N2S	4.25165e+06	4.82442e+06	6.08542e+06	6.30626e+06	7.18778e+06	6.20138e+06	6.65803e+06	4.55041e+06
meta_pos_2425	Terfenadine	472.314	571.3	C32H41NO2	2.51922e+06	1.77281e+06	1.65227e+06	2.57217e+06	2.05778e+06	2.19166e+06	2.69657e+06	2.31408e+06
meta_pos_2220	N-Arachidonoyl Dopamine-d8	430.35	806.3	C28H33D8NO3	7.5915e+06	8.08838e+06	1.07083e+07	7.32723e+06	3.62722e+06	8.06158e+06	3.89248e+06	4.16523e+06
meta_pos_1616	ethyl 2-{[(hexylamino)carbonyl]amino}-3-phenylpropanoate	321.221	572.4	C18H28N2O3	2.05489e+06	2.01976e+06	2.11357e+06	2.0273e+06	1.82536e+06	2.3498e+06	2.3363e+06	1.92785e+06
meta_neg_1288	4'-DEMETHYLEPIPODOPHYLLOTOXIN	400.116	442.9	C21H20O8	705290	546223	441128	614998	642671	580177	732439	598176
meta_pos_962	3-(2-thienylmethylidene)chroman-4-one	225.03	350	C14H10O2S	6.50335e+06	2.99852e+07	7.48688e+06	6.93192e+06	2.80148e+07	2.87964e+07	7.58542e+06	4.18518e+07
meta_pos_2408	3-{4-[6-methyl-2-(trifluoromethyl)-4-quinolyl]piperazino}-2-(phenylsulfonyl)acrylonitrile	469.115	726.1	C24H21F3N4O2S	1.72956e+06	5.99388e+06	3.60716e+06	2.00731e+06	2.01756e+06	3.90655e+06	4.11005e+06	5.99441e+06
meta_pos_1329	Stearidonic acid	277.216	829.2	C18H28O2	6.13854e+07	4.33801e+07	5.98599e+07	4.92927e+07	4.89116e+07	1.63194e+07	4.68727e+07	4.36372e+07
meta_neg_2150	5,7-Dihydroxy-2-(4-hydroxyphenyl)-4-oxo-4H-chromen-3-yl 6-deoxy-alpha-L-mannopyranosyl-(1-2)-[6-deoxy-alpha-L-mannopyranosyl-(1-6)]hexopyranoside	721.199	477	C33H40O19	1.95231e+06	716591	1.68962e+06	297715	936713	387092	1.29335e+06	863593
meta_pos_572	2,6-diisopropylaniline	178.159	688.2	C12H19N	219477	1.05346e+06	887653	987479	98863.8	968716	665522	677846
meta_pos_527	Glycerol 3-phosphate	172.018	130.6	C3H9O6P	4.59065e+06	404463	734729	4.60935e+06	1.12566e+06	4.83412e+06	972138	1.7396e+06
meta_neg_2018	5,6,7-triacetoxy-3-benzoyloxy-14,15-dihydroxy-9-oxojatropha-6(17),11E-diene (8)	614.27	437	C33H42O11	287811	261033	210495	135484	166351	562153	487010	332542
meta_pos_621	Methyprylon	184.133	34.9	C10H17NO2	8.82645e+06	7.92054e+06	6.04362e+06	4.84235e+06	3.15341e+06	4.89984e+06	4.3618e+06	3.93222e+06
meta_pos_921	1-(3-ethyl-2,4-dihydroxy-6-methoxyphenyl)butan-1-one	221.117	48.1	C13H18O4	5.7765e+06	688751	3.62764e+06	726908	1.80684e+06	597467	2.85649e+06	3.78993e+06
meta_neg_631	64-77-7	269.099	441.5	C12H18N2O3S	3.49961e+06	3.1721e+06	2.83269e+06	1.52732e+06	2.20603e+06	2.28273e+06	2.31697e+06	2.06133e+06
meta_neg_135	4-Hydroxy-3-methylbenzoate	152.043	439.6	C8H8O3	3.51228e+07	3.59985e+07	1.90702e+07	1.85546e+07	1.72962e+07	3.53055e+06	4.67804e+06	2.06405e+07
meta_pos_525	Metronidazole	171.065	89.8	C6H9N3O3	1.52051e+07	1.55182e+07	2.38296e+06	1.35323e+07	6.30792e+06	7.72633e+06	1.01992e+07	2.16075e+07
meta_neg_1101	20-Carboxy-leukotriene B4	365.19	581.9	C20H30O6	1.77178e+06	4.78056e+06	3.40574e+06	667397	2.09201e+06	1.32624e+06	1.62801e+06	1.44716e+06
meta_pos_1739	NP-020705	339.135	711.7	C17H24O8	463484	450000	466662	165737	166019	132281	358832	127477
meta_neg_1095	2-(tert-Butyl)-6-[(4-chlorophenyl)sulfonyl]pyrazolo[1,5-a]pyrimidin-7-amine	364.08	364.7	C16H17ClN4O2S	1.3951e+06	1.3536e+06	1.20321e+06	1.68914e+06	1.36549e+06	1.34835e+06	1.38504e+06	1.04467e+06
meta_pos_1191	NP-021074	256.134	141.2	C13H20O5	5.38153e+06	1.24153e+06	1.4377e+06	1.24064e+06	1.40335e+06	1.35498e+06	5.58591e+06	1.14945e+06
meta_neg_2222	NCGC00380574-01_C39H44O18_beta-D-Glucopyranoside, (1aS,1bS,2S,5aR,6S,6aS)-6-[[6-deoxy-3,4-bis-O-[(2E)-3-(4-hydroxyphenyl)-1-oxo-2-propen-1-yl]-alpha-L-mannopyranosyl]oxy]-1a,1b,2,5a,6,6a-hexahydro-1a-(hydroxymethyl)oxireno[4,5]cyclopenta[1,2-c]pyran-2-yl	799.242	573.2	C39H44O18	256095	56195.3	237160	75178.5	348928	379982	109142	367407
meta_pos_2492	1,2-Dioctanoyl PC	492.304	809.4	C24H48NO8P	2.04823e+06	1.43162e+06	2.31196e+06	1.92189e+06	3.33779e+06	2.6803e+06	688556	2.36897e+06
meta_neg_1921	NCGC00384857-01_C25H33Cl2N5O6_17,18-Dichloro-3,13-diethyl-6-(hydroxymethyl)-9-phenyldodecahydropyrrolo[1,2-d][1,4,7,10,13]pentaazacyclohexadecine-1,4,7,11,14(8H)-pentone	569.189	504.8	C25H33Cl2N5O6	2.00944e+06	744732	479718	949958	1.23171e+06	1.2631e+06	381820	382958
meta_neg_1054	JWH 018 2-hydroxyindole metabolite	356.166	792.4	C24H23NO2	360215	770766	1.01262e+06	2.60825e+06	1.17739e+06	2.93356e+06	1.24465e+06	3.18018e+06
meta_neg_268	trans-3,4-Difluorocinnamic acid	184.033	362.4	C9H6F2O2	7.52652e+06	1.61817e+06	1.27147e+06	6.97946e+06	7.24753e+06	1.31983e+06	6.35392e+06	942534
meta_pos_110	Benzamide	122.06	286.5	C7H7NO	1.08167e+07	8.50475e+06	8.66064e+06	1.85712e+06	1.7817e+06	8.01739e+06	1.79919e+06	1.14298e+07
meta_pos_2146	Sodium deoxycholate	415.209	817.1	C24H39O4. Na	265174923	1.25027e+08	2.06574e+08	6.5679e+07	4.4308e+07	3.16508e+07	2.26997e+08	1.381e+08
meta_pos_847	3-(3,4-Dihydroxy-5-methoxy)-2-propenoic acid	211.06	469.2	C10H10O5	4.65905e+06	2.19119e+06	3.71041e+06	2.3292e+06	2.47114e+06	2.81944e+06	3.1167e+06	1.99425e+06
meta_neg_959	AICAR	338.061	139.7	C9H15N4O8P	3.04781e+07	3.23824e+07	3.61217e+07	3.60599e+07	5.71113e+07	4.71874e+07	4.9427e+07	4.54666e+07
meta_pos_105	4-Methylbenzaldehyde	121.065	159.7	C8H8O	1.24694e+07	7.67968e+06	1.00788e+07	1.10678e+07	1.01521e+07	1.03554e+07	1.11328e+07	9.6109e+06
meta_pos_2371	[(2R,2'S,4'aS,5'R,5''S,6'R,8'aS)-2'-(acetyloxy)-5''-(furan-3-yl)-6'-methyl-2'',8'-dioxo-octahydrodispiro[oxirane-2,1'-naphthalene-5',3''-oxolane]-8'a-yl]methyl acetate	460.171	627.1	C24H28O9	1.21766e+07	82179.8	103561	21974.1	1.44055e+06	4.93636e+06	6.18861e+06	1.97149e+06
meta_pos_1055	Procaine	236.149	88.2	C13H20N2O2	5.45316e+07	3.68318e+07	4.23333e+07	4.6755e+07	51509344	5.85537e+07	5.35125e+07	5.29758e+07
meta_neg_68	D-2-Hydroxyglutaric acid	129.016	241.8	C5H8O5	5.11771e+07	4.84602e+07	2.52066e+07	3.03076e+07	2.04542e+07	5.39878e+06	6.01936e+06	5.82516e+06
meta_neg_617	2-O-(alpha-D-Mannosyl)-D-glycerate	267.069	201.6	C9H16O9	2.44375e+06	791610	3.85357e+06	3.16729e+06	2.20921e+06	738437	736601	610998
meta_neg_2105	NP-021152	665.271	603.7	C33H48O15	5.85475e+06	895525	1.22545e+06	575953	3.44442e+06	4.26406e+06	4.68189e+06	2.26008e+06
meta_pos_912	ethyl 4-amino-2-(methylsulfanyl)-1,3-thiazole-5-carboxylate	219.026	89.6	C7H10N2O2S2	9.95028e+06	1.04877e+07	3.33509e+06	1.66926e+07	2.13935e+07	1.86086e+07	2.45649e+07	2.42219e+07
meta_pos_2095	Astringin	406.127	358.7	C20H22O9	97538.5	322031	349256	446228	402012	125727	155615	512532
meta_pos_2036	1H-indole-2,3-dione 3-[N-(5,6-diphenyl-1,2,4-triazin-3-yl)hydrazone]	393.151	445.3	C23H16N6O	964034	259367	803821	1.00146e+06	780877	664804	341111	790840
meta_neg_765	Kresoxim-methyl acid	299.118	211.1	C17H17NO4	3.7353e+06	3.13047e+06	3.19493e+06	3.39161e+06	3.86751e+06	3.09607e+06	3.90737e+06	2.76628e+06
meta_pos_17	Succinic acid semialdehyde	103.039	31.9	C4H6O3	2.74093e+07	1.36419e+07	23122974	1.40822e+07	5.09424e+06	1.07215e+06	4.40723e+06	4.54204e+06
meta_neg_2082	Thapsigargin	650.349	792.9	C34H50O12	0	895448	1.35298e+06	982812	4.61272e+06	3.2795e+06	899617	5.36908e+06
meta_neg_608	Glycitein	265.054	377.6	C16H12O5	5.20698e+06	3.16095e+06	5.46123e+06	802694	824480	588133	3.68731e+06	6.9038e+06
meta_neg_2312	everolimus	958.231	516	C53H83NO14	1.07241e+06	526006	1.06409e+06	449409	773511	835435	369658	617119
meta_neg_1076	Prostaglandin D2-d9	360.274	762.5	C20H23D9O5	1.57802e+07	1.15696e+07	1.34375e+07	1.27889e+07	1.37893e+07	1.84763e+07	1.75771e+07	1.59495e+07
meta_pos_2142	Medicocarpin	415.135	611.4	C22H24O9	2.28084e+06	2.83056e+06	1.85148e+06	90516.4	900060	201005	1.27211e+06	168811
meta_pos_502	Geranic acid	169.122	567.2	C10H16O2	1.07977e+07	7.95028e+06	6.87456e+06	6.62498e+06	6.88262e+06	8.41908e+06	7.06162e+06	7.03296e+06
meta_neg_482	Daidzein	235.041	396.9	C15H10O4	3.37115e+06	3.19488e+06	1.25089e+07	3.65855e+06	1.62822e+07	1.97766e+06	1.72754e+06	6.17246e+06
meta_pos_2402	Buprenorphine	468.315	825.6	C29H41NO4	5.70902e+06	1.91213e+06	6.00875e+06	2.52838e+06	3.27445e+06	3.17739e+06	8.08069e+06	7.18909e+06
meta_neg_2159	PE(16_0e_12-HETE)	722.51	836.7	C41H76NO8P	2.13635e+06	2.18934e+06	318420	1.99543e+06	1.10897e+06	378414	497548	721857
meta_pos_2948	(S)-Hydroxydecanoyl-CoA	937.176	105.5	C31H54N7O18P3S	430011	716745	703843	1.06713e+06	927720	957942	540599	419464
meta_pos_1409	4-Hydroxyestradiol	289.179	789.2	C18H24O3	6.51452e+06	6.1993e+06	6.40364e+06	6.538e+06	7.17204e+06	7.25298e+06	8.08813e+06	8.08632e+06
meta_pos_636	1,2,3,4-Tetrahydro-2-methyl-b-carboline	186.118	591.4	C12H14N2	1.33754e+07	1.46079e+07	1.45393e+07	1.39832e+07	1.22798e+07	1.48699e+07	1.55674e+07	1.48512e+07
meta_neg_457	Lamivudine	228.046	145.7	C8H11N3O3S	1.30374e+06	722380	1.08411e+06	1.37741e+06	1.13811e+06	1.04904e+06	1.25814e+06	1.04779e+06
meta_neg_2293	PI(18_0_12-HETE)	901.571	80	C47H83O14P	425942	555265	494752	367799	1.15316e+06	513467	408317	663612
meta_neg_1931	NCGC00385638-01!2,2'-bis(3,4-dihydroxyphenyl)-3',4,5',6-tetrahydroxyspiro[2H-1-benzofuran-3,9'-3,4-dihydro-2H-furo[2,3-h]chromene]-8'-one	573.113	501.9	C30H22O12	763605	927669	847471	686844	627347	654551	642128	911165
meta_pos_2171	PPG Acrylate n6	420.275	460	C21H40O8	189268	639468	550186	783050	174133	468769	724813	569523
meta_neg_1317	Val-Phe4Cl-OH	405.094	388.3	C19H19ClN2O6	1.23807e+06	2.21883e+06	958546	678940	3.20468e+06	2.80565e+06	3.22124e+06	2.73852e+06
meta_neg_327	Galactonic acid	196.058	160.9	C6H12O7	4.11009e+06	3.45497e+06	3.06403e+06	3.61955e+06	3.15138e+06	3.7461e+06	3.57176e+06	3.61647e+06
meta_pos_1014	(5S,6S)-5-hydroxy-4-methoxy-6-(2-phenylethyl)-5,6-dihydro-2H-pyran-2-one	231.1	101.6	C14H16O4	4.05533e+07	3.93971e+07	4.80055e+07	4.14252e+07	2.07999e+07	2.11103e+07	1.91916e+07	4.67234e+06
meta_neg_1987	YM218	597.283	815.2	C35H38F2N4O4	2.30583e+06	1.9134e+07	1.40626e+07	7.0656e+06	2.41597e+07	3.69756e+07	2.45965e+07	2.52904e+07
meta_neg_113	L-Glutamine	145.059	87.5	C5H10N2O3	7.63553e+07	8.40556e+07	7.90751e+07	6.78806e+07	9.38456e+07	7.7755e+07	9.23284e+07	8.67162e+07
meta_neg_1723	Taurodeoxycholic acid	499.713	90.5	C26H45NO6S	293205	1.03672e+06	306864	1.67326e+06	329821	1.23532e+06	1.32553e+06	314286
meta_pos_2874	1-Stearoyl-2-Oleoyl-sn-Glycero-3-[Phospho-rac-(1-glycerol)]	759.559	837.8	C42H81O10P	690030	1.36607e+06	3.18713e+06	1.16435e+07	8.12846e+06	2.68538e+07	1.25003e+07	7.95844e+06
meta_pos_2143	Podofilox	415.137	714.2	C22H22O8	672412	757215	731259	651622	1.23326e+06	2.71258e+06	3.25257e+06	262389
meta_pos_2510	Ceridimine	497.291	475.2	C31H36N4O2	2.18462e+06	2.26201e+06	895810	669721	2.00727e+06	2.53567e+06	1.80339e+06	1.67114e+06
meta_pos_757	5-Hydroxythiabendazole	200.024	105	C10H7N3OS	1.71779e+06	3.45091e+06	2.15315e+06	1.78669e+06	1.35573e+06	2.12418e+06	1.37767e+06	1.90092e+06
meta_pos_954	Cerulenin	224.128	35.5	C12H17NO3	4.00624e+06	1.81678e+06	1.30085e+06	1.64084e+06	587491	455523	437403	480353
meta_neg_749	1-Methylguanosine	296.102	141.2	C11H15N5O5	1.30448e+07	1.19904e+07	1.34785e+07	1.0007e+07	1.52137e+07	1.27122e+07	1.42808e+07	1.2657e+07
meta_neg_365	3-Hydroxy-3-(methoxycarbonyl)pentanedioic acid	205.031	595.1	C7H10O7	1.08614e+07	6.64791e+06	1.74663e+06	1.55967e+07	5.41407e+06	1.56975e+06	1.36223e+06	1.44133e+06
meta_pos_2581	PS(18_1(9Z)_0_0)	523.286	484.3	C24H46NO9P	2.65487e+06	2.1856e+06	4.12647e+06	2.33728e+06	4.40708e+06	4.64188e+06	3.92909e+06	2.47539e+06
meta_pos_1065	4-(3-Methyl-5-oxo-4,5-dihydro-1H-pyrazol-1-yl)benzenesulfonic acid	237.028	91.9	C10H10N2O4S	343370	690007	529641	736777	1.20654e+06	566232	836345	1.1742e+06
meta_neg_662	6-Tuliposide A	277.089	275.4	C11H18O8	6.53832e+06	6.49373e+06	6.24606e+06	7.32253e+06	5.89253e+06	8.32338e+06	4.84873e+06	4.87746e+06
meta_pos_2923	Dereplicator Identification - Sansanmycin;_Sansanmycin_A	864.336	101.5	C40H49N9O11S	1.08617e+07	1.41649e+07	8.76018e+06	3.519e+06	5.23797e+06	6.37435e+06	5.37324e+06	5.14001e+06
meta_pos_2754	N-Demethylansamitocin P-3	620.246	100	C31H41ClN2O9	3.20582e+06	2.66392e+06	3.61706e+06	1.77601e+06	2.43585e+06	2.10885e+06	2.18626e+06	1.91758e+06
meta_pos_1104	N1-(1H-indol-4-yl)cyclohexane-1-carboxamide	243.156	633.2	C15H18N2O	176663	937161	871720	853184	119301	1.00144e+06	834974	662037
meta_pos_1733	Linoleoyl glycine	338.267	809.5	C20H35NO3	5.82404e+06	7.28871e+06	4.87651e+06	1.93517e+06	1.79133e+06	2.6828e+06	2.56889e+06	2.60787e+06
meta_neg_692	(6Z)-Octadecenoic acid	281.244	833.7	C18H34O2	5.15549e+06	5.64968e+06	4.62192e+07	1.18415e+08	1.09529e+08	9.85541e+07	1.2481e+08	4.12825e+07
meta_neg_934	21-Hydroxypregnenolone	332.236	718.2	C21H32O3	3.55114e+06	2.39564e+06	2.54519e+06	3.06299e+06	3.66752e+06	3.7994e+06	4.11541e+06	3.43538e+06
meta_pos_87	Acetylglycine	118.049	222.6	C4H7NO3	4.71602e+06	4.24034e+06	4.06756e+06	1.45274e+07	2.2186e+07	1.86563e+07	1.94994e+07	1.63103e+07
meta_pos_1252	Phenylacetylglutamine	265.106	659.6	C13H16N2O4	1.16164e+06	1.05449e+06	953108	624857	205957	623551	1.19473e+06	168536
meta_neg_276	ethyl-2-amino-4-methyl-Thiazole-5-Carboxylate	185.042	34.9	C7H10N2O2S	8.15447e+06	7.58943e+06	6.58871e+06	1.1221e+06	1.07688e+06	2.86268e+06	880078	3.02122e+06
meta_pos_2427	5-Formiminotetrahydrofolic acid	473.189	482.2	C20H24N8O6	1.00878e+06	1.05557e+06	743143	182296	779296	1.07102e+06	790018	270297
meta_neg_634	Triclosan	268.933	836.7	C12H7Cl3O2	517209	2.13766e+06	1.34935e+06	347443	1.76821e+06	1.86764e+06	1.77087e+06	1.29973e+06
meta_neg_735	Cinchonidine	293.175	838.2	C19H22N2O	9.72259e+06	1.41693e+06	6.50234e+06	1.5032e+06	1.64151e+06	4.84949e+06	1.80705e+06	5.34588e+06
meta_pos_2929	bis[[3-hydroxy-2-[(2S,3R,4S,5S,6R)-3,4,5-trihydroxy-6-(hydroxymethyl)oxan-2-yl]oxyphenyl]methyl] 3,10-dihydroxy-4,9-dioxo-1,2,7,8-tetrahydrotricyclo[6.2.2.02,7]dodeca-3,9-diene-3,10-dicarboxylate	876.258	100.3	C40H44O22	488094	497460	1.07092e+06	846814	903042	699386	479556	1.13738e+06
meta_pos_1405	Eriodictyol	289.088	253.6	C15H12O6	2.61386e+06	3.11949e+06	4.00722e+06	4.2687e+06	2.67396e+06	781845	2.84858e+06	3.11674e+06
meta_pos_16	Acetoacetic acid	103.039	136.7	C4H6O3	7.60633e+07	2.75026e+07	2.26017e+07	20206430	2.02787e+07	1.57537e+07	2.25152e+07	2.21601e+07
meta_pos_2354	7-{[(2S,3R,4S,5S,6R)-6-({[(2R,3R,4R)-3,4-dihydroxy-4-(hydroxymethyl)oxolan-2-yl]oxy}methyl)-3,4,5-trihydroxyoxan-2-yl]oxy}-2H-chromen-2-one	456.122	92.6	C20H24O12	8.27474e+06	1.16162e+07	9.68056e+06	1.55425e+07	1.3084e+07	1.16378e+07	1.21619e+07	1.13207e+07
meta_pos_620	Choline sulfate	184.06	237.4	C5H13NO4S	49754578	7.21224e+07	3.91118e+07	2.6051e+07	3.79646e+07	4.36192e+07	4.19976e+07	3.27658e+07
meta_neg_1735	NCGC00385813-01_C25H30O12_(5E)-5-[2-(beta-D-Glucopyranosyloxy)ethylidene]-4-{[(2E)-3-(4-hydroxy-3-methoxyphenyl)-2-propenoyl]oxy}-2-methyl-1-cyclopentene-1-carboxylic acid	503.154	251.7	C25H30O12	1.89496e+07	1.74539e+07	1.87722e+07	1.09492e+07	5.98331e+06	1.32589e+07	2.13342e+07	1.63706e+07
meta_pos_26	Dimethylglycine	104.071	520.2	C4H9NO2	9.3258e+06	6.0177e+06	5.28284e+06	7.1233e+06	7.78304e+06	4.49649e+06	9.71444e+06	4.12676e+06
meta_pos_950	6-Bromo-2(1H)-quinolinone	222.957	88.2	C9H6BrNO	1.91009e+06	7.48464e+06	8.13044e+06	9.958e+06	2.24589e+06	7.12904e+06	1.76955e+06	7.85496e+06
meta_neg_2239	NP-019695	811.3	526.3	C34H54O23	501880	164477	196817	179652	106029	688876	678638	397441
meta_pos_1893	18-Hydroxycorticosterone	363.219	617	C21H30O5	475503	146132	461042	501173	423194	79277.3	49340.4	406365
meta_neg_266	Saccharin	183.001	39.2	C7H5NO3S	1.89935e+06	1.72402e+06	5.02981e+06	1.78128e+06	3.73422e+06	2.44466e+06	4.56902e+06	4.22434e+06
meta_pos_2047	24-Norursa-3,12-diene	394.351	837.8	C29H46	2.72754e+06	3.89594e+06	2.447e+06	2.49551e+06	0	0	2.78559e+06	0
meta_pos_2333	Glycyrrhetinate	453.332	837.8	C30H46O4	0	2.39348e+06	9.69076e+06	5.42353e+06	3.48414e+06	0	7.74897e+06	6.54398e+06
meta_neg_436	5-Bromotetralone	222.98	131	C10H9BrO	1.3712e+06	1.15197e+06	1.45744e+06	3.54467e+06	3.128e+06	3.21844e+06	3.0575e+06	2.78371e+06
meta_neg_1007	2-[(2E)-3,7-dimethylocta-2,6-dienyl]-3-methoxy-5-(2-phenylethyl)phenol	345.223	695.7	C25H32O2	2.49686e+06	1.80442e+06	2.47972e+06	1.86478e+06	5.128e+06	6.38302e+06	3.55634e+06	3.79644e+06
meta_pos_1921	Lathosterol	369.351	761.1	C27H46O	2.3512e+07	2.99328e+06	3.35618e+06	4.00652e+07	3.63296e+07	2.07702e+07	4.66288e+06	52442.7
meta_neg_1189	Furathiocarb	381.15	359	C18H26N2O5S	8.3654e+06	6.47911e+06	6.97588e+06	6.20119e+06	6.76424e+06	1.03351e+07	8.7471e+06	6.0883e+06
meta_pos_571	(R)-(-)-Mellein	178.058	626.3	C10H10O3	1.35751e+07	1.16829e+06	2.16176e+06	1.50001e+06	6.30773e+06	7.44401e+06	8.80792e+06	3.70506e+06
meta_pos_2833	Pleiokomenine A	699.428	719.5	C45H56N4O4	139862	389552	270648	124975	460548	780510	698734	680426
meta_neg_160	Aesculetin	159.007	122	C9H6O4	286126	307221	2.54507e+06	412858	2.80643e+06	2.58765e+06	2.34736e+06	240424
meta_pos_1246	Tramadol	264.193	792.3	C16H25NO2	2.68658e+06	2.0398e+06	5.26732e+06	3.37297e+06	6.92396e+06	5.96302e+06	8.26514e+06	9.12928e+06
meta_pos_2027	Adenosine 5'-phosphate disodium	392.04	104.6	C10H12N5O7P. 2Na	8.05727e+06	7.36965e+06	5.86054e+06	9.31818e+06	6.69706e+06	8.58241e+06	6.65463e+06	5.94872e+06
meta_pos_1929	ochratoxin B	370.122	582.9	C20H19NO6	143776	75322	358635	53381	168496	1.77158e+06	725073	431140
meta_pos_1947	W-19	374.104	320.8	C19H22ClN3O2S	5.44657e+06	3.53343e+06	3.4692e+06	4.94732e+06	3.68761e+06	4.24402e+06	6.52429e+06	3.8579e+06
meta_neg_1258	NP-020238	393.094	139.8	C22H20O8	898841	677190	779064	647535	592867	547840	686708	283032
meta_pos_2863	2''-(6''-p-Coumaroylglucosyl)quercitrin	739.165	104.6	C36H36O18	1.1761e+07	1.55539e+07	1.25098e+07	1.90113e+07	1.59664e+07	1.17578e+07	1.44794e+07	1.16858e+07
meta_pos_2448	AVE-1625	479.046	109.2	C23H20Cl2F2N2O2S	1.20658e+06	438311	391461	2.85285e+06	1.90819e+06	1.93453e+06	2.02314e+06	1.04326e+06
meta_pos_1463	13,14-dihydro-15-keto-tetranor PGE2	298.185	209.5	C16H26O5	3.9586e+06	3.53467e+06	3.91201e+06	4.21176e+06	2.96885e+06	2.532e+06	2.38975e+06	2.08745e+06
meta_neg_2101	NP-007494	663.24	642.7	C32H42O16	3.9692e+06	614296	1.26168e+06	760471	2.21674e+06	1.85736e+06	2.12243e+06	1.66642e+06
meta_neg_1798	NP-015864	522.172	501.9	C25H30O12	674412	815910	995475	805316	479094	564724	668407	667886
meta_neg_909	Aflatoxin G1	327.048	481.8	C17H12O7	1.06064e+06	410072	858857	186380	89428	114136	448482	402145
meta_neg_1835	4-[(1S,3aS,4R,6aR)-3a-Hydroxy-4-(4-hydroxy-3-methoxyphenyl)tetrahydro-1H,3H-furo[3,4-c]furan-1-yl]-2-methoxyphenyl ?-D-glucopyranoside	535.183	501.9	C26H32O12	585999	1.79684e+06	559176	1.00025e+06	1.02182e+06	1.31097e+06	1.39075e+06	1.05777e+06
meta_neg_1764	NCGC00381247-01!3-ethenyl-4-[2-(3,4,5-trihydroxybenzoyl)oxyethyl]-2-[3,4,5-trihydroxy-6-(hydroxymethyl)oxan-2-yl]oxy-3,4-dihydro-2H-pyran-5-carboxylic acid	509.127	104.2	C23H28O14	5.23963e+06	4.36117e+06	8.13981e+06	1.81573e+07	1.37035e+07	4.98867e+06	5.63237e+06	1.16674e+07
meta_neg_1281	N-{2-[(7-methyl-2,3-dihydro-1H-inden-4-yl)oxy]-3-pyridinyl}-3,4-dihydro-2H-1,5-benzodioxepine-7-carboxamide	397.153	406.9	C25H24N2O4	602837	521651	668390	365838	809705	555737	155440	436475
meta_pos_1307	10-deoxygerfelin	275.276	744.1	C15H14O5	1.33116e+07	7.40643e+07	2.73763e+07	1.55233e+07	1119889993	1649894246	1.56931e+07	2.46928e+07
meta_neg_1680	Tyr-Trp-OH	489.154	464.2	C26H23N3O7	5.05638e+06	3.86675e+06	3.28247e+06	4.73308e+06	4.47632e+06	5.81334e+06	5.45131e+06	4.27448e+06
meta_pos_2232	[(1S)-5-hydroxy-1-{[(2S,3R,4S,5S,6R)-3,4,5-trihydroxy-6-(hydroxymethyl)oxan-2-yl]oxy}-1H,4aH,5H,7aH-cyclopenta[c]pyran-7-yl]methyl benzoate	433.147	577.4	C22H26O10	1.66592e+06	293900	1.09916e+06	116003	518931	678934	925308	459086
meta_neg_1824	Verrucarin A-16-oic acid (9CI)_120089	531.197	456	C27H32O11	173201	444590	400826	344949	332734	96846.4	128415	130949
meta_neg_36	Toluate	117.031	507.5	C8H8O2	3.19263e+06	3.05783e+06	3.27135e+06	3.61394e+06	1.75688e+07	1.04255e+06	1.75879e+07	1.957e+06
meta_pos_1109	N1-(3,5-dichlorophenyl)-3-amino-3-hydroxyiminopropanamide	244	34.5	C9H9Cl2N3O2	2.69933e+06	2.15154e+06	1.76014e+06	1.47937e+06	300001	382364	371847	328909
meta_neg_1877	Bosentan	550.177	102.5	C27H29N5O6S	1.00635e+08	6.4406e+07	1.01652e+08	1.15649e+08	1.02444e+08	7.5843e+07	9.66924e+07	8.76082e+07
meta_neg_358	1,4-Dihydroxy-2-naphthoate	204.048	111.7	C11H8O4	1.5028e+06	419855	468723	3.78023e+06	348236	1.90974e+06	1.07052e+06	378772
meta_pos_566	trans-Ferulic acid	177.054	626.7	C10H10O4	1.5472e+08	1.73324e+07	2.69245e+07	1.86067e+07	6.73253e+07	8.18257e+07	8.68272e+07	4.6523e+07
meta_pos_949	Nerolidol	223.205	829.2	C15H26O	2.23731e+06	7.27055e+06	2.51269e+06	1.44968e+07	9.98831e+06	9.40291e+06	1.42414e+07	6.6069e+06
meta_pos_2748	NCGC00381001-01_C32H41NO11_	616.273	416.3	C32H41NO11	241897	289707	539536	457370	255366	339235	575587	648397
meta_pos_773	sodium gluconate	201.127	598.1	C6H11NaO7	7.61943e+06	4.00501e+06	3.54209e+06	1.69428e+06	2.07423e+06	1.86452e+06	1.99271e+06	1.74224e+06
meta_pos_1271	NCGC00385864-01_C15H12N2O3_3-Isoquinolinecarboxylic acid, 1,2-dihydro-1-oxo-4-(1H-pyrrol-2-yl)-, methyl ester	268.084	589	C15H12N2O3	1.59011e+06	1.53531e+06	1.74787e+06	337944	429885	2.3063e+06	2.2255e+06	1.77145e+06
meta_pos_1050	(S)-Tetrahydroprotoberberine	235.127	99.4	C17H17N	1.96935e+07	1.85933e+07	1.93979e+07	1.75608e+07	1.79324e+07	2.0264e+07	2.11833e+07	1.8245e+07
meta_pos_868	Clasto-Lactacystin beta-lactone	214.107	102.4	C10H15NO4	1.30717e+06	2.56048e+06	2.6579e+06	877154	1.68499e+06	635220	2.15002e+06	590164
meta_pos_131	4-Aminocatechol	126.055	833.3	C6H7NO2	1.22724e+07	1.60026e+06	9.17464e+06	1.92703e+06	1.68479e+06	6.6549e+06	9.07194e+06	8.74762e+06
meta_neg_110	NCGC00385917-01!5-phenyl-1,3-oxazolidin-2-one	144.041	649.5	C9H9NO2	3.05849e+06	1.45353e+06	1.36713e+06	2.34483e+06	2.55772e+06	1.47385e+06	4.07009e+06	1.42301e+06
meta_pos_360	3-Sulfinylpyruvic acid	152.994	491.1	C3H4O5S	1.97902e+07	5.2953e+06	5.48306e+06	2.95976e+07	5.43553e+06	5.96701e+06	2.28866e+07	3.96514e+07
meta_pos_2784	Acetyl Podocarpic Acid Anhydride	643.673	80.5	C38H92O7	215027	574784	252964	420533	824910	255584	1.25629e+06	419012
meta_pos_2577	13-hydroxy-6-(1-hydroxyethyl)-12,14-dimethyl-3-methylidene-15-nonyl-9-(propan-2-yl)-1-oxa-4,7,10-triazacyclopentadecane-2,5,8,11-tetrone	522.353	711	C28H49N3O7	36236.6	1.34241e+06	1.37311e+06	5.90693e+06	1.74534e+06	7.16841e+06	7.06966e+06	9.00113e+06
meta_pos_1287	Desomorphine	271.151	552.9	C17H21NO2	1.75597e+06	1.66827e+06	2.38732e+06	2.06227e+06	1.81771e+06	1.77017e+06	1.85905e+06	2.08282e+06
meta_neg_2148	NCGC00380334-01_C34H42O18_beta-D-Glucopyranoside, (1aS,1bS,2S,5aR,6S,6aS)-6-[[3-O-acetyl-6-deoxy-2-O-[(2E)-3-(4-hydroxyphenyl)-1-oxo-2-propen-1-yl]-alpha-L-mannopyranosyl]oxy]-1a,1b,2,5a,6,6a-hexahydro-1a-(hydroxymethyl)oxireno[4,5]cyclopenta[1,2-c]pyran-2-yl, 2-acetate	719.218	99.5	C34H42O18	9.95198e+07	2.14024e+07	2.35338e+07	2.21782e+08	2.07368e+08	2.06376e+08	2.35266e+08	2.87636e+07
meta_neg_889	Val-Val-OH	324.132	395.4	C15H20N2O6	4.82596e+07	4.9918e+07	5.25363e+07	4.49027e+07	6.10418e+07	1.69072e+07	5.27221e+07	4.77222e+07
meta_pos_2849	N(omega)-(ADP-D-ribosyl)-L-arginine	715.192	546.1	C21H35N9O15P2	0	19636.1	88843.3	103930	353095	749292	547926	771448
meta_pos_2080	Delta-Tocopherol	402.354	819.7	C27H46O2	1.85334e+06	2.10682e+06	1.03404e+06	2.81862e+06	1.66861e+06	4.10722e+06	794570	1.03313e+06
meta_neg_2120	NCGC00169849-02_C32H40O16_beta-D-Glucopyranoside, (1aS,1bS,2S,5aR,6S,6aS)-6-[[3-O-acetyl-6-deoxy-2-O-[(2E)-1-oxo-3-phenyl-2-propen-1-yl]-alpha-L-mannopyranosyl]oxy]-1a,1b,2,5a,6,6a-hexahydro-1a-(hydroxymethyl)oxireno[4,5]cyclopenta[1,2-c]pyran-2-yl	680.212	446.6	C32H40O16	358864	972650	1.2152e+06	253797	587877	781970	327099	836420
meta_pos_1790	Gibberellin A3	347.153	641.3	C19H22O6	166553	967511	881466	925778	2.50726e+06	742525	339513	228310
meta_neg_727	13(S)-HPOT	291.196	762.3	C18H30O4	2.79611e+06	2.14749e+06	2.69849e+06	542265	2.74124e+06	4.72522e+06	2.41811e+06	3.50243e+06
meta_neg_1460	8_2 fluorotelomer unsaturated carboxylic acid	439.08	135.7	C10H2F16O2	1.25233e+06	628486	917268	4.41721e+06	468677	395034	849597	874961
meta_pos_759	O-Phosphothreonine	200.032	394.4	C4H10NO6P	1.55035e+06	5.77633e+07	4.17813e+06	2.75617e+06	6.6101e+07	2.21626e+06	4.27891e+07	5.71652e+07
meta_neg_590	(1'S,2'S)-3',11'-dihydroxy-1',2',5'-trimethyl-8'-oxaspiro[oxirane-2,12'-tricyclo[7.2.1.0??,???]dodecan]-5'-en-4'-one	261.109	756.7	C15H20O5	1.12196e+06	2.11337e+06	190009	92014.7	143388	983224	1.6541e+06	148816
meta_pos_2319	NP-008301	450.154	355.4	C22H26O10	2.88199e+06	2.82978e+06	2.60504e+06	1.89405e+06	2.71733e+06	814402	856447	632741
meta_pos_2238	NP-016035	434.185	113.3	C19H30O11	2.6553e+06	2.93198e+06	3.1185e+06	3.76287e+06	2.95224e+06	2.92223e+06	2.21996e+06	2.87161e+06
meta_pos_1843	Rutamarin	356.154	375.1	C21H24O5	1.43602e+08	3.04379e+07	1.25487e+08	2.78735e+07	8.5588e+07	2.15332e+07	2.40591e+07	2.41068e+07
meta_neg_594	NP-005196	263.125	636.2	C15H22O5	5.38674e+06	3.76485e+06	3.10762e+06	683194	803723	767471	3.0195e+06	2.63885e+06
meta_pos_1707	NP-016430	333.127	97.4	C16H19N3O5	3.51398e+06	741773	988435	2.658e+06	2.70427e+06	3.07194e+06	1.25471e+06	3.99259e+06
meta_neg_1767	NCGC00385232-01!(2S,3R,4R)-3,4-bis[[(E)-3-(3,4-dihydroxyphenyl)prop-2-enoyl]oxy]-3,4-dihydro-2H-pyran-2,6-dicarboxylic acid	509.067	93.5	C25H20O13	4.59029e+06	2.89267e+06	5.40697e+06	7.79265e+06	7.60293e+06	2.5346e+06	2.31005e+06	4.50437e+06
meta_neg_1660	Biotin-XX hydrazide	483.276	805.5	C22H40N6O4S	1.55562e+07	8.68517e+06	7.07693e+06	7.60312e+07	1.25994e+07	6.88492e+06	1.10558e+07	1.17821e+07
meta_pos_976	NCGC00385670-01!N-(10-hydroxy-10-methylundecyl)acetamide	226.216	772.6	C14H29NO2	1.53623e+06	1.16352e+06	1.7116e+06	2.37848e+06	1.84484e+06	1.56176e+06	2.2654e+06	1.58714e+06
meta_pos_2750	Heme	616.174	791.5	C34H32FeN4O4	263155	1.22444e+06	1.1059e+06	1.81218e+06	1.69625e+06	2.50079e+06	655932	627906
meta_neg_1203	Pantoprazole	383.085	394.8	C16H15F2N3O4S	889622	962768	1.11123e+06	1.02942e+06	1.1929e+06	1.28272e+06	1.78511e+06	306630
meta_neg_1209	LSM-5859	383.17	799.8	C19H28O8	22168.6	28360.5	3.27332e+06	2.46445e+06	1.14283e+06	919287	1.04698e+07	5.24818e+06
meta_pos_1361	1-Methyladenosine	282.119	312.3	C11H15N5O4	718424	543418	231474	874225	238479	894277	1.18046e+06	157213
meta_pos_905	4-Amino-2-methyl-5-(phosphooxymethyl)pyrimidine	219.04	104.7	C6H10N3O4P	557971	512784	2.48875e+06	2.96934e+06	2.96211e+06	833820	2.76724e+06	3.55967e+06
meta_neg_2065	oxetanabeodendroidin X	639.276	792.6	C35H44O11	37927.6	5.8117e+06	1.28936e+06	1.55388e+06	2.70212e+06	1.61556e+06	1.58574e+06	4.67509e+06
meta_pos_2316	Cyanidin 3-galactoside	449.146	626.9	C21H21O11	2.6575e+06	3.56719e+06	3.7852e+06	832621	1.62279e+06	450741	806964	735602
meta_pos_1778	Coumaphos	345	149.6	C14H16ClO5PS	1.16408e+06	834484	1.32883e+06	1.61174e+06	1.21925e+06	1.47725e+06	1.38375e+06	285540
meta_pos_1890	Rufloxacin	363.104	395.2	C17H18FN3O3S	716727	641712	640558	635018	1.01782e+06	647413	937997	495415
meta_neg_803	Spegatrine	306.175	788.1	[C20H25N2O2]+	1.6518e+06	1.68574e+06	1.10104e+06	1.77066e+06	1.60691e+06	2.30418e+06	2.35922e+06	1.90937e+06
meta_pos_2223	Ingenol-3-angelate	431.242	548	C25H34O6	2.43895e+06	1.35414e+06	5.95297e+06	1.05595e+07	5.78026e+06	3.44761e+06	1.12628e+07	1.69083e+06
meta_neg_862	Dicumarol	317.053	622.2	C19H12O6	3.43433e+06	1.977e+06	2.52606e+06	1.94205e+06	1.75282e+06	1.66808e+06	1.98744e+06	1.24309e+06
meta_neg_1778	NCGC00380198-01!4-[5-chloro-7-(3,5-dihydroxyhexanoyloxy)-3-[(1E,3E,5E)-hepta-1,3,5-trienyl]-7-methyl-6,8-dioxoisoquinolin-2-yl]butanoic acid	514.153	433.5	C27H32ClNO8	8.06408e+06	2.4702e+06	1.15628e+07	7.96086e+06	4.25822e+06	2.71219e+06	2.44085e+06	9.6066e+06
meta_pos_1738	Dimefuron	339.124	452.2	C15H19ClN4O3	1.71506e+06	424539	1.70275e+06	449818	413188	375515	1.30383e+06	1.08795e+06
meta_pos_1018	Visnagin	231.064	395.4	C13H10O4	1.6717e+06	1.7823e+06	3.43263e+06	2.39275e+06	3.33069e+06	4.08786e+06	3.88311e+06	4.88214e+06
meta_pos_647	N-(5-ACETAMIDOPENTYL)ACETAMIDE; Pentamethylene bisacetamide; N,N'-1,5-Pentanediyldiacetamide	187.148	621.5	C9H18N2O2	875226	183365	153829	188813	807056	1.34431e+06	2.3301e+06	2.03165e+06
meta_pos_39	Benzylamine	108.081	377.8	C7H9N	4.17544e+07	3.76688e+07	5.55957e+06	1.85064e+07	2.50175e+07	5.85141e+06	1.40225e+07	5.82287e+06
meta_neg_1443	Clerodin	433.226	837.5	C24H34O7	0	4.10167e+06	1.73844e+06	7.00556e+06	0	0	1.72106e+06	0
meta_pos_59	Pyrrole-2-carboxylic acid	111.519	747.2	C5H5NO2	3.53743e+07	2.58247e+07	1.08449e+08	2.07337e+07	6.95537e+07	2.20199e+07	9.15905e+07	3.80478e+08
meta_pos_2682	Ergocristam	576.287	694.3	C35H39N5O4	1.70271e+06	1.3768e+06	1.98111e+06	1.94114e+06	3.58286e+06	3.63692e+06	3.56706e+06	3.13458e+06
meta_pos_374	2,3-Butanediol	155.07	34.8	C4H10O2S2	3.57657e+07	2.33053e+07	1.6461e+07	1.39768e+07	1.22529e+07	4.75436e+06	1.45129e+07	1.19724e+07
meta_pos_367	Dopamine	154.086	102.4	C8H11NO2	1.05447e+07	1.66797e+06	8.05553e+06	7.81584e+06	6.98671e+06	5.32358e+06	1.48314e+06	6.67819e+06
meta_neg_1865	NCGC00380481-01_C23H28O13S_	543.117	250.9	C23H28O13S	151725	108788	273898	298602	681116	787497	148686	183489
meta_pos_2478	N-[4-(benzyloxy)phenyl]-N'-[2-chloro-6-(4-methoxyphenoxy)benzyl]urea	488.153	554.7	C28H25ClN2O4	368718	248680	408218	413832	52250.7	73841.7	416468	65975.8
meta_neg_1222	Amisulpride N-oxide	385.168	829.2	C17H27N3O5S	940557	1.47314e+06	1.60054e+06	1.58138e+06	1.71975e+06	1.89038e+06	2.05894e+06	2.00763e+06
meta_neg_431	Monobutyl phthalate	221.078	755.1	C12H14O4	5.09912e+06	4.85227e+06	5.57758e+06	6.04903e+06	5.40985e+06	7.10164e+06	6.47975e+06	6.17969e+06
meta_pos_234	Phenelzine	137.107	441.4	C8H12N2	1.69784e+07	1.77196e+07	1.9344e+07	1.77891e+07	1.23162e+07	1.2406e+07	1.39081e+07	1.19179e+07
meta_pos_492	D-synephrine	168.091	328.8	C9H13NO2	840385	381631	354188	527976	589992	576358	349861	539421
meta_neg_1734	NCGC00384939-01_C28H38O8_Methyl 3-acetoxy-16-hydroxy-4,4,8,12,16-pentamethyl-15,17,19-trioxoandrost-11-ene-14-carboxylate	502.264	528.2	C28H38O8	472688	730447	280230	883207	699503	322566	331068	218641
meta_pos_815	7-(?-Hydroxyethyl)theophylline	207.085	494.4	C9H12N4O3	1.89851e+06	1.39993e+06	1.42169e+06	1.34194e+06	1.62881e+06	1.84033e+06	1.66027e+06	1.37179e+06
meta_pos_220	Tetrahydropteridine	136.075	159.7	C6H8N4	217644090	172198885	2.29024e+08	2.18286e+08	2.26142e+08	2.32848e+08	240637076	2.15658e+08
meta_neg_1753	Argatroban	507.252	377.1	C23H36N6O5S	104551	117341	936425	107296	331585	289160	365176	452174
meta_neg_454	NCGC00169621-02_C14H14O4_2H-Pyran-2-one, 5,6-dihydro-5-hydroxy-4-methoxy-6-[(E)-2-phenylethenyl]-, (5S,6S)-	227.075	592.8	C14H14O4	1.16135e+07	9.0085e+06	1.95037e+06	2.08905e+06	6.65051e+06	7.94256e+06	1.43131e+06	1.37007e+06
meta_pos_2737	Gambogic acid	611.293	580.2	C38H44O8	794851	456811	307929	368798	195106	419685	273969	353689
meta_pos_2686	NCGC00385509-01_C29H38O12_Methyl 2-(hexopyranosyloxy)-4-({6-[2-(4-hydroxyphenyl)ethyl]-4-oxotetrahydro-2H-pyran-2-yl}methyl)-3-vinyl-3,4-dihydro-2H-pyran-5-carboxylate	578.234	301.8	C29H38O12	574788	938015	534223	1.06024e+06	941327	561390	833017	236620
meta_neg_1299	N1-(2-Methoxyphenyl)-2-({2-[(2-methoxyanilino)carbothioyl]hydrazino}carbonyl)hydrazine-1-carbothioamide	401.082	720.9	C17H20N6O3S2	9.17966e+07	9.54211e+07	1.07206e+08	9.77107e+07	9.08269e+07	9.74358e+07	9.24758e+07	1.10535e+08
meta_neg_347	AG-82	201.029	404.3	C10H6N2O3	980715	1.01142e+06	789268	558987	1.12629e+06	819527	851113	1.03628e+06
meta_pos_780	Thiabendazole	202.044	403.8	C10H7N3S	1872421127	1764507902	1784169600	2036108365	1857153915	1914530901	1819757711	1924874245
meta_neg_1876	NCGC00384611-01!2-[2,6-dihydroxy-4-[(3R,4R)-3-[(4-hydroxybenzoyl)amino]azepan-4-yl]oxycarbonylbenzoyl]-3-hydroxybenzoic acid	550.152	102.5	C28H26N2O10	9.26982e+07	1.2056e+08	9.62242e+07	1.10461e+08	2.11706e+08	2.36205e+08	1.18615e+08	2.64973e+08
meta_pos_599	4-Hydroxyphenylpyruvic acid	181.05	56.6	C9H8O4	1.07417e+06	7.59379e+06	2.26666e+06	1.00646e+07	4.08048e+06	2.07899e+06	2.23839e+06	1.05313e+07
meta_pos_977	N-acetyl-2-carboxy Benzenesulfonamide	226.011	792.2	C9H9NO5S	3.69175e+07	5.10516e+07	1.87383e+07	1.67852e+07	1.79993e+07	6.08399e+07	2.53388e+07	1.13145e+08
meta_pos_2390	N-(1-Amino-1-oxo-2-propanyl)-1,3,4-trihydroxy-5-({[4-(trifluoromethoxy)phenyl]carbamoyl}amino)cyclohexanecarboxamide	464.149	486	C18H23F3N4O7	1.54132e+06	1.27047e+06	1.64023e+06	282559	250226	992334	236686	186629
meta_pos_2768	epsilon-actinorhodin	631.103	80.5	C32H24O15	1.16519e+06	1.13961e+06	2.0638e+06	1.21614e+06	1.29418e+06	1.2737e+06	1.62655e+06	1.38782e+06
meta_neg_1552	Neoglucobrassicin	459.042	104	C17H22N2O10S2	1.27896e+07	1.39775e+07	2.53056e+07	4.08023e+07	4.00446e+07	1.32394e+07	2.36675e+07	4.32385e+07
meta_neg_761	Meclofenamate sodium	297.973	144.1	C14H10Cl2NO2. Na	403339	466946	1.49013e+06	1.49058e+06	2.70468e+06	2.07151e+06	2.7578e+06	2.63936e+06
meta_pos_936	Procarbazine hydrochloride	222.156	786.1	C12H19N3O. HCl	2.25369e+06	2.97625e+06	2.85189e+06	1.46758e+06	240468	178630	274144	265698
meta_pos_2180	Cholic Acid Methyl Ester	422.311	686	C25H42O5	264985	208665	206312	256561	169028	751675	436160	779132
meta_pos_1138	Pyridoxal 5'-phosphate	248.128	627.5	C8H10NO6P	6.49017e+06	88826.3	696425	865072	2.90894e+06	3.09344e+06	4.01287e+06	1.88787e+06
meta_pos_2516	Dicaffeoylquinic acid	499.117	115.7	C25H24O12	44307.8	51550.9	65246.4	99729.1	1.78067e+06	838346	708981	1.27775e+06
meta_neg_2268	NCGC00380483-01!2-[4,5-dihydroxy-2-(hydroxymethyl)-10-oxo-9-[3,4,5-trihydroxy-6-(hydroxymethyl)oxan-2-yl]anthracen-9-yl]-1,8,10-trihydroxy-6-(hydroxymethyl)-10-[3,4,5-trihydroxy-6-(hydroxymethyl)oxan-2-yl]anthracen-9-one	849.236	718.2	C42H42O19	98863.3	231905	378267	137604	267288	321759	259961	160609
meta_pos_2698	Ouabain	584.281	657.2	C29H44O12	1.36335e+06	1.71355e+06	4.05601e+06	1.50244e+06	1.35768e+06	781501	1.56676e+06	1.25036e+06
meta_pos_1337	1,7-Bis(4-hydroxyphenyl)hept-1-en-3-one; MFCD19441072	279.136	427.8	C19H20O3	1.07996e+06	1.16295e+06	457247	1.0623e+06	774536	972436	1.22401e+06	268467
meta_pos_2636	NP-008198	553.194	427.1	C26H32O13	921412	2.88552e+06	974468	2.28588e+06	2.89208e+06	1.3202e+06	2.95868e+06	2.82174e+06
meta_neg_656	gamma-Glutamylglutamic acid	275.088	634	C10H16N2O7	3.80072e+06	368111	1.81312e+06	1.64089e+06	1.18205e+06	1.75504e+06	323064	835694
meta_pos_1561	Olanzapine	312.147	763.2	C17H20N4S	2.70424e+06	293763	6.21537e+06	5.87017e+06	3.25388e+06	5.91785e+06	1.49809e+06	7.43391e+06
meta_neg_1934	8-Oxo-9-(3,4,5-trimethoxyphenyl)-5,5a,6,8,8a,9-hexahydrofuro[3',4'_6,7]naphtho[2,3-d][1,3]dioxol-5-yl hexopyranoside	575.164	602.4	C28H32O13	522087	621759	407805	269342	58694.4	76710.2	45178.8	77518.4
meta_neg_92	Gentisate aldehyde	137.022	656.8	C7H6O3	5.05549e+06	1.82551e+07	5.348e+06	3.522e+06	1.24121e+07	1.02476e+07	5.55233e+06	1.37474e+07
meta_neg_983	NP-005397	341.194	778.2	C18H30O6	1.24295e+06	4.46178e+06	2.00549e+06	1.47194e+06	1.15793e+06	4.77626e+06	2.93141e+06	1.10543e+06
meta_pos_2716	Clomiphene citrate	597.212	531.2	C26H28ClNO. C6H8O7	2.2181e+06	480203	2.03063e+06	893240	1.85225e+06	1.03033e+06	2.60687e+06	248403
meta_neg_595	NP-009815	263.125	660.4	C15H20O4	4.24604e+06	2.59819e+06	1.85331e+06	372925	2.51571e+06	2.06148e+06	2.71742e+06	1.9167e+06
meta_neg_629	N'-(cyclohexylcarbonyl)-4-methyl-1,2,3-thiadiazole-5-carbohydrazide	268.099	86	C11H16N4O2S	1.34034e+06	1.23296e+06	1.42229e+06	231502	431340	1.04719e+06	1.37196e+06	354379
meta_pos_429	3-Methoxycinnamic acid	161.057	38.5	C10H10O3	5.7125e+06	6.0157e+06	3.89845e+06	6.58297e+06	2.96355e+06	5.76089e+06	5.79378e+06	2.38178e+06
meta_pos_641	4-Hydroxy-3-(3-methyl-2-butenyl)acetophenone	187.107	140.5	C13H16O2	2.41005e+06	2.16752e+06	939865	2.30453e+06	3.60953e+06	3.4589e+06	3.40807e+06	4.17413e+06
meta_pos_727	Salicyluric acid	196.06	579.8	C9H9NO4	556160	1.40666e+06	422213	942160	952652	1.38944e+06	1.64895e+06	307781
meta_neg_779	N-Acetyl-alpha-D-glucosamine 1-phosphate	301.055	85.9	C8H16NO9P	1.0719e+07	1.17844e+07	1.48229e+06	3.10147e+07	4.71811e+06	1.67046e+06	8.36492e+06	2.75901e+07
meta_neg_875	JWH 203 4-chlorophenyl isomer	320.113	88.7	C21H22ClNO	3.97825e+06	5.00347e+06	4.88318e+06	5.49262e+06	5.30321e+06	4.38508e+06	5.75049e+06	6.12299e+06
meta_neg_2146	Erythromycin	714.456	545.7	C37H67NO13	791996	289857	1.05564e+06	474314	1.05956e+06	318252	424805	583583
meta_neg_1807	NP-012387	527.229	475.4	C29H38O10	4.64586e+07	3.0257e+07	7.09539e+07	6.53552e+07	4.87416e+07	34784541	2.63623e+07	3.07132e+07
meta_neg_1047	ADB-PINACA pentanoic acid metabolite	355.171	813.8	C19H26N4O4	1.56515e+06	1.70959e+06	1.62195e+06	1.34756e+06	1.8761e+06	1.42159e+06	1.17516e+06	1.06579e+07
meta_pos_2011	Artemetin	388.112	323.3	C20H20O8	502395	473020	424316	133991	466644	578506	131574	410174
meta_neg_138	4-Aminosalicylate	152.032	742.1	C7H7NO3	5.88542e+06	3.65804e+06	860853	1.1034e+06	4.47518e+06	881621	3.55321e+06	4.77313e+06
meta_pos_2069	MLS000860083-01!Phenamil methanesulfonate salt	401.068	107.9	C13H16ClN7O4S	356748	280575	326510	872571	1.01882e+06	1.03608e+06	816584	1.02151e+06
meta_pos_271	NP-018661	143.107	403.2	C8H16O3	9.05997e+06	9.94271e+06	1.02858e+07	9.88836e+06	1.72432e+07	1.4413e+07	1.85485e+07	1.05257e+07
meta_pos_1140	MLS000574953-01!	249.06	366.6	C15H10N2O3	6.67118e+06	7.04868e+06	6.20517e+06	5.013e+06	4.40712e+06	4.27989e+06	5.11252e+06	4.56319e+06
meta_neg_1286	NP-020760	399.242	733.8	C21H38O8	0	0	45425.1	0	4.04317e+07	1.62427e+06	1.26631e+06	3.70011e+06
meta_pos_1494	2,3-Dimethoxybenzaldehyde 1-(3-nitro-2-pyridyl)hydrazone	303.107	376	C14H14N4O4	2.92532e+06	8.52595e+06	9.06674e+06	7.54006e+06	7.81822e+06	1.52111e+06	7.3026e+06	7.72472e+06
meta_neg_427	4-Acetyl-1-cyclopropyl-2,5-dimethyl-1H-pyrrole-3-carboxylic acid	220.098	90.5	C12H15NO3	2.71754e+06	1.84668e+06	2.36167e+06	2.12151e+06	2.82168e+06	3.02425e+06	2.5767e+06	2.84652e+06
meta_pos_1235	Thiazole	262.984	104.6	C11H8N2O3S2	2.47835e+06	2.26765e+06	1.91894e+06	3.04194e+06	1.58768e+06	2.1009e+06	2.23416e+06	1.21082e+06
meta_pos_1059	NP-020240	237.148	691.7	C14H20O3	6.20196e+06	6.48895e+06	5.22951e+06	3.97007e+06	7.03198e+06	4.89007e+06	6.76394e+06	4.39187e+06
meta_neg_647	NCGC00381119-01_C13H22O6_2-Furanacetic acid, tetrahydro-alpha-methyl-5-(2-oxopropyl)-, 2,3-dihydroxypropyl ester	273.131	481.6	C13H22O6	2.85841e+06	985722	2.53532e+06	1.71737e+06	1.53959e+06	1.22686e+06	1.59383e+06	1.50356e+06
meta_pos_1525	Dihomo-gamma-linolenate	307.262	819.3	C20H34O2	1.64628e+06	531572	585015	2.14147e+06	4.34295e+06	5.94547e+06	6.19731e+06	5.71348e+06
meta_pos_2626	Doxazosin mesylate	547.189	673.5	C24H29N5O8S	2.09663e+06	1.07442e+06	1.25934e+06	213479	2.87374e+06	5.62673e+06	1.39141e+06	2.76239e+06
meta_neg_947	(2R)-5-Methoxy-8,8-dimethyl-2-phenyl-2,3-dihydro-4H,8H-pyrano[2,3-f]chromen-4-one	335.132	728.2	C21H20O4	1.41881e+06	1.37712e+06	228355	131673	2.53455e+07	4.57755e+07	2.6246e+07	1.17543e+07
meta_neg_183	m-Coumaric acid	164.043	464.9	C9H8O3	6.64503e+06	3.45002e+07	3.85641e+07	2.7441e+07	1.87487e+07	7.56152e+06	6.38101e+06	7.26091e+06
meta_neg_1097	5'-Thymidylic acid, disodium salt	365.012	254.7	C10H13N2Na2O8P	629879	474934	117233	115181	79886.2	614709	452788	428551
meta_pos_2551	1,5-Dicaffeoylquinic acid	516.127	302.7	C25H24O12	2.32936e+06	730878	2.81873e+06	3.90439e+06	3.30829e+06	900115	2.86294e+06	908820
meta_neg_913	NP-022221	328.108	464.4	C14H19NO8	1.6026e+07	1.58311e+07	1.49964e+07	1.66082e+07	1.75546e+07	1.41657e+07	1.57148e+07	1.44125e+07
meta_neg_2186	CAPREOMYCIN SULFATE	750.301	710.8	C25H46N14O11S	39350.6	15108	0	12765.4	924298	1.25586e+06	621336	583373
meta_pos_1030	Sulfadiazine	233.045	324.7	C10H10N4O2S	114988	400159	149360	745698	583544	474578	129889	117067
meta_pos_2348	Tjipanazole B	456.053	102.3	C23H18Cl2N2O4	451798	1.63741e+06	335168	1.56883e+06	1.08384e+06	382995	286316	1.36762e+06
meta_pos_1501	Arachidonic acid	304.155	694.1	C20H32O2	45226.3	1.27435e+06	68404.1	461883	636404	1.46567e+06	8.84338e+06	2.48426e+06
meta_pos_1205	Mono-benzyl phthalate	257.266	837.8	C15H12O4	1.40671e+07	1.20496e+08	1.18624e+08	1.07978e+08	1.0784e+08	7.77754e+07	1.08031e+08	1.10212e+08
meta_pos_245	2,5-Furandicarboxylic acid	138.995	416.3	C6H4O5	2.15227e+07	6.22301e+07	6.03433e+07	6.25279e+07	6.13423e+07	1.83157e+07	2.59672e+07	2.19921e+07
meta_neg_1445	Quercetin 3-arabinoside	434.084	495.6	C20H18O11	387849	342467	279949	302728	918947	940486	421716	560239
meta_pos_2293	Barbamide	443.044	104.7	C20H23Cl3N2O2S	1.44171e+07	2.62836e+07	2.51285e+07	2.58742e+07	2.24308e+07	2.25767e+07	2.01285e+07	2.00032e+07
meta_pos_2179	Fenpyroximate	422.214	503.1	C24H27N3O4	696884	453948	1.7249e+06	1.31216e+06	785230	572515	1.36759e+06	266888
meta_pos_1437	5-HYDROXY DICLOFENAC	294.001	103.1	C14H11Cl2NO3	6.50932e+06	7.92306e+06	7.23397e+06	8.22203e+06	6.66251e+06	7.73068e+06	4.54195e+06	7.87738e+06
meta_neg_1605	Puromycin	470.21	456	C22H29N7O5	991585	920208	284437	490674	307885	280566	445196	285846
meta_neg_1365	5-Isoxazol-5-yl-N-[4-(4-methylpiperazin-1-yl)benzyl]thiophene-2-sulfonamide	417.096	432.7	C19H22N4O3S2	2.46687e+06	2.13922e+06	2.06095e+06	2.65812e+06	3.57379e+06	3.38667e+06	2.91786e+06	3.95312e+06
meta_pos_807	Acetyl-L-tyrosine	206.081	35.1	C11H13NO4	7.92634e+06	9.07634e+06	6.30996e+06	6.10803e+06	853362	3.16012e+06	3.68876e+06	3.78384e+06
meta_neg_591	Gemcitabine	263.072	36.1	C9H11F2N3O4	1.29118e+07	5.84728e+06	6.72171e+06	5.32231e+06	930532	2.5664e+06	3.14912e+06	2.37622e+06
meta_neg_976	Capecitabine	340.128	375.9	C15H22FN3O6	8.68042e+06	3.64978e+06	5.17673e+06	3.68636e+06	4.61781e+06	3.27424e+06	2.28737e+06	2.48331e+06
meta_pos_1416	Catechin	291.084	209.7	C15H14O6	3.56186e+06	3.43491e+06	3.24173e+06	4.46262e+06	2.96449e+06	2.31943e+06	2.16528e+06	2.76379e+06
meta_pos_896	7-(1-pyrrolidinyl)pyrimido[4,5-d]pyrimidin-4-amine	217.122	510.2	C10H12N6	2.08686e+06	1.97925e+06	1.93159e+06	1.82058e+06	1.52749e+06	2.03178e+06	1.78642e+06	1.5693e+06
meta_neg_1253	ethyl 5-(3-{[(3,5-dichloroanilino)carbonyl]oxy}prop-1-ynyl)nicotinate	392.034	212.2	C18H14Cl2N2O4	504353	619201	208801	162323	168788	384737	682663	323039
meta_pos_167	2-Ketohexanoic acid	130.065	401	C6H10O3	8.58615e+06	8.80952e+06	9.00755e+06	9.73175e+06	1.0617e+07	1.04417e+07	8.53958e+06	8.97868e+06
meta_pos_1400	Galantamine	288.161	751.2	C17H21NO3	191772	1.49066e+07	2.51467e+07	2.81172e+07	2.5728e+07	2.65863e+07	2.66191e+07	2.17649e+07
meta_pos_2796	(2R,3R,4S,5S,6R)-3-(acetyloxy)-2-[(acetyloxy)methyl]-5-(hexanoyloxy)-6-[(2S,3R)-2,3,4-trihydroxybutoxy]oxan-4-yl tetradecanoate	659.404	812.3	C34H60O13	1.37718e+06	593597	723395	1.12405e+06	685677	2.54001e+06	2.05433e+06	3.53996e+06
meta_pos_1134	(3aR,7aS,8S,9aR)-5,8-dimethyl-3-methylidene-2H,3H,3aH,4H,6H,7H,7aH,8H,9H,9aH-azuleno[6,5-b]furan-2,6-dione	247.132	509.8	C15H18O3	5.22313e+06	4.18193e+06	4.92179e+06	4.32136e+06	4.80012e+06	4.49069e+06	4.59104e+06	3.63004e+06
meta_neg_1525	NCGC00380247-01_C26H30O7_Oxireno[4',5']pyrano[4',3'_5,6]naphth[2,1-c]oxepin-3,10,12(1H,5aH,10aH)-trione, 8-(3-furanyl)-5b,6,7,7a,8,11b,13,13a-octahydro-1,1,5a,7a,11b-pentamethyl-, (5aR,7aS,8S,10aS,11aR,11bR)-	454.2	617	C26H30O7	3.1131e+06	2.80223e+06	729463	1.51991e+06	366539	605748	778145	3.04366e+06
meta_pos_804	Diethylpropion	205.143	752.6	C13H19NO	4.83361e+07	3.9159e+07	3.30805e+07	4.63297e+07	4.20287e+07	4.74608e+07	4.8444e+07	4.64589e+07
meta_pos_1286	Diazoxon	271.114	172	C12H21N2O4P	31136.8	32537.2	0	0	1.59568e+06	996063	1.67367e+06	878655
meta_pos_1076	4(15)-Selinene-11,12-diol	239.2	819.6	C15H26O2	5.90211e+06	5.75587e+06	6.43725e+06	6.56565e+06	5.54934e+06	7.5046e+06	7.8788e+06	7.5161e+06
meta_neg_1653	Adouetine X	481.312	754	C28H44N4O4	393273	5.02811e+06	4.79822e+06	2.81034e+07	1.02974e+07	4.89472e+06	1.4605e+07	1.43347e+07
meta_neg_600	Streptozocin	264.084	513.1	C8H15N3O7	1.40821e+07	3.69888e+06	2.17518e+06	4.42214e+06	2.35177e+06	1.84694e+06	1.82988e+06	486881
meta_neg_1357	flucofuron	416.124	359.3	C15H8Cl2F6N2O	775985	636467	229893	220361	861446	253630	790193	264393
meta_pos_2359	Amygdalin	458.167	430.3	C20H27NO11	7.23927e+06	6.07021e+06	5.0164e+06	6.70158e+06	6.7549e+06	6.81663e+06	7.23759e+06	5.81923e+06
meta_neg_1787	Cyanidin-3-(6''-malonylglucoside)	516.1	756.5	[C24H23O14]+	0	3.00711e+06	1.15578e+06	514733	1.55403e+06	1.44065e+06	1.51785e+06	470172
meta_neg_184	L-Methionine S-oxide	164.042	575.9	C5H11NO3S	4.00703e+06	4.24997e+07	3.84283e+06	4.57955e+06	2.64181e+07	4.34739e+06	8.29858e+06	7.73875e+06
meta_neg_793	clioquinol	304.91	534.6	C9H5ClINO	5.36215e+07	1.55868e+07	2.44989e+07	1.59281e+07	1.2721e+07	7.22938e+06	7.38331e+06	4.08091e+07
meta_pos_2648	MLS001075272-01![3,4-dibenzoyloxy-5-(3,5-dioxo-1,2,4-triazin-2-yl)oxolan-2-yl]methyl benzoate	557.155	742.7	C29H23N3O9	6.25396e+07	32545997	3.57959e+07	2.04582e+07	7.14316e+07	6.81669e+07	1.57249e+08	3.74054e+07
meta_neg_703	Luteolin	285.039	442.6	C15H10O6	112060	124985	705734	695369	537053	554228	568849	1.1592e+06
meta_pos_159	Sulcatol	129.127	832.7	C8H16O	3.0255e+07	3.23957e+07	3.03121e+07	3.39105e+07	3.25072e+07	3.14198e+07	3.91229e+07	3.17125e+07
meta_neg_2177	NCGC00381417-01_C39H53N7O9_Pyrrolo[2,1-o][1,4,7,10,13,16,19]benzoheptaazacyclodocosine-6,9,12,15,18,23,26(5H)-heptone, 7,8,10,11,13,14,16,17,18a,19,20,21,24,25-tetradecahydro-13-(1-hydroxyethyl)-7-[(4-hydroxyphenyl)methyl]-10-methyl-24-(1-methylethyl)-16-(1-methylpropyl)-	744.374	501.8	C39H53N7O9	850911	940258	657691	554776	209745	247930	567092	192167
meta_neg_6	3-Hydroxybutyric acid	103.037	402.2	C4H8O3	2.12689e+07	1.19667e+07	1.10163e+07	4.73049e+07	5.80809e+07	6.70182e+07	1.04812e+07	5.61967e+07
meta_pos_1826	13,14-Dihydro-15-keto-PGE2	353.229	768.3	C20H32O5	8.79938e+06	6.09302e+06	4.01281e+06	1.18856e+07	1.69324e+07	2.79496e+07	2.49027e+07	3.12705e+07
meta_pos_1169	MLS002172474-01!RX 821002	253.069	100	C12H15ClN2O3	2.62094e+07	2.51379e+07	2.68106e+07	2.9608e+07	2.84909e+07	3.09137e+07	6.91017e+06	6.91114e+06
meta_pos_762	2,3-dihydrothieno-Thiadiazole Carboxylate	199.975	66.1	C6H4N2O2S2	9.8833e+06	2.48602e+07	1.44485e+07	2.02488e+07	4.32034e+07	3.75258e+07	2.14947e+07	2.41745e+07
meta_neg_1023	JWH 073 2-hydroxyindole metabolite-d7	350.197	559.6	C23H14D7NO2	5.22937e+06	4.94422e+06	3.95135e+06	1.79848e+06	965922	277793	1.11332e+06	207037
meta_pos_2647	Biotinyl-5'-AMP	556.146	627.5	C20H28N7O9PS	1.42514e+06	0	388892	31235.6	1.07036e+06	795228	1.42282e+06	595566
meta_neg_458	Emtricitabine	228.025	444.6	C8H10FN3O3S	1.10225e+06	392348	1.08446e+06	308925	993117	262103	1.06292e+06	238989
meta_pos_941	L-Cystathionine	223.096	36.4	C7H14N2O4S	4.4939e+06	1.8559e+06	1.98099e+06	537057	452234	484464	1.42014e+06	980394
meta_neg_2007	13,17-O-Diacetyl-5-O-benzoyl-7-hydroxy-3-O-propanoyl-14-oxopremyrsinol	609.265	580.2	C34H44O11	371294	88585.5	349698	229041	55182.2	284190	41632.9	19244.5
meta_neg_931	N3-(2-morpholinophenyl)-2-oxo-2H-chromene-3-carboxamide	331.111	614.4	C20H18N2O4	5.78113e+06	4.19802e+06	3.45624e+06	2.28726e+06	2.05553e+06	2.39987e+06	2.22569e+06	2.1323e+06
meta_pos_1621	Bavachromene	322.121	366.7	C20H18O4	4.02787e+06	654654	3.63823e+06	2.67573e+06	2.89444e+06	2.53748e+06	3.51325e+06	2.61239e+06
meta_neg_2121	NCGC00381206-01_C40H60O10_1-Naphthalenebutanoic acid, decahydro-beta,6-dihydroxy-alpha-(2-hydroxyethylidene)-5-(hydroxymethyl)-5,8a-dimethyl-2-methylene-, (4E)-4-[2-[(1R,4aS,5R,6R,8aS)-decahydro-6-hydroxy-5-(hydroxymethyl)-5,8a-dimethyl-2-methylene-1-naphthalenyl]ethylidene]tetrahydro-5-oxo-3-furanyl ester, (alphaE,1R,4aS,5R,6R,8aS)-	681.403	812.1	C40H60O10	1.08348e+07	8.03208e+06	5.11762e+06	3.39088e+06	6.22919e+06	12360149	9.42358e+06	1.73588e+07
meta_pos_378	Imidazol-5-yl-pyruvate	155.042	88.1	C6H6N2O3	3.67668e+07	2.9351e+07	2.94282e+07	3.37533e+07	3.06564e+07	3.00737e+07	2.73287e+07	2.91867e+07
meta_pos_1831	Fusarenone X	354.138	372.6	C17H22O8	6.55573e+06	3.26117e+06	4.63341e+06	2.37536e+06	3.83564e+06	2.43324e+06	4.35341e+06	2.21613e+06
meta_pos_2002	Ethyl 2-{1-[2,5-bis(2,2,2-trifluoroethoxy)phenyl]ethylidene}hydrazine-1-carboxylate	385.09	725.8	C15H16F6N2O4	3.10456e+06	3.97024e+06	2.35529e+06	2.9921e+06	3.25094e+06	3.30992e+06	2.99356e+06	4.10044e+06
meta_pos_1896	Amoxicillin	365.105	120	C16H19N3O5S	2.84555e+07	8.67577e+07	2.61168e+07	1.30131e+08	1.62412e+08	3.24671e+07	1.13955e+08	3.40257e+07
meta_pos_1815	11-Dehydro-thromboxane B2	351.211	829	C20H32O6	1.13436e+06	1.03188e+06	6.70556e+06	7.35364e+06	9.32701e+06	1.0017e+07	1.14604e+07	1.17639e+07
meta_pos_1568	7,8-Dihydropteroic acid	314.091	153.3	C14H14N6O3	1.55783e+06	1.40706e+06	1.22528e+06	621680	1.32562e+06	1.47701e+06	2.10954e+06	1.38802e+06
meta_neg_1604	methyl (1S,4aS,7R,7aS)-4'-[(1S)-1-hydroxyethyl]-5'-oxo-1-{[(2S,3R,4S,5S,6R)-3,4,5-trihydroxy-6-(hydroxymethyl)oxan-2-yl]oxy}-4a,7a-dihydro-1H,5'H-spiro[cyclopenta[c]pyran-7,2'-furan]-4-carboxylate	470.142	359	C21H26O12	352217	528017	446530	506465	577555	567236	722115	259494
meta_neg_1819	Fluprostenol serinol amide	530.233	475.4	C26H36F3NO7	4.37397e+06	4.06649e+06	7.15611e+06	5.97593e+06	4.75506e+06	5.99752e+06	4.1041e+06	3.36505e+06
meta_pos_2061	MLS002153381-01!SKF-83959 hydrobromide80751-85-5	398.045	105.5	C18H21BrClNO2	2.5612e+06	1.88704e+06	1.78633e+06	2.62259e+06	1967958	1.77292e+06	1.79641e+06	1.35533e+06
meta_neg_1113	Methoxyfenozide	367.2	718.2	C22H28N2O3	6.87502e+06	6.1383e+06	6.05172e+06	7.12736e+06	6.59936e+06	9.43993e+06	9.29846e+06	8.83362e+06
meta_pos_2298	4,5,8-trihydroxy-5-(hydroxymethyl)-3-(3-methoxy-3-oxoprop-1-en-2-yl)-8a-methyl-decahydronaphthalen-2-yl 3,4-dihydroxy-2-methylidenebutanoate	444.206	431.9	C21H32O10	1.75418e+06	1.47582e+06	1.68895e+06	1.06651e+06	216293	1.0923e+06	246692	670690
meta_pos_2917	Entandrophragmin	844.347	710.3	C43H56O17	4.3376e+06	402803	1.33789e+06	275950	1.11963e+06	960163	1.95914e+06	1.07163e+06
meta_neg_767	Kaempferide	299.055	468	C16H12O6	254197	246232	1.05261e+06	1.06425e+06	1.00182e+06	1.08159e+06	880711	1.09766e+06
meta_pos_1513	Capsaicin	306.205	734.4	C18H27NO3	641612	317020	1.85325e+06	2.36321e+06	1.86728e+06	510620	2.23829e+06	1.94117e+06
meta_pos_1692	omega-3 Arachidonic Acid ethyl ester	332.279	730.2	C22H36O2	1.74481e+06	399223	774565	447246	2.25763e+06	1.9985e+06	618183	2.45148e+06
meta_neg_548	NCGC00169882-02_C14H20O4_(8aR,12S,12aR)-12-Hydroxy-4-methyl-4,5,6,7,8,8a,12,12a-octahydro-2H-3-benzoxecine-2,9(1H)-dione	251.124	590.6	C14H20O4	429161	1.55596e+06	649886	308767	756314	573914	722653	230093
meta_pos_435	4-Hydroxycinnamoylmethane	162.075	141.1	C10H10O2	4.68697e+07	4.00382e+07	4.31389e+07	3.83724e+07	4.95727e+07	5.29568e+07	4.71649e+07	4.44217e+07
meta_pos_1462	5-hydroxy-6,7-dimethoxy-2-phenyl-4H-chromen-4-one	298.082	145.6	C17H14O5	882008	785588	124288	367613	47342.5	317425	48598.5	52048.4
meta_pos_821	Phenylpropionylglycine	208.097	34.8	C11H13NO3	6.26503e+06	6.60646e+06	5.07983e+06	5.3255e+06	3.03846e+06	3.44203e+06	3.60877e+06	2.91145e+06
meta_pos_1190	Nicotinate D-ribonucleoside	256.08	103	C11H14NO6	3.69914e+07	2.85587e+07	3.22754e+07	2.66621e+07	3.10605e+07	2.68659e+07	3.46459e+07	2.55027e+07
meta_pos_933	cis-ACCP	222.075	541.4	C7H15N2O4P	1.44408e+06	1.96251e+06	470274	2.0285e+06	1.89003e+06	2.70305e+06	2.03407e+06	2.15361e+06
meta_pos_327	trans-Cinnamate	149.064	89.7	C9H8O2	7.52671e+07	8.07194e+07	7.92613e+07	9.69022e+07	8.39212e+07	8.12855e+07	7.21108e+07	7.38232e+07
meta_neg_1114	Dehydroepiandrosterone sulfate	367.16	794	C19H28O5S	1.66201e+06	274706	306468	688024	1.0194e+06	1.59724e+06	1.24401e+06	1.04381e+06
meta_pos_418	Phenmetrazine	160.108	142.7	C11H15NO	2.5926e+06	2.31695e+06	2.18523e+06	1.6954e+06	2.31422e+06	2.43529e+06	2.23469e+06	1.19265e+06
meta_neg_1944	NCGC00380804-01_C31H48O10_(2R,3S,4E,6E,8E,10E,12E,14R,15R,16R,18R,22S,24S,26S,27R)-14,16,18,22,24,26-Hexahydroxy-2,3,27-trimethyl-28-oxooxacyclooctacosa-4,6,8,10,12-pentaene-15-carboxylic acid	580.314	759.5	C31H48O10	1.93099e+06	2.94538e+06	1.56177e+06	1.63816e+06	2.18464e+06	1.22396e+06	3.8482e+06	2.03725e+06
meta_neg_269	3-oxo-C4-homoserine lactone	184.059	675.3	C8H11NO4	2.6733e+06	1.34189e+06	5.50821e+06	1.1579e+06	1.08032e+06	4.0692e+06	1.22971e+06	1.80856e+07
meta_neg_2128	(2R,3S,4S,5R,6S)-2-(hydroxymethyl)-6-[4-[[(3S,4S)-4-(hydroxymethyl)-5-[3-methoxy-4-[(2S,3R,4S,5S,6R)-3,4,5-trihydroxy-6-(hydroxymethyl)oxan-2-yl]oxyphenyl]oxolan-3-yl]methyl]-2-methoxyphenoxy]oxane-3,4,5-triol	684.243	100.2	C32H44O16	3.54419e+08	2.99874e+08	2.09713e+08	3.33625e+08	4.76041e+07	2.70681e+08	1.00952e+08	2.85838e+07
meta_pos_2950	3-Oxododecanoyl-CoA	964.264	101.7	C33H56N7O18P3S	1.227e+06	1.61316e+06	2.07721e+06	1.06015e+06	758432	911596	786351	1.62243e+06
meta_pos_18	Diethylamine	103.087	83.7	C4H10N2O	1.03964e+07	1.50037e+07	1.05441e+07	6.3208e+06	6.7242e+06	6.57129e+06	8.31289e+06	6.3062e+06
meta_neg_726	BSI-201	290.929	72.1	C7H5IN2O3	4.3895e+06	3.9551e+06	4.51172e+06	3.60379e+06	4.85976e+06	3.24249e+06	4.21037e+06	4.28506e+06
meta_neg_1777	perfluorodecanoic acid	514.083	303.3	C10HF19O2	73999.4	306889	93226.2	285236	326233	101317	440950	122467
meta_pos_2362	Loperamide	459.217	622.1	C29H33ClN2O2	1.62788e+06	1.93023e+06	1.08486e+06	2.33246e+06	2.21316e+06	2.27453e+06	3.59519e+06	1.88265e+06
meta_pos_1666	iodinated analogue of makaluvone	328.981	143	[C11H10IN2O2]+	557587	675573	649955	729021	1.14948e+06	905584	938188	834782
meta_pos_1119	Pyrovalerone	245.174	711.7	C16H23NO	3.31603e+06	3.57291e+06	3.49672e+06	3.88662e+06	3.5782e+06	3.44896e+06	3.4627e+06	3.70837e+06
meta_pos_965	Clofibrate	225.064	464.6	C12H15ClO3	1.87088e+06	449419	1.44373e+06	432250	449585	1.03789e+06	464199	1.33404e+06
meta_pos_1441	Domoic acid	294.133	549.3	C15H21NO6	668434	76480.7	92649.6	105020	518393	560236	766582	426783
meta_neg_23	Trifluoroacetic acid	113.032	741.3	C2HF3O2	4.92082e+06	3.58959e+06	4.51272e+06	6.00405e+06	6.56221e+07	7.49803e+06	4.09758e+06	6.66797e+07
meta_neg_467	1-cyano-2-(2-methylbutan-2-yl)-3-(3-pyridinyl)guanidine	230.144	739.6	C12H17N5	628586	530478	848608	306161	285775	215485	255523	1.04047e+06
meta_pos_2268	His-HoPhe-OH	439.171	303.3	C22H22N4O6	179029	204141	971814	550291	959330	236256	479747	144615
meta_neg_2122	haploside D	682.178	475.3	C30H34O18	550539	678807	2.61704e+06	1.74637e+06	791191	842833	818434	1.314e+06
meta_neg_1391	Cefuroxime	424.07	493.7	C16H16N4O8S	479027	543242	155177	374995	450335	520582	127529	133610
meta_neg_547	Deoxyinosine	251.076	320.3	C10H12N4O4	5.17988e+06	2.72198e+06	3.81746e+06	1.85601e+06	531777	514206	861880	480064
meta_pos_1099	Bis(2-ethylhexyl) amine	242.283	728.9	C16H35N	2.27734e+07	2.43534e+07	2.29731e+07	2.92963e+07	2.7854e+07	2.27481e+07	2.39074e+07	2.47388e+07
meta_pos_1998	1'-Hydroxyversicolorone	385.095	104.5	C20H16O8	2.44129e+06	911791	2.26401e+06	1.19921e+06	1.04388e+06	4.41541e+06	4.77102e+06	1.00272e+06
meta_neg_323	3-Aminotyrosine	195.082	830.7	C9H12N2O3	8.77821e+06	6.99651e+06	4.35831e+06	1.22779e+06	5.63194e+06	7.46821e+06	6.79422e+06	1.09844e+06
meta_neg_750	2'-O-Methylguanosine	296.103	312.6	C11H15N5O5	1.92452e+07	1.89035e+07	2.1511e+07	1.85602e+07	2.32417e+07	2.3624e+07	2.95754e+07	2.31371e+07
meta_pos_396	Pelargonic acid	158.153	141.2	C9H18O2	3.0583e+07	3.07462e+07	2.50432e+07	2.92656e+07	2.0709e+07	2.9275e+07	3.48048e+07	1.98569e+07
meta_pos_2418	17-trifluoromethylphenyl trinor PGF2alpha methyl ester	471.228	456	C25H33F3O5	7.65398e+06	1.08291e+07	4.53796e+06	3.70684e+06	1.34875e+06	3.88147e+06	1.33824e+06	3.30562e+06
meta_pos_2072	Isoflavone 7-O-beta-D-glucoside	401.158	659.6	C21H20O8	3.48891e+06	4.11594e+06	3.18039e+06	1.28339e+06	1.98727e+06	2.08741e+06	3.34552e+06	1.59393e+06
meta_neg_1109	NCGC00380272-01!5,8-dihydroxy-6-methoxy-7-[(2S,3R,4S,5S,6R)-3,4,5-trihydroxy-6-(hydroxymethyl)oxan-2-yl]oxychromen-2-one	367.059	324.8	C16H18O11	311316	334523	328637	188125	1.1173e+06	1.04586e+06	678951	266045
meta_pos_944	Dehydrovomifoliol	223.133	522.3	C13H18O3	853049	3.36479e+06	3.52289e+06	2.56842e+06	3.54289e+06	3.26923e+06	4.23896e+06	3.84163e+06
meta_pos_866	N'2-imino(2-pyridyl)methylfuran-2-carbohydrazide	213.075	80.6	C11H10N4O2	9.51327e+06	8.59969e+06	8.07312e+06	6.88673e+06	7.31619e+06	6.86169e+06	8.88325e+06	8.14482e+06
meta_neg_1000	3-hydroxy-6-[[(E)-3-hydroxy-2,4-dimethylhept-4-enoyl]amino]-2,4-dimethyl-5-oxohexanoic acid	343.206	746.3	C17H29NO6	1.55084e+07	1.23975e+07	1.24811e+07	1.88011e+07	1.57856e+07	2.09253e+07	1.60122e+07	2.46333e+07
meta_neg_1812	<U+00EF><U+00BB><U+00BF>Bosutinib	528.153	304.3	C26H29Cl2N5O3	562472	481689	734336	693600	730771	618544	702547	572546
meta_pos_1869	Rosmarinate	360.088	597.2	C18H16O8	4.43582e+06	3.58093e+06	2.33935e+06	424109	287347	407265	1.39839e+06	1.2229e+06
meta_neg_208	4-hydroxynon-2-enoic acid	171.1	32	C9H16O3	0	0	1.76321e+06	6.57854e+06	6.16152e+06	7.71509e+06	8.15761e+06	1.1215e+07
meta_pos_1791	Cortexolone	347.231	678.7	C21H30O4	483443	1.64001e+06	454915	2.21947e+06	642669	864516	230647	236663
meta_neg_1504	Geranylgeranyl-PP	450.19	451.2	C20H36O7P2	1.1948e+06	1.19732e+06	1.18735e+06	1.26844e+06	888002	1.22299e+06	1.13191e+06	908295
meta_pos_328	6-Methylaminopurine	150.077	101.6	C6H7N5	3.97435e+07	3.26359e+07	3.85919e+07	3.08086e+07	3.58186e+07	3.09934e+07	3.28471e+07	2.75478e+07
meta_neg_1226	7-(4-methoxyphenyl)-10-methyl-7,9-dihydro-6H,8H-chromeno[3',4'_5,6]pyrano[2,3-d]pyrimidine-6,8-dione	387.1	494.2	C22H16N2O5	670195	1.51835e+06	1.52378e+06	560047	731850	1.20183e+06	581960	2.91797e+06
meta_neg_524	Nodakenetin	245.075	147.8	C14H14O4	1.86738e+06	844289	379382	1.23905e+06	419053	388564	1.55273e+06	368455
meta_neg_829	Dhurrin	311.096	140.9	C14H17NO7	3.76443e+07	3.02987e+07	3.31367e+07	2.97484e+07	3.51408e+07	3.49984e+07	3.61185e+07	3.08282e+07
meta_neg_2152	NCGC00384698-01![(6R)-6-hydroxy-6-[(2S,8S,9R,10R,13R,14S,16R)-16-hydroxy-4,4,9,13,14-pentamethyl-3,11-dioxo-2-[(2S,3R,4S,5S,6R)-3,4,5-trihydroxy-6-(hydroxymethyl)oxan-2-yl]oxy-2,7,8,10,12,15,16,17-octahydro-1H-cyclopenta[a]phenanthren-17-yl]-2-methyl-5-oxoheptan-2-yl] acetate	721.366	803.3	C38H58O13	1.00865e+06	785532	943731	877820	546324	157603	490470	585259
meta_neg_2237	NCGC00384953-01_C41H46O17_(1aS,1bS,2S,5aR,6S,6aS)-6-({2-O-Acetyl-6-deoxy-3,4-bis-O-[(2E)-3-phenyl-2-propenoyl]-alpha-L-mannopyranosyl}oxy)-1a-(hydroxymethyl)-1a,1b,2,5a,6,6a-hexahydrooxireno[4,5]cyclopenta[1,2-c]pyran-2-yl beta-D-glucopyranoside	810.276	526.9	C41H46O17	1.25344e+06	493313	385291	719181	501790	1.57985e+06	584552	336004
meta_pos_1886	16,16-Dimethyl prostaglandin A2	362.241	833.5	C22H34O4	0	0	3.26488e+06	0	0	2.17901e+06	1.03475e+07	2.80828e+06
meta_pos_487	Dihydrojasmone	167.143	719.2	C11H18O	2.59411e+06	2.60557e+06	2.02288e+06	2.14772e+06	3.28844e+06	3.93805e+06	3.2378e+06	3.43825e+06
meta_pos_2652	dTDP-3-N,N-dimethylamino-2,3,6-trideoxy-4-keto-D-glucose	558.122	626.8	C18H29N3O13P2	4.96511e+06	133374	613474	257493	941724	4.00348e+06	1.21292e+06	1.24117e+06
meta_pos_992	Deoxyuridine	228.197	813	C9H12N2O5	1.16133e+07	2.5553e+07	4.24464e+07	4.67674e+07	1.17654e+07	5.2356e+07	6.75622e+07	1.33572e+07
meta_neg_1074	Rosmarinic acid	360.087	406.9	C18H16O8	116138	88670.2	484192	115576	1.07446e+06	952864	795711	1.04351e+06
meta_neg_892	NP-008147	325.108	327.3	C19H18O5	2.15459e+06	2.31421e+06	1.92159e+06	2.1009e+06	2.64305e+06	1.86652e+06	2.39057e+06	1.56526e+06
meta_pos_875	N-(9-oxodecyl)acetamide	214.18	725.5	C12H23NO2	3.01487e+07	3.18855e+07	3.40416e+07	3.95825e+07	3.71932e+07	3.74692e+07	3.42358e+07	3.73532e+07
meta_neg_771	Methyl-3-[(2-nitrobenzoyl)amino]benzoate	300.076	324.6	C15H12N2O5	1.00376e+06	706008	692347	688736	1.87063e+06	1.30615e+06	1.08901e+06	792822
meta_pos_1131	(3S,3aS,5aR,9R,9aS,9bS)-9-hydroxy-3,5a,9-trimethyl-2H,3H,3aH,4H,5H,5aH,6H,9H,9aH,9bH-naphtho[1,2-b]furan-2,6-dione	247.128	385.4	C15H20O4	1.31849e+06	1.88247e+06	1.06384e+06	1.35075e+06	1.25558e+06	1.38272e+06	1.69562e+06	1.31659e+06
meta_neg_1630	C8-sterol isomerase inhibitor Naegleria fowleri Ameobia 3	476.14	357	C26H24ClN3O4	174529	545795	716931	496743	628416	745529	120990	701032
meta_neg_558	Arbutin	253.067	442.2	C12H16O7	2.39134e+07	2.47926e+07	2.70588e+07	2.23188e+07	6.53357e+06	7.08288e+06	2.19587e+06	9.06453e+06
meta_neg_199	3-Hydroxymandelic acid	167.14	815.5	C8H8O4	505507	124899	567188	843121	157648	238732	503512	640686
meta_neg_319	N-Acetyl-5-aminosalicylic acid	195.059	525.7	C9H9NO4	502333	1.23173e+06	1.38411e+06	640674	1.24821e+06	1.87701e+06	1.81488e+06	1.57613e+06
meta_pos_1480	12(13)-EpOME-d	300.253	731.2	C18H28D4O3	2.22796e+06	2.40191e+06	3.22089e+06	2.85482e+06	753231	3.72935e+06	1.53234e+06	1.9064e+06
meta_pos_718	Methoxyeugenol	195.101	837.8	C11H14O3	3.59147e+07	2.13341e+07	0	0	0	3.85057e+07	0	4.01386e+07
meta_pos_1183	Propyzamide	255.028	145.7	C12H11Cl2NO	1.94378e+06	1.93536e+06	1.84141e+06	2.00956e+06	550488	514716	510765	2.4071e+06
meta_pos_2511	Serine-Cholic Acid	497.337	710.3	[C27H46NO7]+	0	1.5508e+07	1.02021e+07	1.7629e+07	2.29628e+07	2.26151e+07	4.91329e+06	5.52248e+06
meta_pos_173	5,6-Dimethylbenzotriazole	130.069	94.2	C8H9N3	4.67037e+06	4.24874e+06	4.53991e+06	4.79826e+06	2.25392e+07	3.05382e+07	5.59507e+06	4.68173e+06
meta_pos_1057	Biopterin	237.087	181.6	C9H11N5O3	1.29365e+06	1.44366e+06	1.15074e+06	1.24068e+06	1.745e+06	2.04946e+06	2.08193e+06	1.63873e+06
meta_neg_2027	NCGC00380711-01_C32H44O12_Propanoic acid, 2-methyl-, (3S,3aR,4R,6S,7R,10E,12R,13aR)-3,4,6,13a-tetrakis(acetyloxy)-2,3,3a,4,5,6,7,8,9,12,13,13a-dodecahydro-2,9,9,12-tetramethyl-5-methylene-8,13-dioxo-1H-cyclopentacyclododecen-7-yl ester	620.272	475.1	C32H44O12	122041	123810	340491	883585	483998	633508	112198	391350
meta_neg_1869	NCGC00380205-01_C27H35ClN4O6_2(6H)-Isoquinolineacetic acid, 7-(acetyloxy)-alpha-[3-[(aminoiminomethyl)amino]propyl]-5-chloro-3-[(1E,3E)-3,5-dimethyl-1,3-heptadien-1-yl]-7,8-dihydro-7-methyl-6,8-dioxo-	545.217	99.5	C27H35ClN4O6	9.03678e+06	9.06212e+06	6.00973e+06	9.94899e+06	7.48486e+06	6.10575e+06	6.96247e+06	1.01841e+07
meta_neg_1001	N-{[(2R,4S,5R)-5-(3-Cyclohexyl-1-methyl-1H-pyrazol-5-yl)-1-azabicyclo[2.2.2]oct-2-yl]methyl}acetamide	343.243	772.6	C20H32N4O	1.91203e+07	1.38426e+07	1.76015e+07	1.72444e+07	2.11684e+07	2.10061e+07	1.92229e+07	2.03587e+07
meta_pos_2519	NCGC00180690-03!2-[5,7-dihydroxy-3-oxo-6-[(2E,6E)-3,7,11-trimethyldodeca-2,6,10-trienyl]-1H-isoindol-2-yl]pentanedioic acid	499.257	516.6	C28H37NO7	1.45117e+07	6.6146e+06	1.79633e+07	1.26842e+07	8.59006e+06	8.79891e+06	9.20558e+06	6.06666e+06
meta_pos_2654	dTDP-L-megosamine	559.147	510.8	C18H31N3O13P2	7.56714e+06	1.10161e+06	8.03833e+06	5.69417e+06	9.05443e+06	1.12296e+06	1.00262e+06	1.18304e+06
meta_neg_20	Ethylmalonic acid	113.022	294.1	C5H8O4	1.51662e+08	3.92898e+07	3.86403e+07	2.25686e+07	3.76859e+07	2.73692e+07	1.75501e+07	2.97177e+07
meta_pos_595	Beta-D-Glucose	181.052	138.6	C6H12O6	1.59585e+06	1.13264e+06	1.11708e+06	1.07903e+06	2.31182e+06	2.17219e+06	1.79982e+06	1.41622e+06
meta_pos_681	Isoelemicin	191.106	34.6	C12H16O3	5.02327e+06	2.44038e+06	1.71574e+06	1.07253e+06	919150	792974	793247	1.41923e+06
meta_neg_2109	Spinacetin 3-O-gentiobioside	669.174	331	C29H34O18	158537	339928	295255	510420	530716	443129	360626	230271
meta_pos_1276	N1,N12-Diacetylspermine	269.231	824.3	C14H30N4O2	4.95396e+06	5.31085e+06	5.60928e+06	5.63932e+06	6.47551e+06	6.02857e+06	6.12538e+06	4.98729e+06
meta_pos_2379	Galactosylsphingosine	462.353	522.3	C24H47NO7	3.1569e+06	3.08381e+06	2.72697e+06	865061	2.25003e+06	2.65044e+06	2.28561e+06	3.04897e+06
meta_pos_688	Isocitric acid	192.022	33.2	C6H8O7	2.11155e+06	1.74362e+06	880228	239731	1.35391e+06	213947	2.27752e+06	2.03724e+06
meta_neg_622	Formononetin	267.066	815.1	C16H12O4	8.8925e+06	967694	3.79333e+06	1.98444e+06	1.97141e+06	601336	641246	557665
meta_neg_1926	Galalpha1-3Galbeta1-4Glcbeta-Sp	572.193	501.9	C20H35N3O16	1.65427e+06	850041	429706	463426	1.03233e+06	1.13333e+06	777087	859676
meta_pos_288	(S)-Carnitine	144.101	836.3	C7H15NO3	9.4706e+06	1.17529e+07	6.86159e+06	3.30036e+07	0	1.10741e+07	1.30748e+07	5.52034e+06
meta_pos_2328	CEFIXIME TRIHYDRATE	453.049	160.4	C16H15N5O7S2	367422	35335.7	113259	360106	330823	30816.4	311626	82955.9
meta_pos_1936	MLS000860082-01!Chloroethylclonidine dihydrochloride	371.041	88.2	C13H18Cl4N4	1.81293e+06	1.55958e+06	1.6898e+06	573565	1.49854e+06	1.58439e+06	1.25614e+06	1.48747e+06
meta_pos_2157	_130033	418.19	103.3	C22H27NO7	537244	1.76679e+06	1.9884e+06	1.57247e+06	2.1872e+06	2.16169e+06	1.53338e+06	397113
meta_neg_1108	GALANTHAMINE HYDROBROMIDE	367.077	210.9	C17H22BrNO3	676193	246409	493036	475687	98862.4	560353	123293	94591.8
meta_pos_1387	Letrozole	285.098	366.5	C17H11N5	1.8007e+06	980489	477376	1.09755e+06	1.33181e+06	287562	1.54104e+06	281512
meta_neg_2194	Cyanidin 3-(2G-glucosylrutinoside)	756.208	344	C33H41O20	508456	179629	330227	811427	233752	294121	414867	149985
meta_pos_84	Guanidoacetic acid	117.055	49.8	C3H7N3O2	3.90035e+07	4.55836e+07	1.71068e+07	3.47718e+07	7.05067e+07	2.33726e+07	1.24769e+07	1.62823e+07
meta_pos_2289	Dofetilide	441.144	93.4	C19H27N3O5S2	4.20471e+06	4.84495e+06	5.00175e+06	5.88879e+06	4.91307e+06	3.42017e+06	3.7961e+06	4.75106e+06
meta_pos_1835	2-Caffeoylisocitrate	355.068	105.5	C15H14O10	1.38922e+06	4.91865e+06	4.93313e+06	5.54741e+06	1.42755e+06	1.55081e+06	5.79976e+06	1.45111e+06
meta_pos_1630	Vulgaxanthin II	323.089	783.3	C14H16N2O8	4.96287e+06	3.62864e+06	814363	693017	1.19666e+07	1.53337e+07	1.19659e+07	9.66612e+06
meta_pos_495	OCP_186.0317_15.9	168.016	690.9	C8H8ClNO2	6.63589e+07	7.36385e+07	1.92121e+06	1.533e+07	1.25759e+07	1.22744e+07	1.13315e+07	1.07787e+07
meta_neg_1315	Lovastatin	404.267	698.3	C24H36O5	252490	1.01104e+06	958571	738122	997865	1.16213e+06	945149	958338
meta_neg_955	3-p-coumaroylquinic acid	337.087	556.6	C16H18O8	2.12495e+06	1.86155e+06	2.09991e+06	1.41543e+06	1.04334e+06	1.21881e+06	1.56535e+06	1.6935e+06
meta_pos_2130	alpha-Spinasterol	412.382	809	C29H48O	2.02923e+06	1.86842e+06	2.97878e+06	2.93277e+06	1.02753e+06	1.99564e+06	1.39697e+06	1.19727e+06
meta_neg_159	N-Acetyl-DL-norvaline	158.079	640.6	C7H13NO3	3.2703e+06	3.03198e+06	8.60899e+06	1.16604e+07	2.52193e+06	1.00281e+07	2.44554e+06	1.54272e+07
meta_neg_517	3,8,9-trihydroxy-10-propyl-3,4,5,8,9,10-hexahydro-2H-oxecin-2-one	243.12	396.1	C12H20O5	2.78512e+06	3.36854e+06	2.38089e+06	1.80966e+06	1.61341e+06	1.85424e+06	1.85328e+06	1.69961e+06
meta_pos_2051	Stigmasterol	395.368	834.9	C29H48O	4.4066e+06	6.60589e+06	2.36699e+07	5.13279e+06	0	0	7.02774e+06	8.69743e+06
meta_pos_1785	Himbacine	346.275	775.9	C22H35NO2	3.08774e+06	1.48965e+06	3.56681e+06	1.49792e+06	2.11632e+07	4.79264e+07	3.64334e+06	1.42576e+06
meta_pos_169	N,N-Diisopropylethylamine (DIPEA)	130.158	588.9	C8H19N	4.81637e+06	5.3661e+06	8.06307e+06	6.90428e+06	7.87318e+06	1311164	1.59462e+06	7.76729e+06
meta_neg_200	Uric acid	167.019	89	C5H4N4O3	1.47656e+07	1.53493e+07	1.34302e+07	1.39664e+07	1.29766e+07	1.48949e+07	1.20385e+07	1.33152e+07
meta_pos_457	2,4-Dihydroxypteridine	164.034	359.8	C6H4N4O2	637176	2.41958e+06	3.38558e+06	2.86889e+06	4.91974e+06	5.45295e+06	5.21414e+06	4.61053e+06
meta_pos_1212	Propachlor ESA	258.078	592.7	C11H15NO4S	363236	87123.8	114850	472965	435756	539366	472197	63838.9
meta_neg_1478	NCGC00386055-01_C26H29N3O5_3-Hydroxy-9,9,16,16-tetramethyl-8-oxa-14,23,25-triazaheptacyclo[17.5.2.0~1,17~.0~3,15~.0~4,13~.0~7,12~.0~19,23~]hexacosa-4,6,10,12,14-pentaene-24,26-dione 14-oxide	444.186	411.5	C26H29N3O5	1.5034e+06	4.77415e+06	4.91443e+06	3.79012e+06	3.62198e+06	1.22112e+06	3.88004e+06	3.38742e+06
meta_pos_66	Iminoaspartic acid	114.017	33.2	C4H5NO4	8.41732e+06	9.4045e+06	9.79812e+06	8.89668e+06	9.68448e+06	9.17052e+06	9.12314e+06	8.22593e+06
meta_neg_603	risedronate	263.981	835.3	C7H11NO7P2	3.72803e+06	6.82086e+06	5.36067e+06	1.32472e+06	1.23027e+06	3.1299e+06	5.87483e+06	4.70104e+06
meta_pos_240	Tyrosol	139.075	103.8	C8H10O2	1.63226e+07	1.2416e+07	1.25887e+07	2.15533e+07	2.41424e+07	3.54925e+07	3.07118e+07	1.8042e+07
meta_neg_880	ethyl 2-[(2-chlorophenoxy)methyl]-5-methyl-6-oxo-1,6-dihydropyrimidine-4-carboxylate	321.073	96.5	C15H15ClN2O4	4.92645e+07	5.05184e+07	6.06799e+07	5.53692e+07	7.61536e+07	5.08075e+07	4.03401e+07	6.51279e+07
meta_neg_891	NICOLSAMIDE	324.983	160.6	C13H8Cl2N2O4	356574	930675	919300	225449	663521	778146	743576	1.36619e+06
meta_pos_2035	Methyl aklanonate	393.095	402.4	C22H18O8	4.50609e+06	3.90802e+06	1.24487e+06	1.00062e+06	1.66213e+06	4.47696e+06	4.36363e+06	999846
meta_pos_1297	Ebselen Oxide	273.973	159.9	C13H9NO2Se	1.03779e+06	482259	204029	179779	211831	880064	206348	587847
meta_pos_1144	Diphenyl phosphate	250.038	329.2	C12H11O4P	669640	449036	484416	534970	161691	187535	750678	171163
meta_neg_1264	N'4-(2-hydroxy-3-methoxybenzylidene)-6-bromo-2-methylquinoline-4-carbohydrazide	394.013	313.5	C19H16BrN3O3	526656	842819	732343	202048	837243	853889	1.17232e+06	307778
meta_pos_613	L-Homocysteic acid	183.02	403.8	C4H9NO5S	2.77807e+06	6.51121e+07	3.4875e+06	9.26586e+07	5.48363e+07	7.70955e+07	3.41032e+06	4.514e+06
meta_pos_463	L-Rhamnofuranose	164.067	71	C6H12O5	3.91105e+07	5.5978e+07	5.83537e+07	5.33889e+07	1.00141e+08	1.06244e+08	9.09688e+07	9.70042e+07
meta_neg_1194	Hydrastine	382.128	156.4	C21H21NO6	1.70452e+06	1.28369e+06	2.1914e+06	2.34488e+06	1.83859e+06	1.83359e+06	1.38262e+06	1.71492e+06
meta_neg_1615	Raloxifene	472.162	617.4	C28H27NO4S	2.12564e+07	2.83527e+06	3.66838e+06	3.01748e+06	6.8392e+06	1.07979e+07	1.10219e+07	9.21556e+06
meta_neg_1433	Astilbin	431.095	99.5	C21H22O11	5.68241e+08	3.23078e+08	3.56453e+08	487096365	5.35003e+08	5.96387e+08	3.42316e+08	4.6531e+08
meta_pos_1370	4-(beta-D-Glucosyloxy)benzoate	283.08	470.2	C13H16O8	1.40526e+06	1.36634e+06	2.59067e+06	1.2715e+06	2.72571e+06	1.10569e+06	2.51115e+06	1.49369e+06
meta_pos_2856	Flavonol 3-O-beta-D-glucosyl-(1->2)-beta-D-glucosyl-(1->2)-beta-D-glucoside	725.193	516.3	C33H40O18	359281	733130	283408	788323	672309	1.66706e+06	1.39562e+06	1.92333e+06
meta_neg_1602	7-Hydroxymethotrexate	469.16	521.6	C20H22N8O6	949616	270920	224950	268658	853352	1.10077e+06	770659	260702
meta_neg_1356	NP-020033	415.227	769.2	C21H38O9	801799	94019.7	508858	93994.9	601422	728928	77164.4	435869
meta_neg_1781	NP-021923	515.16	452.8	C26H30O12	5.93787e+06	1.71806e+06	2.02184e+06	1.78664e+06	2.20793e+06	1.20038e+06	2.34632e+06	3.56862e+06
meta_pos_447	Theobromine	163.059	444.7	C7H8N4O2	6.00103e+06	3.89801e+06	3.75881e+06	3.81144e+06	667183	3.0349e+06	3.66374e+06	3.34655e+06
meta_neg_1070	JWH 210-d9	359.238	823	C26H18D9NO	3.0197e+06	2.41658e+06	2.02607e+06	3.07294e+06	4.02855e+06	3.46176e+06	3.96029e+06	3.70717e+06
meta_neg_97	4-Pyridylthioamide	138.028	625.5	C6H6N2S	5.69513e+06	4.48504e+06	6.81446e+06	3.76188e+06	5.16318e+06	4.96105e+06	4.12934e+06	2.91099e+06
meta_pos_65	1-Pyrroline-5-carboxylic acid	114.055	241.5	C5H7NO2	7.2651e+06	4.91523e+07	3.13664e+07	3.16575e+07	2.86467e+07	7.81497e+06	8.31518e+06	3.92575e+07
meta_neg_915	Corchorifatty acid F	328.216	697.7	C18H32O5	1.22509e+07	9.78928e+06	14466952	3.64989e+06	1.85496e+07	1.89604e+07	1.86207e+07	1.73397e+07
meta_pos_1939	NP-007257	372.217	512.2	C22H31NO5	1.586e+06	495983	1.75808e+06	2.26886e+06	1.62029e+06	1.42175e+06	2.18205e+06	1.80552e+06
meta_pos_1659	MLS001148648-01!2,2-DICHLORO-N-[4-HYDROXYPHENYL]-N-METHYLACETAMIDE 2-FUROIC ACID ESTER	327.006	837.8	C14H11Cl2NO4	2.03153e+07	3.28923e+06	7.25901e+06	2.90598e+06	3.09957e+06	2.60406e+07	4.51251e+06	7.03715e+06
meta_pos_1762	PGF1alpha Alcohol	343.295	757.6	C20H38O4	761461	755743	3.14156e+06	3.73565e+06	2.21076e+06	2.73525e+06	3.18842e+06	2.08723e+06
meta_pos_2739	Neohesperidin dihydrochalcone	612.201	343.7	C28H36O15	193658	718116	491329	437761	728464	193464	258560	267309
meta_pos_1153	Methyl farnesoate	251.198	698.1	C16H26O2	171086	101849	106136	721070	681160	122087	510205	548854
meta_pos_2197	Alpha-Tocotrienol	425.303	837.1	C29H44O2	3.91678e+06	4.26624e+06	0	0	4.70157e+06	0	3.59379e+06	0
meta_pos_1562	Arachidic acid	312.326	835.6	C20H40O2	151045	6.98321e+06	1.56327e+06	5.24404e+06	2.43954e+06	2.58137e+06	8.14836e+06	1.31371e+07
meta_pos_860	Dehydrocostus lactone	213.123	148.8	C15H18O2	665811	602328	1.98773e+06	435333	2.99086e+06	553780	1.7241e+06	1.95798e+06
meta_pos_1867	Penicillin N	360.147	151	C14H21N3O6S	9.24073e+06	1.8324e+06	2.5688e+06	6.61356e+06	8.87866e+06	4.13699e+06	2.0733e+06	1.96105e+06
meta_pos_1861	Oxybutynin	358.238	694.8	C22H31NO3	1.13441e+06	1.70744e+06	399931	608879	136919	168304	925213	166367
meta_pos_2075	4'-O-Desmethylpapaveroxine	402.158	178.6	C21H23NO7	1.31453e+06	428590	911922	758570	629513	830779	608833	139505
meta_neg_1790	Medicarpin 3-O-glucoside-6'-malonate	517.136	561.6	C25H26O12	720515	77618.6	325915	102031	133610	216069	228751	113544
meta_pos_2022	Bis(2-ethylhexyl)phthalate	390.322	821.3	C24H38O4	3.19916e+06	3.79635e+06	3.64788e+06	3.60117e+06	6.05913e+06	6.93321e+06	8.79594e+06	8.10798e+06
meta_pos_473	Tropate	166.05	334.4	C9H10O3	3.21035e+06	3.0346e+06	4.19e+06	4.54096e+06	4.65245e+06	3.30195e+06	5.18738e+06	3.31259e+06
meta_neg_1644	4,4-bis(6,8-dihydroxy-3-methyl-1-oxo-1H-isochromen-7-yl)-2-methoxybutanoic acid	479.11	527.7	C25H22O11	7.27869e+06	8.0116e+06	5.54545e+06	5.54949e+06	4.4462e+06	4.48711e+06	5.98828e+06	3.45879e+06
meta_pos_948	Apiole	223.096	800.1	C12H14O4	6.28967e+06	6.89185e+06	7.6312e+06	7.54823e+06	7.30428e+06	7.25899e+06	8.59687e+06	8.52977e+06
meta_neg_328	1,3-Dimethyluric acid	196.058	33.6	C7H8N4O3	2.71813e+06	2.09751e+06	2.06003e+06	1.93928e+06	514243	1.82729e+06	1.15513e+06	3.54771e+06
meta_pos_185	cis-4-Hydroxy-D-proline	131.974	168.5	C5H9NO3	8.40313e+06	5.03959e+07	1.0841e+07	2.63646e+07	5.77556e+07	3.47836e+07	3.7178e+07	3.52436e+07
meta_pos_1306	9-OxoOTrE	275.194	503.2	C18H28O3	2.99963e+06	2.35034e+06	3.47981e+06	2.28444e+06	1.68772e+06	2.55988e+06	2.23124e+06	2.07655e+06
meta_neg_255	Mannitol	181.066	515.5	C6H14O6	3.15798e+07	5.02707e+07	3.04558e+07	3.33601e+07	2.0447e+07	6.31866e+06	4.82997e+06	4.86057e+06
meta_pos_497	3,4-Dihydroxybenzeneacetic acid	168.042	79.2	C8H8O4	1.85171e+06	1.49343e+06	819015	1.96924e+06	598628	536323	1.51233e+06	570855
meta_pos_2827	Curcumin diglucoside	692.246	467.9	C33H40O16	761676	463850	1.07205e+06	426951	201104	492111	203044	798940
meta_pos_2393	Cisapride	465.185	626.8	C23H29ClFN3O4	9.38988e+06	1.03534e+06	3.10788e+06	1.56728e+06	8.14848e+06	7.46597e+06	6.36786e+06	4.93269e+06
meta_pos_1698	Norsanguinarine	333.115	330.3	C20H15NO4	111322	86888	613659	64484.7	613245	755002	922417	128535
meta_pos_2277	Azilsartan	439.139	92.8	C25H20N4O5	1.4469e+08	1.16224e+08	3.52821e+07	1.95756e+08	1.75047e+08	1.50191e+08	174082391	5.82521e+07
meta_pos_1303	Dimethenamid	275.072	463.9	C12H18ClNO2S	714015	702890	2.03127e+06	1.92378e+06	1.85004e+06	826323	798709	2.10389e+06
meta_neg_46	4,5,6,7-Tetrahydroisoxazolo(5,4-c)pyridin-3-ol	121.038	453.6	C6H8N2O2	8.21369e+06	1.66428e+07	6.86322e+06	1.16107e+07	1.39328e+07	1.28315e+07	5.66708e+06	5.91621e+06
meta_pos_1770	Maltitol	344.133	267.6	C12H24O11	3.10379e+06	1.95729e+06	3.22246e+06	3.52359e+06	1.52044e+06	3.46787e+06	3.33722e+06	2.846e+06
meta_pos_2131	Acetophenazine	412.203	821.8	C23H29N3O2S	1.93354e+06	1.65502e+06	4.11505e+06	3.89138e+06	5.21369e+06	6.60062e+06	7.70624e+06	7.86922e+06
meta_neg_869	Mycophenolic acid	319.124	568.3	C17H20O6	1.93216e+06	1.16827e+06	1.17486e+06	235561	1.15271e+06	2.04952e+06	1.02739e+06	1.16283e+06
meta_neg_129	3,4-Dimethylbenzoic acid	150.064	439.4	C9H10O2	1.77789e+06	1.31249e+07	6.99197e+06	6.77838e+06	1.10481e+06	1.23764e+06	7.57003e+06	1.51275e+06
meta_pos_132	1,2,3-Trihydroxybenzene	127.039	318.6	C6H6O3	2.13263e+07	1.77315e+07	6.32308e+07	1.34417e+07	5.16049e+07	4.99414e+07	1.14248e+07	5.91369e+07
meta_neg_1897	Kaempferitrin	559.145	519.2	C27H30O14	1.76537e+06	1.91737e+06	853845	1.22116e+06	444400	1.7182e+06	443615	850277
meta_neg_1714	Phellamurin	499.156	356.8	C26H30O11	993180	875124	1.1152e+06	860533	667846	785664	594431	923206
meta_pos_514	Lupinine	170.154	746.3	C10H19NO	512804	599401	3.45224e+06	4.48013e+06	2.17981e+06	2.51952e+06	511001	2.78881e+06
meta_pos_925	Caryophyllene alpha-oxide	221.19	820.3	C15H24O	1.34604e+06	4.26141e+06	3.90056e+06	3.77564e+06	5.79457e+06	5.04384e+06	5.51275e+06	6.54639e+06
meta_neg_866	Norfloxacin	318.129	624.2	C16H18FN3O3	174281	2.24467e+06	62502.4	37499.4	2.69863e+06	134053	1.28083e+06	1.58587e+06
meta_pos_1396	7-Aminoclonazepam	286.737	696.2	C15H12ClN3O	567247	3.30589e+06	2.30647e+06	2.20184e+06	565639	2.92784e+06	352181	1.17909e+06
meta_pos_2675	NCGC00180261-02!1,11,21-trihydroxy-1,6,11,16,21,26-hexazacyclohentriacontane-2,5,12,15,22,25-hexone	573.31	828.8	C25H44N6O9	1.11804e+06	0	6.77915e+06	5.25773e+06	8.45706e+06	4.58724e+06	1.34714e+07	5.68834e+06
meta_pos_739	Metanephrine	198.112	34.8	C10H15NO3	1.6401e+07	1.29177e+07	8.28465e+06	6.65757e+06	6.37529e+06	5.01021e+06	4.86937e+06	5.20704e+06
meta_pos_2139	Diltiazem	415.179	302.5	C22H26N2O4S	1.58038e+07	1.35606e+07	1.47174e+07	1.57824e+07	1.64579e+07	2.56833e+07	1.91814e+07	1.56293e+07
meta_pos_1502	1-hexadecylpyridinium	304.299	796.7	C21H37N	1.05648e+07	9.59644e+06	1.77816e+07	9.09054e+06	6.55752e+06	1.79366e+07	7.48169e+06	6.94835e+06
meta_pos_748	4-Chlorobenzophenone	199.027	440.3	C13H9ClO	3.14315e+07	1.11631e+07	1.00339e+07	4.64428e+07	4.76994e+07	9.84783e+06	3.25742e+07	6.04219e+07
meta_neg_1071	NCGC00381018-01![3,4,5-trihydroxy-6-(hydroxymethyl)oxan-2-yl] 3-hydroxy-4,5-dimethoxybenzoate	360.109	113.3	C15H20O10	5.1657e+06	4.24888e+06	5.3162e+06	4.88039e+06	4.22345e+06	5.70304e+06	4.40904e+06	3.7857e+06
meta_neg_2091	NCGC00385570-01![1,3,12-triacetyloxy-17-(furan-3-yl)-4,4,8,10,13-pentamethyl-2,3,5,6,7,9,11,12,16,17-decahydro-1H-cyclopenta[a]phenanthren-7-yl] 2-hydroxy-3-methylbutanoate	655.344	635	C37H52O10	583646	412816	749717	268315	606901	298442	342820	273340
meta_pos_2151	17-phenyl trinor PGF2alpha ethyl amide	416.275	559.9	C25H37NO4	1.4212e+06	1.61387e+06	1.64743e+06	1.8114e+06	523332	2.47244e+06	2.10721e+06	1.89554e+06
meta_neg_764	1,8-ANS	299.065	139.2	C16H13NO3S	1.91027e+06	1.61617e+06	1.57665e+06	1.10646e+06	1.71103e+06	486345	467192	1.46164e+06
meta_neg_1033	6'-Methoxy-2'-methyl-3',4',6,8-tetrahydro-2'H-spiro[indeno[4,5-d][1,3]dioxole-7,1'-isoquinoline]-7',8-diol 2'-oxide	352.126	481.2	C20H21NO6	6.05752e+06	5.43437e+06	5.60674e+06	5.63056e+06	7.88012e+06	7.8249e+06	8.72841e+06	6.70771e+06
meta_neg_1623	NCGC00179819-03_C25H30O9_(4R,6aR,9S,9aR,9bR)-9-Methyl-3,6-bis(methylene)-2,8-dioxododecahydroazuleno[4,5-b]furan-4-yl (2E)-4-hydroxy-2-({[(2E)-4-hydroxy-2-methyl-2-butenoyl]oxy}methyl)-2-butenoate	474.191	501.9	C25H30O9	3.64357e+07	4.20136e+07	3.50858e+07	3.23225e+07	1.68475e+07	2.18439e+07	2.77805e+07	3.0924e+07
meta_neg_1343	Perfluorooctanoic acid	412.962	404.3	C8HF15O2	872017	1.07627e+06	724273	259740	274734	859009	232468	447904
meta_neg_102	5-Hydroxymethyluracil	141.028	674.9	C5H6N2O3	5.78675e+06	4.01965e+06	6.07494e+06	3.4525e+06	6.4846e+06	3.25556e+06	5.84892e+06	6.77519e+06
meta_pos_1583	DUARTIN (-)	315.344	834.8	C18H20O6	2.78277e+06	1.02953e+07	8.06452e+06	9.1742e+06	2.28173e+06	8.76121e+06	2.65369e+06	7.26119e+06
meta_pos_2933	NCGC00385549-01_C44H64O18_Olean-12-en-29-oic acid, 22-(acetyloxy)-3-[(2-O-hexopyranuronosylhexopyranuronosyl)oxy]-11-oxo-	881.415	626.8	C44H64O18	4.21728e+06	46685.5	296753	73627.4	2.33241e+06	2.44745e+06	1.46381e+06	1.17505e+06
meta_pos_551	L-Arginine	175.119	82.1	C6H14N4O2	1.81353e+08	1.67412e+08	1.92981e+08	1.73015e+08	1.74107e+08	1.69344e+08	1.80109e+08	1.6856e+08
meta_pos_1170	8-Propyloxycaffeine	253.129	283.8	C11H16N4O3	2.38295e+06	1.94355e+06	1.98683e+06	1.45305e+06	1.55768e+06	2.47086e+06	1.21304e+06	513014
meta_neg_16	2-Furoic acid	111.006	361.8	C5H4O3	1.67036e+07	1.32081e+07	8.22274e+06	1.05348e+08	6.24541e+07	9.28713e+06	1.07166e+07	7.28507e+06
meta_neg_217	Suberic acid	173.079	525.6	C8H14O4	2.53841e+07	2.91062e+07	2.37018e+07	2.10012e+07	2.94981e+07	2.88916e+07	2.67579e+07	3.14924e+07
meta_pos_43	2-Aminomethylpyrimidine (hydrochloride)	109.065	32	C5H7N3	1.72941e+07	1.24659e+07	8.67235e+06	8.26284e+06	3.76049e+06	3.14754e+06	4.24218e+06	8.29168e+06
meta_neg_136	3-Hydroxyanthranilate	152.037	567.7	C7H7NO3	3.06727e+06	3.06698e+06	1.87567e+06	9.43285e+06	5.02914e+06	6.02144e+06	1.08701e+07	1.68585e+06
meta_pos_460	N,N-DMA	164.143	569.3	C11H17N	1.70643e+06	1.89466e+06	1.60267e+06	1.88371e+06	1.89768e+06	1.56149e+06	1.57701e+06	1.64628e+06
meta_pos_422	Tryptamine	160.102	352.2	C10H12N2	4.30613e+06	4.62493e+06	4.45018e+06	4.64859e+06	3.30086e+06	3.61792e+06	1.09731e+06	5.06405e+06
meta_neg_221	2-Isopropylmalic acid	175.059	398.5	C7H12O5	1.3265e+07	2.19415e+07	2.01429e+07	1.83115e+06	1.39673e+07	9.39911e+06	692733	3.17523e+06
meta_neg_1490	NP-002633	446.099	705.1	C18H22O11S	680605	157376	386569	843657	413775	1.7888e+06	2.8152e+06	1.28605e+06
meta_pos_1420	Carbinoxamine	291.133	694.2	C16H19ClN2O	2.08136e+06	42492.2	176624	382781	1.09206e+06	1.14917e+06	1.01352e+06	486036
meta_neg_2276	NCGC00380873-01_C47H74O16_	875.472	501.9	C47H74O16	658664	1.21208e+06	705677	888157	486056	431650	801053	559348
meta_pos_2086	Androsterone Enanthate	403.324	779.1	C26H42O3	4.28716e+06	2.83322e+06	5.43928e+06	3.50336e+06	2.82799e+06	3.09497e+06	3.17302e+06	3.54456e+06
meta_neg_1640	2-[(6,7-dimethoxy-3,4-dihydroisoquinolin-1-yl)methyl]-3-ethyl-9,10-dimethoxy-2,3,4,6,7,11b-hexahydro-1H-benzo[a]quinolizine	478.286	775.2	C29H38N2O4	5.91013e+06	7.37506e+07	1.41341e+07	1.22578e+07	4.07895e+07	4.13604e+06	3.60203e+06	1.08581e+07
meta_neg_1156	Arachidonoyl-1-thio-Glycerol	375.232	720.5	C23H38O3S	1.53882e+06	2.08892e+06	494290	1.67984e+06	2.02939e+06	2.25343e+06	3.93148e+06	3.01554e+06
meta_pos_33	2-Phenylethanol	105.07	762.6	C8H10O	7.22965e+06	7.46117e+06	7.63017e+06	1.31423e+07	9.39418e+06	1.47624e+07	8.66396e+06	1.2542e+07
meta_neg_799	NCGC00180037-02!2-hydroxy-4-methoxy-3-(3-methylbut-2-enyl)-6-pentylbenzoic acid	305.171	788.1	C18H26O4	1.39291e+07	9.26274e+06	8.70111e+06	1.04743e+07	1.18801e+07	1.44863e+07	1.26041e+07	1.14689e+07
meta_pos_1694	5(6)-EET-d11	332.313	754.1	C20H21D11O3	3.38287e+07	3.47371e+07	3.84814e+07	9.47254e+06	7.71424e+06	8.56264e+06	6.97727e+06	2.81342e+07
meta_pos_1935	6-Keto-prostaglandin F1a	371.263	828.7	C20H34O6	1.36014e+06	393047	1.25444e+06	1.08158e+06	1.11921e+06	857837	203350	305135
meta_pos_2192	Chitobiose	425.182	522.6	C16H28N2O11	780030	620430	300084	776652	279146	321926	923592	222472
meta_pos_1019	2-[(5R,8S,8aS)-3,8-dimethyl-2-oxo-1,2,4,5,6,7,8,8a-octahydroazulen-5-yl]prop-2-enoic acid	231.138	489.9	C15H20O3	161111	1.10194e+06	68414.3	72637.6	1.1732e+06	1.70042e+06	1.44813e+06	1.2589e+06
meta_neg_740	NP-005483	294.124	388.3	C19H18O3	1.2929e+07	5.9552e+06	2.60889e+06	1.83363e+06	7.20588e+06	7.03894e+06	1.9259e+06	5.94066e+06
meta_neg_2246	NP-002267	812.378	820.7	C40H60O17	546455	1.69176e+06	345906	1.11162e+06	1.54367e+06	1.60476e+06	1.28929e+06	1.482e+06
meta_neg_1283	Propoxycarbazone	398.088	374.6	C15H18N4O7S	425693	455625	671171	245101	258769	200201	261223	574623
meta_pos_798	ETHYL 3-INDOLEACETATE	204.101	392.7	C12H13NO2	4.92786e+06	4.75839e+06	1.28088e+06	3.67493e+06	1.89389e+06	1.28768e+06	729988	494362
meta_neg_557	3-(2,6-Dihydroxyphenyl)-4-hydroxy-6-methyl-2-benzofuran-1(3H)-one	253.051	36.1	C15H12O5	2.35996e+07	1.72658e+07	1.79848e+07	2.60592e+06	2.34334e+06	8.41049e+06	1.90041e+06	1.16762e+07
meta_pos_1403	Pyrophen	288.126	89.6	C16H17NO4	1.48499e+07	1.53273e+07	1.27746e+07	1.16475e+07	1.22646e+07	1.01891e+07	1.18488e+07	1.40573e+07
meta_pos_2723	12-deoxy-6R,7R-epoxy-5beta-hydroxy-phorbol-13-hexadecanoate	601.4	457.7	C36H58O8	1.01604e+06	683001	301165	297642	1.01286e+06	287118	697281	190655
meta_pos_594	4-ethyl-2-mercapto-6-oxo-1,6-dihydropyrimidine-5-carbonitrile	181.033	110	C7H7N3OS	6.79939e+06	1.81432e+06	1.82915e+06	9.54004e+06	2.52218e+06	1.53855e+06	1.44272e+06	1.45456e+06
meta_pos_1163	Desmethylmirtazapine	252.157	666.7	C16H17N3	983786	831152	946054	1.01814e+06	930858	1.21557e+06	1.24681e+06	461545
meta_neg_709	Fenoldopam	286.068	739	C16H16ClNO3	1.04144e+07	4.43964e+06	2.9226e+06	2.22768e+06	1.85383e+06	1.22678e+06	250097	809149
meta_pos_1822	2',4',11-trioxaspiro[tricyclo[4.4.1.0?a,???]undecane-2,3'-tricyclo[7.3.1.0???,?a?l]tridecane]-1'(12'),3,5',7',8,9'(13'),10'-heptaene-5,7,10-triol	353.105	392.5	C20H16O6	210767	123933	184823	855754	573648	637409	580754	60261.3
meta_neg_194	1-Methylxanthine	166.048	804.1	C6H6N4O2	1.77599e+06	427273	299770	1.6516e+06	462387	1.45631e+06	356701	2.01505e+06
meta_pos_2927	Lyciumin A	873.354	667.5	C42H51N9O12	1.26751e+06	265369	100321	41979.2	604674	713749	71904.3	75611.7
meta_pos_1322	Cyclo(Tyr-Leu)	277.153	417.9	C15H20N2O3	2.20152e+07	2.00363e+07	6.13031e+06	2.41607e+07	7.12172e+06	3.23182e+07	5.97329e+06	1.86304e+07
meta_neg_1913	12b-O-[deca-2Z,4E,6E-trienoyl]-13_-isobutyroyloxy-4b-deoxyphorbol	566.321	763.1	C34H46O7	478392	1.02898e+07	2.24005e+07	6.18863e+06	6.29058e+07	7.89999e+07	8.47774e+07	6.32468e+07
meta_pos_2010	NP-017382	388.178	100.1	C22H28O6	1.37844e+07	1.12111e+07	1.30052e+07	1.26291e+07	1.16143e+07	1.03808e+07	1.01667e+07	8.72392e+06
meta_neg_697	Oleic acid	282.248	791	C18H34O2	594957	517916	1.22096e+07	1.70229e+07	5.26511e+06	2.44481e+07	2.17278e+07	4.29365e+07
meta_neg_137	Oxypurinol	152.032	586	C5H4N4O2	3.33992e+06	2.19196e+06	1.95699e+06	6.26504e+06	5.79467e+06	2.70887e+06	2.16774e+06	1.46325e+07
meta_neg_1733	LY223982	502.196	509.5	C30H30O7	5.83217e+06	5.23879e+06	5.14804e+06	4.62224e+06	1.75543e+06	2.40184e+06	3.53741e+06	1.74292e+06
meta_pos_1096	(2E,4E)-N-(1,3-dihydroxy-3-methylpentan-2-yl)-2-methylhexa-2,4-dienamide	242.174	412	C13H23NO3	3.18446e+06	3.83843e+06	2.06675e+06	853800	932250	637789	4.71006e+06	711408
meta_neg_1760	Daunorubicin	508.168	625.7	C27H29NO10	6.73126e+06	419473	285979	182659	859409	2.95981e+06	1.89746e+06	660643
meta_pos_1563	Malathion	313.032	143.7	C10H19O6PS2	353599	398853	1.24831e+06	320291	2.29203e+06	670024	1.97175e+06	2.43149e+06
meta_neg_2142	ATRACTYLOSIDE	707.207	500.5	C30H46O16S2	747203	599581	681744	1.45014e+06	755535	526304	1.00047e+06	611572
meta_pos_2219	Bispyribac	430.106	696.5	C19H18N4O8	3.20474e+06	1.1791e+06	920463	737312	2.37516e+06	2.91865e+06	3.7948e+06	1.64191e+06
meta_pos_373	Propanoyl phosphate	153.992	830.4	C3H7O5P	7.2899e+06	1.52338e+06	1.11168e+07	1.79761e+06	1.80169e+06	1.62437e+06	8.72839e+06	8.77724e+06
meta_pos_659	N-Alpha-acetyllysine	189.123	101.6	C8H16N2O3	4.02472e+06	3.47834e+06	3.34957e+06	3.68887e+06	3.37558e+06	2.57426e+06	3.20944e+06	866576
meta_pos_115	Imidazolepropionic acid	123.049	464.6	C6H8N2O2	2.15718e+07	5.96066e+07	3.16489e+07	1.36026e+07	48815271	1.23624e+08	8.48892e+07	4.17367e+07
meta_neg_1321	N1-[5-chloro-6-methyl-2-(2-pyridyl)pyrimidin-4-yl]-N2-[6-(trifluoromethyl)-2-pyridyl]ethane-1,2-diamine	407.1	370.6	C18H16ClF3N6	153587	294072	69956.9	349873	394173	77470.4	347651	85564.1
meta_neg_1073	OU749	360.04	139.6	C16H15N3O3S2	1.30072e+06	1.54516e+06	1.50933e+06	1.49077e+06	2.39954e+06	1.63785e+06	2.17705e+06	2.01779e+06
meta_pos_1901	Derrubone	366.11	106.2	C21H18O6	1.21792e+07	1.06459e+07	5.18368e+07	1.662e+07	6.06907e+07	1.31494e+08	1.69662e+07	4.1188e+07
meta_pos_2188	Thiamine(1+) Diphosphate(1-)	424.303	384.2	C12H18N4O7P2S	655508	612730	210272	544286	640860	647922	608099	183092
meta_pos_2401	2-{[4-[4-(benzyloxy)phenyl]-5-(2-furyl)-4H-1,2,4-triazol-3-yl]sulfanyl}-1-phenyl-1-ethanone	468.144	560.2	C27H21N3O3S	1.34168e+06	654410	182110	520301	447430	83476.2	543998	451180
meta_pos_818	Scoparone	207.065	641.2	C11H10O4	1.01565e+07	7.44691e+06	8.50358e+06	8.07007e+06	4.69267e+07	4.67244e+07	4.87127e+07	7.75281e+06
meta_neg_907	3,5-dimethyl-N'-[4-(trifluoromethyl)benzoyl]isoxazole-4-carbohydrazide	327.088	427.6	C14H12F3N3O3	765123	186553	246724	149155	676485	826748	1.16845e+06	955426
meta_pos_2580	Oleic Acid-biotin	522.359	795.3	C28H50N4O3S	2.05841e+06	3.07108e+08	6.21266e+08	4.00931e+08	6.76838e+08	1047231567	8.99351e+08	1895098856
meta_pos_630	Vanylglycol	185.081	411.3	C9H12O4	4.48302e+06	7.86613e+06	3.62656e+06	3.6141e+06	3.9088e+06	4.35105e+06	4.3359e+06	3.75665e+06
meta_pos_1546	Fluoxetine	309.325	833.3	C17H18F3NO	1.23155e+06	1.63544e+06	1.59019e+06	1.56354e+06	730428	1.22959e+06	1.87977e+06	937303
meta_neg_2313	Tetradecanoyl-CoA	958.269	516.8	C35H62N7O17P3S	398289	463771	617272	309164	988138	744733	322500	324968
meta_pos_2450	(2S)-2-[[4-[(2-Amino-4-oxo-7,8-dihydro-3H-pteridin-6-yl)methylamino]benzoyl]amino]pentanedioic acid;dihydrate	479.173	593.8	C19H25N7O8	2.12883e+06	561062	992781	18417.6	590886	702620	740988	606089
meta_pos_1082	CAY10577	239.953	89.7	C10H5Cl2NO3	344339	3.12871e+06	2.35235e+06	4.09068e+06	829016	2.5262e+06	2.26428e+06	742763
meta_pos_2930	Rifapentine	876.476	502.9	C47H64N4O12	1.5371e+06	3.17699e+06	3.22246e+06	1.1992e+06	261619	884656	2.2349e+06	443640
meta_neg_1027	NCGC00380847-01!(1R)-2-chloro-1,7-dihydroxy-3,9-dimethoxy-1-methylbenzo[c]chromene-4,6-dione	351.033	368.5	C16H13ClO7	1.67612e+06	226783	2.18385e+06	2.08773e+06	292284	982888	1.10547e+06	1.49179e+06
meta_pos_1038	4,4?-Dichlorobenzophenone	232.985	85.1	C13H8Cl2O	1.28218e+06	955127	6.01313e+06	7.22467e+06	1.34776e+06	1.55846e+06	4.77714e+06	6.69742e+06
meta_pos_938	N-benzyl-1-methyl-1H-pyrazolo[3,4-d]pyrimidin-4-amine	222.116	89.7	C13H13N5	1.76353e+06	1.43191e+06	1.48429e+06	2.20482e+06	2.30358e+06	1.7715e+06	1.20944e+06	2.09217e+06
meta_pos_2344	MLS001148168-01!BUTETHAMATE CITRATE	455.218	650.6	C22H33NO9	2.34733e+07	5.49555e+06	6.8343e+06	6.3501e+06	4.20061e+07	4.89838e+07	5.10954e+07	2.61545e+07
meta_neg_1237	6a,12a-Didehydroamorphigenin	389.105	174.3	C23H20O7	472191	438246	460314	457103	102849	639025	99317	480532
meta_pos_1957	rubitecan	376.339	765.3	C20H15N3O6	1.82117e+06	2.32009e+06	2.45929e+06	3.13179e+06	657037	2.72448e+06	660679	651362
meta_neg_609	Valsartan metabolite	265.067	501.1	C14H10N4O2	3.46338e+06	3.13361e+06	3.81207e+06	2.51899e+06	1.90082e+06	2.0512e+06	2.21444e+06	2.14296e+06
meta_pos_2226	Sorbitan stearate	431.349	837.8	C24H46O6	1.4742e+07	1.06079e+07	2.21034e+07	2.30717e+07	9.56454e+06	1.54045e+07	1.15706e+07	2.98772e+07
meta_neg_1475	Rimonabant	443.064	515.6	C22H21Cl3N4O	569527	1.80953e+06	1.40478e+06	1.29057e+06	1.86588e+06	383782	510194	478874
meta_neg_2190	Kaempferol 3-sophorotrioside	753.19	581.8	C33H40O21	1.01753e+06	316148	1.49382e+06	1.67656e+06	506355	675396	872388	1.53102e+06
meta_neg_1866	Phosphoramidon	543.202	624.5	C23H34N3O10P	3.30082e+06	47522.8	404388	43694.3	396223	1.99235e+06	594683	727014
meta_pos_469	MLS000543058-01!N,1-dimethyl-4,5,6,7-tetrahydro-1H-indazol-3-amine	165.127	837.8	C9H15N3	1.03579e+07	9.43939e+06	1.11439e+07	1.05855e+07	1.08651e+07	1.13438e+07	1.24584e+07	1.52624e+07
meta_pos_1741	Docosanamide	339.344	837.8	C22H45NO	8.00328e+07	1.85498e+08	400443516	9.8758e+07	3.81721e+08	2.35292e+08	138112265	1.4779e+08
meta_pos_535	4-Quinolinecarboxylic acid	172.957	391.1	C10H7NO2	4.82786e+07	4.86008e+07	7.61623e+07	4.62359e+07	124678195	7.1057e+07	2.12494e+08	5.1151e+07
meta_neg_2244	Galb1-3[Neu5Aca2,6]GalNAca-Thr	812.293	527.1	C32H53N3O22	650691	490365	589017	142164	339948	580431	700234	156254
meta_pos_2899	NCGC00380259-01!2-[[4-[4,6-dihydroxy-3-(3-methylbut-2-enyl)-2-[3,4,5-trihydroxy-6-(hydroxymethyl)oxan-2-yl]oxyphenyl]-3-hydroxy-2-(4-hydroxyphenyl)-5-methoxy-3,4-dihydro-2H-chromen-7-yl]oxy]-6-(hydroxymethyl)oxane-3,4,5-triol	805.276	743.7	C39H48O18	1.80168e+06	1.25563e+06	257853	439333	106311	86202.5	579772	155661
meta_pos_2102	Tetracenomycin E	408.087	324.2	C22H16O8	2.11806e+06	2.07942e+06	2.5946e+06	3.37979e+06	2.72626e+06	2.67393e+06	3.63681e+06	2.69439e+06
meta_pos_1575	Bromazepam	315	161.1	C14H10BrN3O	156154	104509	92994.9	692674	136591	783663	528595	423865
meta_neg_885	UMP	323.024	113.1	C9H13N2O9P	4.41788e+06	4.82285e+06	4.91569e+06	4.542e+06	5.21789e+06	4.41139e+06	3.73101e+06	3.5631e+06
meta_neg_994	6-{[(1-benzothiophen-3-ylmethyl)amino]carbonyl}-3,4-dimethylcyclohex-3-ene-1-carboxylic acid	343.121	138	C19H21NO3S	9.29787e+06	9.39249e+06	9.52801e+06	1.17806e+07	1.0837e+07	1.19074e+07	9.19402e+06	9.59224e+06
meta_pos_1865	Cannabidiolic acid	359.23	546.8	C22H30O4	4.43213e+06	5.06215e+06	4.20849e+06	6.54154e+06	6.46005e+06	4.91604e+06	6.52233e+06	5.98947e+06
meta_pos_714	Isoferulic acid	195.065	551.5	C10H10O4	4.52816e+06	9.61671e+06	1.06903e+06	3.77023e+06	3.82487e+06	7.0387e+06	4.15016e+06	3.94555e+06
meta_neg_733	NP-006255	293.175	772.9	C17H26O4	1.30738e+07	6.17109e+06	1.12771e+07	2.1028e+07	1.93597e+07	2.42439e+07	1.21092e+07	1.50191e+07
meta_neg_1257	N-arachidonoyl taurine	392.226	755	C22H37NO4S	1.41731e+06	947251	882203	2.92005e+06	1.22532e+06	3.00731e+06	5.80231e+06	4.67658e+06
meta_pos_1021	tert-Butyl N-[1-(aminocarbonyl)-3-methylbutyl]carbamate	231.17	528.1	C11H22N2O3	823403	549774	419109	76906.8	519995	146279	189876	174592
meta_neg_1762	(2E,4E)-1-[(2R,6S,14S,22S,25R)-25-(3,3-dimethyloxiran-2-yl)-15-methyl-1,3,13,15-tetraazaheptacyclo[18.4.1.0<U+00C2><U+00B2>,<U+00E2><U+0081><U+00B6>.0<U+00E2><U+0081><U+00B6>,<U+00C2><U+00B2><U+00C2><U+00B2>.0<U+00E2><U+0081><U+00B7>,<U+00C2><U+00B9><U+00C2><U+00B2>.0<U+00C2><U+00B9><U+00E2><U+0081><U+00B4>,<U+00C2><U+00B2><U+00C2><U+00B2>.0<U+00C2><U+00B9><U+00E2><U+0081><U+00B6>,<U+00C2><U+00B2…	508.274	774.5	C32H36N4O2	574631	529354	1.85251e+06	892449	2.50027e+06	4.61678e+06	787893	3.4497e+06
meta_neg_1105	Atovaquone	366.099	366	C22H19ClO3	754232	968484	838665	241409	580085	1.07582e+06	1.11373e+06	881931
meta_neg_1405	Cefoxitin	427.05	402.6	C16H17N3O7S2	1.48566e+06	319529	380042	1.52449e+06	1.4369e+06	1.36761e+06	1.08521e+06	368657
meta_neg_954	Licochalcone A	337.144	388.1	C21H22O4	1.55643e+06	715798	465173	904106	560313	905725	579895	816899
meta_neg_1484	7-Formyl-4,6'-dihydroxy-6-(hydroxymethyl)-2',5',5',8a'-tetramethyl-3',4',4a',5',6',7',8',8a'-octahydro-2'H,3H-spiro[1-benzofuran-2,1'-naphthalen]-7'-yl acetate	445.236	710.7	C25H34O7	1.48818e+06	507584	1.29709e+06	1.74401e+06	1.15027e+07	1.33547e+07	7.33673e+06	7.00539e+06
meta_neg_1347	Palmitoyl Serotonin	413.329	798.7	C26H42N2O2	3.90983e+06	1.12156e+06	2.71388e+06	858904	2.07185e+06	1.97851e+06	591777	1.81706e+06
meta_pos_1197	3-Methoxymorphinan	257.174	571.7	C17H23NO	138649	3.82573e+06	3.35132e+06	3.13858e+06	4.11719e+06	5.47482e+06	5.62179e+06	6.62854e+06
meta_pos_720	N-Acetyldopamine	196.096	340.9	C10H13NO3	1.08597e+06	7.96668e+06	4.17021e+06	4.0516e+06	4.28281e+06	4.46369e+06	3.84988e+06	4.24183e+06
meta_neg_1796	NP-004400	521.194	501.9	C26H36O12	1.10156e+07	9.75276e+06	1.09209e+07	8.57665e+06	2.06291e+06	9.18829e+06	8.66486e+06	8.08352e+06
meta_neg_920	(15Z)-9,12,13-Trihydroxy-15-octadecenoic acid	329.228	718.2	C18H34O5	1374492082	1120742530	1160652055	1249100086	1636674114	1700543748	1656055772	1573179863
meta_pos_708	Zalcitabine	194.089	763.2	C9H13N3O3	476761	1251332	365778	291575	3.68271e+06	3.53251e+06	3.04423e+06	450448
meta_pos_485	7-Methylxanthine	167.056	46.5	C6H6N4O2	1.09942e+06	2.68445e+06	3.24756e+06	3.53666e+06	3.01922e+06	2.22265e+06	1.57012e+06	4.53125e+06
meta_pos_2630	NCGC00347452-02!4-[4-(2,4-dihydroxy-3,6-dimethylbenzoyl)oxy-2-methoxy-3,5,6-trimethylbenzoyl]oxy-2-methoxy-3,5,6-trimethylbenzoic acid	549.208	756.9	C31H34O10	1.1505e+06	193468	95231.6	0	3.90063e+06	1.74871e+06	4.7076e+06	2.46995e+06
meta_pos_2775	(2S,3R,4R,5R,6S)-4,5-dihydroxy-2-{[(1S,2S,4S,5S,6R,10S)-2-(hydroxymethyl)-10-{[(2S,3R,4S,5S,6R)-3,4,5-trihydroxy-6-(hydroxymethyl)oxan-2-yl]oxy}-3,9-dioxatricyclo[4.4.0.0??,???]dec-7-en-5-yl]oxy}-6-methyloxan-3-yl (2E)-3-(4-hydroxyphenyl)prop-2-enoate	637.223	367.2	C30H38O16	171860	388149	422323	173163	117989	672275	398883	156085
meta_neg_350	Sebacic acid	201.109	646.3	C10H18O4	1.76183e+07	1.39478e+07	1.47924e+07	1.37344e+07	2.23804e+07	2.73265e+07	2.20044e+07	2.41295e+07
meta_neg_2161	(1S,2S,8?,9?,16?,17?)-1-(?-D-Glucopyranosyloxy)-2,16,20-trihydroxy-9,10,14-trimethyl-11,22-dioxo-4,9-cyclo-9,10-secocholest-5-en-25-yl acetate	724.386	831.5	C38H60O13	3.37828e+06	4.37012e+06	1.37793e+06	3.82161e+06	1.7041e+06	1.21575e+06	2.33613e+06	1.35628e+06
meta_neg_777	Trichostatin A	301.154	776	C17H22N2O3	3.06665e+06	2.51797e+06	3.53468e+06	2.89539e+06	2.4738e+06	2.66481e+06	2.13885e+06	748290
meta_neg_1870	Ceftazidime	546.094	363.9	C22H22N6O7S2	352377	191563	572603	449879	246526	231954	593282	419325
meta_pos_1167	Prosulfocarb	252.143	86.7	C14H21NOS	2.94298e+06	1.33814e+06	1.40522e+06	1.11329e+06	1.56744e+06	3.49099e+06	4.19019e+06	3.5201e+06
meta_neg_908	Loxapine	327.112	474.1	C18H18ClN3O	1.6066e+07	8.96667e+06	1.71625e+07	7.12288e+06	6.4423e+06	1.52927e+07	1.51207e+07	1.04921e+07
meta_neg_606	Xanthosine	265.054	339.1	C10H12N4O6	10091997	3.22342e+06	1.67686e+06	8.48323e+06	3842148	1.36287e+06	8.84011e+06	1.67517e+06
meta_pos_1089	6,7-DICHLORO-3-HYDROXY-2-QUINOXALINECARBOXYLIC ACID	240.952	72.5	C9H4Cl2N2O3	1.41679e+06	1.07646e+06	909871	769799	962276	1.1771e+06	707653	1.00353e+06
meta_pos_823	3-(3,4-Dimethoxyphenyl)-2-propenoic acid	208.073	439.2	C11H12O4	3.41317e+06	3.13134e+06	3.46657e+06	2.94118e+06	3.90777e+06	4.71181e+06	3.92066e+06	3.63583e+06
meta_pos_305	8-Hydroxyquinoline	146.059	597.2	C9H7NO	2.27247e+07	2.21987e+07	2.28253e+07	2.35454e+07	3.13111e+07	3.56304e+07	3.44288e+07	3.16222e+07
meta_pos_1028	Nalidixic Acid	232.086	634	C12H12N2O3	1.76249e+06	938956	934364	138593	186594	743873	152375	59922.5
meta_neg_437	Pesticide1_Monocrotophos_C7H14NO5P_Dimethyl (2E)-4-(methylamino)-4-oxo-2-buten-2-yl phosphate	223.06	264.4	C7H14NO5P	3.53771e+06	3.38759e+06	4.15804e+06	1.02888e+06	5.00941e+06	5.03646e+06	4.66791e+06	4.71879e+06
meta_neg_356	Dinitrochlorobenzene	201.972	80	C6H3ClN2O4	1.67538e+06	508934	913385	431347	1.75133e+06	264394	408948	1.46617e+06
meta_neg_1867	3,5-dibromo-4-(3,5-dibromo-2-methoxyphenoxy)benzene-1,2-diol	542.724	80	C13H8Br4O4	874676	271794	836388	718655	986410	740102	1.01611e+06	1.22385e+06
meta_neg_1094	NP-022368	363.189	829.1	C23H25NO3	2.57573e+06	2.51366e+06	2.97595e+06	3.13545e+06	4.09349e+06	4.77146e+06	5.33582e+06	4.27643e+06
meta_pos_2491	3,4,5-trihydroxy-6-({[3,4,5-trihydroxy-6-(hydroxymethyl)oxan-2-yl]oxy}methyl)oxan-2-yl 2,6,6-trimethylcyclohex-1-ene-1-carboxylate	492.219	582	C22H36O12	2.4578e+06	3.33802e+06	424664	950991	596996	789542	378617	774388
meta_pos_703	MLS002207159-01!3,5-Dinitrobenzamide121-81-3	194.013	126.5	C7H5N3O5	1.06058e+06	1.14137e+06	943623	1.0013e+06	703969	911995	632080	520462
meta_pos_2769	gamma-actinorhodin	631.12	80.5	C32H22O14	732017	1.86197e+06	770762	1.71609e+06	917100	1.97413e+06	2.80174e+06	2.05218e+06
meta_pos_552	2-Isopropyl-3-oxosuccinate	175.058	92.7	C7H10O5	1.47441e+07	22095884	2.22545e+07	1.34761e+07	1.32974e+07	7.28774e+06	8.64646e+06	1.09809e+07
meta_neg_679	2-(2,6-dichlorobenzyl)-6-(methoxymethyl)pyrimidin-4-ol	279.007	808.8	C13H12Cl2N2O2	2.03651e+06	4.61499e+06	1.72611e+06	9.45688e+06	1.2168e+07	5.17859e+06	1.87903e+06	5.56868e+06
meta_neg_962	Leu-Val-OH	338.147	449.9	C16H22N2O6	2.60465e+06	663131	821862	2.81906e+06	2.99726e+06	2.83438e+06	3.08695e+06	2.60839e+06
meta_neg_1234	HU210	388.301	820.8	C25H40O3	1.33753e+06	411192	1.77174e+06	390726	1.78359e+06	2.0979e+06	2.41927e+06	1.99196e+06
meta_neg_414	Benzyl b-L-arabinopyranoside	219.103	354.8	C13H18O4	5.40368e+06	5.81171e+06	1.49846e+06	5.78524e+06	7.46872e+06	7.3804e+06	7.35206e+06	6.60845e+06
meta_pos_907	N-Phenyl-2-naphthylamine	219.101	474.7	C16H13N	1.64596e+06	1.77638e+06	250693	1.1176e+06	1.39208e+06	1.50734e+06	1.79248e+06	1.01721e+06
meta_neg_876	Esculin	321.068	390.7	C15H16O9	181638	161410	243844	263010	427755	550773	460435	445172
meta_pos_1446	AH 8532	295.164	365.2	C16H23ClN2O	136408	188467	559424	608962	1.06109e+06	275376	338681	786658
meta_pos_1481	3-Dehydrosphinganine	300.288	805.3	C18H37NO2	8.12967e+06	1.07143e+07	1.16532e+07	1.03947e+07	1.24834e+07	2.68192e+06	12988052	1.08767e+07
meta_pos_1093	Primaquine	242.158	152.4	C15H21N3O	1.97152e+07	1.55183e+07	2.1386e+07	1.99428e+07	2.90459e+07	3.12636e+07	1.71211e+07	1.75236e+07
meta_neg_2045	DIHYDROGAMBOGIC ACID	630.302	829.2	C38H46O8	1.86758e+06	876672	1.16678e+06	601697	936672	508549	922953	393555
meta_pos_657	Homo-L-arginine	188.128	499.3	C7H16N4O2	1.54722e+07	1.63435e+07	1.07796e+07	1.77263e+07	8.48475e+06	9.28828e+06	9.26181e+06	8.64337e+06
meta_pos_1002	3-O-Methyldopa Monohydrate	229.199	791.8	C10H15NO5	2.87763e+07	8.41841e+06	1.2119e+07	8.91529e+06	3.81406e+07	8.01214e+06	5.24613e+07	9.2189e+06
meta_neg_887	Flutolanil	323.11	553.7	C17H16F3NO2	640671	342914	65331.9	0	96509.8	307275	540711	104818
meta_neg_1040	Bithionol	353.889	549.9	C12H6Cl4O2S	1.29662e+06	1.61687e+06	787449	1.02718e+06	1.31451e+06	955173	1.28912e+06	1.6602e+06
meta_pos_2506	NCGC00380588-01!1-hydroxy-10,12-dimethoxy-8-methyl-4-(3,4,5-trihydroxy-4,6-dimethyloxan-2-yl)naphtho[1,2-c]isochromen-6-one	496.176	654.2	C27H28O9	4.53945e+06	2.3598e+06	2.87151e+06	3.38411e+06	2.47277e+06	2.36286e+06	1.85819e+06	2.17246e+06
meta_pos_927	Xylazine	221.113	89.7	C12H16N2S	3.40922e+07	3.12605e+07	3.14102e+07	3.55415e+07	3.98976e+07	3.70327e+07	3.51829e+07	3.49672e+07
meta_pos_1384	Octadecanamide	284.294	797	C18H37NO	1.78563e+08	1.47988e+08	1.92303e+08	1.70536e+08	2.11652e+08	2.64176e+08	2.56961e+08	2.46579e+08
meta_pos_1888	Catalpol	363.123	145.5	C15H22O10	1.87525e+06	1.33252e+06	1.47564e+06	524509	1.77421e+06	1.57661e+06	630312	1.87287e+06
meta_pos_930	MMV553002	222.016	33.2	C10H9NO4S	772908	1.0368e+06	5.53267e+06	5.77962e+06	6.7548e+06	7.82837e+06	4.07406e+06	4.5367e+06
meta_pos_2757	[(2R,3S,4S,5R,6R)-6-{[1,7-bis(4-hydroxyphenyl)-5-oxoheptan-3-yl]oxy}-3,4,5-trihydroxyoxan-2-yl]methyl (2E)-3-(4-hydroxyphenyl)prop-2-enoate	622.245	104.7	C34H38O11	4.38772e+06	1.74997e+06	1.45117e+06	2.40498e+06	1.27611e+06	4.95804e+06	1.74009e+06	1.27666e+06
meta_pos_1166	N-Acetyl-L-tyrosine	252.122	816.5	C13H17NO4	2.6454e+07	2.54404e+07	2.61276e+07	2.89401e+07	2.58773e+07	3.17912e+07	3.20833e+07	2.38018e+07
meta_pos_1316	Bupropion hydrochloride	276.204	800.3	C13H18ClNO.HCl	6.4595e+06	1.0051e+07	7.37598e+06	5.25244e+06	5.82237e+06	4.09364e+06	6.09176e+06	8.8193e+06
meta_neg_1015	CAY10591	348.184	674.1	C20H25N5O2	1.40716e+07	2.07286e+07	2.34499e+07	4.91836e+06	5.29436e+06	3.61545e+06	4.72814e+06	3.64876e+06
meta_neg_1069	44621	359.221	800.7	C22H32O4	4.15825e+06	3.359e+06	2.43373e+06	2.23148e+06	6.51243e+06	7.58936e+06	5.01159e+06	6.57822e+06
meta_neg_879	LSM-1353	321.165	782.1	C20H22N2O2	940325	142027	171111	114880	969684	830787	207795	964838
meta_pos_2938	Vinblastine sulfate	891.372	668.1	C46H58N4O9. H2SO4	1.87522e+06	514458	676967	256529	982901	645076	741509	494288
meta_neg_1140	NCGC00179757-02![(2R,3S,4S,5R,6S)-3,4,5-trihydroxy-6-(4-hydroxyphenoxy)oxan-2-yl]methyl 4-hydroxybenzoate	373.084	367.3	C19H20O9	7.91687e+06	8.19411e+06	6.11024e+06	5.56656e+06	4.67936e+06	1.03553e+06	5.4597e+06	4.0783e+06
meta_pos_1668	Syringetin	329.063	444.9	C17H14O8	536400	162054	501849	525079	92245.2	450075	135763	111957
meta_neg_1254	5-[({3-[4-(tert-butyl)phenyl]-1,2,4-oxadiazol-5-yl}methyl)sulfanyl]-4-(2-furylmethyl)-4H-1,2,4-triazol-3-ol	392.117	395.4	C20H21N5O3S	1.17724e+06	901333	330300	352131	1.8594e+06	2.01432e+06	1.97188e+06	1.28147e+06
meta_pos_1120	NCGC00160249-01!2,3-Dihydro-6-Methoxy-4-Methyl-2-Hydroxyethylfuro[3,2-c]quinoline	245.106	716.1	C14H15NO3	198906	853660	1.23122e+06	1.04862e+06	1.3847e+06	265820	1.40811e+06	1.23669e+06
meta_pos_1840	Prostaglandin F2b	355.243	709.9	C20H34O5	2.41149e+06	1.6249e+06	1.64986e+06	1.66023e+06	1.68814e+06	1.53826e+06	1.61762e+06	1.3654e+06
meta_pos_1734	5,6-DHET	338.237	819	C20H34O4	6.23881e+06	997872	9.40727e+06	6.75918e+06	9.3972e+06	1.27436e+07	1.73986e+07	1.5032e+07
meta_neg_988	Sucrose	342.115	270.3	C12H22O11	1.78762e+06	1.42307e+06	1.25936e+06	1.3734e+06	1.16951e+06	1.17519e+06	1.18541e+06	912204
meta_pos_472	Phthalamic acid	166.05	197.5	C8H7NO3	1.35219e+07	1.23162e+07	1.90198e+07	1.03468e+07	1.1428e+07	8.70423e+06	1.00313e+07	7.98554e+06
meta_neg_2314	Asiaticoside	958.519	80.7	C48H78O19	210461	193391	264320	204867	860885	361421	400715	512443
meta_neg_151	Orotic acid	155.007	186.7	C5H4N2O4	6.38611e+06	2.13295e+06	7.17236e+06	1.30808e+07	4487098	3.55552e+06	1.81997e+06	1.43241e+06
meta_pos_1374	Vaccenic acid	283.263	763.8	C18H34O2	179038	27568.4	5.90421e+06	2.83603e+06	1.90771e+07	2.96455e+06	1.33666e+07	1.6064e+07
meta_neg_341	MCPA	199.016	90.5	C9H9ClO3	2.27467e+07	1.46939e+07	1.19857e+07	9.59383e+06	7.28207e+06	5.19083e+06	6.24757e+06	6.40944e+06
meta_neg_970	yohimbic acid	339.176	791.8	C20H24N2O3	1.03279e+06	3.34852e+07	1.09755e+06	7.56897e+07	1.22241e+06	1.66329e+07	7.09347e+06	2.51228e+06
meta_pos_1267	MMV688557	267.038	91.1	C12H13NO2S2	1.62408e+06	1.55588e+06	1.47482e+06	411141	1.86504e+06	398858	1.53247e+06	2.1927e+06
meta_neg_1491	Aripiprazole	446.14	718.2	C23H27Cl2N3O2	445718	398299	824682	1.05635e+06	1.32651e+06	1.51765e+06	968373	1.03272e+06
meta_neg_1274	Cefalotin	396.044	139.8	C16H16N2O6S2	819669	758725	480184	696476	711950	340540	673650	595544
meta_neg_1940	Naringin	579.173	724.4	C27H32O14	2.32872e+06	759213	668570	121178	1.76109e+06	2.08149e+06	995391	751411
meta_neg_145	2,4-Dihydroxybenzoic acid	153.016	566.2	C7H6O4	5.68087e+06	5.88871e+06	4.14942e+06	1.26253e+06	1.43187e+06	7.06587e+06	8.21832e+06	1.38269e+06
meta_pos_1244	Cycloheximide	264.157	661.2	C15H23NO4	1.45627e+06	1.2456e+06	1.45951e+06	1.46671e+06	277749	1.4851e+06	1.48632e+06	355044
meta_pos_2865	Pelargonidin 3-O-rutinoside 5-O-beta-D-glucoside	741.246	453.2	C33H41O19	1.59816e+06	970263	573913	1.28172e+06	565600	611461	501400	1.46239e+06
meta_pos_968	NP-020400	225.108	720.2	C12H18O5	210419	589609	880313	600713	1.23113e+06	1.68662e+06	589036	573526
meta_neg_2033	NCGC00163426-02_C35H58O9_alpha-D-threo-Pentopyranose, 2,4-dideoxy-1-C-[(1S,2R,3S)-2-hydroxy-3-[(2R,3S,4E,6E,9S,10S,11R,12E,14Z)-10-hydroxy-3,15-dimethoxy-7,9,11,13-tetramethyl-16-oxooxacyclohexadeca-4,6,12,14-tetraen-2-yl]-1-methylbutyl]-4-methyl-5-C-(1-methylethyl)-, (5R)-	622.424	780.4	C35H58O9	0	0	0	6.6512e+06	0	2.41171e+06	2.46224e+06	2.5574e+06
meta_neg_937	Penicillin G	333.09	111.8	C16H18N2O4S	2.06065e+07	1.89557e+07	2.16727e+07	2.55755e+07	2.35011e+07	2.18947e+07	2.47881e+07	2.00987e+07
meta_neg_1694	7-Glu tricin	491.123	725	C23H24O12	1.06113e+07	1.833e+07	1.01918e+07	1.80112e+07	1.31619e+07	2.07901e+07	1.72375e+07	1.02305e+07
meta_pos_2820	(6S)-6-beta-hydroxy-1,4,5,6-tetrahydronicotinamide-adenine dinucleotide	684.21	43.2	C21H31N7O15P2	7.31667e+06	4.574e+06	2.78046e+06	1.62457e+06	3.78071e+06	1.40737e+06	1.60617e+06	2.81497e+06
meta_pos_1411	Epiandrosterone	290.268	691.7	C19H30O2	99269.2	532463	437572	446072	3.07433e+08	3.84491e+08	72068.2	68965.4
meta_pos_2661	(7'R)-(+)-Lyoniresinol 9'-glucoside	565.222	92.7	C28H38O13	4.51992e+06	5.16339e+06	4.33715e+06	8.93385e+06	4.7323e+06	5.21809e+06	3.96951e+06	3.86727e+06
meta_pos_1247	Dihydrophaseic acid	265.142	410.1	C15H22O5	8.7886e+06	7.69862e+06	7.64155e+06	6.38996e+06	6.68056e+06	6.06934e+06	7.21294e+06	6.18684e+06
meta_neg_146	Patulin	153.016	806.4	C7H6O4	3.81371e+06	4.33351e+06	4.15492e+06	3.33173e+06	820883	2.9217e+06	3.84618e+06	2.94212e+06
meta_pos_1338	Dehypoxanthine futalosine	279.086	509.8	C14H16O7	2.39639e+06	2.07642e+06	2.45234e+06	255536	1.12624e+06	1.27726e+06	888507	813168
meta_neg_1705	NCGC00380959-01![(2R,3S,4S,5R,6S)-3,4,5-trihydroxy-6-[(2S,3R,4S,5S,6R)-3,4,5-trihydroxy-6-(hydroxymethyl)oxan-2-yl]oxyoxan-2-yl]methyl 8-methylnonanoate	496.245	515.7	C22H40O12	6.57476e+06	1.16328e+07	2.02184e+07	1.4947e+07	7.03899e+06	9.29723e+06	9.11528e+06	4.15496e+06
meta_neg_2112	7_-O-acetoxy-5_-14_-O-dibenzoyloxy-15_-hydroxy-3_-propanoyloxy-17,13-oxypremyrsinol	673.306	553.2	C39H46O10	7.27713e+06	6.13418e+06	6.702e+06	5.22911e+06	2.6769e+06	3.2632e+06	3.40901e+06	4.70141e+06
meta_neg_1469	Guanosine 5prime-diphosphate (GDP)	443.028	105.5	C10H15N5O11P2	599735	2.60606e+06	434223	2.55771e+06	1.6981e+06	3.52552e+06	322578	546184
meta_pos_1003	Ergothioneine	230.095	101.6	C9H16N3O2S	4.91401e+08	5.1646e+08	509430047	4.66872e+08	2.52429e+08	2.48174e+08	1.98151e+08	2.29184e+08
meta_neg_2184	PE(18_0e_12-HEPE)	748.535	807.8	C43H78NO8P	955367	2.37293e+06	1.31087e+06	1.65925e+06	1.97232e+06	1.27891e+06	905142	816235
meta_pos_1295	Argininosuccinic acid	273.117	89.6	C10H18N4O6	3.35205e+06	787754	3.42928e+06	2.42588e+06	894970	942577	1.04225e+06	3.24178e+06
meta_neg_1831	NCGC00384563-02!5,7-dihydroxy-2-(4-hydroxyphenyl)-6,8-bis(3,4,5-trihydroxyoxan-2-yl)chromen-4-one	534.14	427.2	C25H26O13	2.02995e+07	2.99611e+07	3.06464e+07	2.81236e+07	4.28843e+07	4.03667e+07	4.26813e+07	4.62815e+07
meta_neg_1708	Fusidic Acid	497.331	503.3	C31H48O6	1.23412e+07	1.40847e+07	1.4082e+07	8.41703e+06	1.29418e+07	1.26713e+07	1.21204e+07	1.5018e+07
meta_pos_2236	Lithocholic acid glycine conjugate	433.329	830.3	C26H43NO4	7.34724e+06	5.99885e+06	8.12349e+06	6.11178e+06	7.20733e+06	7.53983e+06	6.36416e+06	6.26879e+06
meta_pos_1248	Mirtazapine	265.153	415.3	C17H19N3	5.90093e+07	3.66349e+06	1.51178e+07	1.34626e+07	16623648	4.98086e+06	2.51327e+07	1.26312e+07
meta_neg_4	N-Formylglycine	102.017	225.4	C3H5NO3	1.79775e+07	1.46659e+07	3.2057e+07	4.0535e+06	4.57966e+06	1.54114e+07	3.73296e+06	1.63283e+07
meta_pos_940	MLS002637643-01!	223.064	135.5	C14H9NO2	1.40727e+06	5.32097e+06	1.45125e+06	6.96506e+06	7.0287e+06	1.53116e+06	7.86561e+06	7.05555e+06
meta_neg_1269	Barium(2+);[(2R,3R,4S,5S)-2,3,4,5-tetrahydroxy-6-oxohexyl] phosphate	394.995	161.1	C6H11BaO9P	510423	200390	401833	146544	383192	178891	572182	485434
meta_pos_1508	Palmitoyl Ethanolamide-d5	305.316	797.1	C18H32D5NO2	618054	465557	1.58632e+06	1.00943e+06	1.16926e+06	409771	1.50552e+06	480492
meta_pos_1711	S-Formylglutathione	335.077	370.1	C11H17N3O7S	338071	69463.2	525662	363921	165878	155247	213255	533745
meta_pos_2031	S?(2?{2?[(1E)?2?(4?amino?2,6?dihydroxypyrimidin?5?yl)diazen?1?yl]?1,3?benzothiazol?6?yl}ethyl)?N,S?dimethyl?gamma??sulfanimine	392.093	402.5	C15H17N7O2S2	3.08418e+07	2.9053e+07	2.76066e+07	2.27858e+07	3.55067e+07	2.52884e+07	3.14529e+07	2.3761e+07
meta_neg_2012	Novobiocin	611.213	711.9	C31H36N2O11	739960	277524	64383.1	11595	575240	210061	375611	210753
meta_neg_1809	HAEMATOXYLIN PENTAACETATE	527.123	501.9	C26H24O12	3.09452e+06	3.27332e+06	1.3733e+06	1.26554e+06	2.14248e+06	2.52597e+06	929200	2.69152e+06
meta_neg_1088	Fluopicolide	362.946	403.9	C14H8Cl3F3N2O	1.53281e+06	893468	1.0456e+06	1.36823e+06	1.18585e+06	860004	921909	1.62369e+06
meta_neg_1958	ENDECAPHYLLIN X	584.107	626.3	C18H24N4O18	3.53443e+06	361673	325744	341849	796648	2.25299e+06	931703	1.70259e+06
meta_neg_283	Etidronic acid	186.957	137.1	C2H8O7P2	1.46845e+06	719315	1.43598e+06	1.18335e+06	1.34528e+06	632532	4.21818e+06	1.63661e+06
meta_pos_924	Procarbazine	221.154	786.2	C12H19N3O	1.71404e+07	2.42544e+07	2.48528e+07	1.35488e+07	1.58779e+06	1.38847e+06	1.18649e+07	8.9977e+06
meta_pos_2861	1-Hexadecylthio-2-hexadecanoylamino-1,2-dideoxy-sn-glycero-3-phosphocholine	735.583	836.3	C40H84N2O5PS	3.36359e+06	0	1.07223e+07	6.89565e+06	0	2.43251e+06	4.24813e+06	1.51128e+06
meta_pos_2329	2-Picenecarboxylic acid; (2R,4aS,6aS,12bR,14aS,14bR)-10,11-Dihydroxy-2,4a,6a,12b,14a-pentamethyl-8-oxo-1,2,3,4,4a,5,6,6a,8,12b,13,14,14a,14b-tetradecahydro-2-picenecarboxylic acid	453.269	424.1	C28H36O5	12374.8	53353	66889.4	0	383147	278060	415677	294186
meta_neg_630	(3R)-8-hydroxy-3-(4-methoxyphenyl)-3,4-dihydro-1H-2-benzopyran-1-one	269.083	113.2	C16H14O4	5.56493e+06	4.12511e+06	3.95837e+06	3.5919e+06	3.64786e+06	4.46076e+06	3.72948e+06	3.37293e+06
meta_neg_1810	Gliquidone	527.209	501.9	C27H33N3O6S	600377	698653	516027	565853	503795	1.31544e+06	341174	608566
meta_neg_1600	Vardenafil	469.209	455.5	C23H32N6O4S	4.73301e+06	6.56211e+06	6.20293e+06	1.55337e+06	3.01198e+06	2.38397e+06	2.44963e+06	2.11361e+06
meta_neg_1290	Lys-Phe-OH	400.144	740	C20H23N3O6	37128.7	0	5.90902e+06	8.38931e+06	1.8813e+07	6.8377e+06	3.52502e+07	2.60685e+07
meta_neg_12	Pyrimidin-4-yl-Methanol	109.038	826	C5H6N2O	1.06459e+07	3.01875e+06	1.97169e+07	1.41115e+07	3.48683e+06	1.43029e+07	8.74851e+06	4.0445e+06
meta_pos_1981	trans-Zeatin-7-beta-D-glucoside	382.169	358	C16H23N5O6	1.17128e+07	1.3025e+07	1.19817e+07	8.92901e+06	1.18916e+07	9.54633e+06	1.4126e+07	1.00154e+07
meta_pos_1834	(plusmn)-Myristoylcarnitine	354.303	812.1	C21H41NO4	1.94669e+06	1.14989e+06	1.30641e+06	630628	2.33544e+06	1.56776e+06	834813	972110
meta_pos_1141	Nevirapine	249.11	681	C15H14N4O	1.96691e+06	1.72999e+06	2.79972e+06	3.49598e+06	2.37846e+06	2.61747e+06	2.71079e+06	2.86678e+06
meta_pos_732	5-Hydroxyconiferyl alcohol	197.081	103.2	C10H12O4	9.76155e+06	6.69209e+06	5.27162e+06	1.5435e+06	1.21037e+06	1.30474e+06	1.12942e+06	1.03739e+07
meta_pos_1958	Isolithocholic acid	376.312	810.2	C24H40O3	3.37438e+07	2.76518e+07	3.24629e+07	3.43858e+07	4.35708e+07	5.24544e+07	3.37165e+07	3.6858e+07
meta_pos_150	1-ACETYLPIPERIDINE	128.107	527	C7H13NO	2.86313e+06	2.63568e+06	2.13275e+06	2.94601e+06	2.31973e+06	3.76657e+06	4.67975e+06	5.88705e+06
meta_neg_490	Benzyl cinnamate	237.094	328.2	C16H14O2	1.86087e+06	1.17786e+06	2.4282e+06	1.17631e+06	2.62014e+06	1.73559e+06	1.84377e+06	1.3782e+06
meta_neg_930	Nizatidine	331.111	597.6	C12H21N5O2S2	1.33146e+07	1.2116e+07	1.0508e+07	5.03116e+06	5.58273e+06	8.19365e+06	6.01623e+06	7.49986e+06
meta_pos_1127	Mepivacaine	246.17	482.5	C15H22N2O	2.72346e+06	2.76254e+06	1.58823e+06	1.32088e+06	195885	145521	1.28574e+06	858024
meta_neg_2156	Nigericin	723.474	546.3	C40H68O11	1.86579e+06	4.01532e+06	7.49871e+06	3.94886e+06	1.57698e+06	1.0066e+06	1.39411e+06	1.56657e+06
meta_pos_792	2-[3-methyl-2-(methylimino)-4-oxo-1,3-thiazolan-5-yl]acetic acid	203.052	91.2	C7H10N2O3S	4.08605e+07	39006015	3.5272e+07	4.15632e+07	4.92787e+07	4.35457e+07	4.86194e+07	6.07578e+07
meta_pos_1704	Docosahexaenoic Acid-d5	333.263	710.2	C22H27D5O2	1.35042e+06	1.44725e+06	1.91026e+06	2.42974e+06	1.44065e+06	1.16337e+06	1.89145e+06	378663
meta_neg_368	NCGC00380424-01_C10H9NO4_1,5-(Epoxymethano)cyclopenta[c]pyran-3-carboxamide, 1,4a,5,7a-tetrahydro-8-oxo-	206.046	147.6	C10H9NO4	446013	482340	446144	525340	917767	313583	342461	401226
meta_neg_1833	NCGC00385685-01_C23H34O14_(2E)-3-[4-(beta-D-Glucopyranosyloxy)-3,5-dimethoxyphenyl]-2-propen-1-yl beta-D-glucopyranoside	534.194	501.9	C23H34O14	4.38797e+06	1.29569e+06	4.55619e+06	1.71662e+06	1.05457e+06	1.65278e+06	1.57388e+06	1.56297e+06
meta_pos_1012	O-11	230.183	762.5	C13H26O3	1.42336e+07	1.46576e+07	1.53512e+07	1.79145e+07	1.57737e+07	1.50374e+07	1.62874e+07	1.50276e+07
meta_pos_2864	Mauritianin	741.23	453.2	C33H40O19	2.48843e+06	1.72894e+06	573913	2.04658e+06	1.68769e+06	594180	1.7715e+06	626077
meta_neg_616	NP-022010	266.144	716.3	C14H23NO5	1.27612e+06	2.34924e+06	150793	90415.2	244034	907742	1.57221e+06	128241
meta_neg_520	Fucose 1-phosphate	244.034	404.1	C6H13O8P	977261	990499	331856	363125	1.25089e+06	384563	920872	317315
meta_pos_2259	Triparanol	437.207	619.6	C27H32ClNO2	6.72364e+07	6.17221e+07	8.40949e+06	3.84969e+07	2.0117e+07	4.21172e+07	5.86484e+07	6.74634e+07
meta_neg_690	Pendimethalin	281.136	583.6	C13H19N3O4	2.46282e+06	577059	402185	287849	2.55313e+06	3.01452e+06	3.5925e+06	553178
meta_pos_2882	Bipleiophylline	777.325	528.2	C47H46N4O8	5.69174e+06	4.50867e+06	5.38086e+06	4.22371e+06	4.051e+06	6.6442e+06	3.06625e+06	2.02973e+06
meta_pos_184	L-Isoleucine	132.101	165.2	C6H13NO2	1.42549e+07	1.63085e+07	1.71969e+07	6.5806e+07	7.92765e+07	7.82238e+07	1.01827e+08	1.83879e+07
meta_pos_1428	Climbazole	292.089	515.7	C15H17ClN2O2	1.53338e+06	937973	497688	284318	305877	1.49842e+06	1.06739e+06	247666
meta_neg_1979	Neomycin	595.289	705.1	C23H46N6O13	76282.6	0	4.98041e+07	1.55165e+07	1.53816e+07	1.05095e+07	2.71602e+07	8.4031e+07
meta_pos_2708	Lasalocid A	590.386	530	C34H54O8	269831	199057	444787	365873	331756	377038	620462	303383
meta_pos_1524	Benzatropine	307.19	789.3	C21H25NO	7.51009e+06	4.92452e+06	6.6508e+06	6.89108e+06	9.6337e+06	1.09137e+07	1.85722e+07	6.95565e+06
meta_pos_1391	Biochanin A	285.203	829.7	C16H12O5	1.65035e+06	1.43464e+06	772903	1.69897e+06	2.55002e+06	2.51375e+06	667710	1.5155e+06
meta_pos_1270	Deoxyguanosine	267.985	422.8	C10H13N5O4	342996	1.6077e+06	585900	1.86453e+06	318488	871538	1.86741e+06	392396
meta_pos_1010	Icaridin	230.175	665.6	C12H23NO3	3.71367e+06	2.96494e+06	3.09523e+06	3.06728e+06	3.13345e+06	3.40937e+06	2.7864e+06	2.78671e+06
meta_neg_2145	NCGC00347764-02![4-[(2S,3R,4S,5S,6R)-3,4,5-trihydroxy-6-(hydroxymethyl)oxan-2-yl]oxyphenyl]methyl 2-[(E)-3-(4-hydroxyphenyl)prop-2-enoyl]oxy-3-methyl-3-[(2S,3R,4S,5S,6R)-3,4,5-trihydroxy-6-(hydroxymethyl)oxan-2-yl]oxybutanoate	710.24	659.4	C33H42O17	483970	32592.1	116547	31976.9	601909	371160	699793	366765
meta_neg_62	Cyanuric acid	128.007	667.4	C3H3N3O3	8.64108e+08	1.47199e+08	3.09694e+08	6.44586e+07	1.62085e+08	1.22868e+08	6.12979e+07	6.43674e+07
meta_neg_1924	Xanthoquinodin B2_130143	571.115	427.2	C31H24O11	399823	267356	492370	91500.8	213923	479731	129064	202596
meta_neg_1696	Carmine red	492.097	766.9	C22H20O13	5.0768e+06	1.3292e+07	1.24015e+06	2.64875e+06	5.16329e+06	3.0221e+06	2.48072e+06	7.9761e+06
meta_pos_1664	15S-HETE-d8	328.282	784.3	C20H24D8O3	7.4963e+06	1.35672e+07	1.78265e+07	8.60221e+06	1.94663e+07	1.88106e+07	2.59276e+07	2.7283e+07
meta_pos_519	o-Toluenesulfamide	171.035	493.1	C7H9NO2S	2.92572e+07	7.64526e+06	2.47511e+07	111575187	6.98395e+06	3.23953e+07	2.72953e+07	7.06427e+06
meta_pos_2907	Cephalomannine	814.337	706.6	C45H53NO14	4.20155e+06	482705	1.7935e+06	1.0884e+06	7.54545e+06	5.49501e+06	4.86e+06	5.35834e+06
meta_neg_783	Chloramphenicol	302.991	142.8	C11H12Cl2N2O5	1.92682e+06	1.80334e+06	2.35587e+06	1.06507e+06	3.93319e+06	3.66411e+06	3.82775e+06	4.43151e+06
meta_pos_2740	Delphinidin 3-rutinoside	612.177	44.2	C27H31O16	6.86216e+06	3.40367e+06	3.55678e+06	2.16485e+06	2.02034e+06	3.38955e+06	7.7235e+06	1.86874e+06
meta_pos_2908	NCGC00381158-01![2-[4-[7-acetyloxy-5-chloro-3-[(1E,3E)-3,5-dimethylhepta-1,3-dienyl]-7-methyl-6,8-dioxoisoquinolin-2-yl]butyl]-5-chloro-3-[(1E,3E)-3,5-dimethylhepta-1,3-dienyl]-7-methyl-6,8-dioxoisoquinolin-7-yl] acetate	815.316	706.1	C46H54Cl2N2O8	639957	91244.2	266637	112026	1.36124e+06	998349	1.40302e+06	1.29743e+06
meta_neg_1786	NCGC00384936-01!2-(3,4-dihydroxyphenyl)ethyl 4-[2-[2-(3,4-dihydroxyphenyl)ethoxy]-2-oxoethyl]-5-hydroxy-4a,5,7,7a-tetrahydro-4H-furo[3,4-b]pyran-3-carboxylate	516.164	390.9	C26H28O11	2.51367e+06	716399	2.41549e+06	2.63723e+06	2.81617e+06	2.86035e+06	4.0862e+06	2.74427e+06
meta_neg_491	NCGC00247503-02!(3R)-8-hydroxy-3-(4-hydroxyphenyl)-3,4-dihydroisochromen-1-one	237.057	34.7	C15H12O4	3.79492e+07	2.33531e+07	1.88828e+07	2.22478e+07	1.17222e+07	1.13922e+07	2.22717e+06	1.59941e+07
meta_pos_2541	Nilotinib	512.5	836.3	C28H22F3N7O	0	1.01118e+07	1.69297e+07	1.93194e+07	0	3.36952e+06	0	0
meta_neg_788	AS-252424	304.007	588	C14H8FNO4S	108561	289087	401856	107625	79067.6	577303	400352	73880.2
meta_pos_1940	Floramultine	372.186	798.5	C21H25NO5	759150	160404	247526	1.08581e+06	816881	1.34488e+06	725501	607098
meta_neg_1614	NP-021171	472.207	501.9	C29H33NO6	2.81432e+06	38645683	3.5506e+07	3.73314e+07	1.24424e+07	1.63499e+07	3.22826e+07	1.65923e+07
meta_neg_1389	Bromochlorophen	422.807	80	C13H8Br2Cl2O2	1.73258e+06	1.57135e+06	2.01878e+06	1.64994e+06	2.49949e+06	1.8575e+06	2.97808e+06	2.41651e+06
meta_neg_2204	NCGC00384952-01_C35H44O19_(1aS,1bS,2S,5aR,6S,6aS)-6-({2,3-Di-O-acetyl-6-deoxy-4-O-[(2E)-3-(3-hydroxy-4-methoxyphenyl)-2-propenoyl]-alpha-L-mannopyranosyl}oxy)-1a-(hydroxymethyl)-1a,1b,2,5a,6,6a-hexahydrooxireno[4,5]cyclopenta[1,2-c]pyran-2-yl beta-D-glucopyranoside	768.248	604	C35H44O19	2.19444e+06	595274	959254	370651	445936	100277	204489	53827.3
meta_pos_1744	1-ethyl 4-(2-oxo-1,2-diphenylethyl) succinate	340.13	375.7	C20H20O5	1.418e+06	203400	1.37796e+06	198646	994043	227823	1.02272e+06	786716
meta_pos_844	L-Arogenate	210.072	71.1	C10H13NO5	2.85539e+06	2.81272e+06	3.22981e+06	2.73957e+06	5.58815e+06	6.32569e+06	4.87547e+06	4.74777e+06
meta_pos_2004	5a-Cholesta-7,24-dien-3b-ol	385.342	816.8	C27H44O	16236403	2.20647e+07	1.19083e+07	2.52696e+06	7.07382e+06	3.15113e+06	6.92024e+06	635509
meta_pos_1837	(+)-Sesamin	355.112	380	C20H18O6	4.71087e+06	4.33223e+06	4.44579e+06	3.41399e+06	3.82033e+06	3.44918e+06	4.09405e+06	3.70596e+06
meta_neg_1240	(2R)-2-Hydroxybut-3-enylglucosinolate	389.047	622.4	C11H19NO10S2	4.31894e+06	2.37424e+06	2.75344e+06	1.88473e+06	1.8864e+06	1.99489e+06	1.80862e+06	1.6943e+06
meta_neg_1983	NCGC00385142-01![(2S,3R,4R,5R,6S)-2-[5,7-dihydroxy-4-oxo-2-(3,4,5-trihydroxyphenyl)chromen-3-yl]oxy-4,5-dihydroxy-6-methyloxan-3-yl] 3,4,5-trihydroxybenzoate	597.095	107.1	C28H24O16	7.77989e+06	7.04047e+06	5.80427e+06	6.41358e+06	3.86957e+06	7.16892e+06	6.59767e+06	5.72987e+06
meta_pos_2569	(6-{[3,4-dihydroxy-2,5-bis(hydroxymethyl)oxolan-2-yl]oxy}-3,4,5-trihydroxyoxan-2-yl)methyl (2E)-3-(4-hydroxy-3-methoxyphenyl)prop-2-enoate	519.166	703.9	C22H30O14	76026.9	548776	374246	1.18589e+06	525072	1.27481e+06	422747	500365
meta_pos_100	indoline	120.081	328.6	C8H9N	1.23237e+08	1.13268e+08	1.29924e+08	1.12879e+08	1.63062e+08	1.74182e+08	173690557	1.46579e+08
meta_neg_1360	2-({4-[4-(Benzyloxy)phenyl]-4H-1,2,4-triazol-3-yl}thio)-N-phenylacetamide	416.135	769.9	C23H20N4O2S	379599	20692.8	2.3773e+06	9.78027e+06	7.49674e+06	3.8691e+06	8.84407e+06	3.16466e+06
meta_neg_257	l-(+)-Rhamnose monohydrate	181.068	800.2	C6H14O6	1.1148e+08	6.50619e+07	7.63303e+07	6.97543e+07	2.84157e+08	1.24571e+08	5.23273e+07	2.07644e+08
meta_pos_2042	Prostaglandin E2 isopropyl ester	394.285	715.5	C23H38O5	408250	306907	440750	127585	453717	136851	430578	168557
meta_pos_1333	MLS001195659-01!sumatriptan	278.129	724.3	C14H21N3O2S	292356	1.32317e+06	702828	374352	1.3291e+06	1.24012e+06	1.12309e+06	1.16142e+06
meta_neg_72	6-Methyladenine	130.049	765.3	C6H7N5	1.70147e+07	3.37858e+07	7.86469e+06	7.12759e+06	7.21845e+06	2.19048e+07	7.88705e+06	2.41404e+07
meta_pos_1292	Azatadine	273.167	554	C20H22N2	1.09601e+07	1.55224e+07	1.83818e+07	1.18452e+07	1.48158e+07	1.42288e+07	1.9235e+07	1.26711e+07
meta_pos_2793	Veratridine	656.343	401.8	C36H51NO11	5.94694e+06	7.25835e+06	6.512e+06	8.07405e+06	1.02268e+07	1.01074e+07	7.79519e+06	7.98474e+06
meta_pos_424	D-Alanyl-D-alanine	160.097	508.3	C6H12N2O3	1.30048e+06	6.59486e+06	4.24956e+06	5.27626e+06	1.15044e+06	1.02539e+06	971246	2.97476e+06
meta_neg_1520	Phe-Phe4Cl-OH	453.091	515.1	C23H19ClN2O6	3.74766e+06	3.79876e+06	3.32135e+06	4.02319e+06	5.15895e+06	4.92575e+06	3.64034e+06	2.8738e+06
meta_neg_725	3-nitro-N-[4-(trifluoromethyl)phenyl]benzamide	291.041	462.5	C14H9F3N2O3	486129	619826	613627	478955	16015.8	20848.5	63486.2	20810.6
meta_neg_1645	Petunidin 3-glucoside	479.119	535.8	C22H23O12	446705	2.2429e+06	1.24153e+06	400378	243741	810170	310781	1.0372e+06
meta_pos_1586	[(2R,3S,4R,5S)-3,4,5-trihydroxyoxan-2-yl]methyl 3,4,5-trihydroxybenzoate	316.079	302.8	C13H16O9	4.77245e+06	6.53538e+06	5.78809e+06	4.85951e+06	7.22144e+06	7.39565e+06	6.62496e+06	5.06232e+06
meta_pos_1923	U50488	369.155	799.3	C19H26Cl2N2O	1.60842e+06	346595	2.1086e+06	1.66887e+06	2.53316e+06	3.13759e+06	4.13227e+06	3.37834e+06
meta_neg_339	Vinyl-L-NIO	199.13	570.3	C9H17N3O2	858349	576389	1.18963e+06	951898	1.38077e+06	1.73136e+06	1.70912e+06	2.35268e+06
meta_pos_1725	Cyclopiazonic acid	337.153	730.2	C20H20N2O3	358719	1.32241e+06	311023	180289	4.15777e+07	6.32195e+07	3.92436e+07	2.00901e+07
meta_neg_349	Metamitron	201.075	625.9	C10H10N4O	1.54476e+07	4.54467e+06	1.31478e+07	1.84606e+06	2.04432e+06	1.73664e+06	2.92323e+06	3.2361e+06
meta_neg_1999	7-O-[alpha-L-rhamnosyl-(1->2)-beta-D-glucosyl]chrysoeriol	607.164	514.5	C28H32O15	1.45565e+07	1.77806e+07	1.60433e+07	1.81298e+07	1.68918e+07	1.86748e+07	1.51501e+07	1.02892e+07
meta_neg_995	Eupatilin	343.08	368.6	C18H16O7	1.03097e+06	255516	1.36363e+06	623849	1.00186e+06	1.15796e+06	1.94565e+06	306589
meta_neg_1834	NCGC00385286-01_C25H28O13_(1S,4aS,7R,7aS)-1-(beta-D-Glucopyranosyloxy)-7-hydroxy-7-({[(2E)-3-(4-hydroxyphenyl)-2-propenoyl]oxy}methyl)-1,4a,7,7a-tetrahydrocyclopenta[c]pyran-4-carboxylic acid	535.145	427.2	C25H28O13	5.05224e+06	6.28883e+06	6.50022e+06	1.83757e+06	9.32341e+06	8.94885e+06	9.80997e+06	7.81393e+06
meta_pos_2507	Anandamide O phosphorylcholine from Mulder Biochemistry 2006 45 38 11267 11277	496.337	669.9	[C27H50N2O5P]+	0	2.19207e+07	7.87604e+07	1.99077e+07	1.71862e+07	1.82096e+07	8.00773e+07	2.25826e+07
meta_neg_1330	alpha-Mangostin	410.172	789.4	C24H26O6	1.21503e+06	961077	6.19415e+06	2.36229e+06	2501887	1.84227e+07	5.31605e+06	4.67962e+06
meta_pos_2525	(1S,4aS,7aS)-7-({[(2E)-3-phenylprop-2-enoyl]oxy}methyl)-1-{[(2S,3R,4S,5S,6R)-3,4,5-trihydroxy-6-(hydroxymethyl)oxan-2-yl]oxy}-1H,4aH,5H,7aH-cyclopenta[c]pyran-4-carboxylic acid	504.15	514.8	C25H28O11	870288	265720	1.07016e+06	257238	568342	632226	227506	279896
meta_pos_960	(1H-Indol-3-yl)(2,2,3,3-tetramethylcyclopropyl)methanone	224.138	724.5	C16H19NO	2.21025e+06	2.70172e+06	395560	736515	523435	288833	350211	631371
meta_pos_916	N-Methyl-(R,S)-tetrahydrobenzylisoquinoline	220.141	598.4	C17H19N	2.47712e+06	1.64956e+06	1.46063e+06	286963	794391	183243	1.78239e+06	808449
meta_pos_2196	Prostaglandin E2 serinol amide	425.287	818.4	C23H39NO6	2.51859e+06	2.47797e+06	2.61845e+06	3.14071e+06	3.06809e+06	7.97206e+06	2.94626e+06	1.28903e+06
meta_pos_1180	Pelargonidin	254.051	71.2	C15H11O5	1.20188e+06	1.06649e+06	648972	616209	955382	185366	129054	125419
meta_pos_2160	MLS000028581-01!METOPROLOL TARTRATE	418.205	535.2	C19H31NO9	1.4549e+06	1.04194e+06	949095	1.0356e+06	302304	399352	856740	665883
meta_pos_1142	Quadrone	249.148	726.7	C15H20O3	4.94343e+07	2.13583e+07	3.97113e+07	1.59328e+07	6.64497e+06	1.09804e+06	5.28349e+06	3.20072e+06
meta_pos_174	Beta-Guanidinopropionic acid	131.07	101.8	C4H9N3O2	8.3761e+06	8.04012e+06	9.25358e+06	7.62418e+06	6.83936e+06	1.48302e+07	8.00329e+06	7.8643e+06
meta_neg_1133	Loganin	371.128	514.4	C17H26O10	4.53513e+06	4.65984e+06	4.15031e+06	5.09135e+06	4.8168e+06	4.134e+06	5.38454e+06	3.28062e+06
meta_pos_1627	2'-Deamino-2'-hydroxy-6'-dehydroparomamine	322.131	86.7	C12H22N2O8	6.43171e+06	1.18115e+06	1.49459e+06	4.99741e+06	6.19658e+06	1.68e+06	8.16606e+06	6.35509e+06
meta_pos_1812	Azasetron	350.82	80.5	C17H20ClN3O3	109349	533861	651616	107603	600738	626880	739188	485607
meta_neg_832	NCGC00380175-01_C16H24O6_beta-D-Glucopyranoside, 5-methyl-2-(1-methylethyl)phenyl	311.147	553.4	C16H24O6	73525.4	2.2182e+06	196491	19043.7	2.05378e+06	1.55589e+06	2.86041e+06	510135
meta_pos_250	4-Acetyl-1-methylcyclohexene	139.112	792.2	C9H14O	2.05938e+06	3.49738e+06	8.13725e+06	1.25831e+07	1.33649e+07	1.02269e+07	2.56761e+06	2.42362e+06
meta_pos_2616	NP-020962	543.162	559.5	C24H32O15	4.14602e+06	2.40558e+06	4.14993e+06	2.33921e+06	2.98751e+06	3.7419e+06	3.93994e+06	3.38913e+06
meta_neg_910	N-[(Isobutylamino)(methylthio)methylene]-2,5-dimethoxybenzenesulfonamide	327.08	632.9	C14H22N2O4S2	5.75502e+06	3.28603e+06	2.31873e+06	1.56699e+06	477967	1.5577e+06	1.83801e+06	310109
meta_pos_2910	KITASAMYCIN	828.455	710.1	C42H69NO15	812758	415191	561870	365122	555388	1.19248e+06	426486	368053
meta_neg_89	N,N-Dimethyl-1,4-phenylenediamine	134.89	817.7	C8H12N2	133857189	3.7482e+07	3.66282e+08	680932475	3.20449e+08	9.25656e+07	1.10982e+08	1.21528e+08
meta_neg_478	NP-008095	233.152	78.7	C15H24O3	2.03266e+07	1.52004e+07	5.73299e+06	7.94021e+06	3.22979e+07	6.04018e+06	4.98398e+07	1.55409e+07
meta_neg_1366	NCGC00384865-01!5-hydroxy-7-[4-hydroxy-2-methoxy-3-(3-methylbut-2-enyl)phenyl]-2,2-dimethyl-7,8-dihydropyrano[3,2-g]chromen-6-one	417.172	446.6	C26H28O6	930374	1.2018e+06	1.43145e+06	1.72886e+06	2.06636e+06	1.40509e+06	2.19973e+06	2.07523e+06
meta_neg_1207	1-(2-{[benzyl(methylsulfonyl)amino]methyl}phenyl)-4-piperidinecarboxylic acid	383.147	718.2	C21H26N2O4S	1.76317e+06	1.26985e+06	1.30079e+06	1.38087e+06	2.11517e+06	2.22942e+06	2.07621e+06	1.46597e+06
meta_neg_2245	NP-018079	812.458	718.2	C42H68O15	830792	2.70608e+06	2.55204e+06	606360	692413	2.113e+06	1.68129e+06	2.14652e+06
meta_pos_2789	Liothyronine	650.774	718.2	C15H12I3NO4	671574	37668.8	221127	41463	56103.8	104961	258841	200480
meta_pos_2445	MLS001157907-01!(2R)-3-(1H-indol-3-yl)-2-[[(2S)-3-methyl-2-[(3-oxo-2,4-dihydroquinoxaline-1-carbonyl)amino]butanoyl]amino]propanoic acid	478.213	139.7	C25H27N5O5	779934	209423	832326	736282	260613	1.0834e+06	270139	699350
meta_pos_705	Isouron	194.126	482.9	C10H17N3O2	621043	1.71003e+06	1.24196e+06	887734	339193	371638	339744	555910
meta_neg_2035	NP-019498	623.165	328.7	C28H32O16	255943	408604	620411	207032	938344	1.21111e+06	1.04236e+06	762748
meta_pos_2495	PG(18_1(9Z)_0_0)	493.299	475.6	C24H47O9P	1115493021	4.59533e+07	8.25605e+08	8.50374e+07	7.12473e+07	7.81398e+07	6.70129e+07	7.54714e+07
meta_pos_684	CLOPIDOL	190.993	75.4	C7H7Cl2NO	4.73319e+06	4.30145e+06	3.77305e+06	6.10728e+06	2.80104e+06	5.72986e+06	6.77613e+06	6.45585e+06
meta_pos_2398	NCGC00347845-02![(2R,3S,4S,5S)-3,4-dihydroxy-5-(3,4,5-trihydroxybenzoyl)oxyoxan-2-yl]methyl 3,4,5-trihydroxybenzoate	468.091	302.6	C20H20O13	2.31392e+06	2.37243e+06	2.38845e+06	1.92636e+06	3.28896e+06	2.96317e+06	3.08663e+06	2.74268e+06
meta_neg_2208	PC(16_0_11,12-EpETE)	776.531	774.4	C44H78NO9P	304255	560179	4.22359e+07	4.55102e+06	9.34773e+06	1.58786e+06	1.02954e+06	422859
meta_neg_1111	Disuccinimidyl suberate (DSS)	367.117	376.1	C16H20N2O8	966247	862793	784833	338986	1.4903e+06	754381	890009	186620
meta_pos_808	Xanthurenic acid	206.045	398.3	C10H7NO4	1.64083e+06	1.70369e+06	1.83003e+06	165629	1.42664e+06	1.37304e+06	439295	324636
meta_neg_392	3-phenoxybenzoic acid	213.052	612.9	C13H10O3	1.23755e+06	1.21206e+06	1.00288e+06	1.68275e+06	1.39908e+06	443793	1.15973e+06	1.16885e+06
meta_neg_2316	Berchemioside B	982.376	482.1	C50H62O20	607741	402467	870298	473232	123601	592223	527482	288684
meta_neg_1519	4-Hydroxy-3-(3-methyl-2-buten-1-yl)phenyl 6-O-[(2R,3R,4R)-3,4-dihydroxy-4-(hydroxymethyl)tetrahydro-2-furanyl]-beta-D-glucopyranoside	453.173	432.5	C22H32O11	373767	52653.4	72714.8	287437	350918	100223	470527	15944.1
meta_neg_1608	dexamethasone phosphate	471.161	449.9	C22H30FO8P	723107	484977	930312	1.02441e+06	1.01909e+06	1.1821e+06	1.1206e+06	1.1077e+06
meta_pos_1357	10E,12Z-Octadecadienoic acid	281.247	766.6	C18H32O2	102522	829619	4.14558e+06	5.59732e+06	1.22761e+06	6.69901e+06	6.52129e+06	1.43899e+06
meta_pos_809	Indolelactic acid	206.081	494	C11H11NO3	1.61872e+07	1.21965e+07	1.54928e+07	1.54613e+07	1.53549e+07	1.60339e+07	1.52405e+07	1.41188e+07
meta_pos_319	2-Oxo-4-methylthiobutanoic acid	148.018	176.6	C5H8O3S	1.45392e+07	1.28422e+07	3.71074e+06	4.02712e+06	1.51386e+07	2.92654e+07	3.65285e+06	1.80197e+07
meta_pos_1211	epsilon-(gamma-L-Glutamyl)-L-lysine	258.144	216.6	C11H21N3O5	3.02236e+06	2.78064e+06	2.71054e+06	3.68464e+06	3.86988e+06	3.66753e+06	4.84007e+06	3.80722e+06
meta_neg_131	2-Methoxy-4-vinylphenol	150.064	488.9	C9H10O2	1.84248e+07	5.47195e+06	8.66543e+06	6.73548e+06	1.14087e+06	4.94891e+06	1.82502e+07	7.42512e+06
meta_pos_1431	Cannabinol	293.189	416.6	C21H26O2	5.23509e+06	1.15104e+07	7.35419e+06	7.00438e+06	9.42016e+06	1.89523e+06	6.53801e+06	7.66886e+06
meta_pos_2888	Digoxin	780.441	546.8	C41H64O14	1.05612e+06	518420	1.98702e+06	2.10341e+06	498424	870974	1.571e+06	1.56087e+06
meta_pos_861	N-Butylbenzenesulfonamide	213.076	35	C10H15NO2S	7.89358e+06	5.32863e+06	3.7474e+06	3.49726e+06	1.14399e+06	1.9944e+06	408320	423373
meta_neg_2034	2-(3,4-Dihydroxyphenyl)ethyl 3-O-(6-deoxy-?-L-mannopyranosyl)-6-O-[(2E)-3-(3,4-dihydroxyphenyl)-2-propenoyl]-?-D-glucopyranoside	623.215	303.2	C29H36O15	1.17253e+06	1.13113e+06	965568	1.13834e+06	2.3186e+06	1.62663e+06	1.5775e+06	2.06017e+06
meta_pos_760	Dodecanoic acid	199.985	429.5	C12H24O2	1.14404e+08	1.33104e+08	4.26303e+07	3.3177e+08	1.49763e+08	621305680	7.01414e+08	127356456
meta_neg_1829	JWH 018 N-(5-hydroxypentyl) beta-D-Glucuronide	532.208	517	C30H31NO8	1.9196e+06	2.41578e+06	958217	715663	500694	418897	919228	691502
meta_pos_1801	N-(2-fluro-ethyl) arachidonoyl amine	350.279	720.7	C22H36FNO	867511	662549	161532	202841	1.08398e+06	275172	977878	269871
meta_neg_369	Potassium 1-carboxyvinyl hydrogenphosphate	205.933	33.2	C3H4KO6P	680682	829877	1.32248e+06	3.30141e+06	3.65213e+06	2.64315e+06	2.03258e+06	4.29704e+06
meta_neg_890	N-3-oxo-tetradecanoyl-L-Homoserine lactone	324.213	736.5	C18H31NO4	3.12541e+06	3.16455e+06	2.21544e+06	3.64255e+06	1.30438e+06	1.43715e+06	1.4046e+06	1.12169e+06
meta_pos_2120	Benfuracarb	410.183	820	C20H30N2O5S	9.95307e+06	4.54726e+06	1.70236e+06	1.9694e+07	7.29127e+06	1.28836e+07	9.14434e+06	2.34824e+06
meta_neg_2049	Rescinnamine	634.285	623.5	C35H42N2O9	1.43525e+06	2.36384e+06	2.09343e+06	1.85188e+06	1.68472e+06	1.91943e+06	2.26204e+06	1.78025e+06
meta_neg_549	Neopterin	252.075	141.3	C9H11N5O4	8.1216e+06	1.75177e+06	6.39111e+06	6.31546e+06	1.08135e+07	1.03497e+07	9.41913e+06	1.03101e+07
meta_neg_2215	Phlinoside A	785.244	648.1	C35H46O20	1.5236e+06	751721	871873	650835	39603.5	171671	818871	64118.8
meta_neg_758	5'-Methylthioadenosine	297.238	819.2	C11H15N5O3S	2.38135e+06	2.62253e+07	1.12284e+07	2.38105e+07	6.78637e+07	3.62315e+07	4.57947e+07	4.53463e+07
meta_neg_904	2'-Deoxyguanosine 5'-monophosphate	326.185	820.1	C10H12N5O7P	8.42701e+06	1.95014e+06	1.99661e+06	2.58155e+06	5.56063e+06	8.81483e+06	1.34636e+07	1.05987e+07
meta_pos_2240	MLS001141091-01!	434.198	474.6	C24H26N4O4	4.85117e+06	4.74555e+06	4.34558e+06	5.08873e+06	5.66332e+06	5.28288e+06	5.13923e+06	3.92875e+06
meta_pos_172	Adipate semialdehyde	130.051	745.6	C6H10O3	2.32e+07	6.38053e+06	9.03915e+06	3.75297e+06	7.87912e+06	8.49397e+06	2.61165e+07	3.33437e+07
meta_pos_1973	C-6 Ceramide	380.348	832	C24H47NO3	473337	1.98938e+06	943287	1.98754e+06	934812	1.14462e+06	1.99323e+06	1.48721e+06
meta_neg_985	Pipernonaline	341.191	808	C21H27NO3	5.49914e+06	3.06351e+06	2.72607e+06	2.60725e+06	4.70755e+06	6.09448e+06	5.25355e+06	3.26522e+06
meta_pos_1991	N2-(2-Benzoylphenyl)-1-benzylpyrrolidine-2-carboxamide	384.187	367.5	C25H24N2O2	1.77324e+06	855550	315550	750685	612208	183569	1.08363e+06	396768
meta_pos_999	Traumatic Acid	229.143	690.4	C12H20O4	334125	336346	1.67631e+06	1.48144e+06	537171	538049	1.677e+06	1.61005e+06
meta_neg_1996	NCGC00347814-02_C29H37NO13_	606.222	363.2	C29H37NO13	358847	46642.2	354156	85169.1	113468	96548.8	304153	314266
meta_pos_604	Homovanillic acid	182.029	109.9	C9H10O4	1.90684e+07	2.68593e+07	2.80602e+07	2.77848e+07	6.26714e+06	5.31447e+06	5.52698e+06	5.52787e+06
meta_neg_284	Pesticide2_Aldicarb sulfoxide_C7H14N2O3S_Propanal, 2-methyl-2-(methylsulfinyl)-, O-[(methylamino)carbonyl]oxime, (1E)-	187.058	361.7	C7H14N2O3S	1.68521e+06	4.63898e+06	1.32537e+06	8.73343e+06	5.31722e+06	2.69098e+06	5.1311e+06	4.85907e+06
meta_neg_465	alpha-D-Ribose 1-phosphate	229.008	90.6	C5H11O8P	1.14152e+06	2.34139e+06	1.15475e+06	711201	2.28172e+06	2.34002e+06	3.16088e+06	2.91499e+06
meta_pos_2546	[(2R,3S,4S,5R,6R)-6-[(2S,3S,4S,5R)-4-acetyloxy-3-hydroxy-2,5-bis(hydroxymethyl)oxolan-2-yl]oxy-3,4,5-trihydroxyoxan-2-yl]methyl (E)-3-phenylprop-2-enoate	514.159	379.7	C23H30O13	1.14786e+06	986742	1.5347e+06	1.07215e+06	1.38642e+06	1.3517e+06	1.17118e+06	1.07687e+06
meta_neg_1470	7-(Hydroxymethyl)-2,5a,11,11,13a-pentamethyl-3a,5a,6,8,12,13a,13b,13c-octahydrofuro[4,3,2-ij]pyrano[4',3'_4,5]cyclohepta[1,2-f]isochromene-1,5,9,13(2H,11H)-tetrone	443.168	383.6	C24H28O8	146573	165581	517285	687571	707159	705555	1.02659e+06	191351
meta_neg_1067	N1-[3-(dimethylamino)propyl]-3,5-di(trifluoromethyl)benzene-1-sulfonamide	359.061	718.2	C13H16F6N2O2S	62488.5	482480	73481.3	376205	136515	472455	77994.8	574977
meta_pos_1323	Estazolam	277.059	430.3	C16H11ClN4	449682	649977	451294	553023	656726	556107	175290	581276
meta_pos_2468	Prostaglandin E2 p-acetamidophenyl ester	485.283	810.9	C28H39NO6	4.3389e+06	5.1467e+06	1.01517e+06	3.75211e+06	2.39892e+06	1.01027e+06	1.05193e+06	1.17379e+06
meta_neg_2234	Verbascose	809.273	677.5	C30H52O26	387971	471055	796033	66141.1	657040	313159	599055	299985
meta_neg_658	Fenitrothion	276.014	190.2	C9H12NO5PS	1.51843e+06	1.66895e+06	1.75231e+06	1.73152e+06	2.16011e+06	2.60559e+06	1.80828e+06	1.98642e+06
meta_pos_640	Secnidazole	186.185	831.9	C7H11N3O3	2.52823e+07	2.13516e+07	2.46211e+07	2.76643e+07	2.23354e+07	2.5183e+07	2.46911e+07	2.6747e+07
meta_neg_511	diphenic acid	242.063	161.1	C14H10O4	1.83509e+06	1.87971e+06	488953	1.92e+06	1.83731e+06	2.23659e+06	2.12493e+06	2.05309e+06
meta_pos_2911	Tunicamycin A	831.409	627	C38H62N4O16	64242.4	979798	69618.8	47875.4	472201	732814	604481	109632
meta_pos_1885	Sphingosine 1-phosphate	362.242	825.9	C18H38NO5P	304265	374793	3.03868e+06	3.77048e+06	7.56723e+06	2.73587e+06	1.0981e+06	2.53958e+06
meta_neg_1873	Eleuthoside B; 5-Methoxy-3-methyl-1-oxo-1,3-dihydronaphtho[2,3-c]furan-4-yl 6-O-?-D-glucopyranosyl-?-D-glucopyranoside	549.158	123.5	C26H32O14	7.73171e+07	1.90787e+07	8.60114e+07	8.16891e+07	7.86188e+07	7.86226e+07	8.00081e+07	6.15211e+07
meta_pos_1	2-Pyrrolidinone	100.076	100	C5H9NO	5.47846e+06	3.67449e+06	6.62218e+06	3.42994e+06	4.96097e+06	9.43248e+06	825800	1.13419e+06
meta_neg_980	Alpha-Lactose	341.104	163.6	C12H22O11	4.5611e+07	1.05342e+07	1.12408e+07	1.16586e+07	10028192	3.12099e+06	3.43578e+06	1.52321e+07
meta_pos_1971	Ergosterol	379.335	837.8	C28H44O	0	0	1.94421e+06	0	1.33892e+06	1.69552e+06	1.76072e+06	2.02737e+06
meta_neg_1612	1,6-Bis-O-[(2E)-3-(4-hydroxyphenyl)-2-propenoyl]-?-D-glucopyranose	472.135	393	C24H24O10	1.15585e+07	1.62872e+07	1.69261e+07	1.73216e+07	1.42823e+07	1.58976e+07	1.60405e+07	1.24058e+07
meta_pos_2485	N2'-Acetylgentamicin C1a	491.297	504.6	C21H41N5O8	1.40637e+06	169521	295981	471167	304620	1.26354e+06	1.65187e+06	1.35312e+06
meta_pos_1565	Ethylmorphine	313.167	430.7	C19H23NO3	1.87906e+06	1.6328e+06	1.91582e+06	1.58419e+06	1.4173e+06	441920	2.0923e+06	1.34851e+06
meta_neg_523	Azacitidine	244.08	88.9	C8H12N4O5	9.68575e+06	1.04695e+07	8.98513e+06	2.27873e+06	9.978e+06	1.02322e+07	1.02655e+07	2.61496e+06
meta_neg_699	5,7-dimethyl-2-[(3-nitro-2-pyridyl)thio][1,2,4]triazolo[1,5-a]pyrimidine	283.045	818.9	C12H10N6O2S	5.41551e+06	6.66181e+06	5.33961e+06	4.78355e+06	5.01334e+06	5.17457e+06	4.71942e+06	4.56883e+06
meta_pos_1552	9-Nitrooleate	310.236	748.3	C18H33NO4	1.23023e+06	1.49724e+06	579919	2.98569e+06	775470	1.02967e+06	1.90521e+06	2.03154e+06
meta_neg_751	5-bromo-3-cyclohexyl-2-hydroxybenzamide	296.036	401.3	C13H16BrNO2	1.4459e+06	1.71646e+06	1.25847e+06	963482	1.66448e+06	1.70087e+06	1.6242e+06	1.45036e+06
meta_neg_611	conocarpan	265.13	598.1	C18H18O2	4.74216e+06	2.49076e+06	4.69878e+06	1.12632e+06	1.28329e+06	7.07974e+06	1.16346e+06	929686
meta_pos_2182	Norverapamil	423.26	411	C26H36N2O4	3.68778e+06	2.86369e+06	4.27811e+06	3.46671e+06	4.62625e+06	4.08623e+06	6.41307e+06	5.71511e+06
meta_neg_475	7-Hydroxy-3-Methylflavone	233.064	396.9	C16H12O3	1.13096e+06	1.45972e+06	8.81247e+06	2.81802e+06	4.88708e+06	867762	2.89264e+06	3.40646e+06
meta_pos_1839	Chlorogenic acid	355.1	496.1	C16H18O9	120179	363475	567097	185440	1.2663e+06	322506	681644	276266
meta_pos_1657	tranilast	327.336	801.9	C18H17NO5	3.3889e+06	965469	3.42878e+06	2.8819e+06	2.11276e+06	4.62462e+06	4.38281e+06	2.52661e+06
meta_pos_344	methyl 4-methyl-2-oxo-2H-pyran-6-carboxylate	151.034	694.5	C8H8O4	7.93936e+07	1.25745e+08	1.65585e+07	1.73364e+08	1.25687e+07	2.07039e+07	1.3206e+08	8.33976e+07
meta_pos_2764	Chlorophyllide b	629.243	706.4	C35H32MgN4O6	1.17042e+06	80982.6	577848	107846	540835	1.11404e+06	789122	608658
meta_neg_469	D-Glyceric acid	230.977	116.7	C6H10CaO8	1.22552e+06	1.12567e+06	847459	1.11979e+06	2.50259e+06	3.09148e+06	3.87259e+06	3.69042e+06
meta_pos_2668	Podototarin	570.442	837.1	C40H58O2	0	0	3.15171e+06	1.37846e+06	0	2.45956e+06	9.58767e+06	0
meta_neg_1761	CARMINIC ACID	508.096	727.2	C22H20O14	1.71129e+06	1.62922e+06	769870	669326	781163	704516	1.05809e+06	725252
meta_neg_574	N1,N4-Diacetylsulfanilamide	256.053	320.3	C10H12N2O4S	5.51355e+06	3.15448e+06	4.92651e+06	2.90531e+06	781873	739622	1.20584e+06	796117
meta_pos_2883	Miliiamine C 20-Ac, N-de-Me - Ingenol diterpenoid	777.326	538.6	C44H47N3O10	1.35729e+06	764779	1.30496e+06	1.05841e+06	901649	675125	646630	543543
meta_neg_1437	DAPT	432.187	467.3	C23H26F2N2O4	3.81405e+06	4.97649e+06	1.26353e+06	970674	2.71118e+06	1.03825e+06	3.25073e+06	2.42356e+06
meta_pos_2759	3-{[(2S,3R,4S,5S,6R)-4,5-dihydroxy-6-(hydroxymethyl)-3-{[(2S,3R,4S,5S,6R)-3,4,5-trihydroxy-6-(hydroxymethyl)oxan-2-yl]oxy}oxan-2-yl]oxy}-2-(3,4-dihydroxyphenyl)-5-hydroxy-7-methoxy-4H-chromen-4-one	623.158	103.1	C28H32O17	2.06102e+06	1.94477e+06	1.70035e+06	2.53925e+06	2.6789e+06	2.37738e+06	2.1275e+06	1.4522e+06
meta_pos_966	1-Hexadecanol	225.148	589.6	C16H34O	3.90854e+06	2.70861e+06	2.32809e+06	3.05795e+06	3.45177e+06	2.616e+06	2.98614e+06	2.61037e+06
meta_pos_1164	dinor-12-oxo Phytodienoic Acid-d5	252.196	762.3	C16H19D5O3	2.16258e+06	4.31012e+06	3.20765e+06	4.35765e+06	2.75168e+06	3.0302e+06	2.73934e+06	2.78761e+06
meta_neg_1698	Ganoderenic acid D	493.262	475.1	C30H40O7	1.42856e+07	1.0698e+07	2.53182e+07	1.73565e+07	1.64727e+07	1.62231e+07	1.30634e+07	1.47901e+07
meta_pos_2912	NCGC00347668-02_C37H50O21_(1aS,2S,6S,6aS)-6-({6-Deoxy-3-O-(beta-D-glucopyranosyl)-4-O-[(2E)-3-(4-methoxyphenyl)-2-propenoyl]-alpha-L-mannopyranosyl}oxy)-1a-(hydroxymethyl)-1a,1b,2,5a,6,6a-hexahydrooxireno[4,5]cyclopenta[1,2-c]pyran-2-yl beta-D-glucopyranoside	831.298	632.4	C37H50O21	2.23591e+06	494006	407094	175455	83202.2	386737	134593	99650.4
meta_neg_702	Piperine	285.13	438.7	C17H19NO3	336166	1.31836e+06	1.26636e+06	330284	1.1224e+06	1.57018e+06	1.52977e+06	1.3552e+06
meta_neg_1400	NCGC00385035-01![8-[2-(3-methylbut-2-enoyloxy)propan-2-yl]-2-oxo-8,9-dihydrofuro[2,3-h]chromen-9-yl] (Z)-2-methylbut-2-enoate	426.166	747.7	C24H26O7	32989.8	0	887595	3.8663e+06	2.21516e+06	2.36266e+06	4.69747e+06	2.26135e+06
meta_neg_1802	Doxorubicin	524.154	625.1	C27H29NO11	5.21654e+06	127846	921659	155191	1.10093e+06	2.65556e+06	3.9244e+06	2.32834e+06
meta_neg_605	4-Butyl-N-(3-cyano-2-thienyl)benzamide	265.079	335.9	C16H16N2OS	256288	780441	785696	322578	595242	649867	1.0516e+06	616311
meta_pos_45	p-Cresol	109.065	678.9	C7H8O	5.5218e+06	4.54758e+06	4.45925e+06	4.96947e+06	4.27815e+06	4.84937e+06	4.63389e+06	5.00499e+06
meta_neg_1390	N-(2-Cyanoethyl)-N'-[3,5-bis(trifluoromethyl)phenyl]-N-tetrahydrofuran-2-ylmethylthiourea	424.094	317.5	C17H17F6N3OS	442763	422311	422948	123430	495412	270128	558780	370055
meta_pos_850	Mevalonic acid-5P	211.037	80.5	C6H13O7P	828691	843043	451503	767911	1.10846e+06	533778	733798	792070
meta_neg_1648	Anthothecol	480.224	718.2	C28H32O7	1.10548e+06	978019	1.18879e+06	1.35185e+06	1.74268e+06	1.97884e+06	1.75628e+06	1.85275e+06
meta_neg_1339	1-(4-fluorophenyl)-2-(4-methoxyphenyl)-4-(2-naphthyl)butane-1,4-dione	412.148	379.9	C27H21FO3	2.47536e+06	2.04088e+06	545070	331026	268083	926388	1.34606e+06	721721
meta_neg_2051	9,9'-di-O-E-p-Coumaroyl-(8R,8R')-secoisolariciresinol	635.245	609.5	C38H38O10	1.93431e+06	643848	345668	395276	2.18066e+06	1.54972e+06	1.8113e+06	1.10903e+06
meta_pos_2522	MLS002153801-01!Bacampicillin hydrochloride37661-08-8	502.143	390.9	C21H28ClN3O7S	1.3707e+06	951128	950217	1.27858e+06	1.77026e+06	1.89931e+06	1.1472e+06	1.17535e+06
meta_pos_2918	euphodendroidin S	849.367	691.4	C44H52N2O15	1.23543e+06	616396	1.57484e+06	900539	3.75168e+06	3.73174e+06	2.98949e+06	2.33378e+06
meta_pos_437	Indole-3-carboxylic acid	162.055	514.9	C9H7NO2	1.43637e+07	1.2174e+07	8.88033e+06	8.10018e+06	1.52029e+07	1.70836e+07	1.10251e+07	1.08139e+07
meta_pos_1880	3-hydroxy-2-[3-methyl-2-({[3,4,5-trihydroxy-6-(hydroxymethyl)oxan-2-yl]oxy}methyl)cyclopent-2-en-1-yl]propanoic acid	362.152	100.1	C16H26O9	7.94315e+07	6.9816e+07	7.1735e+07	6.22913e+07	5.41916e+07	4.80677e+07	5.92778e+07	4.88729e+07
meta_pos_1193	Atomoxetine hydrochloride	256.175	388.3	C17H21NO	240814	256168	1.26102e+06	1.05093e+06	235773	736211	1.07963e+06	961448
meta_neg_1455	FMLP	436.189	618.2	C21H31N3O5S	1.932e+07	1.57391e+07	6.59924e+06	4.54676e+06	6.23582e+06	9.17997e+06	1.37222e+07	1.80707e+07
meta_neg_108	3-Hexenedioic acid	144.04	35.5	C6H8O4	7.66008e+06	5.31039e+06	5.02237e+06	2.63124e+06	2.34275e+06	2.21239e+06	1.71161e+06	4.63226e+06
meta_neg_576	Tolmetin	257.099	589	C15H15NO3	734572	194124	187222	714317	226451	1.08361e+06	941617	813819
meta_pos_62	Creatinine	113.06	34.8	C4H7N3O	5.29011e+07	4.51655e+07	2.77919e+07	2.21639e+07	9.21805e+07	4.82697e+07	2.69144e+07	3.90725e+07
meta_neg_1861	NCGC00178802-07!N-[5-[[4-[5-[acetyl(hydroxy)amino]pentylamino]-4-oxobutanoyl]-hydroxyamino]pentyl]-N'-(5-aminopentyl)-N'-hydroxybutanediamide	541.337	805.9	C25H48N6O8	23661.9	2.29829e+06	1.82698e+06	1.45509e+07	1.98275e+06	2.10128e+06	2.54008e+06	1653870
meta_pos_819	Dichlormid	207.018	792.3	C8H11Cl2NO	9.03135e+06	8.79407e+06	9.13603e+06	8.52361e+06	2.70702e+07	3.3036e+07	4.70419e+07	3.7133e+07
meta_pos_1900	Ser-His-OH	365.103	85.1	C15H16N4O7	5.26813e+06	2.93311e+07	1.93429e+07	3.01257e+07	5.80885e+06	5.70908e+06	2.81285e+07	2.5916e+07
meta_pos_291	Nicotine	145.108	157.1	C10H14N2	2.77333e+07	921762	1.45112e+07	817444	1.24782e+06	1.43409e+06	6.56189e+06	5.9581e+06
meta_pos_227	2-Aminobenzoic acid	136.953	135.2	C7H7NO2	1.20574e+06	1.91874e+06	2.48791e+06	3.34377e+06	2.37185e+06	2.00866e+06	2.08848e+06	1.97708e+06
meta_neg_610	3-(1-cyano-1,2-dihydroisoquinolin-2-yl)-3-oxopropyl propionate	265.102	583.6	C16H16N2O3	706230	220357	668396	773943	272629	1.03485e+06	1.19021e+06	991324
meta_pos_1363	(-)-Quebrachamine	282.206	775.6	C19H26N2	498989	389683	2.21967e+06	2.19531e+06	2.45176e+06	652056	2.48462e+06	1.85825e+06
meta_neg_481	HARMALOL HYDROCHLORIDE	235.069	182.9	C12H13ClN2O	709484	498737	111271	149571	740416	214179	659785	575187
meta_neg_839	CAY10638	312.009	404.3	C16H13NO3S2	495343	1.65737e+06	553912	2.18033e+06	596232	1.89573e+06	586871	2.27339e+06
meta_neg_694	peonidin	282.247	723.6	C16H13O6	0	0	1.99842e+07	1.7758e+06	5.01331e+06	2.95278e+06	1.10509e+07	5.31723e+06
meta_neg_641	16-Hydroxy hexadecanoic acid	271.224	819.3	C16H32O3	4.4294e+06	5.30189e+07	4.1055e+07	5.07973e+07	4.70461e+07	2.22369e+07	4.92642e+07	4.55578e+07
meta_pos_2477	MLS001160034-01!	488.236	473.3	C29H32N2O5	3.29642e+06	2.78065e+06	3.76282e+06	2.99935e+06	2.30921e+06	2.55027e+06	2.40045e+06	1.66796e+06
meta_pos_391	Uracil 5-carboxylate	157.028	72	C5H4N2O4	3.00833e+06	3.39775e+06	7.30255e+06	6.70408e+06	6.43307e+06	3.05473e+06	5.83908e+06	2.98677e+06
meta_neg_344	Cysteine-S-sulfate	199.972	716.9	C3H7NO5S2	1.01415e+06	906096	817805	1.17725e+06	1.07058e+06	1.34702e+06	1.02752e+06	1.05684e+06
meta_pos_2690	Toremifene citrate	581.094	106.5	C26H28ClNO.C6H8O7	642687	556578	138636	495120	123639	632242	699379	370943
meta_neg_569	Palmitic acid	255.229	809.1	C16H32O2	1.82687e+06	1.81044e+06	5.14525e+07	1.08431e+07	3.80496e+07	1.49237e+07	6.75354e+07	6.97536e+07
meta_neg_2193	2-(3,4-Dihydroxyphenyl)-5,7-dihydroxy-4-oxo-4H-chromen-3-yl 6-deoxy-2-O-{6-O-[(2E)-3-(4-hydroxyphenyl)-2-propenoyl]-?-D-glucopyranosyl}-?-L-glucopyranoside	755.185	520.8	C36H36O18	265859	251175	380667	606213	624659	1.423e+06	483343	353957
meta_pos_2423	8-IODOCATECHIN TETRAMETHYL ETHER	472.046	107.8	C19H21IO6	995956	700646	655029	798285	138109	912587	810381	81219.6
meta_neg_781	N1-(3,5-dichlorophenyl)-3-morpholinopropanamide	302.061	172	C13H16Cl2N2O2	4.24778e+06	4.07245e+06	6.02815e+06	5.25024e+06	5.95587e+06	6.47344e+06	5.70239e+06	5.29897e+06
meta_pos_1390	Morphine	285.13	621.6	C17H19NO3	122756	156124	250028	168716	2.61326e+06	3.01332e+06	2.89822e+06	2.3635e+06
meta_pos_682	Carbendazim	191.07	562.1	C9H9N3O2	2.90115e+06	3.67946e+06	4.08817e+06	2.97157e+06	3.25119e+06	5.31141e+06	3.20826e+06	3.00223e+06
meta_pos_1982	Tofisopam	382.182	610.4	C22H26N2O4	3.34131e+06	2.23182e+06	3.61972e+06	3.12751e+06	1.58272e+06	2.69648e+06	3.30972e+06	2.42747e+06
meta_neg_1141	NP-001928	373.085	375.2	C19H18O8	7.57268e+06	1.22881e+06	5.31644e+06	3.77007e+06	4.31536e+06	1.0771e+07	2.83061e+06	3.30874e+06
meta_neg_2017	(2-{[(2S,3R,4S,5S,6R)-3,4,5-trihydroxy-6-(hydroxymethyl)oxan-2-yl]oxy}phenyl)methyl 6-hydroxy-2-methoxy-3-{[3,4,5-trihydroxy-6-(hydroxymethyl)oxan-2-yl]oxy}benzoate	614.184	301.8	C27H34O16	158892	357990	359800	605429	112476	535329	129365	323541
meta_pos_2364	(-)-gallocatechin gallate	459.093	742.2	C22H18O11	1.49056e+06	1.42563e+06	705431	1.60191e+06	1.35846e+06	3.33167e+06	4.39917e+06	773808
meta_neg_564	2-Aminoflubendazole	254.071	462.8	C14H10FN3O	4.62223e+07	5.00844e+07	5.38583e+07	3.61797e+07	1.16381e+07	1.45139e+07	2.20065e+07	1.82625e+07
meta_pos_36	Diethanolamine	106.086	83.7	C4H11NO2	7.94896e+06	7.9074e+06	6.72383e+06	1.61558e+07	8.24188e+06	1.04459e+07	2.15179e+07	1.18638e+07
meta_neg_1119	3-O-feruloyl-D-quinic acid	368.104	401.6	C17H20O9	6.38697e+07	1.93475e+07	5.64889e+07	4.27365e+07	1.96053e+08	5.38306e+07	149049154	7.43036e+06
meta_pos_2481	NCGC00380960-01_C30H50O6_13,17,24,25-Tetrahydroxy-16,23-epoxydammaran-3-one	489.353	788.2	C30H50O6	3.15195e+06	2.04608e+06	1.92523e+06	274764	2.39602e+06	4.13689e+06	3.27337e+06	2.66421e+06
meta_pos_2309	halometasone	445.906	80.5	C22H27ClF2O5	79493.3	422827	90516.4	60969.2	387453	126823	507625	384774
meta_neg_1601	7-Sulfocholic acid	469.232	508.9	C24H40O8S	647352	903694	881512	629130	92861.9	152608	179709	80183.2
meta_neg_573	Epsilon-(gamma-Glutamyl)-lysine	256.126	217.7	C11H21N3O5	397284	522274	709169	1.00601e+06	1.31535e+06	1.2835e+06	1.56336e+06	759202
meta_neg_247	Caffeate	179.032	469.5	C9H8O4	6.29083e+07	58964374	7.13803e+07	4.96179e+07	2.37705e+07	2.34202e+07	2.92572e+07	2.70497e+07
meta_pos_690	N,N-Diethyl-m-toluamide	192.138	522	C12H17NO	1.56792e+06	1.65389e+06	1.72758e+06	1.67096e+06	1.75402e+06	1.65608e+06	1.74618e+06	1.78187e+06
meta_pos_2549	Biochanin A 7-(6-malonylglucoside)	515.108	248.5	C25H24O13	2.81431e+06	1.86227e+06	2.35762e+06	1.30268e+06	2.82543e+06	1.10527e+06	3.66963e+06	3.37461e+06
meta_neg_2291	7-Acetyltaxol	895.348	653.8	C49H53NO15	1.22932e+06	381379	883636	496149	985770	1.08709e+06	640307	968032
meta_pos_1584	Timolol	316.159	113.8	C13H24N4O3S	2.75297e+06	8.63112e+06	1.1025e+07	9.84729e+06	1.02756e+07	1.13276e+07	1.19701e+07	1.04185e+07
meta_neg_1496	HoPhe-HoPhe-OH	448.175	467.2	C25H24N2O6	1.50668e+06	506719	513887	431577	340424	1.08477e+06	1.59039e+06	1.06447e+06
meta_neg_1408	NP-000256	427.154	556.8	C20H28O10	4.63903e+06	2.39188e+06	2.49214e+06	1.52321e+06	2.21934e+06	1.54352e+06	2.32362e+06	1.6371e+06
meta_neg_1466	Lactofen	442.034	130.7	C19H15ClF3NO7	548787	110910	566350	172401	154059	501314	579531	609158
meta_pos_1787	MLS001074064-01!Bentyl	346.257	829.5	C19H36ClNO2	2.87375e+06	2.15893e+06	2.98588e+06	632195	4.16112e+06	3.33307e+06	3.6134e+06	817978
meta_neg_1289	E-4031	400.167	541.4	C21H27N3O3S	944042	782604	193416	680084	164501	724607	177870	73199.9
meta_pos_242	Nicotinamide N-oxide	139.05	262.5	C6H6N2O2	6.48703e+06	4.74411e+06	9.78831e+06	1.02719e+07	5.99272e+06	8.80522e+06	4.16427e+06	1.13391e+07
meta_pos_204	4-Ethoxybenzaldehyde	133.06	86.5	C9H10O2	1786358380	1542356573	1689169156	1719357410	1723894713	1757374719	1693396605	1631335433
meta_pos_161	2,5-Dioxopentanoate	130.017	113.8	C5H6O4	4.45966e+06	4.22086e+07	2.45267e+06	3.16435e+06	5.26477e+06	3.85463e+07	5.52476e+06	4.98317e+06
meta_pos_1676	dGMP	330.336	807.7	C10H14N5O7P	7.76339e+08	2.64471e+08	5.93604e+08	1022443912	8.65121e+08	1134406610	6.72806e+08	5.77103e+08
meta_pos_2814	euphodendroidin J	675.26	337.7	C38H44O12	330661	525527	587997	254619	466534	405265	570894	168131
meta_neg_1804	NCGC00385009-01!(1S,3R,4R,5R)-1,3-dihydroxy-4,5-bis[[(E)-3-(4-hydroxy-3-methoxyphenyl)prop-2-enoyl]oxy]cyclohexane-1-carboxylic acid	525.14	555.7	C27H28O12	2.74394e+06	1.18262e+06	1.53732e+06	1.02134e+06	742470	970773	503974	246429
meta_pos_151	Barbituric acid	128.019	71	C4H4N2O3	1.96665e+08	172164279	1.86432e+08	1.7903e+08	3.02973e+08	3.20687e+08	2.75381e+08	2.98062e+08
meta_pos_201	1H-Benzotriazole, 4(or 5)-methyl-	133.065	763.5	C7H7N3	1.78103e+06	1.90831e+06	1.79417e+06	2.04422e+06	4.53251e+06	4.9875e+06	3.97211e+06	3.19171e+06
meta_pos_486	Phthalic acid	167.033	507.9	C8H6O4	4.22053e+07	1.43407e+06	2.17203e+06	3.95363e+07	2.2006e+06	4.40158e+07	2.23691e+06	4.00174e+07
meta_pos_376	Mechlorethamine	155.026	486.8	C5H11Cl2N	581581	644939	720328	818415	690559	781840	754551	709346
meta_neg_78	L-beta-Homothreonine	132.063	95	C5H11NO3	8.85893e+06	7.0125e+06	7.38668e+06	7.94425e+06	9.03108e+06	9.37421e+06	5.34424e+06	6.37102e+06
meta_pos_624	3,5-Dihydroxyphenylglycine	184.169	793.8	C8H9NO4	9.12898e+06	9.55132e+06	8.20259e+06	1.14757e+07	8.89222e+06	1.07377e+07	1.11635e+07	1.08254e+07
meta_pos_1559	dienogest	311.184	804.9	C20H25NO2	2.04308e+06	2.57265e+06	2.73997e+06	2.49484e+06	3.31029e+06	4.11046e+06	2.82251e+06	2.35177e+06
meta_neg_1176	4-methyl-N-(4-sulfamoylbenzyl)-3,4-dihydro-2H-1,4-benzoxazine-6-sulfonamide	378.053	368.5	C16H19N3O5S2	683084	305749	420612	429580	674490	353867	584771	337813
meta_pos_2370	5-Methyltetrahydrofolic acid	460.192	618.1	C20H25N7O6	1.0713e+06	1.85594e+06	914890	1.04104e+06	143573	908254	1.04104e+06	1.83378e+06
meta_neg_1515	Mangostin Trimethyl Ether	452.224	478.2	C27H32O6	5.60561e+07	1.09445e+08	5.17722e+07	1.47333e+07	5.31051e+07	3.29028e+07	3.05635e+07	1.29627e+07
meta_neg_1294	Dehydrocholic acid	401.233	468.7	C24H34O5	4.15593e+06	2.92137e+06	4.34648e+06	2.92939e+06	3.494e+06	3.70906e+06	3.30765e+06	623387
meta_pos_2087	Nobiletin	403.137	789.3	C21H22O8	2.64073e+07	1.57548e+07	8.05114e+06	3.80434e+06	1.54496e+07	4.28236e+06	1.053e+07	14650252
meta_pos_1714	MLS002667412-01!	335.257	819.6	C21H34O3	2.4945e+06	7.17487e+06	3.30911e+07	992341	570818	2.02809e+07	1.24023e+07	1.11299e+06
meta_pos_377	2-Thiopheneacrylic acid	155.012	72.5	C7H6O2S	6.09515e+06	3.53831e+06	2.98056e+06	1.6332e+08	4.14969e+06	3.13039e+06	4.90792e+06	4.65638e+06
meta_pos_1464	Trimeprazine	298.148	352.2	C18H22N2S	842556	704074	2.86647e+06	2.13401e+06	2.61762e+06	2.50983e+06	2.59805e+06	2.18863e+06
meta_pos_121	Guaiacol	125.06	103	C7H8O2	2.50617e+07	1.63837e+07	1.34317e+07	4.16568e+07	1.37007e+07	3.94189e+06	4.12244e+06	4.04948e+06
meta_neg_665	(E)-dehydrocyclopeptine	277.103	554	C17H14N2O2	873303	2.53781e+06	1.86726e+06	360691	2.11502e+06	2.31082e+06	2.55885e+06	2.38206e+06
meta_neg_1672	NCGC00180802-02!	487.198	625.1	C26H32O9	1.60751e+07	1.06531e+06	1.08963e+06	484141	2.96419e+06	8.76483e+06	9.19501e+06	5.29101e+06
meta_neg_360	2-Acetamidofluorene	204.082	401.3	C15H13NO	6.37257e+06	7.11892e+06	6.07952e+06	6.79604e+06	7.46681e+06	6.0097e+06	6.50413e+06	5.863e+06
meta_pos_1293	alpha-Camphorene	273.253	766.6	C20H32	7.0799e+07	3.52008e+07	3.75594e+07	3.84324e+07	3.58178e+07	3.2754e+07	1.82144e+07	2.63065e+07
meta_neg_258	methyl vanillate	180.969	808.5	C9H10O4	1.68307e+07	8.44432e+06	2.24264e+06	2.47978e+06	1.36898e+07	1.00814e+07	2.96841e+06	2.98828e+06
meta_neg_22	6-Hydroxyhexanoic acid	113.058	595.2	C6H12O3	2.37028e+06	446864	396953	383125	1.53307e+06	1.81229e+06	3.28834e+06	409179
meta_neg_1852	NCGC00169906-03_C30H36O9_2H-Cyclopenta[b]naphtho[2,3-d]furan-10-acetic acid, 5-(acetyloxy)-2-(3-furanyl)-3,3a,4a,5,5a,6,9,9a,10,10a-decahydro-6-(methoxycarbonyl)-1,6,9a,10a-tetramethyl-9-oxo-, methyl ester, (2R,3aR,4aS,5R,6R,9aR,10S,10aR)-	540.232	501.9	C30H36O9	863549	608803	644127	623534	487448	657302	622205	447245
meta_neg_2217	PC(18_1e_12-HETE)	790.575	831.5	C46H84NO8P	825024	3.10477e+06	1.69018e+06	1.16661e+06	846877	977269	1.06671e+06	1.97336e+06
meta_pos_618	Galactitol	183.087	92.6	C6H14O6	4.87709e+07	5.99829e+07	4.09901e+07	3.8218e+07	4.58787e+07	4.14002e+07	4.93939e+07	4.84032e+07
meta_neg_599	Nitrofen	263.963	171.5	C12H7Cl2NO3	404769	189508	133756	529982	696638	993578	1.09231e+06	889816
meta_neg_1765	NCGC00380722-01![(2S,3R,4S,5S,6R)-4,5-dihydroxy-6-(hydroxymethyl)-2-[2,4,6-trihydroxy-3-(4-hydroxybenzoyl)phenyl]oxan-3-yl] 4-hydroxybenzoate	509.106	725	C26H24O12	328270	113941	142383	549511	491659	98071.4	474482	166330
meta_pos_2274	Betulinic acid	439.359	720.5	C30H48O3	1.47302e+06	2.16285e+06	795926	529410	768333	2.4195e+06	2.01789e+06	2.39805e+06
meta_pos_724	Omethoate	196.015	471.9	C5H12NO4PS	4.86124e+07	1.17333e+07	5.35134e+07	1.02339e+07	4.43242e+07	3.99779e+07	1.06009e+07	1.12148e+07
meta_pos_1177	4-Isopropyl-9H-thioxanthen-9-one	254.073	100.1	C16H14OS	2.50948e+06	3.49154e+06	3.45147e+06	2.75715e+06	3.33056e+06	918770	3.433e+06	2.70695e+06
meta_pos_1610	MLS001074184-01!Phenergan58-33-3	321.118	367	C17H21ClN2S	3.0639e+07	2.13538e+07	2.87923e+07	21147090	1.98793e+07	1.6183e+07	2.85215e+07	1.76684e+07
meta_pos_1589	Mitomycin	317.119	402.5	C15H18N4O5	8.55566e+06	5.45597e+06	6.22948e+06	5.81856e+06	4.30109e+06	5.08408e+06	5.3141e+06	4.0982e+06
meta_pos_597	2-Hydroxy-3-(4-hydroxyphenyl)propenoic acid	181.049	36.3	C9H8O4	9.14299e+06	1.426e+07	3.73928e+06	3.93285e+06	4.4877e+06	4.87046e+06	3.48092e+06	3.22636e+06
meta_pos_2860	1,2-Dierucoyl-SN-Glycero-3-Phosphoethanolamine	732.554	835.6	C40H78NO8P	1.02671e+07	0	9.7672e+07	2.55591e+07	1.34702e+07	2.20436e+07	1.12692e+07	2.78056e+07
meta_pos_128	2,4-Diamino-6-hydroxypyrimidine	126.055	162.2	C4H6N4O	1.72693e+07	5.77995e+06	8.68119e+07	2.42549e+07	2.06338e+07	5.05678e+06	4.89144e+07	1.95526e+07
meta_neg_916	_130140	328.091	99.5	C17H15NO6	9.43952e+06	8.09744e+06	7.92974e+06	6.13386e+06	6.11179e+06	1.75187e+06	9.65316e+06	9.28037e+06
meta_pos_2634	Taxchinin G	552.26	505.2	C28H40O11	1.43076e+06	1.93239e+06	2.02776e+06	2.58609e+06	1.27602e+06	2.37759e+06	549041	460187
meta_pos_1820	5'-Uridylic acid, 2'-deoxy-, disodium salt	353.015	140.4	C9H11N2Na2O8P	1.27601e+06	243363	1.49201e+06	943574	429083	1.68344e+06	476824	573885
meta_pos_2655	4-[3,4,5-trihydroxy-6-(hydroxymethyl)oxan-2-yl]oxy-9-(3,4,5-trimethoxyphenyl)-5a,6,8a,9-tetrahydro-5H-[2]benzofuro[6,5-f][1,3]benzodioxol-8-one	559.177	741.8	C28H32O13	7.04498e+06	1.33406e+06	1.63768e+06	1.0906e+06	6.41597e+06	4.54237e+06	7.08265e+06	3.58952e+06
meta_pos_1070	2-hexadecenal	238.225	822.9	C16H30O	2.47229e+07	2.26464e+07	2.57942e+07	2.52759e+07	2.52409e+07	2.80528e+07	2.81304e+07	1.91807e+07
meta_neg_1542	Austalide H	457.211	519.8	C26H36O8	506393	652852	449813	149354	160917	121804	417131	419917
meta_pos_1602	Pyriftalid	318.059	89.7	C15H14N2O4S	3.77868e+06	3.27484e+06	2.71448e+06	3.49167e+06	1.25637e+06	2.89844e+06	2.33355e+06	2.98036e+06
meta_pos_1208	Paraoxon	258.049	114.9	C10H14NO6P	922303	1.09787e+06	1.66103e+06	1.61712e+06	9.51187e+06	1.10757e+07	6.91521e+06	1.06545e+07
meta_neg_1691	Malvidin 3-glucoside	491.111	535	C23H25O12	4.0603e+06	2.49596e+06	2.0672e+06	1.06825e+06	2.76517e+06	3.49069e+06	6.22878e+06	2.11434e+06
meta_pos_632	Phosphohydroxypyruvic acid	184.985	702.9	C3H5O7P	4.22139e+07	6.42606e+06	9.96148e+06	8.47826e+06	6.15562e+06	4.10227e+07	6.0184e+06	6.37678e+06
meta_neg_2024	Ginsenoside F1	619.416	838.2	C36H62O9	0	3.08954e+06	2.71633e+07	723398	0	0	2.62224e+06	0
meta_pos_820	1-Methyl-6-phenyl-1H-imidazo[4,5-b]pyridin-2-amine	207.101	802.4	C13H12N4	507964	407439	489024	419152	1.61282e+06	2.212e+06	1.39687e+06	1.06847e+06
meta_neg_809	dCMP	307.056	90.3	C9H14N3O7P	4.3125e+07	3.91854e+07	4.47957e+07	1.33193e+07	1.10721e+07	4.20135e+07	4.63493e+07	4.92828e+07
meta_pos_1219	4-Benzoylbiphenyl	259.113	89.5	C19H14O	2.33431e+08	1.80156e+08	1.72492e+08	2.28567e+08	2.08844e+08	2.26571e+08	2.15759e+08	2.02526e+08
meta_neg_2106	PAz-PC	665.43	792.4	C33H64NO10P	0	0	1.29879e+06	1.3208e+06	4.59157e+06	4.246e+06	4.39345e+06	1.30853e+07
meta_pos_1175	Furanyl norfentanyl	253.126	816.3	C16H18N2O2	736068	2.52968e+06	853648	2.87646e+06	3.54633e+06	3.97307e+06	3.47984e+06	3.67454e+06
meta_pos_192	3-Methylindole	132.081	401	C9H9N	1.36849e+07	1.44217e+07	1.55047e+07	1.53914e+07	1.64221e+07	1.67909e+07	1.47956e+07	1.48826e+07
meta_neg_2285	NCGC00347591-02_C50H64O14_	887.421	836.7	C50H64O14	1.20801e+06	682892	994238	440423	470044	945478	913119	729913
meta_pos_2386	MLS001141036-01!(2S)-3-(1H-indol-3-yl)-2-[2-(3,4,8-trimethyl-2-oxochromen-7-yl)oxypropanoylamino]propanoic acid	463.185	634.2	C26H26N2O6	1.29928e+08	3.01105e+06	2.56721e+07	3.72973e+06	5.99757e+07	3.42066e+07	2.07986e+07	2.25894e+07
meta_pos_2421	Dendroamide A	471.124	626.9	C21H24N6O4S2	175082	2.4156e+06	1.79685e+06	641330	397405	290338	235070	483015
meta_neg_686	NP-005405	281.084	149.5	C17H16O5	1.21007e+06	3.89467e+06	866460	3.5182e+06	822886	3.64704e+06	3.90642e+06	3.47781e+06
meta_neg_2308	NCGC00381081-01![(2S,3R,4S,5R,6S)-6-[(2S,3R,4S,5R,6R)-4,5-dihydroxy-2-[5-hydroxy-2-(4-hydroxyphenyl)-4-oxo-7-[(2S,3R,4S,5S,6R)-3,4,5-trihydroxy-6-(hydroxymethyl)oxan-2-yl]oxychromen-3-yl]oxy-6-[[(2R,3R,4R,5R,6S)-3,4,5-trihydroxy-6-methyloxan-2-yl]oxymethyl]oxan-3-yl]oxy-4,5-dihydroxy-2-methyloxan-3-yl] acetate	943.271	628.4	C41H52O25	192528	390206	381199	244831	631580	506035	353785	338553
meta_neg_854	NP-020139	315.066	401.3	C13H16O9	235164	637929	750641	437582	805788	1.0642e+06	1.5105e+06	795817
meta_neg_262	(S)-3-Acetoxy-2-aminopropanoic acid hydrochloride	182.019	90.5	C5H10ClNO4	2.51922e+06	2.41528e+06	2.64876e+06	2.49762e+06	2.20773e+06	2.7123e+06	5.39101e+06	1.91108e+06
meta_pos_1294	Estradiol	273.186	770.2	C18H24O2	7.5362e+06	1.89441e+06	1.63875e+06	1.43451e+06	6.52667e+06	2.32108e+06	3.25902e+06	3.75567e+06
meta_pos_611	2-Hydroxy-3-(4-hydroxyphenyl)propanoic acid	182.985	242.9	C9H10O4	1.8756e+08	3.46841e+08	2.18399e+08	201940845	150255736	1.58829e+08	2.72785e+08	1.30128e+08
meta_pos_1825	NP-012888	353.173	762.1	C22H24O4	2.88382e+06	2.18123e+06	6.02891e+06	5.63564e+06	6.11568e+06	6.41019e+06	1.17498e+07	1.03156e+07
meta_neg_1331	NCGC00380260-01!2-(2-acetyloxy-12-hydroxytridecyl)-4,6-dihydroxybenzoic acid	410.229	809.4	C22H34O7	2.16017e+07	3.12589e+06	2.20938e+06	2.57941e+06	1.61968e+06	1.60126e+06	1.48025e+06	2.15029e+06
meta_pos_1759	Florasulam	342.015	403.8	C12H8F3N5O3S	3.07263e+06	4.35981e+06	4.20106e+06	3.3846e+06	3.67754e+06	969956	2.59582e+06	3.41065e+06
meta_pos_711	4-methyl-5-oxo-2-pentyl-2,5-dihydrofuran-3-carboxylic acid	195.101	32.5	C11H16O4	7.17241e+06	4.38512e+07	5.73632e+07	7.36277e+07	9.12192e+07	5.12389e+07	4.67939e+07	5.28221e+07
meta_pos_1254	Tizoxanide	265.017	71	C10H7N3O4S	2.34911e+07	1.53835e+07	1.27004e+07	1.62888e+07	3.36536e+07	4.42617e+07	3.33608e+07	3.19911e+07
meta_neg_744	NCGC00381328-01_C15H20O6_4-Hydroxy-4-(hydroxymethyl)-6,6-dimethyl-3-oxo-1,3,4,5,6,7,7a,9a-octahydropentaleno[1,6a-c]pyran-9-carboxylic acid	295.125	367.3	C15H20O6	617456	1.34501e+06	2.26909e+06	1.52299e+06	1.31533e+06	455753	1.36093e+06	1.42435e+06
meta_pos_1983	Quinacrine	382.203	789.3	C23H30ClN3O	307227	1.01092e+06	2.83878e+07	1.0181e+08	3.51689e+07	1.62795e+08	1.44239e+08	1.02743e+08
meta_pos_511	2-Biphenylol	170.075	684	C12H10O	455018	482593	595677	466135	1.3967e+06	492868	937093	791116
meta_neg_156	N-Carboxyethyl-g-aminobutyric acid	156.064	685.9	C7H13NO4	519000	1.89823e+06	1.6582e+06	2.15794e+06	2.12855e+06	2.84084e+06	398423	443433
meta_neg_1014	5-Fluoro AB-PINACA	347.193	828.6	C18H25FN4O2	1.37792e+07	1.18551e+07	5.41166e+06	8.6567e+06	1.48925e+07	1.54155e+07	1.19492e+07	8.18028e+06
meta_pos_2720	Galbeta1-3[Fucalpha1-4]GlcNAcbeta-Sp	599.223	301.8	C22H38N4O15	4.23035e+06	5.55932e+06	4.13402e+06	5.10396e+06	3.48381e+06	1.65681e+06	2.5788e+06	2.05001e+06
meta_neg_738	URB602	294.151	151	C19H21NO2	208009	108146	897827	211310	911622	815560	670496	177390
meta_pos_323	(R) 2,3-Dihydroxy-3-methylvalerate	149.081	103.1	C6H12O4	1.38015e+06	1.3667e+06	790610	1.31671e+06	1.06233e+06	1.48025e+06	1.42828e+06	622533
meta_pos_1933	Norsolorinic acid	371.113	401.7	C20H18O7	5.01514e+07	4.08715e+07	4.11039e+07	4.29634e+07	5.13404e+07	6.31076e+07	3.90941e+07	3.70972e+07
meta_neg_794	Fluconazole	305.097	622.6	C13H12F2N6O	1.32145e+07	6.58985e+06	7.73829e+06	3.58708e+06	6.91418e+06	4.85601e+06	4.80361e+06	5.51322e+06
meta_pos_1434	13(S)-HpOTrE	293.21	791.9	C18H30O4	7.22806e+07	6.19192e+07	6.27572e+07	6.19813e+07	8.31651e+07	9.43398e+07	8.74508e+07	8.2263e+07
meta_neg_2175	Ptd(S)Ins-(3,4)-P2 (1,2-dioctanoyl)	743.182	407.3	C25H49O18P3S	1.70327e+06	1.43087e+06	1.04896e+06	731904	1.30564e+06	2.42718e+06	1.37505e+06	1.90979e+06
meta_neg_213	DL-Glycerol 1-phosphate	171.003	89	C3H9O6P	9.12826e+06	9.61474e+06	1.08533e+07	1.00876e+07	9.89311e+06	7.90409e+06	9.68373e+06	8.55587e+06
meta_pos_2611	NCGC00386096-01!(9E,15E,19E)-3-(2-amino-2-oxoethyl)-11,13-dihydroxy-14,21-dimethoxy-8,10,12-trimethyl-7,21-dioxohenicosa-9,15,19-trienoic acid	540.307	829.2	C28H45NO9	3.80813e+06	3.86443e+06	5.31545e+06	5.23794e+06	3.4404e+06	3.42002e+06	4.68569e+06	6.10969e+06
meta_pos_1743	(4-methoxyphenyl)(4-phenyl-3-quinolinyl)methanone	340.132	366.6	C23H17NO2	2.54474e+06	2.36679e+06	2.1963e+06	1.106e+06	1.55307e+06	381878	1.52235e+06	1.62604e+06
meta_pos_244	Methyl pyrazine 2-carboxylate	139.05	373.9	C6H6N2O2	4.34337e+06	1.27734e+07	5.15225e+07	4.17301e+06	4.75821e+06	52788261	2.44157e+07	5.68367e+07
meta_neg_773	Metconazole	300.13	710	C17H22ClN3O	1.89098e+06	2.2584e+06	2.4169e+06	2.65694e+06	2.25913e+06	1.72357e+06	2.19157e+06	1.74784e+06
meta_pos_168	Heptanoic acid	130.158	441.6	C7H14O2	1.78691e+08	1.64132e+08	7.53602e+07	9.57577e+07	6.22194e+07	6.82176e+07	8.55117e+07	7.04785e+07
meta_neg_963	thiophene-2-carbaldehyde 2-[5-(3,4-dihydro-2H-1,5-benzodioxepin-7-yl)-1,3-thiazol-2-yl]hydrazone	338.046	462.8	C17H15N3O2S2	996286	312145	768996	817180	364743	64088.2	165169	156721
meta_neg_1309	D-NMAPPD	403.263	698	C23H38N2O5	5.17484e+06	5.40199e+06	5.63423e+06	4.71727e+06	6.23123e+06	7.09984e+06	5.85855e+06	5.09766e+06
meta_pos_973	NP-017152	226.18	621.6	C13H23NO2	230144	145198	1.19619e+06	1.16556e+06	852118	187631	829492	186435
meta_neg_1546	Epigallocatechin gallate	458.085	401.8	C22H18O11	3.26015e+06	3.89008e+06	3.96411e+06	2.09184e+06	4.50057e+06	1.34675e+06	3.57803e+06	3.12772e+06
meta_pos_983	Porphobilinogen	227.183	719.8	C10H14N2O4	7.89777e+06	1.51725e+06	8.74913e+06	8.58265e+06	8.43863e+06	7.49233e+06	1.64851e+06	8.12402e+06
meta_neg_698	Sodium (2R,3R,4S,5R)-2,3,4,5-tetrahydroxy-6-oxohexyl hydrogenphosphate	282.009	80	C6H12NaO9P	1.1859e+06	946629	284804	1.052e+06	1.23503e+06	867796	1.08915e+06	902157
meta_pos_1318	(5-L-Glutamyl)-L-glutamate	277.104	145.7	C10H16N2O7	5.15467e+06	4.80425e+06	4.70286e+06	3.69351e+06	2.03267e+06	2.25522e+06	2.38545e+06	2.20293e+06
meta_pos_1956	Pipamperone	376.245	721.3	C21H30FN3O2	394018	1.63989e+06	161402	199701	322146	366574	4.4009e+06	2.45821e+06
meta_pos_1585	AG-1478	316.079	279.8	C16H14ClN3O2	586014	4.45198e+06	3.60463e+06	3.58528e+06	3.52872e+06	1.20871e+06	2.82051e+06	3.69786e+06
meta_pos_2273	SUXIBUZONE	439.186	647.4	C24H26N2O6	4.7305e+06	1.24406e+06	1.59123e+06	1.32738e+06	2.79832e+06	2.56858e+06	2.2807e+06	1.81379e+06
meta_neg_453	(Z)-Resveratrol	227.072	212.5	C14H12O3	1.89527e+07	9.72802e+06	1.18271e+07	1.72876e+06	8.02353e+06	1.63245e+06	1.67986e+06	1.45556e+06
meta_pos_2718	NP-018915	597.314	816.7	C28H46N4O11	0	9.69621e+06	8.7586e+06	9.71598e+06	1.31233e+07	1.07166e+07	8.63271e+06	4.93863e+07
meta_pos_2563	2-[(21-amino-3,20-dihydroxydocosan-2-yl)oxy]-6-(hydroxymethyl)oxane-3,4,5-triol	518.402	825.7	C28H57NO8	4.98208e+06	2.46632e+06	2.75182e+06	4.19935e+06	1.83301e+06	4.00433e+06	1.83742e+06	3.44061e+06
meta_pos_1653	Heneicosanoic acid (21_0)	326.323	837.8	C21H42O2	228448	1.44011e+06	1.28781e+06	1.8793e+06	2.09534e+06	1.78364e+06	1.14998e+06	2.03955e+06
meta_neg_144	Gentisic acid	153.016	525.5	C7H6O4	6.5606e+06	8.57745e+06	1.22788e+06	1.15793e+06	1.25235e+06	6.6169e+06	1.37799e+06	4.3298e+06
meta_neg_270	4-Chlorophenoxyacetate	185.003	170.4	C8H7ClO3	3.78898e+06	2.93773e+06	3.87899e+06	3.78113e+06	7.55297e+06	7.66222e+06	8.13833e+06	7.3556e+06
meta_neg_1738	Lariciresinol 4-O-glucoside	503.192	529.2	C26H34O11	934799	29548.5	46794.3	17151	356629	654920	549545	112546
meta_pos_383	N-Acetylleucine	156.102	65.1	C8H15NO3	6.97825e+06	2.04177e+06	1.97575e+06	4.42567e+06	4.41878e+06	1.77216e+06	4.94986e+06	2.1054e+06
meta_neg_1065	Sinigrin	359.04	211.1	C10H17NO9S2	679957	58212.5	104332	391055	535898	235422	360005	68408.4
meta_neg_1550	Oleyloxyethyl Phosphorylcholine	458.344	835	C25H52NO5P	209335	817081	66656	762270	1.49453e+06	1.17911e+06	1.68979e+06	646287
meta_neg_1749	LSM-4504	505.183	625.2	C29H30O8	2.81025e+06	19324.1	78323.4	16960.5	1.0946e+06	1.39814e+06	437885	814065
meta_neg_1037	Flumioxazin	353.092	380.4	C19H15FN2O4	6.15789e+06	5.30993e+06	5.22676e+06	3.23825e+06	4.32054e+06	4.30553e+06	7.43791e+06	5.0933e+06
meta_pos_2488	13-hydroxy-2,6,6,10,11-pentamethyl-14-(4,5,6-trihydroxy-6-methylheptan-2-yl)tetracyclo[8.7.0.0??,???.0?a?a,?a???]heptadec-14-en-5-one	491.373	831.8	C30H50O5	2.44897e+06	3.65005e+06	3.76764e+06	2.69093e+06	753280	2.57092e+06	3.06438e+06	2.31326e+06
meta_pos_1662	Docosahexaenoic acid	328.199	471.9	C22H32O2	1.75083e+06	2.4719e+06	2.26684e+06	1.96254e+06	3.08172e+06	1.43871e+06	2.3191e+06	2.31798e+06
meta_neg_324	loliolide	195.104	85.7	C11H16O3	7.23755e+06	4.01207e+06	5.4062e+06	2.7235e+06	1.16588e+07	2.60426e+06	2.86192e+06	9.4124e+06
meta_pos_1979	Mitragynine	381.212	792.7	C23H30N2O4	0	0	2.60787e+07	4.62563e+07	5.05088e+07	3.18592e+07	2.74832e+07	3.25781e+07
meta_pos_2380	Cetirizine hydrochloride	461.804	717.9	C21H25ClN2O3.2HCl	213686	327010	613635	232187	482655	428820	310110	627716
meta_pos_1397	6beta-Hydroxytestosterone	287.199	778.6	C19H28O3	1.71015e+06	1.83733e+06	2.87957e+06	354582	160367	1.51192e+06	331183	1.82279e+06
meta_pos_341	D-Ornithine hydrochloride	151.055	39.9	C5H12N2O2. HCl	6.96472e+06	1.24016e+07	5.36223e+06	1.81494e+06	2.97655e+06	1.67864e+07	1.45356e+06	1.07683e+07
meta_pos_2645	MLS002153446-01!Taurocholic acid sodium salt hydrate	555.287	749.2	C26H46NNaO8S	250316	0	3.6822e+06	1.32627e+06	4.51848e+06	1.60633e+06	2.71099e+06	1.76306e+07
meta_pos_1281	3-(4-Hydroxyphenyl)-1-(4-hydroxy-2-methoxyphenyl)-2-propen-1-one	270.088	659.1	C16H14O4	1.13557e+06	1.52414e+06	687944	372367	124760	124150	752288	366411
meta_pos_737	4-[(dimethylamino)methylene]-5-phenyl-2,4-dihydro-3H-pyrazol-3-one	198.097	136.6	C12H13N3O	5.7078e+07	9.46589e+06	6.43558e+06	1.2853e+07	3.27733e+06	908734	740812	796167
meta_neg_680	3-amino-4-hydroxyphenyl sulfone	279.044	91.9	C12H12N2O4S	1.45135e+06	388829	244616	275788	2.4031e+06	2.61471e+06	2.80787e+06	2.58698e+06
meta_neg_148	Hydroxytyrosol	154.058	363.2	C8H10O3	5.96283e+06	1.78718e+06	2.41625e+06	1.46122e+07	7.61086e+06	1.85536e+06	1502030	1.06177e+06
meta_neg_1884	3_,7_-O-diacetoxy-5_-O-benzoyloxy-15_-hydroxy-17,13-oxy-14-oxopremyrsinol	554.251	475.2	C31H38O9	2.86618e+07	2.13798e+07	5.31344e+07	3.73024e+07	3.29358e+07	3.54946e+07	2.84423e+07	3.43948e+07
meta_pos_2881	CAY10455	776.352	528.2	C45H48N2O10	2.01967e+07	1.73796e+07	1.13173e+07	1.0421e+07	5.8254e+06	2.3318e+07	2.63705e+07	9.51316e+06
meta_pos_607	Triisopropanolamine cyclic borate	182.125	517.8	C9H18BNO3	4.58064e+06	2.91267e+06	2.18034e+06	1.48493e+06	1.11443e+06	937046	392907	439460
meta_pos_199	Ornithine	133.101	33.4	C5H12N2O2	4.73088e+06	3.0505e+06	3.65669e+06	2.97832e+06	710430	2.07928e+06	2.27875e+06	444245
meta_neg_1534	NCGC00380504-01!7-[(2S,3R,4S,5S,6R)-6-[[(2R,3R,4R)-3,4-dihydroxy-4-(hydroxymethyl)oxolan-2-yl]oxymethyl]-3,4,5-trihydroxyoxan-2-yl]oxychromen-2-one	455.118	93.5	C20H24O12	4.69993e+06	4.30939e+06	4.46353e+06	4.96153e+06	5.20121e+06	4.05651e+06	4.68935e+06	4.44014e+06
meta_pos_2854	Fumonisin B1	722.404	635.2	C34H59NO15	25160.1	913581	19374.7	19299.7	439353	401822	1.95539e+06	7.57721e+06
meta_pos_942	Allocystathionine	223.077	395.2	C7H14N2O4S	1.97207e+06	1.89943e+06	2.71514e+06	2.08997e+06	2.58528e+06	3.10451e+06	2.8621e+06	2.82499e+06
meta_pos_454	Rilmenidine	163.115	89.7	C10H16N2O	3.82983e+06	2.2872e+06	2.20217e+06	2.48454e+06	2.28947e+06	3.06822e+06	1.99112e+06	2.91861e+06
meta_pos_1913	O-Feruloylgalactarate	369.085	103.3	C16H18O11	4.91566e+06	5.49208e+06	5.03032e+06	5.94814e+06	5.82447e+06	7.25699e+06	5.61673e+06	1.99203e+06
meta_neg_1137	NP-019483	372.209	783.6	C19H32O7	428172	4.22421e+06	473142	1.08672e+06	4.57146e+06	5.10506e+06	2.45853e+07	9.98802e+06
meta_neg_1890	NCGC00386015-01_C32H44O8_Estra-1,5-diene-3,11-dione, 17-[(1R,3E)-1-(acetyloxy)-5-hydroxy-1,5-dimethyl-2-oxo-3-hexen-1-yl]-2,16-dihydroxy-4,4,9,14-tetramethyl-, (9beta,10alpha,16alpha,17beta)-	556.305	755.6	C32H44O8	576247	5.31544e+07	2.09608e+07	5.42756e+07	2.01453e+07	3.32618e+07	5.57934e+07	4.67844e+07
meta_pos_1504	Clostebol	305.157	416.3	C19H27ClO2	47219.4	112146	367100	615242	80744.7	67298.2	636176	487248
meta_neg_778	Quercetin	300.896	80	C15H10O7	4.24404e+06	3.80782e+06	3.363e+06	3.92713e+06	4.55274e+06	3.44767e+06	5.24863e+06	3.79901e+06
meta_neg_494	NCGC00380601-01!N-[1-(4-methoxy-6-oxopyran-2-yl)-2-methylpropyl]acetamide	238.113	597.4	C12H17NO4	262668	2.0946e+06	1.03233e+06	206248	196739	756416	1.01039e+06	262621
meta_pos_1607	Tetrodotoxin	320.102	312.4	C11H17N3O8	890502	615955	267067	1.04929e+06	1.28114e+06	295192	1.15038e+06	284316
meta_pos_2265	Glucoraphanin	438.054	321.6	C12H23NO10S3	775794	593658	583012	200899	1.42512e+06	295147	633703	291683
meta_neg_2188	Forsythoside G	751.253	615.6	C35H46O19	302027	58150.7	207612	56885.2	162950	469902	560070	173966
meta_neg_1950	N1,N5,N10-Tricoumaroyl spermidine	582.26	655.5	C34H37N3O6	927127	2.24999e+06	2.88009e+06	1.14314e+06	892316	1.98602e+06	1.82404e+06	1.34064e+06
meta_neg_544	4,4'-Methylenediphenyl diisocyanate	250.068	503.3	C15H10N2O2	7.92985e+06	3.64392e+06	2.74145e+06	4.79267e+06	4.42091e+06	2.68148e+06	2.90153e+06	2.1226e+06
meta_pos_1708	2,4,12-Octadecatrienoic acid isobutylamide	334.319	763.9	C22H39NO	579020	497509	2.62444e+06	3.30305e+06	743423	2.56354e+06	473210	1.92322e+06
meta_pos_2659	MLS001148133-01!PROCHLORPERAZINE	564.092	363	C22H30ClN3O6S3	674550	218149	483302	487199	259721	529545	314930	204472
meta_pos_2545	Ketoconazole	513.143	730.3	C26H28Cl2N4O4	341063	398829	648509	498442	1.43107e+06	1.20984e+06	1.06783e+06	474590
meta_neg_719	N-(L-Arginino)succinate	289.114	625.9	C10H18N4O6	3.22892e+07	2.62444e+06	4.41444e+06	2.16093e+06	1.328e+07	1.47523e+07	1.74824e+07	9.62196e+06
meta_pos_2741	13(1)-Oxo-magnesium-protoporphyrin IX 13-monomethyl ester	612.187	75.1	C35H32MgN4O5	2.66102e+06	5.03169e+06	612120	466751	1.29388e+06	632279	1.48981e+06	403346
meta_pos_334	2-Acetamidoethylphosphonate	150.027	70.9	C4H10NO4P	715313	1.62923e+06	728186	502472	1.62385e+06	2.26225e+06	854841	1.7653e+06
meta_neg_1407	Rutilantinone	427.116	552.1	C22H20O9	124264	368731	85192.5	80313.6	335837	317992	80314	282826
meta_neg_242	Fructose-1P	179.053	225.2	C6H12O6	1.51271e+07	2.22781e+07	2.26275e+07	1.34436e+07	8.6071e+06	8.70561e+06	2.36286e+06	9.51676e+06
meta_pos_284	NP-021733	144.101	601.9	C7H13NO2	2.09808e+07	4.81862e+06	3.3725e+06	4.44281e+06	4.56727e+06	4.09791e+06	6.7356e+06	6.46437e+06
meta_neg_1654	Silibinin	482.127	107.1	C25H22O10	2.31397e+06	268083	2.07487e+06	1.79012e+06	2.23634e+06	1.22241e+06	1.84124e+06	1.95613e+06
meta_pos_2528	Hypericin	505.078	251.2	C30H16O8	6.98647e+06	6.15905e+06	2.63e+06	7.7372e+06	3.51617e+06	8.16665e+06	8.62145e+06	6.57938e+06
meta_neg_1742	NCGC00179826-02!2-[3-[2-(1,3-benzodioxol-5-yl)-7-methoxy-1-benzofuran-5-yl]-3-hydroxypropoxy]-6-(hydroxymethyl)oxane-3,4,5-triol	504.164	102.5	C25H28O11	1.38011e+08	2.25032e+08	1.54789e+08	9.64869e+07	232997425	1.03734e+08	1.16844e+08	7.50444e+07
meta_pos_2177	AGELASINE	421.317	809.4	C26H39N5	7.45848e+07	5.51977e+07	5.07523e+07	6.03091e+07	3.40389e+07	2.39368e+07	1.38705e+07	4.38775e+07
meta_pos_1964	6 ?-Hydroxycortisol	378.208	761.4	C21H30O6	10585.1	0	5.66345e+06	2.29793e+07	4.11911e+07	9.75275e+06	6.11838e+06	2.42398e+07
meta_pos_1317	4-(2-chloro-6-fluorobenzyl)-3,5-dimethyl-4-prop-2-ynyl-4H-pyrazole	277.091	100	C15H14ClFN2	2.19325e+06	2.26457e+06	2.14069e+06	783943	607157	2.21853e+06	2.67647e+06	574384
meta_pos_1877	Nitrendipine	361.14	571.8	C18H20N2O6	176716	601404	542559	412987	543443	956284	882789	656965
meta_pos_1476	(S)-N-Methylcoclaurine	300.164	139.6	C18H21NO3	1.153e+06	963535	877271	189614	302932	766073	231301	157649
meta_pos_1161	5'-Deoxyadenosine	252.216	614.8	C10H13N5O3	8.44001e+06	1.04439e+07	6.45704e+06	1.18978e+07	193965	1.28903e+06	1.02167e+06	206026
meta_pos_817	MDMA Methylene homolog	207.124	617.7	C12H17NO2	3.0892e+06	5.37793e+06	4.08681e+06	2.74293e+06	4.37962e+06	3.13155e+06	4.01799e+06	2.61365e+06
meta_pos_1238	Parthenin	263.128	618.4	C15H18O4	2.08969e+07	1.18063e+07	1.65558e+06	5.5601e+06	4.10644e+06	3.69039e+06	5.21381e+06	4.29049e+06
meta_neg_305	Quinate	190.925	65.6	C7H12O6	6.64799e+07	4.66918e+07	7.2228e+07	7.67424e+07	3.85746e+08	1.3112e+08	1.70446e+08	7.38678e+07
meta_neg_847	Aflatoxin B2	313.066	780.5	C17H14O6	776499	769879	195622	178845	766780	245053	809853	858456
meta_neg_77	D-Asparagine	132.053	708.2	C4H8N2O3	9.22817e+06	2.30212e+06	1.53658e+06	7.55898e+06	1.92596e+06	1.0526e+07	2.18566e+06	7.76244e+06
meta_pos_2606	beta-Carotene	536.169	808.9	C40H56	1.59582e+06	2.76775e+07	1.53537e+06	553531	4.38907e+06	4.07561e+06	1.41447e+06	1.46004e+06
meta_neg_796	(2E)-N-(4-acetamidobutyl)-3-(4-hydroxy-3-methoxyphenyl)prop-2-enamide	305.154	639	C16H22N2O4	0	2.77909e+06	387659	0	303633	121187	1.36876e+06	762208
meta_pos_326	2-(Chloromethyl) benzimidazole	149.023	834.9	C8H7ClN2	995188	4.98348e+06	4.97746e+06	7.68458e+06	1.13168e+06	987273	6.05147e+06	5.98619e+06
meta_neg_13	4-Oxoproline	110.022	391.3	C5H7NO3	3.57278e+06	1.54044e+07	4.03956e+06	1.02317e+07	4.47859e+06	1.87897e+07	9.55381e+06	3.14783e+06
meta_pos_2308	3-Dehydro-2-deoxyecdysone	446.311	800.2	C27H42O5	1.81284e+06	559674	1.82691e+06	481819	1.6098e+06	1.98584e+06	1.29307e+06	462317
meta_neg_693	Octyl gallate	282.139	479.9	C15H22O5	1.34998e+06	622873	290367	223256	366498	1.15878e+06	432897	843631
meta_neg_2158	Myristin	722.646	79.9	C45H86O6	75580.1	173078	181220	151226	580615	437241	484950	360014
meta_pos_2245	N-{6-[(4-methylphenyl)thio]-3-pyridyl}-N'-{4-[(trifluoromethyl)thio]phenyl}urea	435.074	375.2	C20H16F3N3OS2	1.00724e+06	203070	1.29435e+06	1.12299e+06	422313	209596	262055	239146
meta_pos_366	D-Xylitol	153.076	94.3	C5H12O5	4.93831e+06	5.74582e+06	6.13295e+06	5.50778e+06	7.87111e+06	8.65946e+06	9.61558e+06	7.57622e+06
meta_neg_1510	Repaglinide	451.259	834.5	C27H36N2O4	356961	959362	240650	919701	212048	792526	1.12166e+06	253037
meta_neg_982	(S)-Isocorydine	341.156	587.1	C20H23NO4	1.10901e+06	928490	211112	128192	579462	478648	1.03642e+06	698328
meta_pos_2613	NCGC00380843-01!5,7-dihydroxy-2-(4-methoxyphenyl)-3-[3,5,7-trihydroxy-2-(4-hydroxyphenyl)-3,4-dihydro-2H-chromen-6-yl]-2,3-dihydrochromen-4-one	541.145	100	C31H26O10	5.06468e+07	6.08423e+07	2.57112e+07	2.05812e+07	5.73998e+07	3.90138e+07	5.78203e+07	2.08064e+07
meta_pos_2919	MLS001097690-01!	850.358	691.7	C48H53NO14	1.41453e+06	125828	306929	238300	1.14637e+06	1.05281e+06	979014	506611
meta_pos_55	Cytosine	112.05	51.1	C4H5N3O	3.40871e+06	3.28955e+06	3.13195e+06	4.25985e+06	2.73528e+06	3.21925e+06	1.16016e+07	6.87566e+06
meta_pos_2458	13-Deoxycarminomycin	482.168	523	C26H29NO9	76019.4	79273.5	93287.9	489554	437465	505670	192144	543021
meta_neg_644	Naringenin	272.068	401.3	C15H12O5	1.27279e+06	1.12071e+06	1.36763e+06	1.69893e+06	1.62026e+06	1.62145e+06	1.90807e+06	1.56939e+06
meta_neg_329	Sodium 2-(1H-indol-3-yl)acetate	196.033	343.6	C10H8NNaO2	1.2929e+07	2.42869e+06	4.96203e+06	1.00517e+07	2.01972e+06	5.08692e+06	2.48556e+06	2.24305e+06
meta_neg_722	N-Acetylneuraminic acid	290.086	211.9	C11H19NO9	884254	252672	637053	466315	842734	220938	708289	404595
meta_neg_1277	NCGC00380773-01_C20H25ClO6_	396.138	779	C20H25ClO6	1.74421e+06	932565	396955	1.25367e+06	981770	402619	977757	414944
meta_neg_1927	CAY10599	572.284	741.8	C38H41NO5	1.01883e+06	0	5.09799e+06	3.20516e+07	4.06067e+06	5.0963e+06	5.59104e+06	5.71418e+07
meta_pos_2624	dTDP-4-amino-4,6-dideoxy-D-galactose	547.089	362.5	C16H27N3O14P2	684704	503931	421233	285129	842575	997569	394609	1.08335e+06
meta_neg_935	Adrenic acid	332.274	726.6	C22H36O2	924041	197509	187817	164790	782315	679702	647583	769919
meta_pos_2187	Lovastatin acid (Mevinolinic acid)	423.272	835.6	C24H38O6	4.67709e+06	4.15618e+06	4.71192e+06	4.30928e+06	4.05387e+06	4.86336e+06	5.08491e+06	4.28398e+06
meta_neg_39	5-Aminopentanoic acid	116.924	838.1	C5H11NO2	9.46738e+08	1579716697	1381540668	1112431147	1132331200	2600862844	4974727577	6319421499
meta_neg_1050	Eicosanoids_PGF1?_C20H36O5	356.25	427.2	C20H36O5	94736	469011	74821.6	365616	64623.6	63774.3	399579	434790
meta_neg_1217	Asp-Tyr-OH	385.065	464.2	C18H16N2O9	1.09003e+06	949116	365305	1.63996e+06	291230	1.31171e+06	1.04554e+06	289777
meta_pos_2186	MLS001142434-01!	423.198	836.4	C23H28N4O5	776178	0	1.5397e+06	0	0	1.17042e+06	0	1.39954e+06
meta_pos_2430	Vitamin E Acetate	473.399	810.2	C31H52O3	1.21323e+06	548506	1.24889e+06	149241	1.03403e+06	1.40626e+06	1.61567e+06	650079
meta_neg_1537	NCGC00380783-01_C24H26O9_	457.15	251.5	C24H26O9	3.57025e+06	2.67919e+06	2.64551e+06	5.6906e+06	1.36578e+06	3.74378e+06	6.36259e+06	5.70786e+06
meta_pos_1928	4-(2,3-dihydro-1,4-benzodioxin-6-yl)-1,2-diphenylbut-2-ene-1,4-dione	370.12	516.2	C24H18O4	1.50755e+06	1.59521e+06	1.40505e+06	1.5988e+06	2.33989e+06	2.33547e+06	1.70477e+06	1.83088e+06
meta_pos_975	Amobarbital	226.127	746.8	C11H18N2O3	2.40568e+06	446016	498732	1.82914e+06	562318	2.65312e+06	462734	2.69392e+06
meta_pos_1995	Behenoyl-EA	384.391	740.1	C24H49NO2	816969	325202	961202	320371	1.15608e+06	912046	1.02976e+06	360593
meta_pos_2028	N-(4-cyano-1-phenyl-1H-pyrazol-5-yl)-2-{[5-(2-furyl)-1,3,4-oxadiazol-2-yl]sulfanyl}acetamide	392.062	311.5	C18H12N6O3S	1.95666e+06	2.40452e+06	3.28865e+06	2.98116e+06	2.69174e+06	2.40982e+06	3.128e+06	2.8243e+06
meta_pos_2018	Cefprozil	390.118	494	C18H19N3O5S	2.4398e+06	730888	2.32705e+06	1.72455e+06	1.73143e+06	1.31492e+06	1.22301e+06	1.03893e+06
meta_pos_2904	MLS001097661-01!	811.308	742.6	C45H49NO13	607685	806663	903261	212738	1.78271e+06	645953	2.29595e+06	1.49952e+06
meta_neg_785	N-Acetylaspartylglutamate	303.077	354.7	C11H16N2O8	2.11317e+06	1.37422e+06	1.67753e+06	1.13333e+06	1.86017e+06	1.72154e+06	1.99357e+06	1.5907e+06
meta_neg_2272	NCGC00385183-01!(9R)-9-[(9R)-2-carboxy-4-hydroxy-10-oxo-5-[(2S,3R,4S,5S,6R)-3,4,5-trihydroxy-6-(hydroxymethyl)oxan-2-yl]oxy-9H-anthracen-9-yl]-4-hydroxy-10-oxo-5-[(2S,3R,4S,5S,6R)-3,4,5-trihydroxy-6-(hydroxymethyl)oxan-2-yl]oxy-9H-anthracene-2-carboxylic acid	862.217	741.4	C42H38O20	1.08317e+07	2.12446e+07	5.84939e+06	7.36984e+06	1.83911e+07	3.71757e+07	9.67251e+06	9.7008e+06
meta_neg_2220	NCGC00384599-01![3,4-dihydroxy-6-[5-hydroxy-2-(4-hydroxyphenyl)-4-oxo-7-[3,4,5-trihydroxy-6-(hydroxymethyl)oxan-2-yl]oxychromen-3-yl]oxy-5-[(2S,3R,4R,5R,6S)-3,4,5-trihydroxy-6-methyloxan-2-yl]oxyoxan-2-yl]methyl acetate	797.226	521.1	C35H42O21	766677	457679	333524	601471	357871	528979	225744	514233
meta_pos_2802	NAD	663.443	837.8	C21H27N7O14P2	3.75621e+07	7.67011e+06	8.90182e+06	0	0	0	3.87429e+06	0
meta_pos_1001	Bisphenol A	229.121	765.6	C15H16O2	3.10088e+06	6.7109e+06	395705	381268	3.09547e+06	3.0729e+06	5.66196e+06	343477
meta_neg_808	Clozapine	307.111	816.2	C18H19ClN4	1.65081e+06	975149	416396	439638	1.32396e+06	478525	1.63505e+06	456660
meta_pos_1340	6-Paradol	279.204	679.3	C17H26O3	258275	271503	290470	869368	260609	663749	767375	596335
meta_neg_1755	2'-Deoxyguanosine 5'-triphosphate sodium salt hydrate	507.175	633.4	C10H16N5O13P3	3.81418e+06	119608	1.07383e+06	461052	1.58057e+06	843521	673625	267796
meta_pos_2935	7-{[(2S,3R,4S,5S,6R)-4,5-dihydroxy-6-(hydroxymethyl)-3-{[(2S,3R,4R,5R,6S)-3,4,5-trihydroxy-6-methyloxan-2-yl]oxy}oxan-2-yl]oxy}-5-hydroxy-2-(4-hydroxyphenyl)-3-{[(2S,3R,4S,5S,6R)-3,4,5-trihydroxy-6-({[(2R,3R,4R,5R,6S)-3,4,5-trihydroxy-6-methyloxan-2-yl]oxy}methyl)oxan-2-yl]oxy}-4H-chromen-4-one	885.26	742.2	C39H50O24	4.20669e+06	1.70411e+06	7.09192e+06	2.65122e+06	6.32867e+06	4.21039e+06	1.13548e+07	1.18103e+07
meta_neg_2030	5-[[4,5-dihydroxy-6-(hydroxymethyl)-3-[(3,4,5-trihydroxy-2-oxanyl)oxy]-2-oxanyl]oxy]-7,8-dimethoxy-3-(4-methoxyphenyl)-1-benzopyran-4-one	621.183	561.5	C29H34O15	2.45129e+06	2.32436e+06	4.33618e+06	2.83956e+06	5.17647e+06	6.2315e+06	3.27735e+06	3.77223e+06
meta_pos_283	7-methylpyrimido[4,5-d]pyrimidin-4-amine	144.065	589.4	C7H7N5	4.28992e+06	1.79778e+07	1.56794e+07	4.50133e+06	1.83486e+07	2.57713e+07	1.39804e+07	1.89482e+07
meta_pos_289	2-Keto-glutaramic acid	145.049	100.1	C5H7NO4	8.49236e+08	822862193	7.56422e+08	733416800	6.96629e+08	7.02613e+08	6.65731e+08	6.19551e+08
meta_pos_1156	cis-N-Methyl-(S)-7,8,13,14-tetrahydroprotoberberine	251.181	766.7	C18H20N	4.9639e+06	2.07422e+07	6.77004e+07	7.43867e+07	1.35757e+07	6.48722e+07	6.32207e+07	7.95084e+07
meta_neg_2073	NCGC00347692-02!5,6-dibenzoyloxy-7-methoxycarbonyl-1-[3,4,5-trihydroxy-6-(hydroxymethyl)oxan-2-yl]oxy-1,4a,5,6,7,7a-hexahydrocyclopenta[c]pyran-4-carboxylic acid	644.174	564.7	C31H32O15	1.14484e+06	299220	58517	65625.4	552698	736282	688597	638866
meta_neg_1124	2-[(3-Cyano-4,6-dimethyl-2-pyridinyl)sulfanyl]-N-(4-cyano-1-phenyl-1H-pyrazol-5-yl)acetamide	369.096	401.6	C20H16N6OS	1.16294e+08	6.57476e+07	1.02192e+08	8.67926e+07	9.86824e+07	3.22545e+07	9.83355e+07	1.21644e+07
meta_neg_9	Nitrobenzene	104.016	213.2	C6H5NO2	1.07312e+07	7.9038e+06	2.29237e+06	5.17065e+06	9.47933e+06	2.07919e+06	1.52693e+07	1.86044e+07
meta_neg_288	10-Hydroxydecanoic acid	187.13	760.1	C10H20O3	1.71922e+06	1.60849e+06	1.77252e+06	2.00185e+06	2.12015e+06	3.08887e+06	2.35069e+06	2.35094e+06
meta_pos_626	Phosphorylcholine	184.073	88.1	C5H15NO4P	1.05544e+08	8.78439e+07	1.08757e+08	1.03362e+08	1.40496e+08	1.43424e+08	1.49225e+08	1.30363e+08
meta_pos_236	2-Hydroxyphenethylamine	138.091	329.8	C8H11NO	3.31362e+06	4.22199e+06	2.33848e+06	3.08372e+06	2.16668e+06	2.15408e+06	2.47757e+06	1.986e+06
meta_neg_1186	PGF2alpha ethyl amide	380.273	825.6	C22H39NO4	1.36212e+06	1.55808e+06	674712	1.7765e+06	184978	107847	263816	249900
meta_neg_130	Phenylglyoxylic acid	150.028	446.1	C8H6O3	1.95675e+07	1.14618e+07	1.50816e+06	1.16898e+07	1.30969e+07	871270	1.04901e+06	1.89779e+06
meta_neg_1616	2,3,5,7-Tetrabromobenzofuro[3,2-b]pyrrole	471.757	80.1	C10H3Br4NO	967311	1.02118e+06	1.24793e+06	1.00806e+06	1.10276e+06	345976	1.19415e+06	1.14163e+06
meta_neg_2164	NCGC00385587-01![3-hydroxy-3-[(4-hydroxyphenyl)methyl]-4-oxo-4-[[4-[3,4,5-trihydroxy-6-(hydroxymethyl)oxan-2-yl]oxyphenyl]methoxy]butan-2-yl] 3-acetyloxy-2-hydroxy-2-[(4-hydroxyphenyl)methyl]butanoate	725.224	794.7	C37H44O16	1.99811e+06	6.13488e+06	1.28848e+06	969234	6.86274e+06	7.78459e+06	6.07571e+06	6.9802e+06
meta_neg_1420	NCGC00169796-02_C20H30O10_2-Phenylethyl 6-O-(6-deoxy-alpha-L-mannopyranosyl)-beta-D-glucopyranoside	429.171	832.1	C20H30O10	0	28128.3	1.15856e+07	1.81857e+07	1.89747e+07	1.96816e+07	1.2697e+07	1.85145e+07
meta_pos_2801	3-hexanoyl-NBD Cholesterol	663.459	836.3	C39H58N4O5	5.77208e+07	7.71803e+06	1.16229e+07	5.23423e+06	0	0	4.69769e+06	1.58239e+07
meta_pos_2604	Quercetin 3-(6''-malonyl-glucoside)	533.094	626.8	C24H22O15	3.70657e+06	74009.9	201606	322256	633016	1.98599e+06	2.34826e+06	244301
meta_pos_2336	3''-Amino-3''-deoxygentamicin A2	454.204	529.3	C17H34N4O10	160399	124872	95151.9	389984	529338	531691	122365	332249
meta_pos_2936	Cyanidin-3-(p-coumaroyl)-rutinoside-5-glucoside	886.246	742.6	C42H47O22	1.01629e+07	5.65756e+06	9.19452e+06	1.70453e+06	3.47355e+06	3.06113e+06	1.44068e+07	6.64039e+06
meta_pos_1285	NP-013538	271.08	100.1	C12H16O8	6.35293e+07	6.10528e+07	6.25177e+07	6.72402e+07	7.13041e+07	6.58436e+07	7.02808e+07	6.6078e+07
meta_pos_789	Tryptophanamide	203.112	712	C11H13N3O	257037	898906	218533	1.14625e+06	1.31137e+06	184345	907262	272531
meta_neg_364	Cinnamoylglycine	205.069	466.9	C11H11NO3	7.09678e+06	8.2621e+06	5.53771e+06	1.6405e+06	1.20456e+06	571941	1.38839e+06	9.77595e+06
meta_neg_1060	11-(4-chloroanilino)-2,3-dihydro-1H-cyclopenta[4,5]pyrido[1,2-a]benzimidazole-4-carbonitrile	358.095	313.3	C21H15ClN4	3.33872e+06	3.09203e+06	2.96126e+06	2.38214e+06	2.64521e+06	3.11886e+06	3.67549e+06	2.88485e+06
meta_neg_413	Dichlorvos	218.941	228.3	C4H7Cl2O4P	2.1434e+06	9.34944e+06	1.25205e+07	7.52105e+06	1.11598e+07	1.98304e+06	2.34327e+06	1.55537e+07
meta_pos_1619	15-Acetyl-4-deoxynivalenol	321.129	86.7	C17H22O7	4.86364e+07	3.39004e+07	4.85497e+07	3.78677e+07	4.7412e+07	4.95245e+07	5.94075e+07	5.63755e+07
meta_pos_1036	Citrinin	233.079	79.2	C13H14O5	951573	1.35932e+06	773381	726147	828945	676784	913797	694147
meta_neg_1272	NCGC00380683-01_C21H32O7_2,4-Dihydroxy-5-methoxy-2a'',5a'',7''-trimethyldodecahydrodispiro[furan-3,2'-furan-5',6''-naphtho[1,8-bc]furan]-2''(2a''H)-one	395.205	626.7	C21H32O7	6.97797e+06	1.06013e+07	6.6164e+06	6.39574e+06	8.72169e+06	8.91896e+06	9.14392e+06	5.95874e+06
meta_pos_533	Decanamide	172.169	783.3	C10H21NO	1.05044e+07	9.8997e+06	1.56341e+07	1.83474e+07	9.68083e+06	1.53032e+07	1.03991e+07	1.62436e+07
meta_pos_35	3-Methylthiopropanamine	106.065	402.6	C4H11NS	2.32827e+06	2.45044e+06	2.11486e+06	1.61297e+06	1.4853e+06	628078	1.92457e+06	2.13022e+06
meta_pos_2003	Vitamin D3	385.291	763.2	C27H44O	2.20614e+06	944438	2.77006e+06	4.7689e+06	911985	1.66359e+06	2.39549e+06	4.76757e+06
meta_pos_1298	Terbinafine	274.19	503	C21H25N	1.89999e+07	4.77146e+06	1.82561e+07	1.21331e+07	9.89909e+06	1.63613e+07	1.46386e+07	2.79397e+06
meta_pos_1066	5-Methoxy methylone	238.107	465.5	C12H15NO4	957899	189152	160923	143349	3.38956e+06	1.81825e+06	4.1683e+06	1.47391e+06
meta_neg_1971	NCGC00380876-01_C29H38O14_Methyl 1,4-bis(beta-D-glucopyranosyloxy)-3-(3-methyl-2-buten-1-yl)-2-naphthoate	591.203	324.9	C29H38O14	644831	177299	246056	183970	1.2793e+06	352360	854365	1.04572e+06
meta_pos_1709	CARBETAPENTANE	334.237	782.1	C20H31NO3	145023	139697	1.20623e+06	748204	2.30987e+06	1.28966e+06	2.90702e+06	2.00624e+06
meta_neg_390	Indoxylsulfuric acid	213.009	146.6	C8H7NO4S	5.91132e+06	2.68844e+06	2.53398e+06	2.22971e+06	3.17299e+06	2.37022e+06	3.4137e+06	2.96965e+06
meta_neg_231	Xanthoxylin	177.052	33.1	C10H12O4	7.09574e+06	6.83448e+06	3.8382e+06	4.46954e+06	3.94796e+06	4.09583e+06	4.04352e+06	3.19675e+06
meta_pos_1262	Sulfaclozine	267.011	71.2	C10H9ClN4O2S	5.42995e+06	4.24215e+06	1.10005e+06	4.88152e+06	2.97365e+06	3.51982e+06	9.48683e+06	2.35114e+06
meta_neg_470	Diflunisal	231.022	141.6	C13H8F2O3	2.66027e+06	2.8023e+06	2.62359e+06	2.28696e+06	9.21918e+06	1.53824e+07	8.97902e+06	1.53695e+07
meta_neg_2001	NCGC00380343-01!3-[4-[6-[[3,4-dihydroxy-4-(hydroxymethyl)oxolan-2-yl]oxymethyl]-3,4,5-trihydroxyoxan-2-yl]oxy-3-methoxyphenyl]-5-hydroxy-7-methoxychromen-4-one	608.169	514.5	C28H32O15	6.66745e+06	2.69821e+06	4.31485e+06	3.1325e+06	4.57362e+06	3.75435e+06	4.29278e+06	2.40533e+06
meta_pos_586	Benzanilide	180.074	372.6	C13H11NO	615119	411907	432439	876944	401901	370816	539003	471942
meta_pos_2262	Met-Phe4Cl-OH	438.067	104.6	C19H19ClN2O6S	1.33023e+06	1.5208e+06	1.92787e+06	1.74695e+06	1.93611e+06	1.9707e+06	2.0493e+06	1.78132e+06
meta_pos_578	2,4,6_3,5-Pentahydroxycyclohexanone	179.07	62.3	C6H10O6	2.33752e+06	1.97648e+06	1.65304e+06	7.15668e+06	5.04942e+06	5.58679e+06	1.35695e+06	4.89535e+06
meta_pos_2503	N1-(4-chlorophenyl)-2-[2-({3-[4-(3-chlorophenyl)piperazino]propyl}thio)acetyl]hydrazine-1-carboxamide	496.14	393.2	C22H27Cl2N5O2S	2.11878e+06	1.64903e+06	2.10066e+06	1.51663e+06	1.72207e+06	1.65962e+06	1.25001e+06	1.23046e+06
meta_neg_1252	5-Fluoro-3,5-AB-PFUPPYCA	391.185	665.7	C20H26F2N4O2	8.27258e+06	5.60433e+06	6.73756e+06	9.11941e+06	9.4987e+06	1.08414e+07	4.93458e+06	1.11979e+07
meta_pos_2024	Amlodipine	391.139	316	C20H25ClN2O5	1.19456e+06	1.12124e+06	1.30276e+06	369237	1.25409e+06	1.45002e+06	1.42264e+06	1.6647e+06
meta_pos_2526	Raffinose	505.173	100.3	C18H32O16	2.27175e+07	6.45576e+06	2.6131e+07	2.35013e+07	6.65173e+06	2.39207e+07	2.71863e+07	1.67015e+07
meta_neg_1883	3-[(3R,5S,10R,13R,14S,17R)-5,14-dihydroxy-10,13-dimethyl-3-[(2R,3R,4S,5S,6R)-3,4,5-trihydroxy-6-(hydroxymethyl)oxan-2-yl]oxy-2,3,4,6,7,8,9,11,12,15,16,17-dodecahydro-1H-cyclopenta[a]phenanthren-17-yl]-2H-furan-5-one	552.284	829	C29H44O10	4.24626e+06	4.19515e+06	2.33755e+06	3.52686e+06	2.74331e+06	906304	2.07689e+06	2.00281e+06
meta_neg_1249	N1-(2-chlorobenzoyl)-2-(2,4,6-trichlorophenyl)hydrazine-1-carboxamide	390.948	172.8	C14H9Cl4N3O2	312722	292733	246846	296004	375505	312592	369654	82750.3
meta_neg_1667	(S)-SLV 319	486.065	402.7	C23H20Cl2N4O2S	121682	126393	596087	658970	830282	708852	148921	144759
meta_pos_1017	Pyridoxamine phosphate	231.05	366.6	C8H13N2O5P	2.04099e+07	2.25775e+07	1.83276e+07	1.46474e+07	1.39131e+07	1.23808e+07	1.51847e+07	1.34717e+07
meta_neg_1758	trans-4-Hydroxyglyburide	508.133	363.3	C23H28ClN3O6S	867529	149666	184728	605751	406468	150888	769934	313827
meta_neg_1907	Fosinopril	563.305	829	C30H46NO7P	1.06315e+07	14687832	1.38865e+07	1.46054e+07	1.46031e+07	9.24701e+06	1.25477e+07	8.15474e+06
meta_neg_543	3-(3-nitrophenyl)-2-phenylacrylic acid	250.054	172	C15H11NO4	1.1633e+07	7.7968e+06	7.15552e+06	8.71563e+06	9.00144e+06	9.436e+06	8.72659e+06	7.67429e+06
meta_neg_2311	?-Cyclodextrin	953.301	747.3	C36H60O30	3.82668e+06	3.96265e+06	2.01288e+06	632541	4.80688e+06	4.1864e+06	4.7329e+06	2.6214e+06
meta_neg_741	Diclofenac	294.018	513.7	C14H11Cl2NO2	4.97957e+06	4.64587e+06	3.30551e+06	3.09807e+06	5.37979e+06	4.23113e+06	5.5808e+06	3.99585e+06
meta_pos_2509	MLS001335873-01!Oxytetracycline hydrochloride2058-46-0	497.144	112.2	C22H25ClN2O9	7.09746e+06	1.24379e+06	6.89932e+06	5.9608e+06	2.38719e+06	9.20196e+06	2.49759e+06	7.34407e+06
meta_pos_415	Ascorbate	159.025	86.5	C6H8O6	1.53771e+07	1.95695e+07	2.30223e+07	2.64358e+07	2.8755e+07	2.50981e+07	2.70196e+07	2.98727e+07
meta_pos_2533	[6-Hydroxy-1-(hydroxymethyl)-1,4a-dimethyl-5-(2-oxo-2-pyrrolidin-1-ylethyl)-2,3,4,5,6,7,8,8a-octahydronaphthalen-2-yl] N-[3-(trifluoromethyl)phenyl]carbamate	509.27	376.8	C27H37F3N2O5	600983	2.58511e+06	4.5896e+06	827252	1.29857e+06	614032	667598	1.78237e+06
meta_pos_2279	SC-51322	440.069	367.9	C22H20ClN3O4S	1.5476e+06	287871	340041	1.50181e+06	1.12568e+06	1.02906e+06	1.10348e+06	1.08938e+06
meta_pos_410	N-Nitrosodi-n-butylamine	159.153	39.8	C8H18N2O	706986	724328	1.51218e+06	4.65093e+06	2.4209e+06	798724	3.96582e+06	685240
meta_pos_413	Pregabalin	159.125	575.1	C8H17NO2	1.89046e+06	1.91725e+06	1.8125e+06	1.12662e+07	7.53494e+06	9.45573e+06	8.98437e+06	1.74524e+06
meta_neg_2060	NCGC00380486-01!7-[(2S,3R,4S,5S,6R)-4,5-dihydroxy-6-(hydroxymethyl)-3-[(2S,3R,4S,5S,6R)-3,4,5-trihydroxy-6-(hydroxymethyl)oxan-2-yl]oxyoxan-2-yl]oxy-9-hydroxy-6-(4-hydroxyphenyl)-[1,3]dioxolo[4,5-g]chromen-8-one	638.145	547.6	C28H30O17	215205	400722	189153	49866.2	98696.9	268187	450888	112508
meta_neg_1476	6-O-[(2E)-3-Phenyl-2-propenoyl]-1-O-(3,4,5-trihydroxybenzoyl)-?-D-glucopyranose	443.094	616.7	C22H22O11	115127	153872	371492	683626	418169	589016	90544.3	61726.6
meta_pos_358	(R)-mandelic Acid	153.055	34.9	C8H8O3	9.02977e+07	8.70816e+06	4.02265e+07	2.96583e+07	2.14166e+07	5.20455e+06	4.61713e+07	7.53772e+06
meta_neg_1458	1-Hydroxy-3,6,7-trimethoxy-2,8-diprenylxanthone	438.204	593.6	C26H30O6	1.04275e+06	1.39746e+06	101136	449235	384246	267798	230688	228946
meta_pos_2103	MLS002154254-01!Glafenine hydrochloride65513-72-6	408.068	402.4	C19H18Cl2N2O4	586646	358280	183565	253752	1.70899e+06	1.89078e+06	1.25434e+06	1.06244e+06
meta_neg_1863	NCGC00381238-01_C31H47NO8_2-[(2E,5E,7E,11E)-10-Hydroxy-3,7,9,11-tetramethyl-2,5,7,11-tridecatetraen-1-yl]-5,6-dimethoxy-3-methyl-4-pyridinyl 6-deoxy-alpha-L-mannopyranoside	542.324	753.8	C31H47NO8	0	5.07897e+06	3.42362e+07	8.17582e+06	1.24267e+07	4.31927e+06	8.97933e+06	3.51806e+07
meta_pos_562	D-Alanyl-D-serine	177.09	32.6	C6H12N2O4	3.98607e+06	2.9885e+06	2.60257e+06	2.02272e+06	2.94193e+06	1.68015e+06	2.53408e+06	1.60981e+06
meta_pos_1277	2'-Deoxyadenosine monohydrate	270.118	141	C10H15N5O4	1.38858e+07	1.0552e+07	1.22573e+07	8.71744e+06	1.48735e+07	1.48289e+07	1.4862e+07	1.31092e+07
meta_neg_1732	NP-016385	502.216	500.7	C30H33NO6	1.09651e+06	350932	1.03719e+06	770667	657540	254184	307744	734389
meta_pos_1765	(-)-erythro-Anethole glycol 2-glucoside	344.144	100.1	C16H24O8	9.05855e+06	1.13119e+07	8.16547e+06	7.85807e+06	9.71992e+06	5.76228e+06	9.14948e+06	8.26293e+06
meta_neg_604	Ser-Gly-OH	265.04	160.3	C11H12N2O7	3.81489e+06	3.00096e+06	3.43728e+06	3.17599e+06	4.2574e+06	3.0694e+06	3.9313e+06	3.39047e+06
meta_pos_138	5-Hydroxymethyl-2-furancarboxaldehyde	127.039	752.2	C6H6O3	7.10458e+07	4.47475e+07	191635526	6.7562e+06	7.34127e+06	2.29036e+07	5.66994e+06	5.53587e+06
meta_pos_2384	MLS001140990-01!4-[[2-(4-butyl-6-chloro-2-oxochromen-7-yl)oxypropanoylamino]methyl]cyclohexane-1-carboxylic acid	463.176	626.2	C24H30ClNO6	1.79541e+08	2.66789e+07	6.47866e+07	5.43499e+07	5.34603e+07	4.82496e+07	1.83951e+08	6.69163e+07
meta_neg_307	Jasmonic acid	191.104	801.4	C12H18O3	5.66614e+07	4.80556e+07	3.01738e+07	4.27638e+07	4.21986e+07	4.49589e+07	3.03916e+07	3.36112e+07
meta_neg_209	1-(4,7-Dimethylpyrazolo[5,1-c][1,2,4]triazin-3-yl)ethan-1-one	171.063	32.6	C9H10N4O	1.0295e+07	7.03175e+06	8.1076e+06	1.45511e+06	1.24359e+06	1.43412e+06	1.55528e+06	8.03967e+06
meta_pos_1228	Imazapyr	262.114	623.2	C13H15N3O3	5.49307e+06	2.2551e+06	2.35331e+06	1.87174e+06	531445	432262	498765	440433
meta_neg_1535	Minocycline	456.181	617.3	C23H27N3O7	2.45295e+06	0	42805.3	64625.9	373407	1.53584e+06	1.56108e+06	1.05709e+06
meta_pos_98	L-Threonine	120.065	109	C4H9NO3	4.72554e+06	1.90723e+07	1.86654e+07	1.85348e+07	1.21304e+07	5.49849e+06	1.18268e+07	5.19263e+06
meta_pos_2311	Bacampicillin	448.142	332.6	C21H27N3O7S	6.86697e+06	3.69674e+06	5.79806e+06	4.70591e+06	4.1975e+06	4.86135e+06	4.69996e+06	3.90341e+06
meta_pos_90	5-Hydroxypentanoic acid	118.065	33.2	C5H10O3	1.67541e+07	1.268e+07	1.54614e+07	1.40499e+07	1.34197e+07	1.26027e+07	1.06096e+07	1.48188e+07
meta_neg_1434	PIK-75	431.985	105.5	C16H14BrN5O4S	6.29439e+06	7.84169e+06	6.65241e+06	7.26544e+06	3.61475e+06	5.91331e+06	1.35429e+06	5.25275e+06
meta_neg_1386	gluconasturtiin	422.069	90.7	C15H21NO9S2	5.19261e+06	6.3718e+06	5.47945e+06	7.67338e+06	9.51457e+06	7.65209e+06	7.3012e+06	6.64318e+06
meta_pos_922	5-hydroxy-2-phenyl-4H-chromen-4-one	221.06	589.2	C15H10O3	773748	799646	795046	268554	210993	359190	1.25156e+06	1.52114e+06
meta_neg_164	Oxoadipic acid	158.975	71.9	C6H8O5	375599797	3.15385e+08	318135380	3.16676e+08	5.03179e+08	4.21854e+08	4.38223e+08	4.54474e+08
meta_pos_75	L-Proline	116.071	316.9	C5H9NO2	7.9788e+06	2.36442e+07	2.98247e+07	2.33711e+07	3.12891e+07	2.68436e+07	3.18055e+07	4.52572e+07
meta_pos_1241	Tetracaine	264.188	416.6	C15H24N2O2	6.41644e+06	6.66964e+06	5.10806e+06	1.84037e+06	7.28033e+06	7.63375e+06	1.67365e+06	1.21266e+06
meta_neg_990	3-(4-chlorophenyl)-4-imino-7-(1-pyrrolidinyl)-3,4-dihydropyrimido[4,5-d]pyrimidin-2(1H)-one	342.099	353.8	C16H15ClN6O	1.07189e+06	292664	248831	273626	1.25606e+06	1.20194e+06	1.14343e+06	214677
meta_pos_2133	4-(?-D-Glucopyranosyloxy)-2-pentanyl (2E)-3-(4-hydroxyphenyl)acrylate	413.179	432.2	C20H28O9	2.63655e+06	1.98525e+06	2.94579e+06	605261	2.10257e+06	2.56227e+06	2.81576e+06	1.71558e+06
meta_neg_2282	NCGC00384600-01![(2S,3R,4S,5S,6R)-2-[3-[(2S,3R,4S,5S,6R)-4,5-dihydroxy-6-(hydroxymethyl)-3-[(2S,3R,4R,5R,6S)-3,4,5-trihydroxy-6-methyloxan-2-yl]oxyoxan-2-yl]oxy-5-hydroxy-2-(4-hydroxyphenyl)-4-oxochromen-7-yl]oxy-4,5-dihydroxy-6-(hydroxymethyl)oxan-3-yl] (E)-3-(4-hydroxyphenyl)prop-2-enoate	883.234	741	C42H46O22	2.29976e+06	805265	1.00412e+06	483985	848386	1.63653e+06	1.87133e+06	786401
meta_neg_795	NCGC00169062-03!	305.097	632.9	C16H18O6	4.46274e+06	776815	424736	1.27698e+06	405635	1.79922e+06	1.33382e+06	256265
meta_neg_1628	NP-014334	476.124	120	C23H24O11	1.21306e+06	981289	469442	1.07665e+06	3.70049e+06	1.07919e+06	3.24207e+06	2.34967e+06
meta_pos_996	Leucylproline	229.154	207.9	C11H20N2O3	7.80632e+06	5.92984e+06	2.34848e+07	8.01363e+06	3.36231e+07	7.02817e+06	2.96366e+07	3.53708e+07
meta_neg_1295	NCGC00385830-01_C19H30O9_2-Cyclohexen-1-one, 4-[(1E)-3-(beta-D-glucopyranosyloxy)-1-buten-1-yl]-4-hydroxy-5-(hydroxymethyl)-3,5-dimethyl-	401.182	522.1	C19H30O9	9.34652e+06	2.04654e+07	1.47707e+07	9.05121e+06	6.29383e+06	7.49031e+06	2.05148e+07	2.31606e+07
meta_neg_817	NP-017667	309.131	598.4	C16H24O7	2.48849e+07	1.37112e+07	2.15258e+07	6.90507e+06	7.96406e+06	9.387e+06	1.1427e+07	7.65209e+06
meta_pos_2194	Clindamycin	425.186	691.7	C18H33ClN2O5S	9.4121e+06	2.65285e+06	4.82264e+06	3.82704e+06	1.08479e+07	1.1702e+07	9.97124e+06	7.02252e+06
meta_pos_677	Carboxyspermidine	190.159	711.7	C8H19N3O2	706001	191731	931197	202914	176590	784210	786772	658066
meta_pos_2692	(2S,3R,4S,5S,6R)-2-{4-[(1S,3aR,4S,6aR)-4-(4-hydroxy-3,5-dimethoxyphenyl)-hexahydrofuro[3,4-c]furan-1-yl]-2,6-dimethoxyphenoxy}-6-(hydroxymethyl)oxane-3,4,5-triol	581.208	737.4	C28H36O13	1.57624e+06	322365	823417	211356	2.70675e+06	750788	1.53716e+06	540373
meta_pos_1884	R-1 Methanandamide	362.295	788.2	C23H39NO2	6.71786e+07	6.32616e+07	6.66157e+07	6.35276e+07	5.93479e+07	6.08485e+07	6.91077e+07	2.53544e+07
meta_pos_124	1-Methylhistamine	125.096	34.8	C6H11N3	9.79724e+06	3.50681e+06	9.56892e+06	3.18051e+06	3.44739e+06	9.24254e+06	2.80639e+06	7.94275e+06
meta_neg_197	Homogentisate	167.037	453.4	C8H8O4	3.97077e+06	1.49465e+06	1.33699e+06	2.4974e+06	3.50196e+06	3.88076e+06	1.22051e+06	1.52328e+06
meta_pos_1147	N,O-Didesmethylvenlafaxine	250.177	821.2	C15H23NO2	5.59051e+06	7.95545e+06	1.24756e+07	1.10044e+07	2.55407e+06	3.10031e+06	3.52886e+06	3.21604e+06
meta_pos_1483	5-Nitro-2-(3-phenylpropylamino)benzoic acid	301.117	427.3	C16H16N2O4	169634	751607	755642	622404	467257	171638	170225	543284
meta_pos_1373	Miltirone	283.168	763.2	C19H22O2	185724	663794	4.19367e+06	9.36602e+06	816700	2.53527e+06	3.67421e+06	6.57017e+06
meta_pos_1288	3-hydroxy-C10-homoserine lactone	272.185	681	C14H25NO4	341587	1.22208e+06	817937	165567	679430	214143	642577	1.12703e+06
meta_pos_117	1,2,3,4-Tetramethyl-1,3-cyclopentadiene	123.117	762.6	C9H14	1.011e+07	1.35004e+07	1.98432e+07	1.42278e+07	1.37622e+07	1.31635e+07	1.24745e+07	1.41581e+07
meta_neg_551	ACETAMINOSALOL	252.059	464	C15H13NO4	623016	1.98714e+06	1.9887e+06	1.22737e+06	406129	125413	303778	899450
meta_pos_1797	Bepridil	349.261	418.9	C24H34N2O	414450	641228	718795	7.26957e+06	7.03961e+06	2.50641e+06	2.90477e+06	8.90045e+06
meta_pos_2059	Tentoxin	397.214	807.7	C22H30N4O4	401876	72026.3	1.10937e+07	2.82672e+07	3.46886e+06	9.50843e+06	2.97349e+06	3.44735e+06
meta_neg_1702	NCGC00380911-01!2-(3,4-dihydroxyphenyl)-3,5-dihydroxy-8-methoxy-7-[(2S,3R,4S,5S,6R)-3,4,5-trihydroxy-6-(hydroxymethyl)oxan-2-yl]oxychromen-4-one	494.099	804.4	C22H22O13	1.40934e+06	1.43881e+06	1.82632e+06	5.26864e+06	1.8003e+07	7.14501e+06	5.31379e+06	2.01225e+06
meta_pos_6	5-Aminopentanal	102.091	361.5	C5H11NO	1.15859e+07	8.9037e+06	2.59675e+07	8.97217e+06	2.08041e+07	1.2981e+07	1.43367e+07	8.21655e+06
meta_neg_2266	10-Acetyldocetaxel	849.359	690.8	C45H55NO15	1.09779e+06	215673	404846	178634	752953	1.13378e+06	427363	544611
meta_neg_290	6-Hydroxy-2-naphthoic acid	188.053	139.2	C11H8O3	4.38552e+06	3.91934e+06	5.29946e+06	3.69603e+06	6.42238e+06	6.24659e+06	7.35631e+06	5.99659e+06
meta_pos_601	Guanethidine	181.178	711.9	C10H22N4	944625	1.36338e+06	835219	1.50083e+06	883728	972125	1.32673e+06	1.15711e+06
meta_neg_618	Sulfisoxazole	267.069	213.2	C11H13N3O3S	3.93644e+06	588827	2.0129e+06	1.45948e+06	2.80257e+06	400294	521155	453182
meta_pos_2198	S-Glutathionyl-L-cysteine	426.091	395.4	C13H22N4O8S2	669853	658594	2.1094e+06	1.29558e+06	2.56005e+06	2.15125e+06	2.7637e+06	2.10607e+06
meta_neg_1581	T2 Toxin	466.216	522.8	C24H34O9	1.39841e+06	1.86267e+06	212418	258096	768092	1.23932e+06	1.014e+06	1.0738e+06
meta_neg_1624	1-Hydroxy-2-(9Z,12Z,15Z-octadecatrienoyl)-sn-glycero-3-phosphoethanolamine	474.265	819.9	[C23H41NO7P]-	6.50297e+06	5.81546e+06	7.6181e+06	8.25076e+06	5.86153e+06	5.77367e+06	5.09802e+06	5.22311e+06
meta_neg_189	DIHYDROXYMANDELIC ACID	165.017	677.8	C8H8O5	4.70419e+06	5.74308e+06	986363	4.60632e+06	1.11258e+06	5.26385e+06	971699	4.34851e+06
meta_pos_1377	Promethazine	284.133	253.6	C17H20N2S	6.96754e+06	6.66438e+06	8.27429e+06	7.38963e+06	4.63559e+06	3.7765e+06	4.99422e+06	4.97367e+06
meta_pos_1242	Subaphylline	264.146	429.8	C14H20N2O3	3.35721e+06	102099	1.14847e+06	129251	241327	975127	1.03025e+06	913176
meta_pos_934	Isoetharine	222.146	670.6	C13H21NO3	9.03041e+06	5.40102e+06	7.89476e+06	8.46666e+06	6.58373e+06	9.34481e+06	9.04742e+06	9.68822e+06
meta_neg_1617	vandetanib	473.11	474.4	C22H24BrFN4O2	943053	299547	1.05059e+06	335990	779194	1.08194e+06	1.22977e+06	985522
meta_neg_2095	Icariin	657.217	652.2	C33H40O15	2.3918e+06	1.69806e+06	1.63436e+06	627568	1.35181e+06	1.62915e+06	1.52747e+06	1.01204e+06
meta_pos_194	Trans-3-hydroxy-L-proline	132.065	814.5	C5H9NO3	1.91738e+06	7.31265e+06	5.92232e+06	1.50556e+07	7.03959e+06	6.40886e+06	5.1507e+06	1.28249e+07
meta_pos_2939	Precorrin 6Y	897.378	649.1	C44H56N4O16	3.66357e+06	139843	214186	103271	506807	505898	848942	321347
meta_neg_53	4-Methylcatechol	123.899	33.2	C7H8O2	2.78171e+06	6.21748e+06	6.19645e+06	6.01295e+06	4.67079e+06	5.51792e+06	5.63665e+06	5.74977e+06
meta_neg_1183	7-{[(2E)-3,7-Dimethyl-2,6-octadien-1-yl]oxy}-1,3-dihydroxy-9H-xanthen-9-one	380.161	358.5	C23H24O5	1.29345e+07	1.48098e+07	1.62973e+07	9.79285e+06	3.34981e+06	6.99499e+06	1.95093e+06	1.42138e+07
meta_pos_892	2-Benzothiazolesulfonic acid	215.979	828.8	C7H5NO3S2	1.65497e+07	6.79803e+06	1.83552e+07	9.59149e+06	3.70104e+07	7.52191e+06	9.34705e+06	1.63079e+07
meta_pos_2074	Nimodipine	401.159	694	C21H26N2O7	3.42274e+06	1.40656e+06	1.67077e+06	739252	4.01365e+06	4.06003e+06	4.49172e+06	2.05003e+06
meta_pos_402	2-Benzimidazolylguanidine	158.08	474	C8H9N5	1.27183e+07	3.19078e+07	1.7775e+07	9.46881e+06	1.38805e+07	9.30647e+06	3.1281e+06	1.78698e+07
meta_pos_322	7-Methylguanine	148.059	89.7	C6H7N5O	1710361188	1677811474	1747415106	2031451208	1803460390	1737049764	1591089840	1579591912
meta_neg_2319	Palmitelaidoyl-CoA	984.334	752.5	C37H64N7O17P3S	834876	241453	233593	65586.3	462643	801128	1.28843e+06	647114
meta_neg_169	3-Methyl-3-hydroxypentanedioate	162.052	401.9	C6H10O5	2.08661e+07	1.26813e+07	1.3593e+07	3.18852e+06	1.6817e+07	1.49698e+07	1.60184e+07	1.13967e+07
meta_neg_2264	Procyanidin C1	847.205	718.2	C45H38O18	1.59733e+06	2.98034e+06	3.17176e+06	1.40052e+06	2.82623e+06	1.92321e+06	1.3907e+06	3.20877e+06
meta_pos_1273	DL-Homocystine	268.263	770.5	C8H16N2O4S2	9.13185e+06	2.03899e+07	1.58203e+07	1.19456e+07	1.22453e+07	1.18231e+07	1.23469e+07	1.97958e+07
meta_pos_1174	(-)-Malyngolide	253.215	734.9	C16H30O3	2.15592e+06	1.46281e+06	2.46717e+06	490250	1.59955e+06	1.96283e+06	1.90253e+06	1.74281e+06
meta_pos_1187	L-Phosphoarginine	255.085	463.1	C6H15N4O5P	5.30853e+06	4.75744e+06	6.3485e+06	4.06723e+06	307368	391096	2.2587e+06	2.30271e+06
meta_pos_2088	Campestanol	403.395	833.3	C28H50O	1.8391e+06	5.7254e+06	4.93514e+06	2.33177e+06	4.83744e+06	6.08439e+06	3.93546e+06	4.74178e+06
meta_pos_615	Histamine dihydrochloride	182.587	762.6	C5H11Cl2N3	7.90374e+06	7.19886e+06	4.24764e+06	6.15455e+06	5.39972e+06	5.44562e+06	5.40482e+06	1.2324e+06
meta_neg_267	10c-Undecenoic acid	183.135	820	C11H20O2	1.75466e+06	1.13048e+06	623195	1.14913e+06	1.38159e+06	1.67934e+06	2.27019e+06	680088
meta_pos_452	Dipropylene glycol dimethyl ether	163.132	694.1	C8H18O3	1.87514e+07	8.63821e+07	5.44028e+06	8.19672e+07	8.78742e+06	1.99781e+07	1.85208e+07	8.71429e+07
meta_neg_1135	Sulindac sulfone	372.079	428.7	C20H17FO4S	9.24892e+06	4.93546e+06	6.14864e+06	3.75273e+06	3.80046e+06	5.60032e+06	3.7606e+06	3.51293e+06
meta_neg_1379	Thr-Phe4Cl-OH	421.093	394.8	C19H19ClN2O7	964995	304038	882936	327729	1.46584e+06	1.67163e+06	1.68698e+06	354476
meta_pos_1961	Riboflavin	377.144	460.3	C17H20N4O6	402725	1.44255e+06	410927	926741	495893	511465	1.96693e+06	1.71139e+06
meta_pos_1774	Medroxyprogesterone	344.242	754	C22H32O3	1.94217e+06	292489	1.89193e+06	2.24977e+06	871110	3.85936e+06	4.51907e+06	881807
meta_neg_897	N-(1-adamantyl)-N'-(2,2-diethoxyethyl)thiourea	325.196	762.4	C17H30N2O2S	8.75675e+06	1.27333e+07	3.39834e+06	9.96442e+06	3.23659e+06	3.87909e+06	3.20227e+06	7.84198e+06
meta_neg_1532	9-keto Fluprostenol	455.169	416.3	C23H27F3O6	4.93983e+06	3.21635e+06	3.66954e+06	4.90304e+06	6.50636e+06	1.90456e+06	1.91391e+06	2.86955e+06
meta_pos_2777	NCGC00347652-02_C35H53N5O7_12-Benzyl-3-isobutyl-6,9-diisopropyl-5,8-dimethyldodecahydro-1H,3H-pyrrolo[1,2-q][1,4,7,10,13,17]oxapentaazacyclononadecine-1,4,7,10,13,17(14H)-hexone	638.385	542.7	C35H53N5O7	128449	290104	68804.8	419462	150341	215305	253525	88581.1
meta_neg_2103	NCGC00168994-02![(2R,3S,4R,5R,6S)-6-[(2S,3R,4S,5S,6R)-2-[5,8-dihydroxy-2-(4-methoxyphenyl)-4-oxochromen-7-yl]oxy-4,5-dihydroxy-6-(hydroxymethyl)oxan-3-yl]oxy-3,4,5-trihydroxyoxan-2-yl]methyl acetate	665.177	471.6	C30H34O17	1.42849e+06	994178	521380	292845	399992	617453	620626	921404
meta_neg_1788	NCGC00380462-01!5,7-dihydroxy-6-[3,4,5-trihydroxy-6-(hydroxymethyl)oxan-2-yl]-8-[3,4,5-trihydroxy-6-(hydroxymethyl)oxan-2-yl]oxychromen-2-one	517.119	250.5	C21H26O15	1.90513e+06	1.45009e+06	487476	758343	681760	1.11173e+06	2.01217e+06	1.79159e+06
meta_pos_2486	Demethylisoalangiside	491.151	729.5	C24H29NO10	211903	622784	725501	1.15752e+06	286247	794395	1.05527e+06	479314
meta_pos_63	Citraconic acid	113.018	478.1	C5H6O4	1.37363e+07	1.98653e+07	2.07452e+07	3.10086e+07	1.51522e+07	8.50317e+06	9.8299e+06	4.90706e+06
meta_neg_406	Glutethimide	217.115	85.1	C13H15NO2	385997	288299	1.06733e+06	1.26287e+06	1.36125e+06	1.39679e+06	285891	308029
meta_neg_1225	Cetirizine	387.159	443.3	C21H25ClN2O3	1.2422e+06	886199	201809	163193	654476	991015	1.51554e+06	187383
meta_neg_2180	Nicotinate adenine dinucleotide phosphate	744.554	823.8	C21H27N6O18P3	7.72833e+06	7.92189e+06	1.25551e+06	985589	728899	712276	1.41111e+06	1.84705e+06
meta_neg_587	1-phenyl-5-[5-(trifluoromethyl)-1H-pyrazol-4-yl]-1H-1,2,3,4-tetraazole	261.057	34.8	C11H7F3N6	5.88128e+06	3.61917e+06	3.60521e+06	2.01741e+06	2.1102e+06	1.78062e+06	1.33995e+06	1.72289e+06
meta_neg_1618	NCGC00380484-01_C22H36O12_beta-D-Glucopyranose, 6-O-beta-D-glucopyranosyl-1-O-[(2,6,6-trimethyl-1-cyclohexen-1-yl)carbonyl]-	473.207	501.9	C22H36O12	9.8757e+06	3.11742e+07	1.0908e+07	8.34878e+06	6.47541e+06	1.48611e+07	1.51194e+07	7.34001e+06
meta_neg_348	Ala-Leu	201.125	597.5	C9H18N2O3	4.78679e+06	2.72029e+06	2.5978e+06	1.35021e+06	1.61353e+06	1.71283e+06	1.30742e+06	1.20423e+06
meta_neg_325	1-Deoxy-D-xylulose 5-phosphate	195.004	94.8	C5H11O7P	3.42034e+06	3.89328e+06	2.65325e+06	1.42361e+06	2.246e+06	3.74943e+06	5.29545e+07	2.47943e+06
meta_pos_1311	Saccharopine	276.117	112.2	C11H20N2O6	750668	3.67357e+06	5.13283e+06	1.45733e+06	6.49082e+06	5.38717e+06	4.54052e+06	1.083e+06
meta_pos_1105	Tetrabutylammonium	243.286	728.8	C16H36N	816482	3.68753e+06	3.21358e+06	973185	1.01631e+06	945257	3.36434e+06	4.01185e+06
meta_pos_76	Fumaric acid	116.107	33.5	C4H4O4	1.47997e+07	1.42498e+07	1.44526e+07	1.35897e+07	1.15212e+07	1.13204e+07	1.68573e+07	1.38794e+07
meta_neg_2173	2-(3,4-diacetyloxyphenyl)-4-oxo-7-[3,4,5-triacetyloxy-6-(acetyloxymethyl)(2H-3 ,4,5,6-tetrahydropyran-2-yloxy)]chromen-5-yl acetate	741.164	453.2	C35H34O18	1.08542e+06	993552	973197	1.57432e+06	3.3323e+06	2.20175e+06	1.58035e+06	1.03333e+06
meta_pos_2258	Fluphenazine	437.175	560.3	C22H26F3N3OS	3.03126e+07	1.18998e+07	6.23487e+06	1.03068e+07	1.70256e+07	1.77964e+07	1.64222e+07	1.49777e+07
meta_pos_2825	Microcolin C	690.497	836.3	C37H63N5O7	1.27015e+06	2.15408e+06	1.81455e+06	0	0	0	2.61432e+06	0
meta_pos_2641	MLS000736497-01!10,11-dimethoxy-4a,5,5a,7,8,13a,15,15a,15b,16-decahydro-2H-4,6-methanoindolo[3,2,1-ij]oxepino[2,3,4-de]pyrrolo[2,3-h]quinoline-14-one	554.287	528.2	C30H39N3O7	911189	2.06894e+06	2.44369e+06	2.43234e+06	3.07174e+06	2.14592e+06	3.70456e+06	2.48601e+06
meta_pos_2693	_120145	581.303	794.8	C37H43NO5	0	26207.7	5.23779e+06	6.97935e+06	2.91454e+06	7.00555e+06	2.61394e+07	8.91015e+06
meta_pos_1863	Myrocin A	358.378	832.1	C20H22O6	607392241	5.34249e+08	5.84422e+07	1.43978e+08	3.238e+07	1.05102e+08	4.76534e+07	4.38502e+07
meta_neg_1463	Folic acid	441.138	524	C19H19N7O6	507427	908718	392062	889727	751002	792532	781577	204594
meta_neg_598	4-Hydroxy-3- methoxyphenylglycol sulfate	264.024	160.6	C9H12O7S	1.65682e+06	1.1802e+06	1.48585e+06	1.42776e+06	1.6214e+06	1.58229e+06	1.64449e+06	1.41931e+06
meta_pos_231	4-Methoxybenzaldehyde	137.06	341	C8H8O2	2.57585e+07	2.56842e+07	2.65277e+07	26225405	2.30838e+07	2.39184e+07	2.38743e+07	2.20567e+07
meta_neg_335	Procollagen 5-hydroxy-L-lysine	197.806	316.4	C7H13N3O3R2	4.02594e+07	140135075	1.77815e+08	3.81021e+07	3.76935e+07	7.89809e+07	7.60565e+07	1.27672e+08
meta_pos_2579	13-Hydroxy-6-(1-hydroxyethyl)-9-isopropyl-12,14-dimethyl-3-methylene-15-nonyl-1-oxa-4,7,10-triazacyclopentadecane-2,5,8,11-tetrone	522.346	794.9	C28H49N3O7	2.87769e+06	4.18286e+07	332831379	7.9864e+08	3.96883e+08	1.11109e+08	3.16052e+08	1034876429
meta_neg_816	Picrotin	309.096	515.8	C15H18O7	154991	204339	647184	193844	695893	786246	1.23819e+06	261003
meta_pos_1129	beta-Alanyl-L-arginine	246.152	725.9	C9H19N5O3	417414	1.60429e+06	2.05345e+06	1.64451e+06	3.02898e+06	2.22746e+06	2.19428e+06	2.45551e+06
meta_pos_2523	N?-{[(1S,3R,4R,5S)-1,3,4-trihydroxy-5-{[(phenylsulfonyl)acetyl]amino}cyclohexyl]carbonyl}-D-phenylalaninamide	502.161	412.8	C24H29N3O8S	1.2588e+06	970171	1.10218e+06	1.57084e+06	896722	1.09584e+06	1.60327e+06	283449
meta_pos_2285	19,20-epoxynovacine	441.201	626.2	C24H28N2O6	3134841858	238208407	5.2123e+08	3.23418e+08	1492137636	1615058874	1464461927	9.74633e+08
meta_pos_1783	Tomentin	346.036	139.6	C17H14O8	3.68937e+06	3.43783e+06	3.39745e+06	3.06355e+06	4.60906e+06	3.51489e+06	3.34637e+06	2.61743e+06
meta_pos_375	Loline	155.118	475.8	C8H14N2O	1.76245e+06	1.62467e+06	2.63469e+06	2.07673e+06	2.06115e+06	2.56833e+06	2.0565e+06	2.11255e+06
meta_pos_1221	Beta-D-Fructose 6-phosphate	260.022	615.2	C6H13O9P	738627	642103	737872	637980	704695	599388	515782	719305
meta_pos_1941	(4-amino-3-{[2-(1-pyrrolidinyl)ethyl]sulfanyl}thieno[2,3-c]isothiazol-5-yl)(phenyl)methanone	372.063	805.3	C18H19N3OS3	6.48144e+06	5.74659e+06	4.39344e+06	4.99419e+06	4.00369e+06	3.94875e+06	5.31084e+06	5.2717e+06
meta_pos_588	Paraxanthine	180.065	57	C7H8N4O2	6.41072e+06	4.22212e+06	3.54804e+06	1.21291e+07	1.93174e+06	1.28862e+06	1.44981e+06	3.44546e+06
meta_pos_2704	Tobramycin, deactivated 2'' phosphorylation, 6' N-acetylation	589.236	455.7	C20H40N5O13P	511606	391074	257117	76879.2	263643	370352	200768	78497.5
meta_pos_1168	Muramic acid	252.107	89.7	C9H17NO7	7.32291e+06	5.81142e+06	6.22178e+06	7.16071e+06	4.95683e+06	6.22243e+06	7.37105e+06	7.14336e+06
meta_neg_986	Trehalose	341.102	84.6	C12H22O11	5.35061e+07	8.32716e+07	5.53594e+07	6.44092e+07	7.01477e+07	5.18125e+07	6.67073e+07	5.42892e+07
meta_pos_761	Captopril	200.07	558.1	C9H15NO3S	505006	424186	533970	3.07745e+06	470478	266523	251329	462568
meta_neg_128	Phenylpropanoate	150.064	348.1	C9H10O2	1.63431e+06	2.37328e+07	1.27386e+06	5.39996e+06	1.06968e+06	4.30105e+06	4.9495e+06	1.25109e+06
meta_neg_1555	N-Desmethyl sildenafil (UK-103,320)	459.178	312.4	C21H28N6O4S	7.84687e+06	7.70857e+06	1.42117e+07	8.40218e+06	1.84263e+07	9.17736e+06	3.00912e+06	1.88591e+07
meta_pos_1094	6-Deoxy-5-ketofructose 1-phosphate	242.021	33.2	C6H11O8P	1.63098e+06	6.80811e+06	7.67893e+06	5.52933e+06	7.51493e+06	9.25641e+06	4.11502e+06	5.1077e+06
meta_pos_1752	AM3102	340.323	832.1	C21H41NO2	1.73421e+06	1.80853e+06	8.5078e+06	1.87389e+06	6.14869e+06	1.99352e+06	2.85983e+06	1.47333e+06
meta_neg_1210	Quetiapine	383.169	834.4	C21H25N3O2S	298888	626137	589730	579545	3.61655e+06	850523	4.16265e+06	3.44956e+06
meta_neg_1799	7-Deacetoxy-7-Oxokhivorin	523.228	555.3	C30H38O9	470126	379733	467823	133379	472978	271923	591691	169943
meta_pos_2043	Tylactone	394.242	719.5	C23H38O5	948837	962280	718797	759693	372482	1.22552e+06	1.20678e+06	889869
meta_neg_577	Glutamylglutamic acid	257.074	830.6	C10H16N2O7	297976	1.20989e+06	1.23889e+06	1.39493e+06	1.08912e+06	1.66367e+06	297968	1.11014e+06
meta_neg_2040	NCGC00385175-01!7-hydroxy-3-(2-oxochromen-7-yl)oxy-8-[2-oxo-7-[(2S,3R,4R,5R,6S)-3,4,5-trihydroxy-6-methyloxan-2-yl]oxychromen-8-yl]chromen-2-one	627.133	538.1	C33H24O13	1.04855e+06	859389	1.01112e+06	613019	890233	743222	612257	647216
meta_neg_241	D-Mannose	179.054	152.5	C6H12O6	7.70496e+07	5.9977e+07	3.4387e+07	1.71919e+07	3.86876e+06	1.25354e+07	1.42665e+07	1.30395e+07
meta_neg_860	N1-[1-(2-Phenylacetyl)-4-piperidyl]-2-phenylacetamide	317.164	502	C21H24N2O2	1.60736e+06	272855	1.79742e+06	1.09299e+06	729992	362027	269276	275808
meta_neg_1359	Leu-TyrMe-OH	416.158	485.5	C21H24N2O7	7.54074e+06	5.9387e+06	6.58643e+06	6.75659e+06	6.5662e+06	7.0245e+06	6.26316e+06	6.94948e+06
meta_neg_2110	3,5,7,15-tetraacetoxy-8-benzoyloxy-2-hydroxy-9,14-dioxojatropha-6(17),11E-diene	670.263	585.1	C35H42O13	880762	617358	244023	456418	220405	117994	255649	95457.2
meta_neg_115	DL-Glutamate	146.043	309.4	C5H9NO4	1.31459e+06	1.50007e+06	8.06226e+06	1.50778e+06	7.86946e+06	6.14616e+06	1.20648e+06	4.66554e+06
meta_neg_2151	Kaempferol-3-Galactoside-6''-Rhamnoside-3'''-Rhamnoside	721.198	568.5	C33H40O19	1.7252e+06	1.16953e+06	563463	717614	871862	1.14283e+06	1.7964e+06	1.30121e+06
meta_pos_1673	Palmitoyl Serinol	330.3	776.1	C19H39NO3	2.23892e+07	5.71954e+06	2.39522e+07	2.04186e+07	2.8077e+07	2.57147e+07	1.72906e+07	1.9212e+07
meta_neg_1034	jwh-018-d11	352.237	762.5	C24H12[2]H11NO	1.92525e+06	947100	2.07547e+06	902065	1.71666e+06	1.42738e+06	2.70111e+06	2.21933e+06
meta_pos_2765	Resiniferatoxin	629.256	706.6	C37H40O9	1111711	67841.8	114921	93048.1	926160	1.04252e+06	961918	180105
meta_pos_2081	Irigenin Trimethyl Ether	402.399	833.3	C21H22O8	7.30897e+06	1.32982e+07	1.47518e+07	9.05082e+06	5.65594e+06	1.44918e+07	1.88459e+07	5.10421e+06
meta_pos_67	Epsilon-caprolactam	114.092	421.9	C6H11NO	1.5037e+08	1.85791e+08	1.2448e+08	1.27108e+08	153641642	1.21645e+08	1.07448e+08	1.65528e+08
meta_neg_1565	Cocarboxylase	460.762	80	C12H19ClN4O7P2S	1.67827e+06	1.41346e+06	1.75622e+06	1.57752e+06	2.33035e+06	1.99801e+06	2.55807e+06	1.69102e+06
meta_pos_2774	Bis(beta-D-glucosyl) crocetin	635.267	716.5	C32H44O14	931413	133777	520089	618307	1.10048e+06	1.05345e+06	1.42733e+06	1.0945e+06
meta_neg_1168	Cnicin	377.154	622.4	C20H26O7	915121	578492	216268	567938	1.05946e+06	761977	209883	191741
meta_neg_261	Triethyl phosphate	182.071	823	C6H15O4P	1.57394e+06	4.05993e+06	7.0631e+06	4.58412e+06	3.86593e+06	4.86307e+06	2.95091e+06	672365
meta_neg_993	NCGC00381184-01_C15H20O9_	343.108	99.7	C15H20O9	3.53587e+08	3.2555e+08	2.92799e+08	3.32619e+08	3.58529e+08	3.0178e+08	2.91644e+08	3.09203e+08
meta_pos_2806	Maltotetraose	666.251	100.1	C24H42O21	817261	759648	4.96908e+06	6.11197e+06	5.18306e+06	5.22799e+06	4.96262e+06	790552
meta_neg_642	Dimethyl 4-methyl-5-phenyl-1H-pyrrole-2,3-dicarboxylate	272.085	105.9	C15H15NO4	976155	4.81764e+06	880167	662069	3.72344e+06	5.20707e+06	5.40999e+06	3.09133e+06
meta_pos_390	Buformin	157.133	632.3	C6H15N5	7.8145e+06	6.43688e+06	7.07905e+06	6.80983e+06	6.35136e+06	6.43379e+06	8.48193e+06	8.51001e+06
meta_pos_2779	Moxidectin	640.382	486.8	C37H53NO8	360568	1.01749e+06	1.02764e+06	513427	527005	708230	431675	566229
meta_pos_1557	(1-Pentyl-1H-indol-3-yl)(2,2,3,3-tetramethylcyclopropyl)methanone	311.221	698.6	C21H29NO	1.00638e+06	5.26308e+06	1.92848e+06	1.29295e+06	1.18459e+06	1.3458e+06	1.20224e+06	7.68677e+06
meta_pos_458	Beta-Tyrosine	164.066	407.4	C9H11NO3	6.95686e+07	1.28627e+07	1.10233e+07	3.35792e+06	2.88001e+06	3.13879e+06	1.31683e+07	1.83548e+07
meta_pos_2926	Balletetroside	871.306	488	C39H52O23	642540	461059	1.32805e+06	1.03122e+06	519729	1.51681e+06	518776	1.22706e+06
meta_pos_1728	MG(18_2(9Z,12Z)_0_0_0_0)[rac]	337.273	837.8	C21H38O4	1.29758e+07	1.43146e+07	1.43089e+07	0	1.55266e+07	1.89277e+07	2.50122e+07	2.18056e+07
meta_neg_1914	Nelfinavir	566.318	823.1	C32H45N3O4S	834294	1.58254e+06	5.26919e+06	310420	7.15794e+06	8.0669e+06	2.49302e+06	271118
meta_neg_1990	NCGC00169759-02![(2S,3R,4R,5S,6S)-2-[2-(3,4-dihydroxyphenyl)-5,7-dihydroxy-4-oxochromen-3-yl]oxy-3,5-dihydroxy-6-methyloxan-4-yl] 3,4,5-trihydroxybenzoate	599.096	107.1	C28H24O15	1.90583e+06	1.96439e+06	3.24875e+06	2.00094e+06	1.50258e+06	1.61504e+06	1.77834e+06	4.70097e+06
meta_pos_1026	Aceanthrenequinone	232.053	366.7	C16H8O2	1.82191e+06	239270	1.31567e+06	1.21164e+06	905202	263365	1.13116e+06	257646
meta_neg_1002	2-({[4-(6-methyl-1,3-benzothiazol-2-yl)phenyl]imino}methyl)phenol	344.101	376.6	C21H16N2OS	2.22041e+06	2.03719e+06	2.08106e+06	1.82361e+06	1.674e+06	1.54255e+06	1.91488e+06	1.85566e+06
meta_pos_726	Carmustine	195.995	566.7	C5H9Cl2N3O2	1.64146e+08	2.90339e+07	8.34654e+07	1.00169e+08	1.70593e+08	6.38012e+07	8.13626e+07	6.87239e+07
meta_pos_590	NP-003800	180.096	689	C10H15NO3	633093	680586	716342	1.19584e+06	660228	587417	359903	630130
meta_pos_2429	6-Hydroxy-1-(hydroxymethyl)-5-{2-[(4-methoxybenzyl)amino]-2-oxoethyl}-1,4a-dimethyldecahydro-2-naphthalenyl propylcarbamate	473.291	685.8	C27H42N2O6	449525	80755	508140	624944	454396	142153	488973	69607.7
meta_neg_1949	Diadinoxanthin A	582.418	480.2	C40H54O3	500256	518583	504155	476224	392914	450876	86510.6	481876
meta_pos_1721	Tenoxicam	337.02	104	C13H11N3O4S2	3.05823e+06	3.53923e+06	2.87403e+06	4.58531e+06	3.00041e+06	3.86675e+06	3.59742e+06	3.41939e+06
meta_pos_2147	LSM-1524	415.22	816.7	C24H30O6	7.1937e+07	2.8549e+07	6.54964e+07	1.70466e+08	1.12934e+08	9.72411e+06	6.7844e+07	4.50577e+07
meta_neg_175	2-Hydroxycinnamic acid	163.037	528.6	C9H8O3	5.13846e+07	5.67454e+07	5.11006e+07	4.07095e+07	4.21289e+07	4.71911e+07	5.10997e+07	4.48304e+07
meta_neg_559	NCGC00381254-01!(3Z)-3-[(4-hydroxyphenyl)methylidene]-2-methyl-6,7,8,8a-tetrahydropyrrolo[1,2-a]pyrazine-1,4-dione	253.104	528	C15H16N2O3	3.33565e+07	3.49599e+07	2.45941e+07	1.94076e+07	1.95187e+07	2.27418e+07	3.0257e+07	2.85631e+07
meta_neg_1279	AB-FUBINACA metabolite 2B	397.128	302.3	C20H19FN4O4	778430	937436	856017	967023	547277	627234	162504	173350
meta_pos_2409	17-phenyl trinor PGF2alpha cyclohexyl amide	469.31	826.3	C29H43NO4	1.34375e+06	1.28696e+06	3.30363e+06	572035	2.25147e+06	2.40948e+06	3.80003e+06	3.21644e+06
meta_pos_2443	Ulipristal	476.284	819.5	C30H37NO4	5.42848e+06	1.14725e+07	1.33343e+07	4.79774e+06	4.26051e+06	1.18209e+07	4.72889e+06	1.096e+07
meta_pos_2707	DescladinoseAzithromycin	590.407	528.7	C30H58N2O9	303061	665887	906032	283556	576443	870549	397562	378894
meta_neg_2081	MLS001333694-01!PANCURONIUM BROMIDE	650.362	791.8	[C35H60BrN2O4]+	56957.5	596110	1.80363e+06	1.02658e+06	675483	797037	2.29555e+06	1.4488e+06
meta_pos_2375	Oxytetracycline	461.159	392.8	C22H24N2O9	110674	456992	92761	371856	463303	147786	88361.4	437716
meta_neg_518	3-Methoxy-5-pentyl-2-prenylphenol	243.175	718.8	C17H26O2	1.31009e+07	1.48144e+07	1.42643e+07	1.68842e+07	1.24549e+07	3.11007e+06	2.75453e+06	1.51635e+07
meta_pos_1922	Cholesterol	369.349	788.2	C27H46O	7.47687e+08	2.07834e+07	5.95367e+06	1.13456e+07	6.86005e+07	3.29912e+07	2.13312e+07	394230
meta_neg_463	D-Arabinose-5-phosphate	229.104	623	C5H11O8P	3.51747e+06	2.86669e+06	3.07008e+06	3.7886e+06	6.47225e+06	5.03384e+06	4.45111e+06	6.08213e+06
meta_pos_2263	NP-013296	438.165	248.9	C25H26O7	6.17209e+06	7.65516e+06	8.97209e+06	9.03003e+06	5.79718e+06	9.21446e+06	6.78089e+06	3.9891e+06
meta_pos_782	Simazine	202.086	483.2	C7H12ClN5	1.09e+06	781151	301694	911124	761045	1.18284e+06	325786	277150
meta_neg_1500	Cyanidin 3-glucoside	449.1	526.2	C21H21O11	1.98623e+06	2.25532e+06	1.84438e+06	1.56198e+06	1.57138e+06	1.81866e+06	1.52316e+06	1.48424e+06
meta_pos_2040	G-1	394.04	104.8	C21H18BrNO3	939575	296403	1.13365e+06	1.20662e+06	299182	281709	1.14061e+06	1.22794e+06
meta_pos_900	FOSFOSAL	217.998	570	C7H7O6P	772399	4.15047e+06	4.10259e+06	4.04895e+06	985666	5.00003e+06	902677	1.01706e+06
meta_neg_1570	NCGC00381226-01_C20H30O12_Hexopyranoside, 3,4-dimethoxyphenyl 6-O-(6-deoxy-alpha-L-mannopyranosyl)-	462.172	625.1	C20H30O12	1.43634e+07	370568	1.0081e+06	428984	6.83433e+06	7.52374e+06	7.76938e+06	4.96808e+06
meta_neg_743	Prunasin	295.098	186.9	C14H17NO6	1.66776e+06	1.07431e+06	1.27082e+07	1.72374e+06	2.23911e+06	8.92111e+06	5.89921e+06	5.03056e+06
meta_pos_2465	Kanamycin	485.243	489	C18H36N4O11	8.13865e+06	1.54482e+07	9.99663e+06	5.64823e+06	3.68608e+06	5.20499e+06	5.823e+06	1.18586e+06
meta_neg_924	Asterric acid_120092	329.067	90.7	C17H16O8	2.03789e+06	1.6085e+06	2.43989e+06	2.80181e+06	1.92605e+06	1.72028e+06	1.96097e+06	2.23418e+06
meta_pos_430	S-Allylcysteine	161.05	70.3	C6H11NO2S	4.36048e+06	2.15802e+06	4.91976e+06	1.9075e+06	1.89114e+06	2.28144e+06	1.16927e+06	1.98232e+06
meta_neg_1358	Puerarin	416.122	436.5	C21H20O9	1.4066e+06	4.17871e+06	2.71382e+06	1.0292e+06	1.16249e+06	1.48086e+06	1.02631e+06	1.51676e+06
meta_pos_2184	Ginkgolide C	423.124	581.3	C20H24O11	638725	832325	1.056e+06	31815.6	29807.9	43354.5	434965	23763.8
meta_pos_488	2-Fluoromethamphetamine	167.112	731.7	C10H14FN	743608	672608	538989	2.56088e+06	624849	477832	2.13543e+06	530382
meta_pos_266	Ectoine	143.081	101.6	C6H10N2O2	6.4297e+06	2.01959e+07	3.60102e+06	6.8039e+06	2.08194e+07	4.38604e+06	4.63945e+06	8.97003e+06
meta_pos_32	L-Serine	105.043	762.5	C3H7NO3	5.45726e+07	1.26501e+07	7.84781e+06	1.05169e+07	7.36048e+07	1.55154e+07	7.57146e+07	1.57148e+07
meta_neg_1224	fipronil-desulfinyl	386.969	101	C12H4Cl2F6N4	2.70176e+06	2.34664e+06	7.4855e+06	8.02316e+06	9.97751e+06	1.48585e+06	2.64705e+06	9.15312e+06
meta_pos_1564	PQQ	313.003	160.2	C14H6N2O8	2.02664e+06	1.59562e+06	2.39528e+06	2.11502e+06	2.30598e+06	2.42667e+06	2.04613e+06	2.06441e+06
meta_neg_1966	_130146	589.13	303.9	C31H26O12	98601.4	315562	355888	342657	454471	195109	147013	181425
meta_pos_477	Perillic acid	166.098	694.2	C10H14O2	1.85221e+06	780836	2.00689e+06	2.37563e+06	1.01274e+07	786807	851720	793880
meta_neg_168	4-Trifluoromethylphenol	162.028	398.5	C7H5F3O	7.41967e+06	2.25217e+06	1.29907e+07	1.69558e+06	8.41901e+06	5.28531e+06	5.23427e+06	7.13049e+06
meta_pos_2887	Zeaxanthin-myristate	778.633	80.6	C54H82O3	1.96456e+06	824956	744554	2.02558e+06	1.95014e+06	2.15522e+06	2.30626e+06	1.47613e+06
meta_neg_1337	Sorbitan monostearate	411.316	777.7	C24H46O6	863446	995591	666223	674790	620340	105292	151895	121436
meta_pos_2019	Lubiprostone	390.21	549.9	C20H32F2O5	282661	498874	195407	626320	179667	646397	442607	436691
meta_pos_116	5-Hydroxypyrazinamide	123.04	71	C5H5N3O	2.93047e+08	2.60544e+08	2.73474e+08	2.60517e+08	4.54433e+08	467247566	4.09107e+08	4.39488e+08
meta_pos_740	DL-Dopa	197.993	488.4	C9H11NO4	9.89814e+06	2.36867e+06	1.33962e+07	2.68546e+06	1.6504e+07	1.95755e+06	2.1515e+06	9.77085e+06
[truncated: 3,273 more rows]

## Sheet: pos-2952
Metabolites in positive mode of LC-MS
metaID	name	mz	rt	formula	CK.1	CK.2	CK.3	CK.4	HU.1	HU.2	HU.3	HU.4
meta_1	2-Pyrrolidinone	100.076	100	C5H9NO	5.47846e+06	3.67449e+06	6.62218e+06	3.42994e+06	4.96097e+06	9.43248e+06	825800	1.13419e+06
meta_2	Triethylamine	102.128	103.4	C6H15N	2.00874e+06	1.99966e+06	2.0602e+06	2.13609e+06	1.70051e+06	8.01203e+06	1.86343e+06	1.92638e+06
meta_3	Hexylamine	102.128	140.8	C6H15N	2.35979e+06	1.07986e+07	2.12104e+06	1.64772e+06	1.70964e+06	9.292e+06	2.17931e+06	1.02191e+07
meta_4	1-Aminocyclopropanecarboxylic acid	102.055	173	C4H7NO2	3.48955e+07	7.83018e+06	2.35202e+07	6.84483e+06	3.54433e+07	2.31214e+07	6.93425e+06	6.3946e+06
meta_5	1-Aminocyclopropane-1-carboxylate	102.055	287.1	C4H7NO2	3.52842e+07	4.0671e+07	2.55687e+07	3.90254e+07	2.20757e+07	3.30207e+07	2.79774e+07	4.85498e+07
meta_6	5-Aminopentanal	102.091	361.5	C5H11NO	1.15859e+07	8.9037e+06	2.59675e+07	8.97217e+06	2.08041e+07	1.2981e+07	1.43367e+07	8.21655e+06
meta_7	Isovaleric acid	102.033	403.8	C5H10O2	2.53291e+08	1.24835e+09	1.54473e+09	2.57186e+08	2.56026e+08	9.92446e+08	8.3138e+08	2.71162e+08
meta_8	Betaine aldehyde	102.091	441.3	C5H12NO	8.08156e+06	1.54833e+07	1.41371e+07	1.78527e+07	7.99477e+06	2.39556e+07	3.99983e+07	1.31129e+07
meta_9	2-Methyl-3-oxopropanoic acid	102.034	452.3	C4H6O3	2.22213e+08	2.26318e+08	2.0337e+08	2.10275e+08	6.31636e+09	5.37223e+08	1.155e+09	7.67506e+08
meta_10	2-Ketobutyric acid	102.055	492.6	C4H6O3	3.14917e+07	3.17165e+07	2.44792e+07	5.18904e+06	1.63127e+07	1.5851e+07	1.50895e+07	4.95044e+06
meta_11	2-Iminobutanoate	102.055	571.4	C4H7NO2	1.18274e+07	2.81707e+06	3.43048e+06	1.79552e+07	1.29886e+07	1.63753e+07	3.39606e+07	2.13942e+07
meta_12	Ethylmethylacetic acid	102.128	671.1	C5H10O2	2.93032e+06	1.60522e+06	2.68774e+06	2.98361e+06	1.58802e+06	1.94228e+06	1.53459e+06	1.8614e+06
meta_13	Cadaverine	102.055	679.3	C5H14N2	1.98555e+06	8.96639e+06	1.50617e+07	9.74178e+06	8.24809e+06	8.50518e+06	9.79289e+06	1.06788e+07
meta_14	2-Aminobut-2-enoate	102.055	698.2	C4H7NO2	1.21408e+07	1.09519e+07	2.4098e+06	1.65994e+07	4.0525e+07	1.41855e+07	1.25029e+07	1.55576e+07
meta_15	(R)-Methylmalonate semialdehyde	102.022	72	C4H6O3	3.97663e+06	7.56701e+07	6.80976e+07	3.66993e+06	5.77363e+06	7.01596e+07	5.17834e+06	7.66343e+07
meta_16	Acetoacetic acid	103.039	136.7	C4H6O3	7.60633e+07	2.75026e+07	2.26017e+07	2.02064e+07	2.02787e+07	1.57537e+07	2.25152e+07	2.21601e+07
meta_17	Succinic acid semialdehyde	103.039	31.9	C4H6O3	2.74093e+07	1.36419e+07	2.3123e+07	1.40822e+07	5.09424e+06	1.07215e+06	4.40723e+06	4.54204e+06
meta_18	Diethylamine	103.087	83.7	C4H10N2O	1.03964e+07	1.50037e+07	1.05441e+07	6.3208e+06	6.7242e+06	6.57129e+06	8.31289e+06	6.3062e+06
meta_19	Benzamidine	103.059	89.8	C7H8N2	3.77787e+06	2.10599e+06	2.98233e+06	3.1528e+06	2.75764e+06	2.98368e+06	2.29698e+06	3.14854e+06
meta_20	gamma-Aminobutyric acid	104.108	107.6	C4H9NO2	6.2518e+08	5.65044e+08	7.76551e+08	7.59039e+08	8.3891e+08	7.8208e+08	7.55294e+08	5.9833e+08
meta_21	2-Aminoisobutyric acid	104.071	150.6	C4H9NO2	1.17371e+07	1.41107e+07	2.19918e+07	1.07669e+07	1.94633e+07	1.12345e+07	1.85462e+07	1.77822e+07
meta_22	Choline	104.108	153.8	C5H14NO	5.77358e+07	1.02495e+07	8.20264e+07	1.08269e+08	1.44498e+07	1.15387e+07	5.1109e+07	6.32896e+07
meta_23	(R)-b-aminoisobutyric acid	104.071	164.7	C4H9NO2	1.1887e+07	8.09705e+06	9.32246e+06	8.35797e+06	1.33654e+07	7.60442e+06	1.49192e+07	2.31014e+07
meta_24	D-alpha-Aminobutyric acid	104.071	198.3	C4H9NO2	7.78873e+06	1.54982e+07	1.10684e+07	1.84956e+07	1.79088e+07	2.31989e+07	1.71803e+07	6.93088e+06
meta_25	Tetrahydrothiophene sulfoxide	104.03	410.5	C4H8OS	2.29922e+07	4.61471e+06	4.37088e+06	4.12699e+06	4.393e+06	1.50557e+07	2.36319e+07	1.83238e+07
meta_26	Dimethylglycine	104.071	520.2	C4H9NO2	9.3258e+06	6.0177e+06	5.28284e+06	7.1233e+06	7.78304e+06	4.49649e+06	9.71444e+06	4.12676e+06
meta_27	2-Aminomalonate semialdehyde	104.03	737.7	C3H5NO3	1.95689e+07	6.53224e+06	3.08951e+07	3.47172e+07	7.83057e+06	2.44778e+07	9.06017e+07	3.41018e+07
meta_28	Hydroxypyruvic acid	104.107	86.5	C3H4O4	1.00403e+10	9.17698e+09	8.59469e+09	1.07544e+10	1.21777e+10	1.16111e+10	12344943177	1.06542e+10
meta_29	3-Aminoisobutanoic acid	104.071	89.5	C4H9NO2	1.16536e+08	9.96693e+07	1.12827e+08	9.42789e+07	1.20288e+08	1.28873e+08	1.10709e+08	1.15053e+08
meta_30	Alpha-Hydroxyisobutyric acid	105.111	107.8	C4H8O3	4.81046e+06	2.33701e+07	3.43256e+07	8.32275e+06	3.93916e+07	3.64085e+07	3.70057e+07	6.554e+06
meta_31	METHIONAL	105.034	495.9	C4H8OS	4.10368e+06	3.47419e+06	4.05149e+06	4.27354e+06	7.87943e+06	7.02228e+06	7.17305e+06	6.62466e+06
meta_32	L-Serine	105.043	762.5	C3H7NO3	5.45726e+07	1.26501e+07	7.84781e+06	1.05169e+07	7.36048e+07	1.55154e+07	7.57146e+07	1.57148e+07
meta_33	2-Phenylethanol	105.07	762.6	C8H10O	7.22965e+06	7.46117e+06	7.63017e+06	1.31423e+07	9.39418e+06	1.47624e+07	8.66396e+06	1.2542e+07
meta_34	(R)-3-Hydroxybutyric acid	105.055	97.1	C4H8O3	3.6361e+06	3.59094e+06	3.92964e+06	1.25535e+07	4.8515e+06	5.52698e+06	4.56576e+06	4.97243e+06
meta_35	3-Methylthiopropanamine	106.065	402.6	C4H11NS	2.32827e+06	2.45044e+06	2.11486e+06	1.61297e+06	1.4853e+06	628078	1.92457e+06	2.13022e+06
meta_36	Diethanolamine	106.086	83.7	C4H11NO2	7.94896e+06	7.9074e+06	6.72383e+06	1.61558e+07	8.24188e+06	1.04459e+07	2.15179e+07	1.18638e+07
meta_37	Benzaldehyde	107.049	758.1	C7H6O	1.13755e+07	8.3579e+06	1.43255e+07	1.80676e+07	1.38651e+07	1.17645e+07	1.25518e+07	1.02966e+07
meta_38	m-Xylene	107.086	817.3	C8H10	7.84779e+06	1.61245e+06	2.36826e+07	8.00312e+06	1.30136e+07	1.9807e+06	1.78283e+06	7.11743e+06
meta_39	Benzylamine	108.081	377.8	C7H9N	4.17544e+07	3.76688e+07	5.55957e+06	1.85064e+07	2.50175e+07	5.85141e+06	1.40225e+07	5.82287e+06
meta_40	ortho-Toluidine	108.081	389.4	C7H9N	2.86922e+06	1.01874e+07	3.09502e+06	1.38807e+07	1.41282e+07	3.3047e+06	1.98258e+07	2.64807e+06
meta_41	Quinone	109.028	100.1	C6H4O2	1.64241e+08	1.64756e+08	1.67422e+08	1.66558e+08	1.75888e+08	1.83235e+08	1.68433e+08	1.66094e+08
meta_42	m-Cresol	109.102	263.8	C7H8O	1.26297e+07	3.16141e+06	3.42953e+06	2.93972e+07	1.48951e+07	4.9831e+06	4.73555e+06	2.24563e+07
meta_43	2-Aminomethylpyrimidine (hydrochloride)	109.065	32	C5H7N3	1.72941e+07	1.24659e+07	8.67235e+06	8.26284e+06	3.76049e+06	3.14754e+06	4.24218e+06	8.29168e+06
meta_44	para-Phenylenediamine	109.076	32	C6H8N2	2.32952e+06	1.65541e+06	7.62379e+06	2.02994e+06	3.87944e+06	3.14754e+06	1.77578e+06	4.07931e+06
meta_45	p-Cresol	109.065	678.9	C7H8O	5.5218e+06	4.54758e+06	4.45925e+06	4.96947e+06	4.27815e+06	4.84937e+06	4.63389e+06	5.00499e+06
meta_46	2-Aminophenol	110.06	36.5	C6H7NO	3.95483e+07	4.82684e+07	2.4321e+07	3.26427e+07	2.97501e+07	4.22407e+07	2.15907e+07	2.43614e+07
meta_47	4-Chloroaniline	110.009	71	C6H6ClN	6.26937e+07	5.47903e+07	6.05352e+07	5.74559e+07	9.94954e+07	1.08817e+08	9.296e+07	9.48007e+07
meta_48	Hydroquinone	110.019	765	C6H6O2	3.3299e+08	1.48074e+09	8.11234e+08	2.08229e+09	1.16267e+09	3.30347e+08	2.79453e+08	2.88128e+08
meta_49	(E,E)-hepta-2,4-dienal	110.071	80.6	C7H10O	5.24507e+07	5.08185e+07	5.35811e+07	5.47108e+07	5.83752e+07	5.80078e+07	5.61248e+07	5.2738e+07
meta_50	4-Aminophenol	110.06	97	C6H7NO	2.81663e+07	3.15274e+07	1.96612e+07	2.82407e+07	1.98778e+07	2.1312e+07	2.44909e+07	2.44639e+07
meta_51	5-Methyl-2-furancarboxaldehyde	111.044	101.7	C6H6O2	1.1896e+07	3.3957e+07	2.80879e+07	2.58447e+07	2.92735e+07	3.58943e+07	1.11494e+07	2.83008e+07
meta_52	(plusmn)-Furaneol	111.039	379.6	C6H8O3	5.58513e+07	1.76989e+08	1.41037e+08	7.74354e+07	6.42102e+07	5.70323e+07	5.30835e+07	9.07771e+07
meta_53	Catechol	111.019	832.5	C6H6O2	7.93795e+09	0	1.62982e+09	0	0	8.70039e+09	0	8.61923e+09
meta_54	N-Vinyl-2-pyrrolidone	112.076	34.8	C6H9NO	2.47665e+07	2.85602e+07	1.95854e+07	1.70106e+07	4.7321e+06	1.45167e+07	3.29693e+06	1.79105e+07
meta_55	Cytosine	112.05	51.1	C4H5N3O	3.40871e+06	3.28955e+06	3.13195e+06	4.25985e+06	2.73528e+06	3.21925e+06	1.16016e+07	6.87566e+06
meta_56	(Aminomethyl)phosphonate	112.017	615.7	CH5NO3P	2.07747e+07	1.49584e+08	6.97647e+07	1.90243e+07	7.77481e+07	9.17559e+07	7.96555e+07	1.97692e+07
meta_57	Monomethyl sulfate	111.985	65.7	CH4O4S	1.77685e+06	1.67356e+07	2.24727e+06	1.43585e+07	3.23363e+06	2.19825e+06	1.38782e+07	3.9788e+06
meta_58	Histamine	112.087	73.4	C5H9N3	3.89746e+06	5.27906e+06	4.68014e+06	4.68818e+06	3.81182e+06	8.27541e+06	3.4131e+06	4.15533e+06
meta_59	Pyrrole-2-carboxylic acid	111.519	747.2	C5H5NO2	3.53743e+07	2.58247e+07	1.08449e+08	2.07337e+07	6.95537e+07	2.20199e+07	9.15905e+07	3.80478e+08
meta_60	3-Furoic acid	113.024	125	C5H4O3	5.28735e+06	2.18338e+07	5.43562e+06	4.90476e+06	2.46108e+07	2.35872e+07	2.41469e+07	5.28924e+06
meta_61	2-Furoate	113.023	185.7	C5H4O3	6.67609e+06	3.56139e+07	2.42978e+07	6.53485e+06	1.7287e+07	1.27881e+07	2.14963e+07	3.41228e+07
meta_62	Creatinine	113.06	34.8	C4H7N3O	5.29011e+07	4.51655e+07	2.77919e+07	2.21639e+07	9.21805e+07	4.82697e+07	2.69144e+07	3.90725e+07
meta_63	Citraconic acid	113.018	478.1	C5H6O4	1.37363e+07	1.98653e+07	2.07452e+07	3.10086e+07	1.51522e+07	8.50317e+06	9.8299e+06	4.90706e+06
meta_64	1-Pyrroline-2-carboxylic acid	114.055	135.4	C5H7NO2	1.33184e+08	4.86535e+07	3.34238e+07	1.44448e+08	4.41041e+07	1.09171e+08	1.20822e+07	3.83319e+07
meta_65	1-Pyrroline-5-carboxylic acid	114.055	241.5	C5H7NO2	7.2651e+06	4.91523e+07	3.13664e+07	3.16575e+07	2.86467e+07	7.81497e+06	8.31518e+06	3.92575e+07
meta_66	Iminoaspartic acid	114.017	33.2	C4H5NO4	8.41732e+06	9.4045e+06	9.79812e+06	8.89668e+06	9.68448e+06	9.17052e+06	9.12314e+06	8.22593e+06
meta_67	Epsilon-caprolactam	114.092	421.9	C6H11NO	1.5037e+08	1.85791e+08	1.2448e+08	1.27108e+08	1.53642e+08	1.21645e+08	1.07448e+08	1.65528e+08
meta_68	(S)-1-Pyrroline-5-carboxylate	114.055	669.8	C5H7NO2	1.17412e+07	1.18003e+07	1.96086e+07	3.34266e+07	1.82309e+07	3.54694e+07	1.20478e+07	2.96128e+07
meta_69	(3-amino-1H-1,2,4-triazol-5-yl)methanol	114.055	811.9	C3H6N4O	1.41951e+07	1.56683e+07	1.15036e+07	6.75409e+06	1.37949e+07	2.89907e+07	2.44817e+07	2.20877e+07
meta_70	L-Prolinamide	115.087	120.4	C5H10N2O	7.84583e+06	7.72821e+06	8.62155e+06	7.32142e+06	7.37236e+06	9.78137e+06	8.76171e+06	3.27172e+06
meta_71	Dihydrouracil	115.04	222.1	C4H6N2O2	3.47373e+07	2.41847e+07	4.18876e+06	1.4318e+07	1.89686e+07	1.75629e+07	1.8768e+07	2.05771e+07
meta_72	Di-2-propenyl sulfide	115.054	401	C6H10S	1.79101e+06	6.28328e+06	1.94645e+06	2.06627e+06	3.77107e+07	1.31492e+06	2.32154e+06	2.11303e+06
meta_73	Oxalureate	115.012	71	C3H4N2O4	9.27821e+06	554615	584956	5.45808e+06	1.02112e+06	5.64672e+06	743119	4.936e+06
meta_74	(S)-5-Hydroxymethyl-2[5H]-furanone	115.039	818.3	C5H6O3	8.46444e+06	8.90154e+06	7.78597e+06	1.14208e+06	4.4049e+06	4.82548e+06	882144	782028
meta_75	L-Proline	116.071	316.9	C5H9NO2	7.9788e+06	2.36442e+07	2.98247e+07	2.33711e+07	3.12891e+07	2.68436e+07	3.18055e+07	4.52572e+07
meta_76	Fumaric acid	116.107	33.5	C4H4O4	1.47997e+07	1.42498e+07	1.44526e+07	1.35897e+07	1.15212e+07	1.13204e+07	1.68573e+07	1.38794e+07
meta_77	5-Hydroxyindole	116.043	34.9	C8H7NO	1.09612e+07	5.25069e+06	3.46855e+06	2.05948e+06	3.29797e+06	1.61385e+06	1.29178e+06	2.56392e+06
meta_78	1-AMINOCYCLOBUTANE CARBOXYLIC ACID	116.07	597.4	C5H9NO2	1.69163e+07	1.88783e+07	1.90824e+07	2.11657e+07	3.21323e+06	1.49611e+07	1.66374e+07	1.27745e+07
meta_79	Glutarate semialdehyde	117.055	100.2	C5H8O3	1.38327e+08	1.31847e+08	5.38851e+07	2.88374e+07	3.09188e+07	3.5862e+07	2.89046e+07	2.96504e+07
meta_80	Levulinic acid	117.102	109.2	C5H8O3	2.03189e+07	2.35545e+07	2.50125e+07	2.95446e+07	2.66648e+07	2.27993e+07	2.40129e+07	4.00021e+07
meta_81	Deoxyribose	117.055	209.3	C5H10O4	5.74744e+06	5.34891e+06	4.27737e+07	3.83017e+06	1.00642e+07	8.06467e+06	1.30206e+07	7.32973e+06
meta_82	Caproic acid	117.091	394.9	C6H12O2	2.37279e+06	2.13251e+06	1.97201e+06	1.6773e+06	2.34917e+06	2.5402e+06	2.54927e+06	2.16655e+06
meta_83	alpha-Ketoisovaleric acid	117.057	402.5	C5H8O3	2.18515e+07	2.23659e+07	2.14526e+07	2.06655e+07	2.17802e+07	2.27479e+07	2.0671e+07	2.0788e+07
meta_84	Guanidoacetic acid	117.055	49.8	C3H7N3O2	3.90035e+07	4.55836e+07	1.71068e+07	3.47718e+07	7.05067e+07	2.33726e+07	1.24769e+07	1.62823e+07
meta_85	L-Aspartate-semialdehyde	118.049	136.1	C4H7NO3	9.24446e+07	2.67374e+07	1.28346e+07	5.84801e+07	5.03516e+07	3.19208e+07	2.69598e+07	5.54463e+07
meta_86	L-Valine	118.085	190.8	C5H11NO2	3.30403e+06	3.07196e+06	9.43134e+06	7.12321e+06	3.28786e+06	2.48044e+06	8.12941e+06	1.70225e+07
meta_87	Acetylglycine	118.049	222.6	C4H7NO3	4.71602e+06	4.24034e+06	4.06756e+06	1.45274e+07	2.2186e+07	1.86563e+07	1.94994e+07	1.63103e+07
meta_88	L-2,4-diaminobutyric acid	118.065	328.5	C4H10N2O2	4.47849e+06	4.56662e+06	3.34438e+06	4.2628e+06	2.86734e+06	5.2175e+06	5.67763e+06	4.4067e+06
meta_89	Homocysteine	118.028	33.3	C4H9NO2S	1.85458e+06	2.29049e+06	2.47206e+06	2.52526e+06	1.96296e+06	2.84841e+06	2.03222e+06	2.64871e+06
meta_90	5-Hydroxypentanoic acid	118.065	33.2	C5H10O3	1.67541e+07	1.268e+07	1.54614e+07	1.40499e+07	1.34197e+07	1.26027e+07	1.06096e+07	1.48188e+07
meta_91	Indole	118.066	403.2	C8H7N	1.76613e+08	1.85767e+08	1.82936e+08	1.92057e+08	1.94242e+08	2.02724e+08	1.78803e+08	1.94665e+08
meta_92	Betaine	118.086	418.9	C5H11NO2	8.74816e+06	8.86229e+06	8.68154e+06	7.88438e+06	2.68313e+06	2.69375e+06	7.66378e+06	1.06944e+07
meta_93	4-Methylaminobutyrate	118.086	670.4	C5H11NO2	2.69722e+06	2.29649e+06	1.26812e+07	7.14017e+06	3.48379e+06	1.55309e+07	7.40771e+06	5.05137e+06
meta_94	3`-Aminoacetophenone	118.064	775.7	C8H9NO	2.81955e+06	2.28301e+06	2.63159e+06	1.23648e+07	1.43415e+07	1.32596e+07	1.93178e+07	2.87675e+06
meta_95	2-Methylserine	119.049	160.1	C4H9NO3	3.51527e+07	2.8755e+07	3.89235e+07	3.59185e+07	4.53678e+07	4.01029e+07	4.18429e+07	3.7077e+07
meta_96	MEG (sulfate)	119.049	782.3	C3H9N3S	2.89942e+06	4.72274e+06	1.82669e+06	1.0925e+06	4.81531e+06	7.64749e+06	5.89303e+06	3.50032e+06
meta_97	2,3,5,6-Tetramethylpyrazine	119.09	92.6	C8H12N2	5.88943e+07	6.51846e+07	5.80351e+07	5.789e+07	9.08551e+07	8.46532e+07	9.02587e+07	9.92439e+07
meta_98	L-Threonine	120.065	109	C4H9NO3	4.72554e+06	1.90723e+07	1.86654e+07	1.85348e+07	1.21304e+07	5.49849e+06	1.18268e+07	5.19263e+06
meta_99	L-Homoserine	120.065	122.8	C4H9NO3	1.29629e+07	1.31115e+07	1.47718e+07	1.33257e+07	1.21844e+07	2.71225e+07	1.14248e+07	9.66105e+06
meta_100	indoline	120.081	328.6	C8H9N	1.23237e+08	1.13268e+08	1.29924e+08	1.12879e+08	1.63062e+08	1.74182e+08	1.73691e+08	1.46579e+08
meta_101	Tyramine	120.076	403.8	C8H11NO	5.14014e+06	5.77242e+06	5.67356e+06	1.38214e+06	5.78106e+06	5.53158e+06	5.85097e+06	5.53818e+06
meta_102	Styrene Oxide	120.047	71.5	C8H8O	1.77008e+06	1.78972e+06	1.04124e+06	1.17405e+06	4.28206e+06	2.59897e+06	1.10147e+06	1.00164e+06
meta_103	3-aci-Nitropropanoate	120.023	73	C3H5NO4	977317	1.89546e+07	1.03164e+06	3.00915e+06	1.81479e+06	1.55611e+07	1.32061e+07	1.63697e+07
meta_104	L-Cysteine	120.981	136.8	C3H7NO2S	2.08704e+07	1.95303e+07	4.56755e+07	2.08075e+07	1.95675e+07	3.19013e+07	1.90211e+07	2.07173e+07
meta_105	4-Methylbenzaldehyde	121.065	159.7	C8H8O	1.24694e+07	7.67968e+06	1.00788e+07	1.10678e+07	1.01521e+07	1.03554e+07	1.11328e+07	9.6109e+06
meta_106	Phenylacetaldehyde	120.981	72.4	C8H8O	9.76329e+06	9.55572e+06	9.26416e+06	9.98396e+06	1.03207e+07	1.00426e+07	8.62309e+06	2.45076e+07
meta_107	2,4-Diaminoanisole	121.069	88.2	C7H10N2O	5.33002e+06	5.04982e+06	5.59251e+06	5.5358e+06	5.69781e+06	1.21255e+06	4.9265e+06	4.96294e+06
meta_108	4-Hydroxybenzaldehyde	122.081	105.3	C7H6O2	3.69763e+06	3.56715e+06	1.51197e+06	2.02357e+06	2.76151e+06	1.75498e+06	3.12111e+06	1.41432e+06
meta_109	4-Methylbenzyl alcohol	122.068	145.7	C8H10O	1.14475e+06	3.66217e+06	3.33774e+06	1.12144e+06	3.18252e+06	1.16678e+07	1.30932e+06	4.47349e+07
meta_110	Benzamide	122.06	286.5	C7H7NO	1.08167e+07	8.50475e+06	8.66064e+06	1.85712e+06	1.7817e+06	8.01739e+06	1.79919e+06	1.14298e+07
meta_111	(S)-1-Phenylethanol	122.071	86.5	C8H10O	1.37435e+07	1.07334e+07	1.30186e+07	1.1237e+07	1.36829e+07	1.34739e+07	1.46065e+07	1.32762e+07
meta_112	Niacinamide	123.055	139.6	C6H6N2O	8.5395e+07	7.90328e+07	6.03088e+07	7.83565e+07	5.91607e+07	6.25045e+07	6.28922e+07	7.14626e+07
meta_113	Benzoate	123.044	159.7	C7H6O2	1.12077e+08	8.98242e+07	1.08667e+08	1.10554e+08	1.10742e+08	1.06457e+08	1.16823e+08	1.05864e+08
meta_114	Desmethyl-betahistine(2-(2-aminoethyl)pyridine)	123.092	462.8	C7H10N2	3.57506e+06	3.35606e+06	2.69785e+06	2.17647e+06	3.30413e+06	2.44577e+06	2.33442e+06	1.92469e+06
meta_115	Imidazolepropionic acid	123.049	464.6	C6H8N2O2	2.15718e+07	5.96066e+07	3.16489e+07	1.36026e+07	4.88153e+07	1.23624e+08	8.48892e+07	4.17367e+07
meta_116	5-Hydroxypyrazinamide	123.04	71	C5H5N3O	2.93047e+08	2.60544e+08	2.73474e+08	2.60517e+08	4.54433e+08	4.67248e+08	4.09107e+08	4.39488e+08
meta_117	1,2,3,4-Tetramethyl-1,3-cyclopentadiene	123.117	762.6	C9H14	1.011e+07	1.35004e+07	1.98432e+07	1.42278e+07	1.37622e+07	1.31635e+07	1.24745e+07	1.41581e+07
meta_118	ortho-Anisidine	124.076	34.8	C7H9NO	1.40176e+07	1.23682e+07	6.59352e+07	9.38252e+06	1.27939e+07	9.98377e+06	7.91316e+06	1.03025e+07
meta_119	Isonicotinic acid	124.04	407.6	C6H5NO2	1.04321e+08	7.85869e+07	7.04569e+07	4.60994e+07	1.27006e+08	1.38957e+08	5.381e+07	3.79368e+07
meta_120	3-Hydroxybenzyl alcohol glucoside	124.087	813	C7H8O2	9.95039e+06	8.80031e+07	4.94086e+07	6.19648e+07	1.12973e+07	9.63347e+06	3.68035e+07	6.0843e+07
meta_121	Guaiacol	125.06	103	C7H8O2	2.50617e+07	1.63837e+07	1.34317e+07	4.16568e+07	1.37007e+07	3.94189e+06	4.12244e+06	4.04948e+06
meta_122	Ciliatine	125.023	32	C2H8NO3P	6.97159e+06	1.24279e+06	1.01465e+07	1.5969e+06	1.09754e+07	5.85461e+06	1.33691e+07	1.42815e+07
meta_123	4,6-Dimethyl-2(1H)-pyrimidinone	125.071	33.9	C6H8N2O	5.30458e+06	3.50681e+06	1.65737e+07	2.01432e+07	3.85022e+06	1.70336e+07	3.20238e+06	1.86133e+07
meta_124	1-Methylhistamine	125.096	34.8	C6H11N3	9.79724e+06	3.50681e+06	9.56892e+06	3.18051e+06	3.44739e+06	9.24254e+06	2.80639e+06	7.94275e+06
meta_125	3-METHYLHISTAMINE	125.096	666.1	C6H11N3	7.80793e+06	1.45947e+07	3.33026e+06	1.19125e+07	1.68061e+07	3.14804e+06	3.22584e+06	3.1749e+06
meta_126	2-carboxy-Pyrimidine	125.038	71	C5H4N2O2	3.75157e+07	3.38958e+07	3.46484e+07	3.17375e+07	6.01868e+07	6.54509e+07	5.32488e+07	5.95488e+07
meta_127	5-Methylcytosine	126.066	101.6	C5H7N3O	1.91706e+07	1.94317e+07	1.97816e+07	1.88949e+07	1.92177e+07	1.85663e+07	1.99362e+07	1.66912e+07
meta_128	2,4-Diamino-6-hydroxypyrimidine	126.055	162.2	C4H6N4O	1.72693e+07	5.77995e+06	8.68119e+07	2.42549e+07	2.06338e+07	5.05678e+06	4.89144e+07	1.95526e+07
meta_129	Taurine	125.987	241.5	C2H7NO3S	7.88945e+07	7.7383e+07	9.97167e+07	1.4235e+07	5.14801e+07	6.0074e+07	6.21879e+07	1.25767e+07
meta_130	NP-019811	126.055	778.8	C6H7NO2	1.16457e+07	7.02651e+07	3.64595e+06	1.20688e+07	6.4561e+07	3.86873e+06	8.2952e+06	2.2777e+07
meta_131	4-Aminocatechol	126.055	833.3	C6H7NO2	1.22724e+07	1.60026e+06	9.17464e+06	1.92703e+06	1.68479e+06	6.6549e+06	9.07194e+06	8.74762e+06
meta_132	1,2,3-Trihydroxybenzene	127.039	318.6	C6H6O3	2.13263e+07	1.77315e+07	6.32308e+07	1.34417e+07	5.16049e+07	4.99414e+07	1.14248e+07	5.91369e+07
meta_133	4-Hydroxy-4-methyl-5-hexenoic acid gamma lactone	127.075	394.4	C7H10O2	7.59672e+06	1.74566e+06	2.74884e+07	1.91163e+06	8.36164e+06	8.0649e+06	1.93026e+06	1.99527e+06
meta_134	Triacetate lactone	127.039	407.5	C6H6O3	2.35364e+07	2.47831e+08	1.49762e+07	1.30784e+07	7.2218e+07	1.17791e+07	4.90263e+07	3.39886e+07
meta_135	Maltol	127.04	458.3	C6H6O3	5.91908e+07	5.27612e+07	7.85561e+07	4.50662e+07	1.67568e+08	3.36869e+07	1.1648e+08	1.6698e+08
meta_136	5-Aminoimidazole-4-carboxamide	127.058	47.7	C4H6N4O	3.18937e+06	4.57211e+06	1.65767e+06	925664	3.19348e+06	5.58963e+06	6.90619e+06	1.87385e+06
meta_137	Methyl methanethiosulfonate	126.99	72.6	C2H6O2S2	2.39867e+06	5.31213e+06	2.66453e+06	2.43021e+06	2.46236e+06	2.65535e+06	4.04589e+07	3.93214e+06
meta_138	5-Hydroxymethyl-2-furancarboxaldehyde	127.039	752.2	C6H6O3	7.10458e+07	4.47475e+07	1.91636e+08	6.7562e+06	7.34127e+06	2.29036e+07	5.66994e+06	5.53587e+06
meta_139	1-Methyl-3,6-(1H,2H)-pyridazinedione	127.054	82.1	C5H6N2O2	3.07374e+06	5.93738e+06	2.99884e+06	1.27679e+06	2.88027e+06	3.38604e+06	4.69959e+06	661534
meta_140	Dimethyl trisulfide	126.972	94.2	C2H6S3	1.50711e+08	1.67539e+08	4.16022e+06	5.59557e+06	1.2694e+08	3.8941e+06	3.39788e+06	3.69973e+06
meta_141	Imidazoleacetic acid	127.05	95.6	C5H6N2O2	8.65496e+06	8.28309e+06	1.03708e+07	9.99545e+06	1.11726e+07	9.50317e+06	1.00162e+07	9.81682e+06
meta_142	N-(Carboxymethyl)-N,N,N-trimethyl-d9-ammonium Chloride	127.112	97.1		1.11561e+07	4.24827e+07	4.83222e+07	2.24709e+07	6.19758e+07	5.41379e+07	8.00978e+07	2.59701e+07
meta_143	Isoguvacine	128.071	199.5	C6H9NO2	4.12757e+07	2.36735e+07	6.19549e+07	2.63892e+07	6.19124e+06	2.44463e+07	3.07473e+07	1.86409e+07
meta_144	Dihydrothymine	128.07	287	C5H8N2O2	2.53374e+07	5.63307e+06	1.63335e+07	2.46152e+07	2.05343e+07	4.14436e+06	1.9165e+07	2.65761e+07
meta_145	PAR_146.0966_8.3	128.082	35	C10H11N	2.71367e+06	3.40389e+06	2.47487e+06	3.38257e+06	1.70128e+07	3.15701e+06	1.35867e+07	2.45686e+06
meta_146	(S)-2-Propylpiperidine	128.143	351.3	C8H17N	985212	2.02229e+06	1.63408e+06	1.54408e+06	1.72875e+06	1.4083e+06	1.72396e+06	2.31117e+06
meta_147	(R)-5,6-Dihydrothymine	128.071	360.6	C5H8N2O2	6.36829e+07	1.73186e+07	2.12961e+07	1.24726e+07	2.25798e+07	1.64682e+07	1.75776e+07	1.50466e+07
meta_148	(S)-2,3,4,5-tetrahydropyridine-2-carboxylate	128.07	427.6	C6H9NO2	4.65651e+07	4.16906e+07	1.15296e+07	6.93262e+06	3.16985e+07	6.48414e+06	1.42216e+07	6.21934e+06
meta_149	D-1-Piperideine-2-carboxylic acid	128.07	521	C6H9NO2	4.6979e+06	2.08552e+07	1.65078e+07	2.51818e+07	3.87778e+06	3.43644e+07	1.64025e+07	9.75489e+06
meta_150	1-ACETYLPIPERIDINE	128.107	527	C7H13NO	2.86313e+06	2.63568e+06	2.13275e+06	2.94601e+06	2.31973e+06	3.76657e+06	4.67975e+06	5.88705e+06
meta_151	Barbituric acid	128.019	71	C4H4N2O3	1.96665e+08	1.72164e+08	1.86432e+08	1.7903e+08	3.02973e+08	3.20687e+08	2.75381e+08	2.98062e+08
meta_152	Phenyltetrazole	129.054	127	C7H6N4	4.55e+06	1.78012e+07	1.86896e+07	3.26692e+06	3.36196e+06	2.7941e+06	1.64226e+07	1.01677e+07
meta_153	Flucytosine	129.091	137.4	C4H4FN3O	2.42415e+07	1.38101e+07	1.46135e+07	3.99371e+07	1.68689e+07	6.06945e+06	1.64656e+07	1.84168e+07
meta_154	Quinoline	129.055	34.8	C9H7N	1.61377e+08	1.437e+08	8.53019e+07	6.21217e+07	7.24082e+07	6.79769e+07	5.0705e+07	6.31898e+07
meta_155	4-Piperidinecarboxamide	129.102	408.7	C6H12N2O	6.12073e+07	3.82667e+07	8.54593e+07	2.96532e+07	3.80941e+07	8.69518e+07	1.12684e+07	3.42159e+07
meta_156	(R)-3-Ureidoisobutyrate	129.06	422.9	C5H10N2O3	4.51467e+06	6.60685e+06	1.5425e+07	1.47139e+07	7.55329e+06	1.31657e+07	1.42297e+07	5.12204e+06
meta_157	1,1-Dimethylbiguanide	129.102	534.6	C4H11N5	2.59118e+07	9.5566e+06	2.38458e+07	8.29188e+06	1.2328e+07	8.66655e+06	9.39018e+06	1.86559e+07
meta_158	(3S)-3,6-Diaminohexanoate	129.102	566.4	C6H14N2O2	1.3327e+07	1.63344e+07	1.97864e+06	8.7629e+06	6.9632e+06	8.981e+06	1.85103e+06	9.07219e+06
meta_159	Sulcatol	129.127	832.7	C8H16O	3.0255e+07	3.23957e+07	3.03121e+07	3.39105e+07	3.25072e+07	3.14198e+07	3.91229e+07	3.17125e+07
meta_160	Pipecolic acid	130.085	103.1	C6H11NO2	1.42571e+08	1.2633e+08	1.43293e+08	1.36663e+08	2.84014e+08	2.71632e+08	2.39113e+08	2.98034e+08
meta_161	2,5-Dioxopentanoate	130.017	113.8	C5H6O4	4.45966e+06	4.22086e+07	2.45267e+06	3.16435e+06	5.26477e+06	3.85463e+07	5.52476e+06	4.98317e+06
meta_162	(2E)-Decenoyl-ACP	130.087	117.9	C6H11NO2	8.99264e+07	9.02283e+07	8.19286e+07	8.02054e+07	2.02966e+08	1.47112e+08	1.82366e+08	3.58282e+07
meta_163	1-Pyrroline-4-hydroxy-2-carboxylate	130.05	190.5	C5H7NO3	1.07575e+07	2.61397e+06	2.56839e+06	2.45332e+06	1.19273e+07	6.89483e+06	2.89797e+06	1.11539e+07
meta_164	Pyrroline hydroxycarboxylic acid	130.049	304.6	C5H7NO3	1.34572e+07	4.09717e+06	1.5722e+07	4.15881e+06	4.36585e+06	4.31071e+06	1.31501e+07	9.30776e+06
meta_165	ALBIZZIINE	130.058	34.8	C4H9N3O3	7.12694e+06	4.32203e+06	3.72627e+06	3.21572e+06	2.08795e+06	6.35202e+06	2.17205e+06	2.85588e+06
meta_166	Agmatine	130.123	34.9	C5H14N4	5.57398e+06	3.49698e+06	3.5785e+06	7.3353e+06	2.65246e+06	4.46237e+06	3.07107e+06	3.5477e+06
meta_167	2-Ketohexanoic acid	130.065	401	C6H10O3	8.58615e+06	8.80952e+06	9.00755e+06	9.73175e+06	1.0617e+07	1.04417e+07	8.53958e+06	8.97868e+06
meta_168	Heptanoic acid	130.158	441.6	C7H14O2	1.78691e+08	1.64132e+08	7.53602e+07	9.57577e+07	6.22194e+07	6.82176e+07	8.55117e+07	7.04785e+07
meta_169	N,N-Diisopropylethylamine (DIPEA)	130.158	588.9	C8H19N	4.81637e+06	5.3661e+06	8.06307e+06	6.90428e+06	7.87318e+06	1.31116e+06	1.59462e+06	7.76729e+06
meta_170	AGMATINE SULFATE	130.123	632.5	C5H14N4	5.05585e+06	3.42912e+06	3.0305e+06	3.2063e+06	3.37024e+06	5.53657e+06	4.66749e+06	3.40553e+06
meta_171	4-Guanidinobutanal	130.087	682.3	C5H11N3O	1.12826e+07	2.01905e+07	6.80636e+06	6.4482e+06	7.84444e+06	8.92177e+06	7.75756e+06	7.51985e+06
meta_172	Adipate semialdehyde	130.051	745.6	C6H10O3	2.32e+07	6.38053e+06	9.03915e+06	3.75297e+06	7.87912e+06	8.49397e+06	2.61165e+07	3.33437e+07
meta_173	5,6-Dimethylbenzotriazole	130.069	94.2	C8H9N3	4.67037e+06	4.24874e+06	4.53991e+06	4.79826e+06	2.25392e+07	3.05382e+07	5.59507e+06	4.68173e+06
meta_174	Beta-Guanidinopropionic acid	131.07	101.8	C4H9N3O2	8.3761e+06	8.04012e+06	9.25358e+06	7.62418e+06	6.83936e+06	1.48302e+07	8.00329e+06	7.8643e+06
meta_175	N-Acetylputrescine	131.118	107.7	C6H14N2O	3.36478e+06	2.66622e+06	2.98549e+06	3.46824e+06	3.63765e+06	3.00376e+06	2.37366e+06	3.25087e+06
meta_176	L-Glutamic gamma-semialdehyde	131.053	145.7	C5H9NO3	1.78752e+06	2.05365e+06	1.73909e+06	8.29435e+06	3.06464e+06	2.26934e+06	2.50896e+06	2.18769e+06
meta_177	Ketoleucine	131.081	296.6	C6H10O3	8.96872e+06	3.49303e+07	7.82258e+06	8.64338e+06	4.09953e+07	1.47514e+08	4.4727e+07	2.83799e+07
meta_178	4-Isopropylbenzaldehyde	131.082	345	C10H12O	2.03987e+07	4.8281e+06	1.50649e+07	1.69995e+07	4.37697e+06	1.4539e+07	2.20479e+07	3.63672e+06
meta_179	Estragole	131.083	400.3	C10H12O	6.71827e+06	1.88286e+07	2.83801e+06	2.07339e+06	1.86648e+07	2.99372e+06	2.28907e+06	1.17444e+07
meta_180	4-Hydroxy-4-methyltetrahydro-2H-pyran-2-one	130.521	521.5	C6H10O3	3.43374e+06	1.73234e+07	2.11298e+07	5.27605e+06	4.42289e+06	2.24636e+07	2.27814e+07	4.16115e+06
meta_181	Aspartate	131.085	566	C4H5NO4	6.72565e+06	8.93698e+06	4.28819e+06	7.13352e+06	2.71307e+06	5.68554e+06	7.90508e+06	5.92471e+06
meta_182	Fluorouracil	131.035	831.8	C4H3FN2O2	876410	2.81027e+06	762792	3.78457e+06	2.95241e+06	677695	691058	4.70199e+06
meta_183	Itaconic acid	131.034	90.3	C5H6O4	7.42968e+06	8.65534e+06	6.86686e+06	7.82029e+06	7.08271e+06	6.31486e+06	5.84819e+06	5.42458e+06
meta_184	L-Isoleucine	132.101	165.2	C6H13NO2	1.42549e+07	1.63085e+07	1.71969e+07	6.5806e+07	7.92765e+07	7.82238e+07	1.01827e+08	1.83879e+07
meta_185	cis-4-Hydroxy-D-proline	131.974	168.5	C5H9NO3	8.40313e+06	5.03959e+07	1.0841e+07	2.63646e+07	5.77556e+07	3.47836e+07	3.7178e+07	3.52436e+07
meta_186	Ureidopropionic acid	132.102	170.8	C4H8N2O3	2.14399e+08	2.4278e+08	2.52319e+08	2.08062e+08	3.1769e+08	3.07172e+08	2.92874e+08	3.12626e+08
meta_187	L-Leucine	132.101	189.9	C6H13NO2	2.48582e+08	1.95029e+08	2.13033e+08	1.85513e+08	2.45082e+08	2.94313e+08	2.55859e+08	2.30746e+08
meta_188	N-Acetyl-beta-alanine	132.065	223.1	C5H9NO3	1.22696e+07	2.62005e+06	1.19432e+07	1.02081e+07	2.27476e+06	1.49222e+07	2.36957e+06	1.06645e+07
meta_189	5-Aminolevulinic acid	132.065	261.1	C5H9NO3	3.57623e+06	2.32134e+07	1.03623e+07	3.99225e+07	1.39759e+07	2.86662e+06	1.04947e+07	3.12062e+06
meta_190	N-Acetyl-L-alanine	132.065	303.5	C5H9NO3	1.77738e+07	2.97624e+06	1.35022e+07	2.91717e+06	1.74662e+07	2.67394e+06	3.08124e+06	1.01038e+07
meta_191	Cinnamaldehyde	132.065	394	C9H8O	7.20299e+06	9.85733e+06	1.04408e+07	1.6615e+07	2.20736e+06	1.17851e+07	1.60685e+06	1.45611e+06
meta_192	3-Methylindole	132.081	401	C9H9N	1.36849e+07	1.44217e+07	1.55047e+07	1.53914e+07	1.64221e+07	1.67909e+07	1.47956e+07	1.48826e+07
meta_193	(R)-Pantolactone	131.533	704.2	C6H10O3	1.5544e+08	1.64811e+08	4.29537e+08	9.25892e+07	5.64939e+07	1.95254e+08	4.7728e+08	3.57827e+08
meta_194	Trans-3-hydroxy-L-proline	132.065	814.5	C5H9NO3	1.91738e+06	7.31265e+06	5.92232e+06	1.50556e+07	7.03959e+06	6.40886e+06	5.1507e+06	1.28249e+07
meta_195	4-Hydroxyproline	132.065	88.2	C5H9NO3	9.06589e+07	8.53801e+07	8.50328e+07	8.23211e+07	8.02275e+07	7.72563e+07	8.91385e+07	8.2187e+07
meta_196	L-Norleucine	132.102	97.1	C6H13NO2	1.90892e+07	2.54241e+07	2.45893e+07	1.44211e+07	2.38921e+07	2.22501e+07	2.14453e+07	2.3696e+07
meta_197	5,6-Dihydro-5-fluorouracil	133.032	139.7	C4H5FN2O2	6.7604e+06	6.28476e+06	6.24284e+06	5.75848e+06	6.55767e+06	8.01269e+06	1.11678e+06	2.43202e+06
meta_198	3,4-Dimethylstyrene	133.105	170.6	C10H12	1.13224e+07	1.0903e+07	1.31651e+07	9.35684e+06	1.52125e+07	1.63932e+07	1.51864e+07	1.443e+07
meta_199	Ornithine	133.101	33.4	C5H12N2O2	4.73088e+06	3.0505e+06	3.65669e+06	2.97832e+06	710430	2.07928e+06	2.27875e+06	444245
meta_200	p-Mentha-1,3,5,8-tetraene	133.101	762.3	C10H12	1.01378e+07	1.28015e+07	9.16025e+06	1.28434e+07	1.19568e+07	1.10167e+07	1.07419e+07	1.2932e+07
meta_201	1H-Benzotriazole, 4(or 5)-methyl-	133.065	763.5	C7H7N3	1.78103e+06	1.90831e+06	1.79417e+06	2.04422e+06	4.53251e+06	4.9875e+06	3.97211e+06	3.19171e+06
meta_202	D-Ornithine	133.097	77.2	C5H12N2O2	6.84012e+06	1.83164e+08	5.12677e+06	3.41575e+06	1.7734e+08	1.80509e+08	1.61766e+08	4.3814e+06
meta_203	L-Asparagine	133.101	818.8	C4H8N2O3	963070	3.1542e+06	980949	1.6499e+07	7.50181e+06	1.19794e+06	6.98654e+06	5.24666e+06
meta_204	4-Ethoxybenzaldehyde	133.06	86.5	C9H10O2	1.78636e+09	1.54236e+09	1.68917e+09	1.71936e+09	1.72389e+09	1.75737e+09	1.6934e+09	1.63134e+09
meta_205	Isochavicol	134.081	123	C9H10O	1.30194e+06	1.35513e+07	1.80921e+07	5.67774e+06	5.9144e+06	1.1816e+07	4.5631e+06	4.75992e+06
meta_206	Iminodiacetic acid	134.045	255.4	C4H7NO4	5.5622e+06	1.22666e+06	1.30466e+06	9.81432e+06	1.33694e+06	6.5892e+06	9.86115e+06	7.63369e+06
meta_207	1,3-Dihydro-(2H)-indol-2-one	134.059	402.4	C8H7NO	5.02344e+06	4.45436e+06	969215	4.06193e+06	5.9541e+06	5.83373e+06	4.0374e+06	4.81067e+06
meta_208	phthalaldehyde	134.036	627	C8H6O2	4.88517e+06	151724	784822	133689	2.40267e+06	535476	2.73679e+06	1.39228e+06
meta_209	thioproline	134.03	818	C4H7NO2S	2.83074e+06	6.09076e+06	7.85184e+06	6.50622e+06	1.49371e+07	1.9476e+07	4.21415e+07	9.03195e+06
meta_210	L-Aspartic acid	134.044	86.7	C4H7NO4	1.07716e+08	1.00973e+08	1.19821e+08	1.23564e+08	2.25266e+08	2.00014e+08	1.80382e+08	1.87497e+08
meta_211	Methylparaben	135.044	48.4	C8H8O3	781006	5.70208e+06	2.43378e+06	2.51603e+06	408252	1.69234e+06	1.96281e+06	2.39493e+06
meta_212	1-Hydroxy-Benzotriazol	135.044	72	C6H5N3O	6.70286e+06	1.72453e+06	4.42213e+06	2.3998e+06	3.52287e+06	3.34483e+06	2.70878e+06	3.18907e+06
meta_213	Perillyl alcohol	135.117	732	C10H16O	5.98924e+06	4.16925e+06	1.22476e+06	1.47873e+06	8.85337e+06	6.42244e+06	5.85767e+06	2.24937e+07
meta_214	Indan-1-ol	135.08	758.2	C9H10O	9.36787e+06	9.99468e+06	1.18766e+07	1.33491e+07	1.35571e+07	1.04932e+07	1.00809e+07	8.07843e+06
meta_215	Chavicol	135.08	816.8	C9H10O	1.63385e+07	8.39381e+06	1.42144e+07	1.3149e+07	1.00988e+07	1.65194e+07	1.45944e+07	1.03212e+07
meta_216	p-Cymene	135.117	831.8	C10H14	1.41662e+07	3.30019e+06	1.83713e+07	4.01734e+07	1.12955e+07	3.97006e+06	3.77244e+06	3.84594e+06
meta_217	2-Amino-4-nitrotoluene	135.048	87.3	C7H8N2O2	6.20326e+06	1.42405e+06	8.18743e+06	6.86465e+06	1.05009e+07	1.91576e+06	9.12596e+06	8.56579e+06
meta_218	2,4-Dimethylbenzaldehyde	135.084	95.6	C9H10O	2.25351e+06	5.27511e+06	7.51123e+06	3.84311e+06	6.00935e+06	5.64329e+06	5.66663e+06	6.05172e+06
meta_219	Adenine	136.061	137.6	C5H5N5	2.63019e+07	2.54285e+07	2.39112e+07	2.27816e+07	2.75493e+07	2.76386e+07	2.57504e+07	2.74714e+07
meta_220	Tetrahydropteridine	136.075	159.7	C6H8N4	2.17644e+08	1.72199e+08	2.29024e+08	2.18286e+08	2.26142e+08	2.32848e+08	2.40637e+08	2.15658e+08
meta_221	4-Hydroxyphenylacetaldehyde	136.061	196.9	C8H8O2	5.5037e+06	1.74678e+06	8.76183e+06	9.03617e+06	1.9e+06	5.15752e+06	2.12069e+06	5.68818e+06
meta_222	N-Benzylformamide	136.076	34.8	C8H9NO	1.1422e+07	2.78936e+06	1.24467e+07	1.12114e+07	9.66006e+06	1.00334e+07	1.22186e+07	1.09432e+07
meta_223	N-Acetylarylamine	136.075	664.1	C8H9NO	7.18671e+06	6.02269e+06	6.9531e+06	6.21695e+06	8.15559e+06	7.82213e+06	7.07265e+06	6.69278e+06
meta_224	Benzothiazole	136.022	685.9	C7H5NS	2.04295e+07	8.00745e+06	2.19432e+07	8.2984e+06	9.34192e+06	9.85744e+06	1.98152e+07	8.32872e+06
meta_225	FAPy-adenine	136.061	833.3	C5H7N5O	7.74022e+06	3.64923e+06	7.10913e+06	6.84258e+06	4.98134e+06	1.56934e+07	8.90085e+06	7.09023e+06
meta_226	2-Methylbenzoic acid	137.06	101.5	C8H8O2	4.96964e+06	1.80096e+07	1.42622e+07	1.27689e+07	1.17369e+07	1.44228e+07	1.64079e+07	1.5705e+07
meta_227	2-Aminobenzoic acid	136.953	135.2	C7H7NO2	1.20574e+06	1.91874e+06	2.48791e+06	3.34377e+06	2.37185e+06	2.00866e+06	2.08848e+06	1.97708e+06
meta_228	Phenylacetic acid	137.06	160.1	C8H8O2	1.95575e+07	1.03519e+07	1.43458e+07	1.52816e+07	4.34919e+06	1.31466e+07	1.38478e+07	1.18614e+07
meta_229	cyclo(glycylprolyl); Hexahydropyrrolo[1,2-a]pyrazine-1,4-dione	137.065	172.5	C7H10N2O2	1.10981e+07	2.56867e+06	2.53834e+06	2.60761e+06	3.20211e+06	2.15391e+06	1.98498e+06	2.85835e+06
meta_230	4-oxo-2-Nonenal	137.095	31.9	C9H14O2	5.70303e+06	3.39672e+06	1.15443e+07	3.37592e+06	1.15558e+06	1.27288e+06	1.16585e+06	1.48588e+06
meta_231	4-Methoxybenzaldehyde	137.06	341	C8H8O2	2.57585e+07	2.56842e+07	2.65277e+07	2.62254e+07	2.30838e+07	2.39184e+07	2.38743e+07	2.20567e+07
meta_232	NCGC00381399-01!4-hydroxy-3,5,6-trimethylpyran-2-one	137.06	34.5	C8H10O3	5.30417e+06	3.40866e+06	1.58871e+07	1.40783e+07	2.38203e+06	1.04211e+07	1.26732e+07	1.2953e+07
meta_233	1-Methylnicotinamide	137.071	35.8	C7H9N2O	5.13925e+06	6.18598e+06	5.49788e+06	6.47944e+06	3.34094e+06	3.17508e+06	3.02666e+06	3.91567e+06
meta_234	Phenelzine	137.107	441.4	C8H12N2	1.69784e+07	1.77196e+07	1.9344e+07	1.77891e+07	1.23162e+07	1.2406e+07	1.39081e+07	1.19179e+07
meta_235	4-Propylphenol	137.096	630.5	C9H12O	887986	2.41924e+06	2.40073e+06	3.50758e+06	631975	650660	2.4212e+06	592011
meta_236	2-Hydroxyphenethylamine	138.091	329.8	C8H11NO	3.31362e+06	4.22199e+06	2.33848e+06	3.08372e+06	2.16668e+06	2.15408e+06	2.47757e+06	1.986e+06
meta_237	N-Methylnicotinate	138.056	437.9	C7H7NO2	2.47951e+07	3.02989e+07	3.12136e+07	2.92658e+07	3.11043e+07	2.74722e+07	2.8855e+07	2.36505e+07
meta_238	Salicylamide	138.056	483.1	C7H7NO2	7.79846e+06	7.44607e+06	1.60914e+06	1.45241e+07	8.18129e+06	1.29217e+06	5.32009e+06	6.21066e+06
meta_239	p-Aminobenzoic acid	138.055	703.2	C7H7NO2	4.75691e+06	1.26672e+07	4.47316e+06	1.08109e+06	950096	1.1587e+06	3.63991e+06	4.78268e+06
meta_240	Tyrosol	139.075	103.8	C8H10O2	1.63226e+07	1.2416e+07	1.25887e+07	2.15533e+07	2.41424e+07	3.54925e+07	3.07118e+07	1.8042e+07
meta_241	2-Pentylfuran	139.112	104.2	C9H14O	1.58884e+07	1.08124e+07	1.20217e+07	9.62241e+06	9.1175e+06	1.75056e+07	1.79504e+07	2.22063e+07
meta_242	Nicotinamide N-oxide	139.05	262.5	C6H6N2O2	6.48703e+06	4.74411e+06	9.78831e+06	1.02719e+07	5.99272e+06	8.80522e+06	4.16427e+06	1.13391e+07
meta_243	3,4-Dihydroxybenzaldehyde	139.039	355.1	C7H6O3	5.03388e+06	4.1412e+07	4.1442e+06	3.40736e+06	3.88767e+07	3.76031e+06	2.79374e+06	4.25122e+07
meta_244	Methyl pyrazine 2-carboxylate	139.05	373.9	C6H6N2O2	4.34337e+06	1.27734e+07	5.15225e+07	4.17301e+06	4.75821e+06	5.27883e+07	2.44157e+07	5.68367e+07
meta_245	2,5-Furandicarboxylic acid	138.995	416.3	C6H4O5	2.15227e+07	6.22301e+07	6.03433e+07	6.25279e+07	6.13423e+07	1.83157e+07	2.59672e+07	2.19921e+07
meta_246	4-Hydroxybenzoic acid	139.019	433.1	C7H6O3	4.74368e+07	1.82181e+08	1.3719e+08	1.35085e+09	5.69473e+07	1.76714e+08	1.25942e+08	1.72743e+08
meta_247	Salicylic acid	139.112	729.2	C7H6O3	1.5448e+07	1.06186e+07	2.32825e+07	2.62359e+07	2.82314e+07	2.2035e+07	2.6618e+07	2.73899e+07
meta_248	Pentylenetetrazole	139.098	75	C6H10N4	1.40508e+06	2.02593e+06	1.85652e+06	1.66768e+06	1.15804e+06	2.6783e+06	1.04828e+06	2.28426e+06
meta_249	Isophorone	139.112	760.1	C9H14O	2.02207e+06	1.78339e+07	6.00761e+06	1.59781e+07	2.31309e+06	5.96721e+06	2.11662e+06	2.23834e+06
meta_250	4-Acetyl-1-methylcyclohexene	139.112	792.2	C9H14O	2.05938e+06	3.49738e+06	8.13725e+06	1.25831e+07	1.33649e+07	1.02269e+07	2.56761e+06	2.42362e+06
meta_251	3-Hydroxypicolinic acid	140.034	102.4	C6H5NO3	4.82932e+06	1.21857e+07	5.47241e+06	1.14747e+07	1.08484e+07	2.73366e+07	4.14155e+06	4.41763e+06
meta_252	Ethylmethylmaleimide	140.07	102.5	C7H9NO2	1.38962e+07	3.86707e+06	1.3256e+07	3.88328e+06	3.90368e+07	3.14997e+06	3.93982e+06	1.58776e+07
meta_253	Acetylphosphate	139.982	261.9	C2H5O5P	1.02336e+07	3.28253e+07	1.01277e+07	5.92268e+07	4.51313e+07	2.96168e+07	9.72752e+06	1.10933e+07
meta_254	Phosphonoacetate	139.988	33.3	C2H5O5P	8.33471e+07	9.33184e+07	9.81046e+07	8.74777e+07	2.16154e+07	8.61119e+07	1.88517e+07	8.41241e+07
meta_255	4-Amino-5-hydroxymethyl-2-methylpyrimidine	140.081	451.8	C6H9N3O	5.58276e+06	1.72436e+06	1.25746e+06	1.18539e+06	6.19134e+06	1.46123e+06	4.38972e+06	6.79584e+06
meta_256	L-Histidinol	141.091	102.5	C6H11N3O	1.66762e+07	5.71515e+06	1.71573e+07	1.33096e+07	3.84461e+07	3.66361e+07	5.03042e+06	1.71779e+07
meta_257	2-Methoxyhydroquinone	141.054	138.1	C7H8O3	1.54166e+07	2.92785e+07	1.15681e+07	3.48594e+06	3.16991e+06	1.64078e+07	3.34291e+06	1.00823e+07
meta_258	Ethyl sorbate	141.09	32	C8H12O2	1.09287e+07	6.8397e+06	1.72859e+06	2.03129e+06	1.59336e+06	7.90526e+06	1.62784e+06	9.12829e+06
meta_259	3-METHOXYCATECHOL	141.051	71	C7H8O3	6.09372e+07	5.65477e+07	6.06738e+07	5.65453e+07	1.00173e+08	1.04306e+08	8.72146e+07	9.54415e+07
meta_260	O-Phosphoethanolamine	141.959	193.2	C2H8NO4P	2.00424e+08	5.71663e+07	5.61342e+08	1.01863e+08	1.02153e+08	8.42871e+07	5.84065e+08	2.37412e+08
meta_261	Pelletierine	142.123	35	C8H15NO	7.17285e+07	6.54019e+07	4.30437e+07	3.19338e+07	3.54057e+07	2.8467e+07	2.2873e+07	2.86433e+07
meta_262	Pargyline	142.097	378.3	C11H13N	5.05663e+06	5.54248e+06	2.28287e+07	4.83339e+06	2.25795e+07	1.84978e+06	3.26572e+06	8.49034e+06
meta_263	Guvacoline	142.086	521.3	C7H11NO2	1.30395e+06	1.4469e+06	9.69991e+06	3.97386e+06	9.00705e+06	5.36189e+06	1.42535e+06	1.31591e+06
meta_264	5-Methylbarbiturate	142.052	70.9	C5H6N2O3	2.9208e+06	2.96124e+06	2.62443e+06	2.5142e+06	1.90024e+07	1.53377e+07	1.42212e+07	1.40312e+07
meta_265	Mesna	141.983	831	C2H6O3S2	1.01904e+08	1.9074e+07	3.70965e+08	9.65727e+07	1.01239e+08	8.38816e+07	9.63545e+07	6.16758e+07
meta_266	Ectoine	143.081	101.6	C6H10N2O2	6.4297e+06	2.01959e+07	3.60102e+06	6.8039e+06	2.08194e+07	4.38604e+06	4.63945e+06	8.97003e+06
meta_267	xi-Tetrahydro-6-propyl-2H-pyran-2-one	143.107	137	C8H14O2	3.88125e+06	2.67238e+07	1.37914e+07	4.58166e+06	3.53809e+07	1.92386e+07	1.90389e+07	1.80486e+07
meta_268	Kojic acid	143.034	213.7	C6H6O4	1.2543e+07	3.89778e+07	4.57875e+07	6.98783e+07	4.03424e+07	4.50976e+07	4.72409e+07	9.69854e+06
meta_269	trans-trans-Muconic acid	143.033	287.7	C6H6O4	3.79385e+08	6.80517e+07	3.63135e+07	5.34352e+07	2.87969e+07	4.42606e+07	1.31469e+07	5.99094e+07
meta_270	6-Methylquinoline	143.07	34.8	C10H9N	2.16358e+07	1.59391e+07	5.34719e+06	9.35029e+06	6.02824e+06	5.35203e+06	1.23368e+07	1.35211e+07
meta_271	NP-018661	143.107	403.2	C8H16O3	9.05997e+06	9.94271e+06	1.02858e+07	9.88836e+06	1.72432e+07	1.4413e+07	1.85485e+07	1.05257e+07
meta_272	5-(2-Hydroxyethyl)-4-methylthiazole	143.04	645.8	C6H9NOS	7.10582e+06	6.57377e+06	6.54182e+06	2.05875e+07	2.83719e+07	4.84583e+07	7.10628e+06	3.62586e+07
meta_273	3D-3,5_4-Trihydroxycyclohexane-1,2-dione	143.033	808	C6H8O5	9.34733e+06	6.97873e+06	4.59051e+07	2.79561e+07	3.12437e+07	5.48353e+06	2.44803e+07	6.54624e+06
meta_274	PUTRESCINE DIHYDROCHLORIDE	143.05	86.5	C4H14Cl2N2	2.59483e+07	3.23305e+06	3.69681e+06	1.89687e+07	5.21284e+06	1.59244e+07	4.81989e+06	2.40061e+06
meta_275	DL-Stachydrine	144.101	323.5	C7H13NO2	1.1492e+07	1.279e+07	5.82187e+06	9.09663e+06	4.79368e+06	5.54905e+06	8.40348e+06	4.28215e+06
meta_276	2-Pyrrolidone-5-carboxylic acid, methyl ester	144.066	325	C6H9NO3	3.21792e+07	2.03428e+07	1.49793e+07	3.17402e+07	3.38221e+06	3.42639e+06	1.29716e+07	3.01828e+06
meta_277	CYCLOCREATINE	144.081	328.6	C5H9N3O2	1.15621e+06	1.1479e+06	1.22337e+06	1.26315e+06	1.55855e+06	1.7043e+06	1.81942e+06	1.36759e+06
meta_278	2-Naphthylamine	144.081	430.8	C10H9N	2.16113e+06	2.50442e+06	2.09174e+06	2.03375e+06	2.22913e+06	3.02932e+06	2.96925e+06	2.2975e+06
meta_279	Tripropylamine	144.174	464.5	C9H21N	1.5606e+06	1.30198e+06	250096	1.02817e+06	1.04588e+06	244017	1.29715e+06	1.13e+06
meta_280	4-Hydroxy-2-quinolone	144.037	50	C9H7NO2	8.18149e+06	5.68321e+06	5.29895e+06	8.11717e+06	7.42952e+06	7.68027e+06	5.03625e+06	4.31315e+06
meta_281	L-2-Aminoadipic acid	144.065	537.5	C6H11NO4	3.19202e+07	1.97452e+07	6.75145e+07	4.69737e+06	1.16824e+07	4.49316e+06	4.07889e+06	4.74428e+06
meta_282	L(-)-Carnitine	144.101	581.7	C7H15NO3	4.73097e+06	5.53504e+06	4.23192e+06	8.9319e+06	3.44966e+06	3.20931e+06	3.49161e+06	4.18824e+06
meta_283	7-methylpyrimido[4,5-d]pyrimidin-4-amine	144.065	589.4	C7H7N5	4.28992e+06	1.79778e+07	1.56794e+07	4.50133e+06	1.83486e+07	2.57713e+07	1.39804e+07	1.89482e+07
meta_284	NP-021733	144.101	601.9	C7H13NO2	2.09808e+07	4.81862e+06	3.3725e+06	4.44281e+06	4.56727e+06	4.09791e+06	6.7356e+06	6.46437e+06
meta_285	2-Naphthol	144.065	706.4	C10H8O	1.93365e+07	1.14955e+07	2.60577e+07	3.87019e+07	1.5579e+07	1.31359e+07	2.02363e+07	1.085e+07
meta_286	Proline betaine	144.102	739.4	C7H13NO2	4.17454e+06	3.83603e+06	3.95462e+06	3.57253e+06	3.16991e+06	6.3434e+06	3.16254e+06	3.12822e+06
meta_287	Valpromide	144.138	834.1	C8H17NO	2.80414e+06	1.67788e+06	2.41817e+06	2.6756e+06	2.08936e+06	2.8963e+06	1.79438e+06	2.93153e+06
meta_288	(S)-Carnitine	144.101	836.3	C7H15NO3	9.4706e+06	1.17529e+07	6.86159e+06	3.30036e+07	0	1.10741e+07	1.30748e+07	5.52034e+06
meta_289	2-Keto-glutaramic acid	145.049	100.1	C5H7NO4	8.49236e+08	8.22862e+08	7.56422e+08	7.33417e+08	6.96629e+08	7.02613e+08	6.65731e+08	6.19551e+08
meta_290	Betaine-trimethyl-d9 hydrochloride	145.105	101.6	C5H12ClNO2	3.26316e+07	5.27699e+07	3.3266e+07	2.20736e+07	6.61903e+07	5.79176e+07	6.36908e+07	6.69616e+07
meta_291	Nicotine	145.108	157.1	C10H14N2	2.77333e+07	921762	1.45112e+07	817444	1.24782e+06	1.43409e+06	6.56189e+06	5.9581e+06
meta_292	4-Oxoglutaramate	145.051	165.1	C5H7NO4	3.05243e+08	1.04569e+08	1.58257e+07	7.33438e+07	4.56646e+07	6.4081e+06	5.13637e+07	4.90853e+07
meta_293	Spermidine	144.982	33.3	C7H19N3	3.77789e+08	1.52208e+08	1.67308e+08	1.20325e+08	1.08531e+08	1.15718e+08	9.93704e+07	1.34195e+08
meta_294	Maleic acid homopolymer	145.05	405.1	C6H8O4	3.26854e+07	1.28311e+08	3.65215e+07	1.1376e+07	2.91394e+07	1.14222e+07	8.28489e+06	3.6963e+07
meta_295	Methomyl	145.041	670.7	C5H10N2O2S	7.16659e+07	9.59603e+06	6.68357e+06	1.9746e+06	4.21527e+06	4.3103e+06	8.5996e+06	1.22595e+07
meta_296	3-Hydroxymethylglutaric acid	144.982	830.3	C6H10O5	9.71588e+08	1.72158e+08	1.54778e+08	5.48754e+08	4.18677e+08	1.54449e+08	1.57103e+08	7.33863e+08
meta_297	Monomethyl glutaric acid	145.99	107.9	C6H10O4	1.29666e+07	1.80403e+07	3.04597e+07	3.27336e+07	1.32437e+07	1.71259e+07	1.77816e+07	1.85655e+07
meta_298	Quinic acid	146.092	117.1	C10H13NO	3.68542e+06	6.87706e+06	6.24598e+06	3.07746e+06	8.41954e+06	7.99423e+06	3.34085e+06	7.81116e+06
meta_299	MLS001148387-01!	146.03	135.6	C7H5N3O2	2.99985e+06	2.52932e+06	2.77384e+06	745083	4.17106e+06	935999	790837	3.78971e+06
meta_300	Pterin	146.042	145.5	C6H5N5O	557023	1.84199e+06	1.77871e+06	618564	6.91982e+06	3.70704e+06	2.35681e+06	3.04008e+06
meta_301	4-Acetamidobutanoic acid	146.081	240.6	C6H11NO3	8.53495e+06	8.96941e+06	1.934e+06	1.59849e+06	8.47141e+06	1.54317e+06	6.35495e+06	4.2731e+06
meta_302	(S)-5-Amino-3-oxohexanoate	146.081	256.3	C6H11NO3	5.90367e+06	2.32111e+06	2.16908e+06	2.10822e+06	8.45862e+06	2.11578e+06	9.5491e+06	1.60008e+07
meta_303	2-Keto-6-aminocaproate	146.081	287.2	C6H11NO3	7.00295e+06	5.60529e+07	1.91709e+06	2.23451e+06	8.63391e+06	1.80726e+06	1.79388e+06	9.02602e+06
meta_304	N-Butyrylglycine	146.165	293.6	C6H11NO3	1.87196e+06	1.87364e+06	2.25829e+06	2.66992e+06	1.52707e+06	1.83762e+06	1.5455e+06	1.36429e+06
meta_305	8-Hydroxyquinoline	146.059	597.2	C9H7NO	2.27247e+07	2.21987e+07	2.28253e+07	2.35454e+07	3.13111e+07	3.56304e+07	3.44288e+07	3.16222e+07
meta_306	indoline-2-carboxylic acid	146.053	72.8	C9H9NO2	5.21493e+06	1.80672e+07	3.48048e+06	7.04272e+06	2.57762e+06	1.03628e+07	6.19192e+06	2.34948e+06
meta_307	(S)-2-amino-6-oxohexanoate	146.081	830.2	C6H11NO3	5.49793e+06	4.26239e+06	1.55507e+06	1.62185e+06	8.60071e+06	1.64765e+06	1.59563e+06	2.72753e+06
meta_308	N-METHYLISOLEUCINE	146.117	837.9	C7H15NO2	8.77304e+06	6.4256e+06	0	0	0	0	9.79265e+06	4.00696e+06
meta_309	4-Guanidinobutanoic acid	146.081	94.1	C5H11N3O2	9.43115e+07	9.07453e+07	9.45805e+07	9.39511e+07	9.83584e+07	9.86567e+07	1.02609e+08	1.01011e+08
meta_310	Acetylcholine	146.118	97.1	C7H16NO2	6.08667e+07	4.39047e+07	5.07678e+07	5.04634e+07	5.22548e+07	4.57845e+07	4.71542e+07	4.77646e+07
meta_311	Benzylideneacetone	147.076	159.3	C10H10O	1.59057e+06	5.78307e+06	5.81696e+06	1.00742e+06	1.3415e+06	5.97726e+06	6.46506e+06	1.16027e+06
meta_312	4-Hydroxycinnamic acid	147.044	159.7	C9H8O3	3.19482e+07	2.45966e+07	3.54952e+07	3.12328e+07	3.54185e+07	3.53923e+07	3.66145e+07	3.19719e+07
meta_313	Glutamine	147.076	197.9	C5H10N2O3	1.19521e+06	1.50467e+06	6.27844e+06	1.0243e+06	968068	4.79547e+06	678873	9.1254e+06
meta_314	L-Glutamate	147.044	294	C5H9NO4	5.09425e+06	5.60715e+06	5.01233e+06	6.65691e+06	5.22717e+06	4.57597e+06	4.27006e+06	1.41303e+06
meta_315	Coumarin	147.045	502.7	C9H6O2	1.99324e+08	1.96072e+08	2.65445e+08	1.55651e+08	1.17064e+08	1.9651e+08	1.90382e+08	1.37866e+08
meta_316	Adipic acid	147.065	63.5	C6H10O4	1.81795e+07	2.10041e+07	1.46149e+07	1.05323e+07	3.10284e+06	9.00944e+06	2.44176e+06	9.07507e+06
meta_317	L-Glutamic acid	147.113	77.8	C5H9NO4	9.83334e+07	9.36693e+07	1.07527e+08	9.89483e+07	7.98131e+07	7.91408e+07	7.50305e+07	7.20455e+07
meta_318	L-Lysine	147.076	87.9	C6H14N2O2	1.76131e+08	1.61329e+08	1.85451e+08	1.59789e+08	2.00823e+08	1.88483e+08	2.32597e+08	2.03428e+08
meta_319	2-Oxo-4-methylthiobutanoic acid	148.018	176.6	C5H8O3S	1.45392e+07	1.28422e+07	3.71074e+06	4.02712e+06	1.51386e+07	2.92654e+07	3.65285e+06	1.80197e+07
meta_320	(S)-2-Methylmalate	148.027	71.8	C5H8O5	3.58022e+06	3.94694e+06	4.19693e+06	3.69303e+06	3.75041e+06	3.9156e+06	5.90114e+06	6.7336e+06
meta_321	N-Methyl-D-aspartic acid	148.06	73.9	C5H9NO4	4.06067e+06	4.7414e+06	4.44358e+06	2.75067e+06	1.41549e+06	2.969e+06	1.22238e+06	2.649e+06
meta_322	7-Methylguanine	148.059	89.7	C6H7N5O	1.71036e+09	1.67781e+09	1.74742e+09	2.03145e+09	1.80346e+09	1.73705e+09	1.59109e+09	1.57959e+09
meta_323	(R) 2,3-Dihydroxy-3-methylvalerate	149.081	103.1	C6H12O4	1.38015e+06	1.3667e+06	790610	1.31671e+06	1.06233e+06	1.48025e+06	1.42828e+06	622533
meta_324	Edrophonium	149.117	462.9	C10H16NO	1.44934e+07	1.55941e+07	1.59109e+07	5.67324e+06	3.63224e+06	6.53771e+06	1.39547e+07	4.63754e+06
meta_325	Cinnamic acid	149.06	626.3	C9H8O2	2.72499e+07	3.44087e+06	5.40212e+06	3.71321e+06	1.2755e+07	1.46354e+07	1.64312e+07	9.3632e+06
meta_326	2-(Chloromethyl) benzimidazole	149.023	834.9	C8H7ClN2	995188	4.98348e+06	4.97746e+06	7.68458e+06	1.13168e+06	987273	6.05147e+06	5.98619e+06
meta_327	trans-Cinnamate	149.064	89.7	C9H8O2	7.52671e+07	8.07194e+07	7.92613e+07	9.69022e+07	8.39212e+07	8.12855e+07	7.21108e+07	7.38232e+07
meta_328	6-Methylaminopurine	150.077	101.6	C6H7N5	3.97435e+07	3.26359e+07	3.85919e+07	3.08086e+07	3.58186e+07	3.09934e+07	3.28471e+07	2.75478e+07
meta_329	Triethanolamine	150.112	108.8	C6H15NO3	4.30162e+06	3.2165e+06	1.20615e+06	1.23862e+06	4.55053e+06	4.05791e+06	1.34796e+06	1.53286e+06
meta_330	7-Methyladenine	150.077	112.5	C6H7N5	2.78214e+06	9.74499e+06	2.07308e+06	1.17675e+07	1.28292e+07	1.22105e+07	1.16935e+07	9.57081e+06
meta_331	3-Methyladenine	150.077	135.8	C6H7N5	4.1025e+06	4.2716e+06	3.87363e+06	3.53999e+06	4.25535e+06	3.69308e+06	3.88513e+06	3.47488e+06
meta_332	Methionine	150.057	139.7	C5H11NO2S	4.70129e+07	4.50348e+07	4.39043e+07	4.00371e+07	5.79318e+07	5.51646e+07	4.86344e+07	4.83859e+07
meta_333	2,6-Diethylaniline	150.128	490.3	C10H15N	4.31699e+06	4.53698e+06	3.99643e+06	3.18326e+06	3.71524e+06	2.74745e+06	3.79769e+06	4.41504e+06
meta_334	2-Acetamidoethylphosphonate	150.027	70.9	C4H10NO4P	715313	1.62923e+06	728186	502472	1.62385e+06	2.26225e+06	854841	1.7653e+06
meta_335	chloromethylisothiazolinone	149.597	72.6	C4H4ClNOS	565437	812785	805210	141851	52477.8	110544	955578	177195
meta_336	L-Methionine	150.02	91.2	C5H11NO2S	592953	2.20142e+06	2.54806e+06	2.48056e+06	3.53108e+06	2.75205e+06	3.19627e+06	3.63159e+06
meta_337	D-Ribose	151.038	115.7	C5H10O5	1.14808e+07	1.1309e+08	2.01789e+07	6.63024e+07	5.26055e+07	4.10019e+07	2.42308e+07	1.0669e+08
meta_338	D-Arabinose	151.06	139.6	C5H10O5	5.79699e+06	1.26016e+07	5.76693e+06	5.34976e+06	1.36845e+07	5.13303e+06	9.29093e+06	5.28779e+06
meta_339	3,4-Dihydroxymandelaldehyde	151.034	208.1	C8H8O4	2.4877e+07	8.6723e+06	3.61888e+07	1.89336e+07	4.19951e+07	2.93944e+07	8.48609e+06	5.13283e+07
meta_340	2,6-Dimethoxy-1,4-benzoquinone	151.034	301.8	C8H8O4	4.28163e+07	1.12443e+07	4.11045e+07	1.11471e+07	3.5645e+07	8.42604e+07	1.08559e+07	1.07115e+07
meta_341	D-Ornithine hydrochloride	151.055	39.9	C5H12N2O2. HCl	6.96472e+06	1.24016e+07	5.36223e+06	1.81494e+06	2.97655e+06	1.67864e+07	1.45356e+06	1.07683e+07
meta_342	MLS000737673-01!	151.005	505.5	C7H5NOS	3.1874e+07	7.38814e+06	2.41543e+07	2.77824e+07	2.76866e+07	2.91103e+07	3.50957e+07	3.4781e+07
meta_343	1,2-Benzisothiazol-3(2H)-one	151.005	588.3	C7H5NOS	3.44272e+07	2.13641e+07	6.04285e+06	1.66849e+07	2.55931e+07	2.8574e+07	1.79363e+07	2.10759e+07
meta_344	methyl 4-methyl-2-oxo-2H-pyran-6-carboxylate	151.034	694.5	C8H8O4	7.93936e+07	1.25745e+08	1.65585e+07	1.73364e+08	1.25687e+07	2.07039e+07	1.3206e+08	8.33976e+07
meta_345	(+)-(S)-Carvone	151.112	772.9	C10H14O	2.37401e+06	1.95237e+06	1.90053e+06	2.58023e+07	9.70665e+06	9.09122e+06	9.90175e+06	1.20532e+07
meta_346	Piperonal	151.037	788.4	C8H6O3	9.364e+06	3.86179e+06	3.33274e+06	1.72402e+07	1.32138e+07	3.02163e+06	9.62061e+06	3.8265e+06
meta_347	Perillyl aldehyde	151.111	801.1	C10H14O	2.17147e+06	1.89688e+06	1.88222e+07	1.69533e+06	9.13651e+06	1.03687e+07	1.2554e+07	9.1393e+06
meta_348	N-Methyltyramine	151.112	829.1	C9H13NO	1.97939e+06	1.63404e+06	1.88442e+06	7.73816e+06	1.18079e+07	8.7764e+06	1.12394e+07	7.00936e+06
meta_349	2'-Hydroxy-5'-methylacetophenone	151.077	86.7	C9H10O2	1.98744e+07	1.17719e+07	1.95778e+06	8.40645e+06	1.82444e+06	5.84145e+06	2.59814e+06	2.73921e+06
meta_350	Guanine	152.056	137.2	C5H5N5O	4.55372e+06	2.4984e+06	3.47316e+06	3.81179e+06	2.49575e+06	5.67262e+06	5.49252e+06	5.91186e+06
meta_351	Acetaminophen	152.07	139.8	C8H9NO2	1.19764e+07	2.78565e+06	1.05063e+07	1.04656e+07	1.0226e+07	1.07637e+07	1.22438e+07	1.05606e+07
meta_352	(+)-Norephedrine	152.107	34.8	C9H13NO	9.68838e+06	7.07104e+06	6.22526e+06	4.5777e+06	6.08858e+06	4.188e+06	3.83617e+06	5.81155e+06
meta_353	Methyl 2-hydroxybenzoate	152.047	769.1	C8H8O3	9.16053e+06	1.48471e+06	1.70032e+06	1.54125e+06	5.5959e+06	2.00647e+06	9.16822e+06	6.87375e+06
meta_354	3-Hydroxyphenylacetic acid	152.047	778.8	C8H8O3	2.49184e+06	1.80547e+07	9.81526e+06	1.02507e+07	6.64174e+06	3.70985e+07	2.49214e+06	1.18612e+07
meta_355	Xanthine	153.04	146.6	C5H4N4O2	3.44957e+06	2.24475e+06	2.66512e+06	2.56806e+06	9.14762e+06	7.61622e+06	7.65342e+06	7.58096e+06
meta_356	Vanillin	153.04	306.7	C8H8O3	3.30434e+06	3.2949e+06	3.45935e+06	3.20617e+06	5.13809e+06	4.48858e+06	3.91456e+06	4.84092e+06
meta_357	p-Hydroxyphenylacetic acid	153.127	31.9	C8H8O3	6.18683e+06	6.46931e+06	4.25011e+06	2.31662e+06	2.42371e+06	2.54943e+06	2.8787e+06	1.80592e+06
meta_358	(R)-mandelic Acid	153.055	34.9	C8H8O3	9.02977e+07	8.70816e+06	4.02265e+07	2.96583e+07	2.14166e+07	5.20455e+06	4.61713e+07	7.53772e+06
meta_359	Ribitol	152.995	394.9	C5H12O5	1.08833e+07	9.43955e+06	1.1737e+07	3.37997e+07	2.75439e+07	4.84669e+07	1.20003e+07	1.84264e+08
meta_360	3-Sulfinylpyruvic acid	152.994	491.1	C3H4O5S	1.97902e+07	5.2953e+06	5.48306e+06	2.95976e+07	5.43553e+06	5.96701e+06	2.28866e+07	3.96514e+07
meta_361	2',4'-Dihydroxyacetophenone	153.054	541.6	C8H8O3	2.27007e+07	2.80642e+07	1.79267e+07	1.59051e+07	1.26803e+07	1.77364e+07	1.6096e+07	1.72192e+07
meta_362	Ortho-Hydroxyphenylacetic acid	153.054	561.1	C8H8O3	1.21978e+07	1.09047e+07	1.02253e+07	8.77187e+06	1.22308e+06	1.42744e+06	1.09806e+06	1.06839e+06
meta_363	3-Aminosalicylic acid	153.043	792.4	C7H7NO3	1.18057e+07	2.97589e+06	1.65376e+06	1.62716e+06	1.62112e+06	4.28929e+06	1.10574e+07	1.60915e+07
meta_364	D-Arabitol	153.127	796.5	C5H12O5	1.32923e+07	1.21203e+07	1.57509e+07	1.15055e+07	1.80451e+07	1.80781e+07	1.49779e+07	1.33937e+07
meta_365	Mandelic acid	153.055	90.3	C8H8O3	7.46806e+07	1.17952e+07	8.34306e+06	3.22978e+07	3.32419e+07	3.16901e+07	2.11942e+07	2.66641e+07
meta_366	D-Xylitol	153.076	94.3	C5H12O5	4.93831e+06	5.74582e+06	6.13295e+06	5.50778e+06	7.87111e+06	8.65946e+06	9.61558e+06	7.57622e+06
meta_367	Dopamine	154.086	102.4	C8H11NO2	1.05447e+07	1.66797e+06	8.05553e+06	7.81584e+06	6.98671e+06	5.32358e+06	1.48314e+06	6.67819e+06
meta_368	3-Sulfinoalanine	154.005	35	C3H7NO4S	1.43392e+06	1.84299e+06	1.25892e+06	3.06215e+06	2.50995e+06	1.84398e+06	2.78614e+06	3.558e+06
meta_369	psi-Pelletierine	154.122	36.7	C9H15NO	6.48631e+06	8.09629e+06	4.28119e+06	4.01027e+06	3.29837e+06	3.64364e+06	2.88595e+06	3.34212e+06
meta_370	o-Hydroxylaminobenzoate	154.05	374.2	C7H7NO3	3.68002e+06	2.90071e+06	3.29244e+06	4.09608e+06	3.27219e+06	3.67775e+06	3.0662e+06	3.17799e+06
meta_371	3-Hydroxyanthranilic acid	154.05	384.7	C7H7NO3	3.53814e+06	1.59385e+06	2.46503e+06	1.0985e+06	1.57596e+06	3.45441e+06	3.93744e+06	3.19786e+06
meta_372	2-Pyrocatechuic acid	154.042	486.8	C7H6O4	2.85514e+07	2.5109e+07	3.55854e+07	3.23914e+07	3.13531e+07	3.04165e+07	3.04679e+07	2.83968e+07
meta_373	Propanoyl phosphate	153.992	830.4	C3H7O5P	7.2899e+06	1.52338e+06	1.11168e+07	1.79761e+06	1.80169e+06	1.62437e+06	8.72839e+06	8.77724e+06
meta_374	2,3-Butanediol	155.07	34.8	C4H10O2S2	3.57657e+07	2.33053e+07	1.6461e+07	1.39768e+07	1.22529e+07	4.75436e+06	1.45129e+07	1.19724e+07
meta_375	Loline	155.118	475.8	C8H14N2O	1.76245e+06	1.62467e+06	2.63469e+06	2.07673e+06	2.06115e+06	2.56833e+06	2.0565e+06	2.11255e+06
meta_376	Mechlorethamine	155.026	486.8	C5H11Cl2N	581581	644939	720328	818415	690559	781840	754551	709346
meta_377	2-Thiopheneacrylic acid	155.012	72.5	C7H6O2S	6.09515e+06	3.53831e+06	2.98056e+06	1.6332e+08	4.14969e+06	3.13039e+06	4.90792e+06	4.65638e+06
meta_378	Imidazol-5-yl-pyruvate	155.042	88.1	C6H6N2O3	3.67668e+07	2.9351e+07	2.94282e+07	3.37533e+07	3.06564e+07	3.00737e+07	2.73287e+07	2.91867e+07
meta_379	Glycylproline	155.076	89.5	C7H12N2O3	1.57941e+07	3.59517e+06	2.65347e+06	1.64809e+07	5.26913e+06	1.12575e+07	4.33784e+06	3.67879e+06
meta_380	3-Indoleacetonitrile	156.065	136.6	C10H8N2	1.42382e+07	3.50778e+07	6.6359e+06	3.69821e+07	2.74278e+07	6.02365e+06	7.931e+06	5.94137e+06
meta_381	(3S,5S)-Carbapenam-3-carboxylic acid	156.065	287.2	C7H9NO3	1.93497e+06	9.01287e+06	1.53932e+06	4.77917e+06	7.42139e+06	1.50461e+06	8.52775e+06	1.53301e+06
meta_382	Arecoline	156.102	56.8	C8H13NO2	8.38911e+06	2.66159e+06	2.05481e+06	5.59475e+06	4.36113e+06	1.78958e+06	3.432e+06	1.82779e+06
meta_383	N-Acetylleucine	156.102	65.1	C8H15NO3	6.97825e+06	2.04177e+06	1.97575e+06	4.42567e+06	4.41878e+06	1.77216e+06	4.94986e+06	2.1054e+06
meta_384	4-Imidazolone-5-propionic acid	156.042	79.1	C6H8N2O3	1.48804e+06	1.72386e+06	1.81497e+06	1.62421e+06	1.6113e+06	1.21267e+06	1.72926e+06	1.74597e+06
meta_385	L-Histidine	156.077	80.6	C6H9N3O2	2.86786e+08	2.64672e+08	2.93424e+08	3.03583e+08	2.96586e+08	3.00739e+08	2.94211e+08	2.83016e+08
meta_386	trans-Aconitate	157.011	117.2	C6H6O6	2.68833e+06	2.54532e+06	2.28587e+06	2.59762e+06	1.02348e+06	1.54133e+06	1.25924e+06	1.40933e+06
meta_387	Orotic acid monohydrate	157.021	142.9	C5H6N2O5	3.42318e+06	4.58402e+06	5.13096e+06	4.56583e+06	1.16216e+07	1.1909e+07	1.07229e+07	1.1896e+07
meta_388	cis-Aconitic acid	157.006	33.3	C6H6O6	1.7466e+07	1.06825e+07	1.05558e+07	1.06431e+07	8.29488e+06	1.30159e+07	8.18963e+06	9.50129e+06
meta_389	N-Acetylasparagine	157.055	36.9	C6H10N2O4	2.81363e+06	3.09001e+06	5.98728e+06	4.36021e+06	4.63857e+06	8.16144e+06	1.79828e+06	1.79946e+06
meta_390	Buformin	157.133	632.3	C6H15N5	7.8145e+06	6.43688e+06	7.07905e+06	6.80983e+06	6.35136e+06	6.43379e+06	8.48193e+06	8.51001e+06
meta_391	Uracil 5-carboxylate	157.028	72	C5H4N2O4	3.00833e+06	3.39775e+06	7.30255e+06	6.70408e+06	6.43307e+06	3.05473e+06	5.83908e+06	2.98677e+06
meta_392	Phosphoglycolic acid	156.989	830.4	C2H5O6P	1.07768e+08	7.99366e+07	7.75525e+07	2.3127e+07	2.21233e+07	9.66903e+07	1.23798e+08	2.28645e+07
meta_393	Imidazolelactic acid	157.061	85.1	C6H8N2O3	4.25217e+06	4.65055e+06	4.4278e+06	4.02598e+06	2.40532e+06	3.59301e+06	2.25075e+06	4.09657e+06
meta_394	4-hydroxy Nonenal	157.122	91.2	C9H16O2	4.77687e+06	2.16372e+06	2.41461e+06	7.28437e+06	8.57965e+06	8.45552e+06	1.07368e+07	1.10922e+07
meta_395	Tranexamic Acid	158.117	102.9	C8H15NO2	4.44693e+06	2.32231e+06	4.5516e+06	2.05317e+06	2.81326e+06	1.82743e+06	3.85267e+06	4.02671e+06
meta_396	Pelargonic acid	158.153	141.2	C9H18O2	3.0583e+07	3.07462e+07	2.50432e+07	2.92656e+07	2.0709e+07	2.9275e+07	3.48048e+07	1.98569e+07
meta_397	cadaverine dihydrochloride	158.092	144.3	C5H16Cl2N2	1.00891e+07	1.29041e+07	1.08267e+07	1.06659e+07	5.43776e+06	4.85865e+06	5.14839e+06	4.02519e+06
meta_398	2,2,6,6-Tetramethyl-4-piperidinol	158.153	275.9	C9H19NO	3.38326e+06	3.36172e+06	2.63903e+06	1.03654e+06	1.61071e+07	4.54064e+06	5.4908e+06	1.05129e+06
meta_399	2,2,6,6-Tetramethyl-1-piperidinol (TEMPO)	158.153	337.7	C9H19NO	717967	4.48507e+06	789505	4.7906e+06	3.27446e+06	4.33237e+06	4.53011e+06	886245
meta_400	Benzenesulfonamide	158.027	348.1	C6H7NO2S	8.33887e+06	466907	7.99493e+06	7.76192e+06	491986	7.73139e+06	829357	443564
meta_401	1,4-Naphthoquinone	158.035	353.5	C10H6O2	7.05602e+06	7.12449e+06	365424	6.639e+06	623114	646953	6.87789e+06	605542
meta_402	2-Benzimidazolylguanidine	158.08	474	C8H9N5	1.27183e+07	3.19078e+07	1.7775e+07	9.46881e+06	1.38805e+07	9.30647e+06	3.1281e+06	1.78698e+07
meta_403	(R)-(E)-Sulforaphene	158.003	671.2	C6H9NOS2	1.69453e+07	4.25763e+06	3.65069e+07	4.24934e+06	1.36348e+07	4.22983e+06	3.64846e+06	2.00475e+07
meta_404	3-Methylcrotonylglycine	158.08	734.6	C7H11NO3	1.33988e+07	1.70717e+06	1.00466e+07	1.57275e+06	5.41685e+06	7.54965e+06	6.79174e+06	1.7399e+06
meta_405	1-Hydroxymethylnaphthalene	159.076	101.9	C11H10O	2.67804e+06	2.69028e+06	3.19709e+06	2.8626e+06	2.68267e+06	3.97613e+06	2.67894e+06	2.79618e+06
meta_406	Creatine ethyl ester	159.101	104	C6H13N3O2	3.62701e+06	1.66767e+06	3.50047e+06	3.97709e+06	2.45677e+06	3.09447e+06	2.67894e+06	3.41449e+06
meta_407	4,5-Dihydroorotic acid	158.961	325.8	C5H6N2O4	2.7209e+07	8.63009e+06	5.58953e+07	4.10128e+07	2.99676e+07	8.70754e+06	7.78111e+06	3.3371e+07
meta_408	Canavanine	159.084	357.8	C5H12N4O3	2.01148e+07	1.757e+07	1.89495e+07	1.73954e+07	2.21317e+07	2.22823e+07	2.31613e+07	2.05852e+07
meta_409	2-Hydroxy-3-oxoadipate	159.029	366.6	C6H8O6	2.28354e+06	3.15935e+06	2.14134e+06	1.9246e+06	1.14309e+07	2.94143e+06	1.72804e+06	1.22026e+07
meta_410	N-Nitrosodi-n-butylamine	159.153	39.8	C8H18N2O	706986	724328	1.51218e+06	4.65093e+06	2.4209e+06	798724	3.96582e+06	685240
meta_411	Methacholine	159.124	428.8	C8H18NO2	1.94718e+06	2.04076e+06	2.23314e+06	1.01444e+07	1.06763e+07	1.32647e+07	8.57316e+06	2.43179e+06
meta_412	3-Oxovalproic acid	159.101	481.7	C8H14O3	2.99471e+06	2.26624e+06	2.66165e+06	3.34733e+06	3.89495e+06	4.2364e+06	5.61321e+06	3.8528e+06
meta_413	Pregabalin	159.125	575.1	C8H17NO2	1.89046e+06	1.91725e+06	1.8125e+06	1.12662e+07	7.53494e+06	9.45573e+06	8.98437e+06	1.74524e+06
meta_414	Allantoin	158.961	75.2	C4H6N4O3	1.28971e+07	1.00742e+08	1.296e+07	4.38864e+07	1.07507e+07	1.44357e+07	4.88388e+07	4.90516e+07
meta_415	Ascorbate	159.025	86.5	C6H8O6	1.53771e+07	1.95695e+07	2.30223e+07	2.64358e+07	2.8755e+07	2.50981e+07	2.70196e+07	2.98727e+07
meta_416	3-methyl-2-Quinoxalinone	160.06	100.7	C9H8N2O	1.72094e+07	7.78127e+06	9.96538e+06	8.6186e+06	8.09228e+06	7.02418e+06	1.28461e+07	7.77139e+06
meta_417	Pimelic acid	159.969	106.5	C7H12O4	4.18347e+07	1.05178e+08	6.72223e+07	8.20118e+07	4.15321e+07	5.51249e+07	1.12274e+07	4.93232e+07
meta_418	Phenmetrazine	160.108	142.7	C11H15NO	2.5926e+06	2.31695e+06	2.18523e+06	1.6954e+06	2.31422e+06	2.43529e+06	2.23469e+06	1.19265e+06
meta_419	Betonicine	160.097	232.3	C7H13NO3	8.35773e+06	4.01502e+06	3.32675e+06	7.18942e+06	1.33811e+06	1.09821e+06	1.21398e+06	1.02657e+06
meta_420	5-Acetamidovalerate	160.097	272.1	C7H13NO3	5.23451e+06	3.4531e+06	3.81805e+06	1.1247e+07	1.24742e+06	1.24648e+06	1.03187e+06	7.18256e+06
meta_421	Indoleacetaldehyde	160.075	314.9	C10H9NO	1.59635e+06	832422	1.1944e+06	902052	1.32124e+06	1.46995e+06	1.34109e+06	1.69296e+06
meta_422	Tryptamine	160.102	352.2	C10H12N2	4.30613e+06	4.62493e+06	4.45018e+06	4.64859e+06	3.30086e+06	3.61792e+06	1.09731e+06	5.06405e+06
meta_423	4-Acetamido-2-aminobutanoic acid	160.097	400.4	C6H12N2O3	4.73181e+06	989591	4.44932e+06	3.42525e+06	995570	1.07878e+06	940414	7.29803e+06
meta_424	D-Alanyl-D-alanine	160.097	508.3	C6H12N2O3	1.30048e+06	6.59486e+06	4.24956e+06	5.27626e+06	1.15044e+06	1.02539e+06	971246	2.97476e+06
meta_425	Tolazoline	160.097	780.8	C10H12N2	3.48228e+06	868968	3.63727e+06	3.66148e+06	841313	591535	684401	3.52988e+06
meta_426	Bethanechol	161.129	118.5	C7H17N2O2	1.09166e+06	1.87242e+06	945794	828251	570003	974993	1.18783e+06	953927
meta_427	tryptophol	161.081	144.3	C10H11NO	982277	1.61652e+06	1.42844e+06	1.63097e+06	1.98443e+06	2.17443e+06	1.93461e+06	2.01443e+06
meta_428	Diallyl Trisulfide	160.987	292.8	C6H10S3	695950	2.88504e+06	2.46572e+06	1.02811e+07	2.68864e+06	654985	584400	645793
meta_429	3-Methoxycinnamic acid	161.057	38.5	C10H10O3	5.7125e+06	6.0157e+06	3.89845e+06	6.58297e+06	2.96355e+06	5.76089e+06	5.79378e+06	2.38178e+06
meta_430	S-Allylcysteine	161.05	70.3	C6H11NO2S	4.36048e+06	2.15802e+06	4.91976e+06	1.9075e+06	1.89114e+06	2.28144e+06	1.16927e+06	1.98232e+06
meta_431	PPHP	161.097	75.1	C11H14O2	4.7353e+06	876640	5.23577e+06	747246	3.14817e+06	5.06105e+06	4.72364e+06	2.19026e+06
meta_432	N(6)-Methyllysine	161.132	800.9	C7H16N2O2	4.06088e+06	3.98734e+06	982326	4.66116e+06	5.87903e+06	1.14569e+06	1.03926e+07	4.80438e+06
meta_433	Sodium mercaptopyruvate dihydrate	160.983	809.1	C3H7NaO5S	4.4679e+06	6.09337e+06	3.71423e+06	991707	855696	4.33836e+06	836184	843430
meta_434	3,4-Dichloroaniline	160.983	828.7	C6H5Cl2N	776212	2.69228e+06	3.66234e+06	830975	3.13225e+06	4.63691e+06	3.80824e+06	895414
meta_435	4-Hydroxycinnamoylmethane	162.075	141.1	C10H10O2	4.68697e+07	4.00382e+07	4.31389e+07	3.83724e+07	4.95727e+07	5.29568e+07	4.71649e+07	4.44217e+07
meta_436	N-methyl-L-glutamic Acid	162.076	42.4	C6H11NO4	3.32719e+07	2.65086e+07	4.5473e+06	2.33938e+07	5.1279e+06	4.20197e+06	4.68557e+06	4.47513e+06
meta_437	Indole-3-carboxylic acid	162.055	514.9	C9H7NO2	1.43637e+07	1.2174e+07	8.88033e+06	8.10018e+06	1.52029e+07	1.70836e+07	1.10251e+07	1.08139e+07
meta_438	Phenacetin	162.091	67	C10H13NO2	2.60666e+06	2.84808e+06	1.68478e+06	891177	1.16955e+06	888991	648190	862709
meta_439	L-Carnitine	162.112	90.9	C7H15NO3	5.6921e+07	5.13326e+07	5.08583e+07	4.79331e+07	3.55618e+07	3.26472e+07	3.59686e+07	3.2543e+07
meta_440	D-4-Hydroxy-2-oxoglutarate	163.039	100.1	C5H6O6	6.60036e+06	6.72449e+06	8.60214e+06	1.61996e+06	7.70942e+06	8.89901e+06	6.10937e+06	1.59972e+06
meta_441	2-Hydroxyadipic acid	163.06	136.6	C6H10O5	9.79168e+07	2.93175e+07	2.3978e+07	2.19847e+07	3.77689e+07	1.42521e+07	1.5157e+07	3.2525e+07
meta_442	(S)-NICOTINE	163.123	140.4	C10H14N2	6.86828e+06	6.28669e+06	3.90865e+06	5.56483e+06	2.61009e+06	2.97543e+06	2.53723e+06	2.625e+06
meta_443	Safrole	163.077	141	C10H10O2	5.83798e+06	5.49371e+06	5.27939e+06	4.8986e+06	5.01894e+06	4.22199e+06	4.73885e+06	4.81474e+06
meta_444	5-Hydroxylysine	163.111	32	C6H14N2O3	5.68707e+06	4.97852e+06	3.81327e+06	2.79488e+06	1.45485e+06	1.70253e+06	1.924e+06	1.91386e+06
meta_445	Methcathinone	163.096	395.4	C10H13NO	1.02867e+06	1.61585e+06	1.20266e+06	1.01214e+06	1.55373e+06	1.05474e+06	1.10813e+06	1.05843e+06
meta_446	Umbelliferone	163.039	415.9	C9H6O3	4.97433e+06	5.87343e+06	1.73092e+06	4.24006e+06	4.70713e+06	4.5844e+06	4.61929e+06	1.59752e+06
meta_447	Theobromine	163.059	444.7	C7H8N4O2	6.00103e+06	3.89801e+06	3.75881e+06	3.81144e+06	667183	3.0349e+06	3.66374e+06	3.34655e+06
meta_448	Anabasine	163.039	463.1	C10H14N2	4.20179e+07	4.10485e+07	4.98257e+07	3.38576e+07	1.5513e+07	1.67172e+07	2.22546e+07	2.01571e+07
meta_449	4-Hydroxy-2-oxoglutaric acid	163.039	480.6	C5H6O6	1.56828e+07	1.77555e+07	2.32817e+07	1.31061e+07	9.05752e+06	1.12928e+07	1.07571e+07	8.81338e+06
meta_450	2-Deoxystreptamine	163.112	517.6	C6H14N2O3	6.65255e+06	4.88751e+06	3.41134e+06	2.95065e+06	546420	550940	544265	466300
meta_451	Mephentermine	163.134	668.7	C11H17N	9.63022e+06	1.77637e+06	6.23516e+06	1.90825e+06	8.99261e+06	8.74877e+06	1.79043e+06	1.92165e+06
meta_452	Dipropylene glycol dimethyl ether	163.132	694.1	C8H18O3	1.87514e+07	8.63821e+07	5.44028e+06	8.19672e+07	8.78742e+06	1.99781e+07	1.85208e+07	8.71429e+07
meta_453	Methyl cinnamate	163.075	753.1	C10H10O2	8.59277e+06	1.02132e+07	8.3637e+06	8.10381e+06	7.61511e+06	6.03643e+06	6.06156e+06	9.19358e+06
meta_454	Rilmenidine	163.115	89.7	C10H16N2O	3.82983e+06	2.2872e+06	2.20217e+06	2.48454e+06	2.28947e+06	3.06822e+06	1.99112e+06	2.91861e+06
meta_455	Pyridostigmine	164.092	296.3	C9H13N2O2	1.96795e+06	2.06496e+06	1.76837e+06	1.83072e+06	1.6905e+06	2.03308e+06	1.50376e+06	1.81518e+06
meta_456	FENBUTYRAMIDE	164.107	35.3	C10H13NO	1.09525e+07	7.97246e+06	5.71825e+06	4.30464e+06	4.35489e+06	4.0682e+06	3.06765e+06	4.01516e+06
meta_457	2,4-Dihydroxypteridine	164.034	359.8	C6H4N4O2	637176	2.41958e+06	3.38558e+06	2.86889e+06	4.91974e+06	5.45295e+06	5.21414e+06	4.61053e+06
meta_458	Beta-Tyrosine	164.066	407.4	C9H11NO3	6.95686e+07	1.28627e+07	1.10233e+07	3.35792e+06	2.88001e+06	3.13879e+06	1.31683e+07	1.83548e+07
meta_459	L-threo-3-Phenylserine	164.066	486.6	C9H11NO3	5.75894e+06	5.90972e+06	8.05876e+07	1.35979e+08	1.59893e+07	6.7944e+06	1.7184e+07	2.10374e+07
meta_460	N,N-DMA	164.143	569.3	C11H17N	1.70643e+06	1.89466e+06	1.60267e+06	1.88371e+06	1.89768e+06	1.56149e+06	1.57701e+06	1.64628e+06
meta_461	o-Tyrosine	164.066	570.5	C9H11NO3	7.89513e+06	1.68912e+07	2.93713e+07	8.26987e+06	3.94383e+07	5.59912e+07	7.67005e+07	1.81701e+07
meta_462	TMPD (hydrochloride)	164.136	591.4	C10H16N2	1.78387e+07	1.94352e+07	1.92258e+07	1.57384e+07	1.6832e+07	1.64879e+07	1.31193e+07	1.80838e+07
meta_463	L-Rhamnofuranose	164.067	71	C6H12O5	3.91105e+07	5.5978e+07	5.83537e+07	5.33889e+07	1.00141e+08	1.06244e+08	9.09688e+07	9.70042e+07
meta_464	trans-2-Hydroxycinnamate	165.055	145.7	C9H8O3	1.72529e+08	1.68882e+08	1.62446e+08	1.79019e+08	1.57509e+08	1.55655e+08	1.54412e+08	1.43607e+08
meta_465	Benzocaine	165.076	32	C9H11NO2	2.76477e+07	2.33959e+07	2.72848e+07	2.77028e+07	1.67845e+07	2.04641e+07	2.03754e+07	1.72422e+07
meta_466	MLS002706482-01!	165.091	34.7	C10H14O3	1.71252e+07	1.12134e+07	6.54686e+06	3.82936e+06	4.33198e+06	4.76612e+06	1.32992e+06	6.52021e+06
meta_467	Eugenol	165.091	770.8	C10H12O2	778812	5.50679e+06	858136	3.62383e+06	8.68911e+06	1.22574e+07	2.00228e+07	1.14105e+07
meta_468	Jasmone	165.127	810.6	C11H16O	8.93922e+06	5.2516e+06	7.50525e+06	1.23974e+06	1.25734e+06	1.41466e+06	8.74825e+06	1.59368e+06
meta_469	MLS000543058-01!N,1-dimethyl-4,5,6,7-tetrahydro-1H-indazol-3-amine	165.127	837.8	C9H15N3	1.03579e+07	9.43939e+06	1.11439e+07	1.05855e+07	1.08651e+07	1.13438e+07	1.24584e+07	1.52624e+07
meta_470	3-Phenylbutyric acid	165.093	91.1	C10H12O2	8.36653e+06	3.70226e+06	1.35296e+06	1.49815e+06	2.91752e+06	3.4493e+06	4.03298e+06	4.40647e+06
meta_471	D-Phenyllactic acid	166.057	145.7	C9H10O3	1.32409e+07	1.3671e+07	1.33663e+07	1.48819e+07	1.19117e+07	1.22041e+07	3.29371e+06	1.14045e+07
meta_472	Phthalamic acid	166.05	197.5	C8H7NO3	1.35219e+07	1.23162e+07	1.90198e+07	1.03468e+07	1.1428e+07	8.70423e+06	1.00313e+07	7.98554e+06
meta_473	Tropate	166.05	334.4	C9H10O3	3.21035e+06	3.0346e+06	4.19e+06	4.54096e+06	4.65245e+06	3.30195e+06	5.18738e+06	3.31259e+06
meta_474	L-Phenylalanine	166.086	35.1	C9H11NO2	1.35241e+07	1.38778e+07	8.97297e+06	8.1028e+06	1.09964e+07	5.64554e+06	6.55482e+06	7.84999e+06
meta_475	Formylanthranilic acid	166.05	426.8	C8H7NO3	7.48655e+06	8.67729e+06	1.017e+07	1.01258e+07	1.37661e+07	1.2053e+07	2.22737e+07	1.2974e+07
meta_476	L-lysine hydrochloride	165.982	632.6	C6H15ClN2O2	8.44185e+06	1.69464e+06	6.90963e+06	1.41871e+06	7.24761e+06	1.72809e+06	1.74545e+06	6.62204e+06
meta_477	Perillic acid	166.098	694.2	C10H14O2	1.85221e+06	780836	2.00689e+06	2.37563e+06	1.01274e+07	786807	851720	793880
meta_478	6-Pentyl-2H-pyran-2-one	166.098	751	C10H14O2	2.10531e+06	1.06951e+07	9.3705e+06	3.42094e+06	2.14295e+06	696990	3.24295e+06	2.1525e+06
meta_479	Cyromazine	166.097	814.2	C6H10N6	4.15664e+06	5.71763e+06	1.02926e+07	1.35697e+06	1.14454e+06	1.20816e+06	5.04501e+06	1.22449e+06
meta_480	Desaminotyrosine	167.07	103	C9H10O3	1.71363e+07	2.16954e+07	1.37174e+07	3.05391e+06	1.98033e+07	2.73291e+06	2.60798e+06	2.44753e+06
meta_481	1,2-Diphenylhydrazine	167.089	328.6	C12H12N2	2.09281e+07	1.69711e+07	2.24853e+07	1.87912e+07	2.73174e+07	3.11436e+07	3.04837e+07	2.46907e+07
meta_482	Epinepetalactone	167.107	34.9	C10H14O2	1.71668e+06	9.43164e+06	9.21496e+06	1.05394e+07	1.04429e+07	6.36298e+06	755647	6.91309e+06
meta_483	Nicotinamide, N-(2-hydroxyethyl)-	167.081	35.7	C8H10N2O2	7.67728e+06	8.51749e+06	6.74056e+06	5.34861e+06	1.23556e+07	6.36443e+06	6.47605e+06	6.64348e+06
meta_484	Quinolinic acid	167.01	419.1	C7H5NO4	3.05301e+08	2.62517e+08	3.54248e+08	2.74027e+08	9.13225e+08	1.03478e+09	1.27186e+09	1.65252e+08
meta_485	7-Methylxanthine	167.056	46.5	C6H6N4O2	1.09942e+06	2.68445e+06	3.24756e+06	3.53666e+06	3.01922e+06	2.22265e+06	1.57012e+06	4.53125e+06
meta_486	Phthalic acid	167.033	507.9	C8H6O4	4.22053e+07	1.43407e+06	2.17203e+06	3.95363e+07	2.2006e+06	4.40158e+07	2.23691e+06	4.00174e+07
meta_487	Dihydrojasmone	167.143	719.2	C11H18O	2.59411e+06	2.60557e+06	2.02288e+06	2.14772e+06	3.28844e+06	3.93805e+06	3.2378e+06	3.43825e+06
meta_488	2-Fluoromethamphetamine	167.112	731.7	C10H14FN	743608	672608	538989	2.56088e+06	624849	477832	2.13543e+06	530382
meta_489	3,4-Dimethoxybenzaldehyde	167.07	837.8	C9H10O3	1.34782e+07	1.07438e+07	1.35331e+07	1.30136e+07	0	1.33928e+07	1.7899e+07	1.57038e+07
meta_490	L-Ornithine hydrochloride	168.014	120.8	C5H13ClN2O2	1.99881e+07	2.27543e+07	5.37966e+07	4.50749e+07	5.2615e+07	3.8757e+07	3.98072e+07	3.90677e+07
meta_491	3-Methoxyanthranilate	168.065	138.1	C8H9NO3	1.11722e+07	1.00589e+07	9.63027e+06	9.22931e+06	2.12282e+07	8.71064e+06	7.73521e+06	1.54098e+07
meta_492	D-synephrine	168.091	328.8	C9H13NO2	840385	381631	354188	527976	589992	576358	349861	539421
meta_493	Phosphoenolpyruvic acid	167.982	33.3	C3H5O6P	2.77983e+06	4.2347e+06	5.19518e+06	5.485e+06	6.08762e+06	5.39602e+06	4.6604e+06	5.06822e+06
meta_494	p-Synephrine	168.101	48	C9H13NO2	2.66922e+06	4.63053e+06	6.431e+06	5.30251e+06	2.11368e+06	3.74707e+06	2.09906e+06	2.02769e+06
meta_495	OCP_186.0317_15.9	168.016	690.9	C8H8ClNO2	6.63589e+07	7.36385e+07	1.92121e+06	1.533e+07	1.25759e+07	1.22744e+07	1.13315e+07	1.07787e+07
meta_496	Zoxazolamine	168.01	72.3	C7H5ClN2O	6.98047e+06	3.60786e+07	8.1316e+06	7.71647e+06	1.28908e+06	1.13789e+06	1.65049e+06	1.00721e+07
meta_497	3,4-Dihydroxybenzeneacetic acid	168.042	79.2	C8H8O4	1.85171e+06	1.49343e+06	819015	1.96924e+06	598628	536323	1.51233e+06	570855
meta_498	3-Phosphoglyceric acid	168.982	117.4	C3H7O7P	4.98297e+06	4.40693e+06	3.29498e+06	4.07654e+06	7.46041e+06	3.63331e+06	8.31239e+06	3.45959e+06
meta_499	Cysteic acid	169.006	117.9	C3H7NO5S	1.31249e+07	1.15302e+07	1.29685e+07	7.43411e+06	3.20124e+06	1.38159e+07	1.46016e+07	1.67377e+07
meta_500	2-Furoylglycine	169.035	139.6	C7H7NO4	5.89334e+06	1.80242e+06	1.32617e+06	1.51668e+06	1.51133e+06	1.2212e+06	1.1994e+06	1.07573e+06
meta_501	Homogentisic acid	169.049	362.5	C8H8O4	7.41273e+06	1.63782e+07	1.46259e+06	5.70733e+06	5.41355e+06	1.72859e+07	4.841e+06	1.57145e+07
meta_502	Geranic acid	169.122	567.2	C10H16O2	1.07977e+07	7.95028e+06	6.87456e+06	6.62498e+06	6.88262e+06	8.41908e+06	7.06162e+06	7.03296e+06
meta_503	Chlorzoxazone	168.994	618	C7H4ClNO2	662944	400499	1.04093e+06	381113	446975	292299	956877	366678
meta_504	(S)-4-Hydroxymandelate	169.046	71	C8H8O4	9.21953e+07	8.55125e+07	9.17993e+07	8.79977e+07	1.55353e+08	1.68252e+08	1.38694e+08	1.49434e+08
meta_505	Psoralen	169.026	71.6	C11H6O3	2.3217e+06	2.20296e+06	2.31864e+07	2.17786e+06	3.41543e+06	3.75333e+06	3.2935e+06	3.56778e+06
meta_506	Pyridoxine	170.081	141.1	C8H11NO3	2.08689e+07	1.77046e+07	2.3581e+07	1.46953e+07	2.11918e+07	2.79509e+07	2.11891e+07	2.18839e+07
meta_507	Norepinephrine	169.976	384.7	C8H11NO3	1.83032e+07	1.862e+07	4.10628e+07	2.09307e+07	2.12041e+07	2.18551e+08	6.47098e+07	1.16012e+08
meta_508	D-Glyceraldehyde 3-phosphate	169.997	392.6	C3H7O6P	1.35265e+07	1.51191e+07	3.28447e+06	3.73873e+06	1.72702e+07	3.0889e+06	3.21836e+06	2.05829e+07
meta_509	Selenocysteine	169.976	437.1	C3H7NO2Se	6.97746e+07	5.91666e+07	5.02836e+07	1.83895e+07	1.67792e+07	1.05487e+08	6.20488e+07	1.57387e+07
meta_510	8-Amino-7-oxononanoate	170.117	499.2	C9H17NO3	2.31569e+07	2.28378e+07	1.81567e+07	2.94128e+07	1.8922e+07	1.98121e+07	2.64986e+07	1.79873e+07
meta_511	2-Biphenylol	170.075	684	C12H10O	455018	482593	595677	466135	1.3967e+06	492868	937093	791116
meta_512	2-Amino-3-phosphonopropionic acid	170.023	71	C3H8NO5P	3.11326e+06	2.93774e+06	2.52692e+06	1.06457e+07	3.99854e+06	5.27731e+06	4.21821e+06	4.45182e+06
meta_513	(R)-2-O-Sulfolactate	169.976	733.3	C3H6O6S	6.14914e+06	2.70002e+07	6.88814e+06	3.15824e+07	8.41944e+07	2.30584e+07	2.89056e+07	3.7065e+07
meta_514	Lupinine	170.154	746.3	C10H19NO	512804	599401	3.45224e+06	4.48013e+06	2.17981e+06	2.51952e+06	511001	2.78881e+06
meta_515	1-Methylhistidine	170.093	82.1	C7H11N3O2	5.43765e+07	5.28469e+07	5.45911e+07	5.43323e+07	5.27396e+07	5.07218e+07	5.3391e+07	5.1305e+07
meta_516	5-Phenylcyclohexane-1,3-dione	171.076	101.6	C12H12O2	4.76858e+06	5.03371e+06	5.93211e+06	5.60634e+06	5.44023e+06	5.91945e+06	6.29185e+06	6.09789e+06
meta_517	Levetiracetam	171.113	141.2	C8H14N2O2	1.37323e+06	1.60918e+06	1.601e+06	1.66122e+06	1.38197e+06	1.53006e+06	1.4037e+06	1.26762e+06
meta_518	3,4-Dihydroxyphenylglycol	171.065	329.4	C8H10O4	6.56074e+06	1.03901e+07	4.85544e+06	4.71778e+06	4.6537e+06	4.88898e+06	4.84357e+06	3.83589e+06
meta_519	o-Toluenesulfamide	171.035	493.1	C7H9NO2S	2.92572e+07	7.64526e+06	2.47511e+07	1.11575e+08	6.98395e+06	3.23953e+07	2.72953e+07	7.06427e+06
meta_520	Azelaic acid	171.034	587.4	C9H16O4	4.26782e+07	2.79101e+07	9.57073e+06	7.85157e+07	1.07897e+08	2.98929e+07	9.70613e+06	2.26502e+07
meta_521	Limonene-1,2-diol	171.149	635.4	C10H18O2	1.03573e+08	1.34038e+08	1.12211e+08	1.18969e+08	1.32589e+08	9.15082e+07	1.03543e+08	1.01662e+08
meta_522	1-Hydroxy-2-naphthoate	171.043	71	C11H8O3	1.06971e+07	1.0276e+07	1.09709e+07	1.05015e+07	1.81501e+07	2.15773e+07	1.68821e+07	1.82944e+07
meta_523	Dihydroxyacetone phosphate	171.006	72.5	C3H7O6P	6.58698e+06	7.56587e+06	7.09106e+06	2.13599e+07	7.08459e+06	6.96747e+06	6.23783e+06	6.90705e+06
meta_524	N6,N6,N6-Trimethyl-L-lysine	171.148	789.7	C9H20N2O2	1.23369e+06	1.62237e+07	6.78868e+06	1.50693e+07	2.61151e+06	1.53305e+06	2.5252e+06	1.9746e+06
meta_525	Metronidazole	171.065	89.8	C6H9N3O3	1.52051e+07	1.55182e+07	2.38296e+06	1.35323e+07	6.30792e+06	7.72633e+06	1.01992e+07	2.16075e+07
meta_526	Dichlobenil	170.961	91.1	C7H3Cl2N	1.71636e+06	3.02296e+06	2.09681e+06	4.26365e+06	3.34934e+06	6.45744e+06	7.63136e+06	3.35039e+06
meta_527	Glycerol 3-phosphate	172.018	130.6	C3H9O6P	4.59065e+06	404463	734729	4.60935e+06	1.12566e+06	4.83412e+06	972138	1.7396e+06
meta_528	Tetrahydrodipicolinate	172.06	138.1	C7H9NO4	5.74251e+06	5.57483e+06	5.73591e+06	5.60759e+06	5.45452e+06	6.7232e+06	6.20136e+06	6.69853e+06
meta_529	Iminoarginine	172.097	36.7	C6H12N4O2	1.18096e+07	2.16953e+06	8.49618e+06	1.68774e+06	1.5809e+07	9.04783e+06	8.84523e+06	1.7864e+06
meta_530	16502-01-5	172.102	467.9	C11H12N2	762680	710593	721524	723157	720777	522310	1.2654e+06	748317
meta_531	Gabapentin	172.133	532.4	C9H17NO2	6.26826e+07	5.23778e+07	4.58535e+07	5.51818e+07	3.02679e+07	3.51552e+07	3.22397e+07	2.89349e+07
meta_532	Dopamine hydrochloride	171.993	616.5	C8H11NO2.HCl	1.13471e+07	2.11841e+07	1.25556e+07	1.83907e+08	1.42066e+07	6.73653e+07	2.91076e+07	1.34284e+07
meta_533	Decanamide	172.169	783.3	C10H21NO	1.05044e+07	9.8997e+06	1.56341e+07	1.83474e+07	9.68083e+06	1.53032e+07	1.03991e+07	1.62436e+07
meta_534	2-amino-5-methyl-4-phenyl-Thiazole	173.044	100.2	C10H10N2S	6.18731e+06	4.18377e+06	4.86246e+06	4.01691e+06	2.69703e+06	3.6155e+06	3.00911e+06	2.60441e+06
meta_535	4-Quinolinecarboxylic acid	172.957	391.1	C10H7NO2	4.82786e+07	4.86008e+07	7.61623e+07	4.62359e+07	1.24678e+08	7.1057e+07	2.12494e+08	5.1151e+07
meta_536	2-Oxoarginine	173.081	65.9	C6H11N3O3	2.28881e+06	1.89249e+06	1.60202e+06	3.57794e+06	1.18802e+07	3.99652e+06	4.97457e+06	2.79435e+06
meta_537	Norselegiline	173.117	721.9	C12H15N	2.967e+06	2.85529e+06	3.55112e+06	3.07954e+06	4.86505e+06	5.17942e+06	5.46084e+06	3.86954e+06
meta_538	Pyroquilon	173.085	819	C11H11NO	1.16847e+06	1.23964e+07	4.06831e+06	3.7998e+06	1.15061e+06	1.25735e+06	1.30825e+06	3.80128e+06
meta_539	N17-Dimethylindole-3-carboxaldehyde	173.085	833.5	C11H11NO	8.47757e+06	0	5.01812e+06	4.48852e+06	0	0	4.04591e+06	4.77785e+06
meta_540	L-NIO	173.117	91.9	C7H15N3O2	1.50637e+06	1.30776e+06	1.09865e+06	4.96191e+06	4.52196e+06	7.94061e+06	1.86203e+06	1.04917e+07
meta_541	N-Acetyl-L-glutamate 5-semialdehyde	174.076	101.6	C7H11NO4	2.51931e+06	2.2756e+07	9.31338e+06	8.12357e+06	7.63947e+06	2.25485e+06	2.18657e+06	2.01486e+06
meta_542	Quinaldic acid	174.055	504.5	C10H7NO2	1.25642e+06	1.01412e+06	1.83357e+06	2.71477e+06	999120	1.7286e+06	1.30195e+06	746185
meta_543	(+)-Muscarine	174.148	507.7	C9H19NO2	1.19745e+07	1.04721e+07	8.56901e+06	1.32708e+07	3.98845e+06	5.9308e+06	3.90758e+06	3.2539e+06
meta_544	N-Acetyl-DL-methionine	174.055	575.7	C7H13NO3S	712010	526750	487130	433286	949652	1.06805e+06	1.22428e+06	1.3108e+06
meta_545	N-Acetylornithine	175.107	101.7	C7H14N2O3	2.28031e+08	2.21606e+08	2.2813e+08	1.96563e+08	2.05587e+08	2.12555e+08	1.94836e+08	1.61447e+08
meta_546	L-Theanine	175.109	139.4	C7H14N2O3	983080	1.0164e+06	877672	826039	791939	2.14236e+06	2.05806e+06	2.63992e+06
meta_547	Oxoamide	175.081	566.7	C10H12N2O2	363004	986463	261969	329023	1.07578e+06	1.48669e+06	1.44031e+06	315333
meta_548	Thymyl acetate	175.111	773.5	C12H16O2	2.94655e+06	3.92252e+06	2.73829e+06	3.09612e+06	1.96611e+06	2.86931e+06	2.91246e+06	3.43886e+06
meta_549	1H-Indole-3-acetamide	175.148	796.8	C10H10N2O	6.56351e+06	4.27894e+06	892316	4.82741e+06	3.96955e+06	983177	4.20948e+06	1.06557e+06
meta_550	N-AMIDINO-L-ASPARTATE	175.145	80.6	C5H8N3O4	802980	5.24052e+06	3.40881e+06	3.28077e+06	7.67093e+06	4.80672e+06	7.03111e+06	6.55693e+06
meta_551	L-Arginine	175.119	82.1	C6H14N4O2	1.81353e+08	1.67412e+08	1.92981e+08	1.73015e+08	1.74107e+08	1.69344e+08	1.80109e+08	1.6856e+08
meta_552	2-Isopropyl-3-oxosuccinate	175.058	92.7	C7H10O5	1.47441e+07	22095884	2.22545e+07	1.34761e+07	1.32974e+07	7.28774e+06	8.64646e+06	1.09809e+07
meta_553	Cotinine	176.092	101.6	C10H12N2O	3.25089e+07	3.26207e+07	3.31678e+07	2.99954e+07	2.93611e+07	2.90225e+07	2.66273e+07	2.31502e+07
meta_554	Ureidosuccinic acid	176.055	144	C5H8N2O5	1.08508e+06	2.56303e+06	873055	947646	2.37127e+06	2.5983e+06	2.67376e+06	2.6387e+06
meta_555	2-[(1,3-thiazol-2-ylamino)methylidene]malononitrile	176.013	308.8	C7H4N4S	3.07766e+06	1.45708e+07	2.12342e+07	3.03729e+06	1.48715e+07	3.0936e+06	1.42149e+07	2.96639e+06
meta_556	NH2Mec	176.07	35.6	C10H9NO2	6.47646e+06	6.27838e+06	3.9365e+06	4.5344e+06	3.35383e+06	3.4009e+06	3.70199e+06	3.58077e+06
meta_557	5-Hydroxyindoleacetaldehyde	176.07	452.2	C10H9NO2	3.51873e+06	2.64319e+06	2.89809e+06	2.53476e+06	3.18304e+06	2.67476e+06	2.87637e+06	2.58412e+06
meta_558	Indole-3-acetate	176.07	615.5	C10H9NO2	3.48831e+07	3.68258e+07	3.91588e+07	3.09819e+07	2.60563e+07	2.95397e+07	2.95375e+07	2.87613e+07
meta_559	51-45-6	177.007	107.7		1.54982e+06	7.30068e+06	7.35948e+06	7.42176e+06	7.15643e+06	8.61266e+06	2.01495e+06	8.59254e+06
meta_560	Zingerone	177.087	138.2	C11H14O3	1.89311e+06	1.16494e+06	1.6833e+06	1.67802e+06	1.24499e+06	884606	885280	1.37668e+06
meta_561	Serotonin	177.105	311.2	C10H12N2O	957127	388458	1.42441e+06	3.24051e+06	761371	818988	2.52647e+06	1.32929e+06
meta_562	D-Alanyl-D-serine	177.09	32.6	C6H12N2O4	3.98607e+06	2.9885e+06	2.60257e+06	2.02272e+06	2.94193e+06	1.68015e+06	2.53408e+06	1.60981e+06
meta_563	1400W	177.127	33	C10H15N3	2.20554e+06	2.76229e+06	1.73944e+06	2.02272e+06	1.02073e+06	2.32475e+06	1.68643e+06	1.60981e+06
meta_564	N-Formyl-L-methionine	176.972	50.3	C6H11NO3S	4.86609e+06	1.50946e+07	1.17689e+07	6.09701e+06	5.57544e+06	2.52885e+07	5.69957e+06	3.6707e+07
meta_565	Meconine	177.053	585.6	C10H10O4	6.79475e+06	1.21965e+07	9.5328e+06	6.68041e+06	8.87616e+06	1.73048e+06	6.19656e+06	1.17876e+06
meta_566	trans-Ferulic acid	177.054	626.7	C10H10O4	1.5472e+08	1.73324e+07	2.69245e+07	1.86067e+07	6.73253e+07	8.18257e+07	8.68272e+07	4.6523e+07
[truncated: 2,386 more rows]

## Sheet: neg-2319
Metabolites in negative ion mode of LC-MS
[truncated: 2,320 more rows]
