# Supplementary material for: Combined physiological and metabolomic analysis reveals the effects of different biostimulants on maize production and reproduction
Source: Front Plant Sci. 2022 Nov 23;13:1062603. doi: 10.3389/fpls.2022.1062603 (PMC9727306; doi:10.3389/fpls.2022.1062603)
Supplement: Supplementary file 1 [file DataSheet_1.zip › File 2.XLS]

## Sheet: meta_all_kegg_anno
KEGG annotation information for total metabolites
Compound_ID	Name	mz	rt	Kegg_ID	Formula	Kegg_map
meta_pos_178	4-Isopropylbenzaldehyde	131.082	345	C06577	C10H12O	map00622|Xylene degradation;map01120|Microbial metabolism in diverse environments;map01220|Degradation of aromatic compounds;
meta_pos_2017	Epoxy Fluor 7	390.138	316.1		C23H19NO5
meta_neg_1768	Thermopsoside, crotonoyl	511.125	251.7		C26H26O12
meta_pos_2287	Lys-Trp-OH	441.19	626.8		C22H24N4O6
meta_neg_1003	Thiamine monophosphate	344.069	622.6	C01081	C12H18N4O4PS	map00730|Thiamine metabolism;map01100|Metabolic pathways;
meta_pos_14	2-Aminobut-2-enoate	102.055	698.2	C17234	C4H7NO2
meta_pos_574	Esculetin	179.034	35.6	C09263	C9H6O4	map01061|Biosynthesis of phenylpropanoids;
meta_neg_628	Rizatriptan	268.16	642.2		C15H19N5
meta_neg_280	NP-019722	186.074	527.8		C8H13NO4
meta_neg_381	Milrinone	210.066	34.6	C07224	C12H9N3O
meta_pos_2200	9-Hydroxyrisperidone	426.207	644.4		C23H27FN4O3
meta_pos_876	Tetradecylamine	214.253	775.7		C14H31N
meta_neg_468	Diazoxide	229.994	89.1	C06949	C8H7ClN2O2S
meta_neg_1305	Latrunculin A	402.179	522.3	C16901	C22H31NO5S
meta_pos_1123	(R)-flurbiprofen	245.267	764.9		C15H13FO2
meta_neg_111	BICINE	144.063	674.1		C6H13NO4
meta_neg_1658	NCGC00380191-01![(2R,3S,4S,5R,6R)-3,4,5-trihydroxy-6-[(2R,3R,4S,5S,6R)-3,4,5-trihydroxy-6-(hydroxymethyl)oxan-2-yl]oxyoxan-2-yl]methyl 7-methyloctanoate	482.236	501.9		C21H38O12
meta_neg_1423	pseurotin A	430.155	718.2		C22H25NO8
meta_pos_2464	Uridine 5'-triphosphate tris salt	485.352	384.3		C9H15N2O15P3
meta_pos_812	Homocitric acid	206.045	92.7	C01251	C7H10O7	map00300|Lysine biosynthesis;map00620|Pyruvate metabolism;map01100|Metabolic pathways;map01120|Microbial metabolism in diverse environments;map01130|Biosynthesis of antibiotics;map01210|2-Oxocarboxylic acid metabolism;map01230|Biosynthesis of amino acids;
meta_pos_2803	NCGC00386078-01_C36H63N3O9_(3S,6R,9S,12R,15S,18R)-3,9,15-Tri[(2S)-2-butanyl]-6,12,18-triisopropyl-4,10,16-trimethyl-1,7,13-trioxa-4,10,16-triazacyclooctadecane-2,5,8,11,14,17-hexone	664.454	835.6		C36H63N3O9
meta_neg_2278	Chlorhexidine gluconate	877.321	693.8	C08038	C22H30Cl2N10. (C6H12O7)2
meta_pos_1661	Aflatoxin G	328.059	445.4	C16755	C17H12O7	map00254|Aflatoxin biosynthesis;
meta_pos_928	N-Acetyl-D-glucosamine	222.097	138.1	C00140	C8H15NO6	map00520|Amino sugar and nucleotide sugar metabolism;map01100|Metabolic pathways;map02010|ABC transporters;map02060|Phosphotransferase system (PTS);
meta_pos_589	Caffeic acid	180.159	591.9	C01197	C9H8O4	map00940|Phenylpropanoid biosynthesis;map01061|Biosynthesis of phenylpropanoids;map01100|Metabolic pathways;map01110|Biosynthesis of secondary metabolites;map01220|Degradation of aromatic compounds;
meta_neg_2089	3,7,13,17-O-tetraacetyl-5-O-benzoyl-14-oxopremyrsinol	655.282	608.4		C35H44O12
meta_neg_86	D-Threonate	135.027	150.2	C21649	C4H8O5
meta_pos_2137	(-)-alpha-Narcotine	414.155	686.8	C09592	C22H23NO7
meta_pos_2824	Yunantaxusin A	690.309	552.6		C35H46O14
meta_pos_532	Dopamine hydrochloride	171.993	616.5		C8H11NO2.HCl
meta_pos_2016	[(2R,3S,4S,5R,6S)-3,4,5-trihydroxy-6-[4-hydroxy-2-(hydroxymethyl)phenoxy]oxan-2-yl]methyl benzoate	389.122	794.7		C20H22O9
meta_pos_1366	Saxitoxin	282.123	836.3	C13757	C10H17N7O4
meta_pos_364	D-Arabitol	153.127	796.5	C01904	C5H12O5	map00040|Pentose and glucuronate interconversions;map01100|Metabolic pathways;
meta_neg_828	Halofenozide	311.096	113.2	C18791	C18H19ClN2O2
meta_pos_1813	(S)-[10]-Gingerol	351.252	819.6	C17496	C21H34O4
meta_neg_2113	NCGC00380106-01_C31H48O16_alpha-D-Glucopyranoside, 4-O-acetyl-6-O-(2-methyl-1-oxobutyl)-1-O-(3-methyl-1-oxobutyl)-beta-D-fructofuranosyl 2-O-[(2E)-2-methyl-1-oxo-2-buten-1-yl]-, 6-acetate	675.299	553.5		C31H48O16
meta_neg_94	N-ACETYLPROLINE	138.053	36.4		C7H11NO3
meta_neg_1244	Glucotropaeolin	390.023	139.8	C02153	C14H19NO9S2	map00966|Glucosinolate biosynthesis;map01110|Biosynthesis of secondary metabolites;map01210|2-Oxocarboxylic acid metabolism;
meta_pos_1560	Nalorphine	312.165	439	C11787	C19H21NO3
meta_pos_1106	Equol	243.003	791.4	C14131	C15H14O3
meta_pos_2728	N-Demethyl-desepoxyansamitocin P-3	604.217	446.1	C20137	C31H41ClN2O8	map01051|Biosynthesis of ansamycins;map01130|Biosynthesis of antibiotics;
meta_neg_1302	Cortisone acetate	401.186	805.6	C08173	C23H30O6
meta_pos_974	3-hydroxy-2-(hydroxymethyl)-2,3,3a,9a-tetrahydro-6H-furo[2',3'_4,5][1,3]oxazolo[3,2-a]pyrimidin-6-one	226.056	71		C9H10N2O5
meta_pos_2085	Besonprodil	403.159	610.2	D03100	C21H23FN2O3S
meta_pos_1237	Ticlopidine	263.057	591.8	C07140	C14H14ClNS
meta_neg_2026	NCGC00180872-02![(2S,3R,4S,5R,6S)-4,5-dihydroxy-6-[5-hydroxy-2-(4-hydroxyphenyl)-4-oxo-7-[(2S,3R,4R,5R,6S)-3,4,5-trihydroxy-6-methyloxan-2-yl]oxychromen-3-yl]oxy-2-methyloxan-3-yl] acetate	620.178	472.3		C29H32O15
meta_pos_2772	UDP-2,4-bis(acetamido)-2,4,6-trideoxy-beta-L-altropyranose	633.102	80.5	C19971	C19H30N4O16P2	map00520|Amino sugar and nucleotide sugar metabolism;
meta_neg_540	OXIBENDAZOLE	249.109	588.2		C12H15N3O3
meta_pos_1643	Dipropyleneglycol dibenzoate	325.141	801.1		C20H22O5
meta_pos_426	Bethanechol	161.129	118.5	C06850	C7H17N2O2
meta_neg_1227	3,5-Dihydroxy-2-(4-hydroxyphenyl)-3,4-dihydro-2H-chromen-7-yl pentofuranoside	387.103	584.6		C20H22O9
meta_neg_293	2-Aminooctanedioic acid	188.097	588.2		C8H15NO4
meta_pos_2399	NP-021303	468.147	397.3		C29H24O6
meta_pos_1841	lornoxicam	354.815	80.5		C13H10ClN3O4S2
meta_pos_669	MBZP	190.144	101.6		C12H18N2
meta_neg_1686	Mudanpioside D	491.154	102.5		C24H30O12
meta_pos_2607	6-O-Methyldeacetylisoipecoside	537.198	421.9	C21566	C26H35NO11
meta_neg_1242	EZETIMIBE	390.125	100.2		C24H21F2NO3
meta_neg_1178	S32826	378.223	683.8		C21H36NO4P
meta_pos_1259	Cyclizine	266.172	711.3	C06930	C18H22N2
meta_neg_2310	NCGC00385113-01_C48H82O18_(3beta,5xi,6alpha,9xi,12beta)-6-{[2-O-(6-Deoxy-alpha-L-mannopyranosyl)-beta-D-glucopyranosyl]oxy}-3,12-dihydroxydammar-24-en-20-yl beta-D-glucopyranoside	946.569	80		C48H82O18
meta_pos_1427	4-hydroxy-6-[2-(2-methyl-1,2,4a,5,6,7,8,8a-octahydronaphthalen-1-yl)ethyl]oxan-2-one	292.201	503		C18H28O3
meta_pos_1143	5-nitrothiophene-3-carbaldehyde 3-(2-pyridyl)hydrazone	249.045	86.4		C10H8N4O2S
meta_pos_431	PPHP	161.097	75.1		C11H14O2
meta_neg_583	NP-016721	259.092	622.2		C15H16O4
meta_pos_2875	methoxy-myricetin-3-O-hexosyl-7-O-deoxyhexosyl-deoxyhexoside	769.212	659.9		C34H42O21
meta_pos_2871	Haploperoside C Acetate	752.225	783.7		C34H40O19
meta_neg_2047	NCGC00385011-01_C27H37NO16_	631.216	668.8		C27H37NO16
meta_neg_1746	Ligustroside	505.175	139.7		C25H32O12
meta_neg_464	Dodecanedioate	229.14	738.3		C12H20O4
meta_neg_220	2,4-Dichloro-6-Methylphenol	174.974	170.8		C7H6Cl2O
meta_neg_1997	Quercetin 4',7-diglucoside	607.126	105.5		C27H30O17
meta_neg_1976	Pelargonin	594.154	471.6	C08725	C27H31O15	map00942|Anthocyanin biosynthesis;
meta_pos_1499	Palmitoyl Ethanolamide-d4	303.307	778.9		C18H33D4NO2
meta_neg_330	Acetosyringone	196.069	399.6	C10664	C10H12O4
meta_pos_1924	Lansoprazole	370.08	119.2		C16H14F3N3O2S
meta_pos_1601	Phytosphingosine	318.3	779	C12144	C18H39NO3	map00600|Sphingolipid metabolism;map01100|Metabolic pathways;
meta_neg_1219	Gardenoside	385.113	515.1	C09779	C17H24O11
meta_pos_2732	Fimbricalyx C	609.241	747.3		C37H36O8
meta_pos_1712	(2E)-2-[2-(1,2,4a,5-tetramethyl-1,2,3,4,4a,7,8,8a-octahydronaphthalen-1-yl)ethyl]but-2-enedioic acid	335.218	810.6		C20H30O4
meta_pos_2050	Testosterone cypionate	395.29	809.2	C08156	C27H40O3
meta_pos_1231	deoxy-PF1140	262.177	770.8		C16H23NO2
meta_pos_1069	Ketorolac	238.08	82.2	C07062	C15H13NO3
meta_neg_1134	Ioxynil	370.822	79.9	C18546	C7H3I2NO
meta_pos_2562	Retapamulin	518.327	817.7		C30H47NO4S
meta_pos_1152	Ubiquinone-1	251.126	588.7	C00399	C14H18O4	map00130|Ubiquinone and other terpenoid-quinone biosynthesis;map00190|Oxidative phosphorylation;map01100|Metabolic pathways;map01110|Biosynthesis of secondary metabolites;map02020|Two-component system;
meta_neg_236	Phenacemide	178.077	142.8	C07428	C9H10N2O2
meta_neg_633	NP-002676	269.171	650.1		C15H26O4
meta_neg_1080	NCGC00380612-01!3,8-dihydroxy-1-methoxy-4-(1,3,4-trihydroxybutan-2-yl)xanthen-9-one	361.093	445.1		C18H18O8
meta_pos_355	Xanthine	153.04	146.6	C00385	C5H4N4O2	map00230|Purine metabolism;map00232|Caffeine metabolism;map01060|Biosynthesis of plant secondary metabolites;map01065|Biosynthesis of alkaloids derived from histidine and purine;map01100|Metabolic pathways;map01110|Biosynthesis of secondary metabolites;map01120|Microbial metabolism in diverse environments;
meta_neg_2169	PS(18_0_18_1(9Z))	734.477	780.8	C02737	C8H12NO10PR2	map00260|Glycine, serine and threonine metabolism;map00564|Glycerophospholipid metabolism;map01100|Metabolic pathways;map01110|Biosynthesis of secondary metabolites;map05140|Leishmaniasis;map05146|Amoebiasis;map05322|Systemic lupus erythematosus;
meta_pos_2181	N1-(1-methyl-1-oxo-1-phenyl-lambda~6~-sulfanylidene)-3-[({[1-(4-chlorophenyl)ethylidene]amino}oxy)methyl]benzamide	423.079	368.9		C23H21ClN2O3S
meta_pos_25	Tetrahydrothiophene sulfoxide	104.03	410.5		C4H8OS
meta_neg_496	Thalidomide	239.052	387	C07910	C13H10N2O4
meta_pos_728	MLS002207052-01!5-Chloroindole-2-carboxylic acid10517-21-2	196.016	659.8		C9H6ClNO2
meta_pos_51	5-Methyl-2-furancarboxaldehyde	111.044	101.7	C11115	C6H6O2
meta_pos_86	L-Valine	118.085	190.8	C00183	C5H11NO2	map00280|Valine, leucine and isoleucine degradation;map00290|Valine, leucine and isoleucine biosynthesis;map00311|Penicillin and cephalosporin biosynthesis;map00460|Cyanoamino acid metabolism;map00770|Pantothenate and CoA biosynthesis;map00966|Glucosinolate biosynthesis;map00970|Aminoacyl-tRNA biosynthesis;map01060|Biosynthesis of plant secondary metabolites;map01063|Biosynthesis of alkaloids der…
meta_neg_125	L-Arabinose	149.043	349.4	C00259	C5H10O5	map00040|Pentose and glucuronate interconversions;map00053|Ascorbate and aldarate metabolism;map00520|Amino sugar and nucleotide sugar metabolism;map01100|Metabolic pathways;map02010|ABC transporters;
meta_pos_1004	Methoxetamine	230.157	142.1		C15H21NO2
meta_pos_813	4-(Methylnitrosamino)-1-(3-pyridyl)-1-butanone	207.102	401	C16453	C10H13N3O2	map00980|Metabolism of xenobiotics by cytochrome P450;map05204|Chemical carcinogenesis;
meta_pos_2227	Niranthin; 6-[3-(3,4-Dimethoxybenzyl)-4-methoxy-2-(methoxymethyl)butyl]-4-methoxy-1,3-benzodioxole	432.206	302.6		C24H32O7
meta_neg_676	NCGC00381083-01!3-hydroxy-4-(2,6,7-trihydroxy-6-methylheptan-2-yl)benzoic acid	279.121	543.1		C15H22O6
meta_neg_701	Delorazepam	285.002	403.9	D07784	C15H10Cl2N2O
meta_neg_1078	Barium 3,3-diethoxy-2-hydroxypropyl phosphate	360.945	404		C7H15BaO7P
meta_pos_1487	Dobutamine	301.167	756.6	C06967	C18H23NO3
meta_pos_1223	Pentoxifylline	261.13	389.1	C07424	C13H18N4O3
meta_pos_2349	Communesin A (identified trough in silico generated spectrum)	456.254	440.5		C28H32N4O2
meta_pos_295	Methomyl	145.041	670.7	C11196	C5H10N2O2S
meta_pos_141	Imidazoleacetic acid	127.05	95.6	C02835	C5H6N2O2	map00340|Histidine metabolism;
meta_pos_2840	PA(18_0_18_1(9Z))	702.521	833.3		C39H75O8P
meta_neg_1992	4,15,26-trihydroxy-1-oxa-4,9,15,20,26,31-hexazacyclotritriacontane-5,8,16,19,27,30-hexone	601.319	795.8		C26H46N6O10
meta_pos_2857	NP-003828	725.214	517.1		C33H42O19
meta_pos_1335	Venlafaxine	278.209	819.6	C07187	C17H27NO2
meta_neg_1438	7-Hydroxy-2-(4-hydroxyphenyl)-4-oxo-3,4-dihydro-2H-chromen-5-yl ?-D-glucopyranoside	433.115	356.8		C21H22O10
meta_pos_697	(plusmn)-Jasmonic Acid	193.121	32		C12H18O3
meta_neg_815	Macelignan	309.141	503.3		C20H24O4
meta_pos_1749	Methoxyacetyl fentanyl-d5	340.235	763.2		C22H23[2]H5N2O2
meta_pos_1179	N-[1-(4-Methoxy-2-oxo-2H-pyran-6-yl)-2-methylbutyl]acetamide	254.138	322.7		C13H19NO4
meta_pos_1710	Prostaglandin-c2	334.206	795.2	C05955	C20H30O4	map00590|Arachidonic acid metabolism;map01100|Metabolic pathways;map04726|Serotonergic synapse;
meta_neg_882	Glabrene	322.111	154.6		C20H18O4
meta_pos_878	Atrazine	215.091	443.3	C06551	C8H14ClN5	map00791|Atrazine degradation;map01100|Metabolic pathways;map01120|Microbial metabolism in diverse environments;
meta_pos_1158	7-Methoxyflavone	252.072	172		C16H12O3
meta_pos_856	terbutylazine-2-hydroxy	212.149	351.1		C9H17N5O
meta_neg_1575	TyrMe-Phe-OH	463.155	94.2		C25H24N2O7
meta_pos_2738	manidipine	610.707	80.5		C35H38N4O6
meta_pos_268	Kojic acid	143.034	213.7	C14516	C6H6O4
meta_neg_938	5-methyl-2-thioxo-3-[4-(trifluoromethoxy)phenyl]-1,2,3,4-tetrahydroquinazolin-4-one	333.027	160.8		C16H11F3N2O2S
meta_neg_961	N'-hydroxy-3,5-dioxo-4-propyl-2-[3-(trifluoromethyl)phenyl]-2,3,4,5-tetrahydro-1,2,4-triazine-6-carboximidamide	338.082	425.1		C14H14F3N5O3
meta_neg_896	NP-020271	325.171	547.2		C17H28O7
meta_neg_1213	Cetirizine N-oxide	385.129	305.2		C21H25ClN2O4
meta_neg_1361	NCGC00380607-01_C25H39NO4_(7E)-12-Hydroxy-3-isobutyl-13-methoxy-4,5,8-trimethyl-3,3a,4,6a,9,10,11,12,13,14-decahydro-1H-cycloundeca[d]isoindole-1,15(2H)-dione	416.282	786.6		C25H39NO4
meta_pos_1194	N-decanoyl-L-Homoserine lactone	256.19	666.1		C14H25NO3
meta_neg_861	Nilutamide	317.061	610.7	C08164	C12H10F3N3O4
meta_pos_1113	Uridine	245.076	149.4	C00299	C9H12N2O6	map00240|Pyrimidine metabolism;map01100|Metabolic pathways;
meta_pos_788	Spermine	203.143	603.8	C00750	C10H26N4	map00330|Arginine and proline metabolism;map00410|beta-Alanine metabolism;map00480|Glutathione metabolism;map01100|Metabolic pathways;map04976|Bile secretion;
meta_pos_849	Imidacloprid-UREA	211.049	72.4		C9H10ClN3O
meta_neg_1284	NCGC00380891-01_C24H30O5_2,4-Octadienoic acid, 6-methyl-, (1R,2S,7R,8aR)-7-(1-formylethenyl)-1,2,6,7,8,8a-hexahydro-7-hydroxy-1,8a-dimethyl-6-oxo-2-naphthalenyl ester, (2E,4E,6R)-	398.217	718.2		C24H30O5
meta_pos_1343	Dibutyl phthalate	279.16	809.7	C14214	C16H22O4
meta_pos_1800	N-acetyl-S-farnesyl-L-Cysteine	350.221	719.5		C20H33NO3S
meta_pos_2199	Leu-Trp-OH	426.176	627.1		C22H23N3O6
meta_pos_20	gamma-Aminobutyric acid	104.108	107.6	C00334	C4H9NO2	map00250|Alanine, aspartate and glutamate metabolism;map00330|Arginine and proline metabolism;map00410|beta-Alanine metabolism;map00650|Butanoate metabolism;map00760|Nicotinate and nicotinamide metabolism;map01100|Metabolic pathways;map01120|Microbial metabolism in diverse environments;map02024|Quorum sensing;map04024|cAMP signaling pathway;map04080|Neuroactive ligand-receptor interaction;map0472…
meta_pos_1047	Trinexapac-ethyl	235.097	48.4	C18541	C13H16O5
meta_neg_1099	4MeC13SPC	365.175	486		C20H32O5S
meta_pos_1690	5'-O-beta-D-Glucosylpyridoxine	332.131	372.6	C03996	C14H21NO8
meta_neg_1084	Naloxone HCl	362.108	430.6		C19H22ClNO4
meta_neg_615	Probenecid	266.086	172	C07372	C13H19NO4S
meta_pos_27	2-Aminomalonate semialdehyde	104.03	737.7	C11822	C3H5NO3
meta_pos_2734	Divinylprotochlorophyllide	610.221	538.5	C11831	C35H30MgN4O5	map00860|Porphyrin and chlorophyll metabolism;map01100|Metabolic pathways;map01110|Biosynthesis of secondary metabolites;
meta_pos_2736	Hesperidin	611.195	555.9	C09755	C28H34O15
meta_pos_1051	ALANYL-dl-PHENYLALANINE	236.113	176.3		C12H16N2O3
meta_neg_1421	ethyl 5-[(2,3-dihydro-1-benzofuran-5-ylsulfonyl)amino]-2-piperidinobenzoate	430.158	345.7		C22H26N2O5S
meta_pos_468	Jasmone	165.127	810.6	C08490	C11H16O
meta_neg_528	Vulgarin	245.114	764.5	C09600	C15H20O4
meta_pos_1440	Trimipramine maleate	294.207	503.4	C14029	C20H26N2. C4H4O4
meta_neg_578	chrysene-1,4-dione	258.067	85.8		C18H10O2
meta_neg_1916	Methyl (1S,4aR,6S,7R,7aS)-1-(?-D-glucopyranosyloxy)-4a,7-dihydroxy-6-{[(2E)-3-(4-hydroxyphenyl)-2-propenoyl]oxy}-7-methyl-1,4a,5,6,7,7a-hexahydrocyclopenta[c]pyran-4-carboxylate	567.16	102.5		C26H32O14
meta_neg_1497	Astragalin	448.101	515.1	C12249	C21H20O11	map00944|Flavone and flavonol biosynthesis;map01110|Biosynthesis of secondary metabolites;
meta_pos_145	PAR_146.0966_8.3	128.082	35		C10H11N
meta_pos_2746	Chlorophyllide	614.216	733.3	C02139	C35H34MgN4O5	map00860|Porphyrin and chlorophyll metabolism;map01100|Metabolic pathways;map01110|Biosynthesis of secondary metabolites;
meta_neg_746	flunixin	295.077	511.6		C14H11F3N2O2
meta_pos_2062	Bensulide	398.059	312.4	C18703	C14H24NO4PS3
meta_pos_646	5-Guanidino-3-methyl-2-oxopentanoate	187.096	36.1	C20234	C7H13N3O3
meta_pos_631	Phosphoserine	185.023	621.4	C01005	C3H8NO6P	map00260|Glycine, serine and threonine metabolism;map00270|Cysteine and methionine metabolism;map00680|Methane metabolism;map00970|Aminoacyl-tRNA biosynthesis;map01100|Metabolic pathways;map01120|Microbial metabolism in diverse environments;map01130|Biosynthesis of antibiotics;map01200|Carbon metabolism;map01230|Biosynthesis of amino acids;
meta_neg_1754	Selaginpulvilin P	507.16	625.1		C35H26O5
meta_pos_1302	(3R)-4,4-Dimethyl-2-oxotetrahydro-3-furanyl beta-D-glucopyranoside	275.109	291.4		C12H20O8
meta_pos_216	p-Cymene	135.117	831.8	C06575	C10H14	map00622|Xylene degradation;map01120|Microbial metabolism in diverse environments;map01220|Degradation of aromatic compounds;
meta_pos_2538	1-heptadecanoyl-sn-glycero-3-phosphocholine	510.357	835.6		C25H52NO7P
meta_neg_1687	NCGC00384750-01_C20H28O14_alpha-D-Glucopyranoside, beta-L-fructofuranosyl, 6-(4-hydroxy-3-methoxybenzoate)	491.141	144.3		C20H28O14
meta_pos_2119	Risperidone	410.219	756.7	C07238	C23H27FN4O2
meta_pos_1720	Prostaglandin A1	336.223	828.7	C04685	C20H32O4
meta_pos_2497	Cytochalasin H	494.296	475.8		C30H39NO5
meta_neg_2043	Lopinavir	628.366	826.3	C12871	C37H48N4O5
meta_neg_1731	NCGC00381190-01_C27H29N5O5_	502.212	394.6		C27H29N5O5
meta_pos_2892	Spinacetin 3-(2''-apiosylgentiobioside)	785.22	103.3		C34H42O22
meta_pos_2326	LysoPE(16_1(9Z)_0_0)	452.276	833.3		C21H42NO7P
meta_pos_1950	2-thio-Acetyl MAGE	374.29	796.9		C21H42O3S
meta_pos_1490	Enterodiol	302.156	710.6	C18166	C18H22O4
meta_pos_1706	Prostaglandin D3	333.203	837.8	C13802	C20H30O5
meta_neg_1398	Pacifenol	425.965	598.7		C15H21Br2ClO2
meta_neg_716	2-Hydroxyestradiol	288.177	710.8	C05301	C18H24O3	map00140|Steroid hormone biosynthesis;map04913|Ovarian steroidogenesis;
meta_neg_508	5-Methyl-2'-deoxycytidine	241.104	643.9	C03592	C10H15N3O4
meta_neg_248	Hippuric acid	179.054	474.4	C01586	C9H9NO3	map00360|Phenylalanine metabolism;
meta_pos_2798	Elloramycin A	661.182	304.1	C12381	C32H36O15	map01057|Biosynthesis of type II polyketide products;map01130|Biosynthesis of antibiotics;
meta_pos_91	Indole	118.066	403.2	C00463	C8H7N	map00380|Tryptophan metabolism;map00400|Phenylalanine, tyrosine and tryptophan biosynthesis;map00402|Benzoxazinoid biosynthesis;map01100|Metabolic pathways;map01110|Biosynthesis of secondary metabolites;map04974|Protein digestion and absorption;
meta_neg_2136	NCGC00380914-01_C32H38O17_alpha-D-Glucopyranoside, 3,6-bis-O-[(2E)-3-(4-hydroxy-3-methoxyphenyl)-1-oxo-2-propen-1-yl]-beta-D-fructofuranosyl	693.206	524.6		C32H38O17
meta_neg_711	3-[4-(Trifluoromethoxy)phenyl]-1,2,4-oxadiazole-5-carbohydrazide	287.04	401.3		C10H7F3N4O3
meta_neg_505	Thymidine	241.054	331.3	C00214	C10H14N2O5	map00240|Pyrimidine metabolism;map01100|Metabolic pathways;
meta_pos_2255	Ambiguine_E_isonitrile	436.19	94.1		C26H29ClN2O2
meta_pos_2068	Episterol	399.365	829.7	C15777	C28H46O	map00100|Steroid biosynthesis;map01100|Metabolic pathways;map01110|Biosynthesis of secondary metabolites;map01130|Biosynthesis of antibiotics;
meta_pos_1735	Erucic acid	338.341	837.8	C08316	C22H42O2	map01040|Biosynthesis of unsaturated fatty acids;
meta_neg_389	Deoxyribose 5-phosphate	213.013	107.1	C00673	C5H11O7P	map00030|Pentose phosphate pathway;
meta_pos_1029	N2-Succinyl-L-ornithine	233.113	198	C03415	C9H16N2O5	map00330|Arginine and proline metabolism;map01100|Metabolic pathways;
meta_pos_783	4-chloro-N~1~-(4-pyridinyl)-1,2-benzenediamine	202.053	508.5		C11H10ClN3
meta_pos_491	3-Methoxyanthranilate	168.065	138.1	C05831	C8H9NO3	map00380|Tryptophan metabolism;
meta_neg_674	FKGK 11	279.08	376.9		C13H13F5O
meta_pos_2224	N-Oleoyl phenylalanine	430.655	733.3		C27H43NO3
meta_pos_2228	Gentamicin C1a	432.277	470.6	C00908	C19H39N5O7	map00524|Neomycin, kanamycin and gentamicin biosynthesis;map01130|Biosynthesis of antibiotics;
meta_neg_403	Thiolanilide	217.058	504.6		C12H11NOS
meta_neg_541	Pentostatin	249.104	89	C02267	C11H16N4O4
meta_pos_2100	NCGC00380898-01!(2E,4E,14E)-13-hydroperoxy-1-piperidin-1-ylicosa-2,4,14-trien-1-one	406.328	827.4		C25H43NO3
meta_pos_1393	4-ANPP-d5	286.237	696.3		C19H19[2]H5N2
meta_pos_1394	Fisetin	286.275	762.6	C10041	C15H10O6
meta_pos_664	N6-Carbamoyl-DL-Lysine	189.112	719.7		C7H15N3O3
meta_pos_1904	ethyl 2-amino-1-(4-chlorophenyl)-1H-pyrrolo[2,3-b]quinoxaline-3-carboxylate	367.098	377.5		C19H15ClN4O2
meta_neg_399	NP-018716	215.125	698.2		C11H20O4
meta_pos_1305	Cyclobenzaprine	275.174	503	C06931	C20H21N
meta_pos_2853	Propionyl-Albicidin	721.218	478.1		C37H34N6O11
meta_pos_776	Dinotefuran	202.106	101.7		C7H14N4O3
meta_pos_2000	Scopolamine hydrobromide	385.271	406.8		C17H22BrNO4
meta_neg_707	NP-000924	286.085	355.1		C16H14O5
meta_pos_1569	NP-020241	314.143	167		C18H19NO4
meta_neg_214	Toluene-4-sulfonate	172.02	85.1	C06677	C7H8O3S	map00623|Toluene degradation;map01100|Metabolic pathways;map01120|Microbial metabolism in diverse environments;map01220|Degradation of aromatic compounds;
meta_pos_2584	4-N-methyllyaloside	524.21	101.6		[C28H33N2O9]+
meta_pos_114	Desmethyl-betahistine(2-(2-aminoethyl)pyridine)	123.092	462.8		C7H10N2
meta_neg_1875	NCGC00385836-01!3-[[(2R,3S,4S,5R,6S)-6-[2-(3,4-dihydroxyphenyl)-5,7-dihydroxy-4-oxochromen-3-yl]oxy-3,4,5-trihydroxyoxan-2-yl]methoxy]-3-oxopropanoic acid	549.09	784.8		C24H22O15
meta_pos_2322	2',3,4,4',6'-Peptahydroxychalcone 4'-O-glucoside	451.087	406.4	C16408	C21H22O11	map00941|Flavonoid biosynthesis;
meta_pos_2113	Prostaglandin E2-1-glyceryl ester	409.254	801.1		C23H38O7
meta_pos_2054	delta-Tocotrienol	396.309	833.4	C14156	C27H40O2	map00130|Ubiquinone and other terpenoid-quinone biosynthesis;map01110|Biosynthesis of secondary metabolites;
meta_pos_52	(plusmn)-Furaneol	111.039	379.6		C6H8O3
meta_pos_841	Propoxur	210.11	499.2	C14334	C11H15NO3
meta_pos_21	2-Aminoisobutyric acid	104.071	150.6	C03665	C4H9NO2
meta_pos_2275	Ursolic acid	439.356	812.3	C08988	C30H48O3
meta_pos_1375	Milnacipran HCl	282.814	80.5		C15H22N2O.HCl
meta_pos_160	Pipecolic acid	130.085	103.1	C00408	C6H11NO2	map00310|Lysine degradation;map00960|Tropane, piperidine and pyridine alkaloid biosynthesis;map01060|Biosynthesis of plant secondary metabolites;map01064|Biosynthesis of alkaloids derived from ornithine, lysine and nicotinic acid;map01100|Metabolic pathways;map01110|Biosynthesis of secondary metabolites;
meta_pos_2527	2-(hydroxymethyl)-6-{5-[3-(hydroxymethyl)-5-(3-hydroxypropyl)-7-methoxy-2,3-dihydro-1-benzofuran-2-yl]-2-methoxyphenoxy}oxane-3,4,5-triol	505.196	100.1		C26H34O11
meta_neg_2281	NCGC00380496-01!7-[(2S,3R,4S,5S,6R)-4,5-dihydroxy-6-(hydroxymethyl)-3-[(2S,3R,4R,5R,6S)-3,4,5-trihydroxy-6-methyloxan-2-yl]oxyoxan-2-yl]oxy-5-hydroxy-2-(4-hydroxyphenyl)-3-[(2S,3R,4S,5S,6R)-3,4,5-trihydroxy-6-[[(2S,3R,4R,5R,6S)-3,4,5-trihydroxy-6-methyloxan-2-yl]oxymethyl]oxan-2-yl]oxychromen-4-one	883.243	102.5		C39H50O24
meta_pos_2211	Triheptanoin	428.315	837.1		C24H44O6
meta_pos_662	N6-Acetyl-L-lysine	189.127	467.2	C02727	C8H16N2O3	map00310|Lysine degradation;
meta_pos_318	L-Lysine	147.076	87.9	C00047	C6H14N2O2	map00300|Lysine biosynthesis;map00310|Lysine degradation;map00780|Biotin metabolism;map00960|Tropane, piperidine and pyridine alkaloid biosynthesis;map00970|Aminoacyl-tRNA biosynthesis;map01060|Biosynthesis of plant secondary metabolites;map01064|Biosynthesis of alkaloids derived from ornithine, lysine and nicotinic acid;map01100|Metabolic pathways;map01110|Biosynthesis of secondary metabolites;m…
meta_pos_1748	N-Oleoyl Glycine	340.283	706.5		C20H37NO3
meta_neg_17	Uracil	111.018	398.5	C00106	C4H4N2O2	map00240|Pyrimidine metabolism;map00410|beta-Alanine metabolism;map00770|Pantothenate and CoA biosynthesis;map01100|Metabolic pathways;
meta_neg_872	Topiramate	320.087	167.7	C07502	C12H21NO8S
meta_pos_1222	Glucose 6-phosphate	261.036	103.1	C00092	C6H13O9P	map00500|Starch and sucrose metabolism;map00521|Streptomycin biosynthesis;map00524|Neomycin, kanamycin and gentamicin biosynthesis;map00562|Inositol phosphate metabolism;map01062|Biosynthesis of terpenoids and steroids;map01100|Metabolic pathways;map01130|Biosynthesis of antibiotics;map02020|Two-component system;map02060|Phosphotransferase system (PTS);map04911|Insulin secretion;map04917|Prolacti…
meta_pos_634	4'-(Imidazol-1-yl)acetophenone	186.076	200.4		C11H10N2O
meta_neg_535	6-Hydroxymelatonin	247.115	503.3	C05643	C13H16N2O3	map00380|Tryptophan metabolism;
meta_neg_1923	(2Z)-2-[4-[2-[2-(3,4-dihydroxyphenyl)ethoxy]-2-oxoethyl]-5-methoxycarbonyl-2-[(2S,3R,4S,5S,6R)-3,4,5-trihydroxy-6-(hydroxymethyl)oxan-2-yl]oxy-4H-pyran-3-ylidene]acetic acid	570.161	409.4		C25H30O15
meta_pos_1058	1-[3-Hydroxy-2-(2-hydroxy-2-propanyl)-2,3-dihydro-1-benzofuran-5-yl]ethanone	237.112	474.7		C13H16O4
meta_neg_1163	Marticin	376.082	373.6		C18H16O9
meta_neg_657	Norbenzoylecgonine	275.12	87.4		C15H17NO4
meta_neg_170	5-(Trifluoromethyl)-1,2-dihydropyridin-2-one	162.016	482.7		C6H4F3NO
meta_neg_2078	HYDROLYSIS PRODUCT OF BUSSEIN	648.249	659.6		C32H40O14
meta_pos_1737	METHIOTHEPIN	339.126	375.7		C20H24N2S2
meta_pos_2381	3-Dehydroecdysone	462.273	816.9	C02513	C27H42O6	map00981|Insect hormone biosynthesis;
meta_neg_1521	BAY-u9773	453.21	682.1		C27H36O5S
meta_pos_2729	MLS002154171-01!Benzonatate104-31-4	604.377	528.2		C30H53NO11
meta_neg_1355	Avicularin	415.06	741.9		C20H18O11
meta_pos_2471	1-(4-benzhydrylpiperazino)-3-[4-(1,2,3-thiadiazol-4-yl)phenoxy]-2-propanol	486.214	345		C28H30N4O2S
meta_neg_723	N-((4-chlorophenyl)carbamothioyl)benzamide	290.023	317.8		C14H11ClN2OS
meta_neg_1132	NORSTICTIC ACID	371.047	373.8		C18H12O9
meta_pos_69	(3-amino-1H-1,2,4-triazol-5-yl)methanol	114.055	811.9		C3H6N4O
meta_pos_984	4-oxododecanedioic acid	227.125	795.2		C12H20O5
meta_pos_2174	17-phenyl trinor Prostaglandin F2alpha ethyl amide-d4	420.317	804.7		C25H33D4NO4
meta_pos_1691	Sanguinarine	332.082	708.7	C06162	C20H14NO4	map00950|Isoquinoline alkaloid biosynthesis;
meta_pos_746	3-(3,4-Dihydroxyphenyl)lactic acid	199.06	100.1	C01207	C9H10O5	map00350|Tyrosine metabolism;
meta_pos_582	Methyleugenol	179.106	809.8	C10454	C11H14O2	map00940|Phenylpropanoid biosynthesis;
meta_neg_101	Carbamoyl phosphate	140.983	547.4	C00169	CH4NO5P	map00220|Arginine biosynthesis;map00230|Purine metabolism;map00240|Pyrimidine metabolism;map00250|Alanine, aspartate and glutamate metabolism;map00910|Nitrogen metabolism;map01100|Metabolic pathways;map01120|Microbial metabolism in diverse environments;map01200|Carbon metabolism;map01230|Biosynthesis of amino acids;
meta_pos_2701	2,4-Bis-(octylmercapto)-6-(4-hydroxy-3,5-di-tert-butylanilino)-1,3,5-triazine	588.401	529		C33H56N4OS2
meta_pos_1272	NCGC00160349-01!BREVICARINE	268.188	763.9		C17H21N3
meta_pos_2845	Codiapeltine B	709.252	497		C41H42O12
meta_neg_163	3-Hydroxyvalproic acid	159.099	645.1	C16651	C8H16O3	map00982|Drug metabolism - cytochrome P450;
meta_pos_2155	Spironolactone	417.213	816.9	C07310	C24H32O4S
meta_neg_2071	Cefoperazone	644.131	470.5	C06883	C25H27N9O8S2
meta_pos_209	thioproline	134.03	818		C4H7NO2S
meta_neg_1636	(1S,4aS,7S,7aS)-7-Hydroxy-1-{[6-O-(4-hydroxybenzoyl)-?-D-glucopyranosyl]oxy}-7-methyl-1,4a,5,6,7,7a-hexahydrocyclopenta[c]pyran-4-carboxylic acid	477.138	624.9		C23H28O12
meta_pos_1224	7,8-Dihydroyangonin	261.111	623.6		C15H16O4
meta_pos_1873	Omeprazole sulfone	361.109	366.6		C17H19N3O4S
meta_pos_716	Tyrosine methylester	195.091	643.9	C03404	C10H13NO3
meta_neg_224	Guanidinosuccinic acid	174.951	583.2	C03139	C5H9N3O4
meta_pos_2846	Fe-coproporphyrin III	709.2	549.4	C21284	C36H36FeN4O8	map00860|Porphyrin and chlorophyll metabolism;map01100|Metabolic pathways;map01110|Biosynthesis of secondary metabolites;
meta_pos_784	NCGC00180533-02!2-[5-(2-hydroxypropyl)oxolan-2-yl]propanoic acid	202.123	536		C10H18O4
meta_pos_2537	2-O-ethyl PAF C-16	510.391	580.4		C26H56NO6P
meta_neg_1404	NP-018731	427.102	367.4		C22H22O10
meta_pos_1571	Pretazettine	314.137	642.1	C08536	C18H21NO5
meta_neg_1107	3-[2-(2,3-Dihydroxy-5,6,8a-trimethyloctahydro-2H-spiro[naphthalene-1,2'-oxiran]-5-yl)ethyl]-5-hydroxy-2(5H)-furanone	366.206	717.6		C20H30O6
meta_pos_279	Tripropylamine	144.174	464.5		C9H21N
meta_neg_410	2-(4-hydroxy-1,3-thiazol-2-yl)-1-phenylethan-1-one	218.03	90.5		C11H9NO2S
meta_pos_1596	Aspartylglycosamine	318.124	430.6	C04540	C12H21N3O8
meta_pos_1899	Radicicol	364.778	80.5		C18H17ClO6
meta_pos_1805	Tri-o-Cresyl phosphate	351.108	334		C21H21O4P
meta_neg_2267	Pyrrophenone	849.216	718.2		C49H37F2N3O5S2
meta_neg_1922	NCGC00381139-01!6-benzyl-3-butan-2-yl-9-(7-hydroxy-6-oxooctyl)-1,4,7,10-tetrazabicyclo[10.4.0]hexadecane-2,5,8,11-tetrone	569.345	794.1		C31H46N4O6
meta_neg_1846	NP-015205	539.156	213.2		C28H28O11
meta_pos_411	Methacholine	159.124	428.8	C07471	C8H18NO2
meta_pos_1849	Monooleoylglycerol	356.277	810.5		C21H40O4
meta_neg_1783	Isochlorogenic acid b	515.121	507.5	C10468	C25H24O12
meta_pos_1229	Carbadox	262.216	688.5		C11H10N4O4
meta_pos_272	5-(2-Hydroxyethyl)-4-methylthiazole	143.04	645.8	C04294	C6H9NOS	map00730|Thiamine metabolism;map01100|Metabolic pathways;
meta_neg_2221	NCGC00381320-01_C40H62O16_Ergost-24-en-26-one, 3-[[4-O-(6-deoxyhexopyranosyl)hexopyranosyl]oxy]-6,7_22,26-diepoxy-1,5,16-trihydroxy-	797.391	675.3		C40H62O16
meta_pos_1388	Dinitrocarbanilide	285.057	392.9		C13H10N4O5
meta_pos_412	3-Oxovalproic acid	159.101	481.7	C16652	C8H14O3	map00982|Drug metabolism - cytochrome P450;
meta_pos_997	Tebuthiuron	229.111	548.6	C18436	C9H16N4OS
meta_pos_137	Methyl methanethiosulfonate	126.99	72.6		C2H6O2S2
meta_neg_204	Propylthiouracil	169.043	89	C07569	C7H10N2OS
meta_pos_1600	ormosanine	318.29	778.7		C20H35N3
meta_pos_1124	NP-006888	245.18	86.7		C13H24O4
meta_neg_2251	Flavin adenine dinucleotide disodium	829.097	107.1		C27H31N9Na2O15P2
meta_neg_1692	NP-017664	491.205	638.2		C22H36O12
meta_pos_302	(S)-5-Amino-3-oxohexanoate	146.081	256.3	C03656	C6H11NO3	map00310|Lysine degradation;
meta_neg_337	CAY10574	199.069	34		C9H10N6O
meta_pos_2599	dTDP-3-amino-3,4,6-trideoxy-D-glucose	531.093	626.7	C11910	C16H27N3O13P2	map00523|Polyketide sugar unit biosynthesis;map01130|Biosynthesis of antibiotics;
meta_pos_1724	Olopatadine	337.163	549.3	C07789	C21H23NO3
meta_pos_2482	MLS001076292-01!11BETA,17ALPHA,21-TRIHYDROXY-4-PREGNENE-3,20-DIONE 21-CAPRYLATE	489.321	836.3		C29H44O6
meta_pos_493	Phosphoenolpyruvic acid	167.982	33.3	C00074	C3H5O6P	map00010|Glycolysis / Gluconeogenesis;map00020|Citrate cycle (TCA cycle);map00400|Phenylalanine, tyrosine and tryptophan biosynthesis;map00440|Phosphonate and phosphinate metabolism;map00620|Pyruvate metabolism;map00680|Methane metabolism;map00710|Carbon fixation in photosynthetic organisms;map00720|Carbon fixation pathways in prokaryotes;map01060|Biosynthesis of plant secondary metabolites;map01…
meta_neg_835	9(S)-HPODE	311.218	771.4	C14827	C18H32O4	map00591|Linoleic acid metabolism;map01100|Metabolic pathways;
meta_pos_1280	4-[(2-cyclohex-1-enylethyl)amino]-2H-chromen-2-one	270.153	286.3		C17H19NO2
meta_pos_1185	5?[(1E)?2?[4?(dimethylamino)phenyl]diazen?1?yl]pyrimidine?2,4,6?triamine	255.141	376.7		C12H16N8
meta_pos_1006	7-Oxobenz[de]anthracene	230.068	368		C17H10O
meta_neg_2135	NCGC00385756-01!(2S)-2-[4-[(2S,3R,4S,5S,6R)-3-[(2S,3R,4R)-3,4-dihydroxy-4-(hydroxymethyl)oxolan-2-yl]oxy-4,5-dihydroxy-6-(hydroxymethyl)oxan-2-yl]oxyphenyl]-7-[(2S,3R,4S,5S,6R)-3,4,5-trihydroxy-6-(hydroxymethyl)oxan-2-yl]oxy-2,3-dihydrochromen-4-one	693.191	380.2		C32H40O18
meta_pos_851	Methyldopa	212.091	103.1	C07194	C10H13NO4
meta_pos_2442	Retinoyl b-glucuronide	476.274	819.7	C11061	C26H36O8	map00830|Retinol metabolism;
meta_pos_576	(Z)-4-Hydroxy-6-dodecenoic acid lactone	179.07	495.7	C03107	C6H10O6
meta_pos_1667	Cyclic AMP	329.005	142.9	C00575	C10H12N5O6P	map00230|Purine metabolism;map01522|Endocrine resistance;map02025|Biofilm formation - Pseudomonas aeruginosa;map02026|Biofilm formation - Escherichia coli;map04010|MAPK signaling pathway;map04014|Ras signaling pathway;map04015|Rap1 signaling pathway;map04020|Calcium signaling pathway;map04022|cGMP-PKG signaling pathway;map04024|cAMP signaling pathway;map04062|Chemokine signaling pathway;map04072|…
meta_pos_2276	O-Demethyl-N-demethyl-staurosporine	439.198	817	C21128	C26H22N4O3	map00404|Staurosporine biosynthesis;map01130|Biosynthesis of antibiotics;
meta_neg_858	Glabrone	317.081	313.5		C20H16O5
meta_pos_2617	dTDP-D-forosamine	543.144	719.5	C18034	C18H31N3O12P2	map00523|Polyketide sugar unit biosynthesis;map01130|Biosynthesis of antibiotics;
meta_pos_434	3,4-Dichloroaniline	160.983	828.7	C02791	C6H5Cl2N
meta_neg_2191	NCGC00347374-02![(2R,3S,4S,5R,6R)-3,4,5-trihydroxy-6-[(2S,3S,4R,5R)-4-hydroxy-3-[(E)-3-(4-hydroxy-3,5-dimethoxyphenyl)prop-2-enoyl]oxy-2,5-bis(hydroxymethyl)oxolan-2-yl]oxyoxan-2-yl]methyl (E)-3-(4-hydroxy-3,5-dimethoxyphenyl)prop-2-enoate	753.227	581.7		C34H42O19
meta_neg_1103	Anilofos	366.008	173.8	C18394	C13H19ClNO3PS2
meta_pos_2307	CAY10603	446.215	709.5		C22H30N4O6
meta_pos_4	1-Aminocyclopropanecarboxylic acid	102.055	173	C01234	C4H7NO2	map00270|Cysteine and methionine metabolism;map01060|Biosynthesis of plant secondary metabolites;map01070|Biosynthesis of plant hormones;map01100|Metabolic pathways;map01110|Biosynthesis of secondary metabolites;
meta_pos_148	(S)-2,3,4,5-tetrahydropyridine-2-carboxylate	128.07	427.6	C00450	C6H9NO2	map00310|Lysine degradation;map00960|Tropane, piperidine and pyridine alkaloid biosynthesis;map01060|Biosynthesis of plant secondary metabolites;map01064|Biosynthesis of alkaloids derived from ornithine, lysine and nicotinic acid;map01100|Metabolic pathways;map01110|Biosynthesis of secondary metabolites;
meta_neg_292	2-cyano-3-(4-hydroxyphenyl)acrylamide	188.054	34.7		C10H8N2O2
meta_neg_1843	minecoside	537.154	625.1		C25H30O13
meta_neg_1393	Pravastatin	424.241	815.5	C01844	C23H36O7	map04976|Bile secretion;
meta_pos_22	Choline	104.108	153.8	C00114	C5H14NO	map00260|Glycine, serine and threonine metabolism;map00564|Glycerophospholipid metabolism;map01100|Metabolic pathways;map02010|ABC transporters;map04725|Cholinergic synapse;map04976|Bile secretion;map05231|Choline metabolism in cancer;
meta_pos_1439	AG-490	294.103	434.7		C17H14N2O3
meta_neg_51	nicotinate	122.023	541.1		C6H4NO2
meta_pos_2340	Biotin-X-NHS	455.198	349.9		C20H30N4O6S
meta_pos_195	4-Hydroxyproline	132.065	88.2	C01157	C5H9NO3	map00330|Arginine and proline metabolism;map01100|Metabolic pathways;
meta_pos_1715	7-Hydroxychlorpromazine	335.094	94.1		C17H19ClN2OS
meta_pos_1624	Neamine	322.186	731.7	C01441	C12H26N4O6	map00524|Neomycin, kanamycin and gentamicin biosynthesis;map01130|Biosynthesis of antibiotics;
meta_pos_1090	NP-012972	241.179	787.5		C14H24O3
meta_neg_342	5-Bromopyridine-3-carboxylic acid	199.937	116.8		C6H4BrNO2
meta_neg_167	Pifithrin-&mu	162.001	137.6		C8H7NO2S
meta_neg_537	Dapsone	247.054	90.5	C07666	C12H12N2O2S
meta_pos_2122	Fluvastatin	411.186	619.6	C07014	C24H26FNO4	map04976|Bile secretion;
meta_neg_449	3-Nitro-L-tyrosine	226.06	265.4		C9H10N2O5
meta_pos_1067	Anhalonine	238.144	586.9	C16705	C13H19NO3	map01063|Biosynthesis of alkaloids derived from shikimate pathway;
meta_neg_2275	NCGC00380190-01!3,15,21-tris[[(2R,3R,4S,5S,6R)-3,4,5-trihydroxy-6-(hydroxymethyl)oxan-2-yl]oxy]docosanoic acid	873.464	501.9		C40H74O20
meta_neg_2235	NP-019044	809.422	709.2		C44H62N2O12
meta_neg_1722	Fexofenadine	500.274	804.9	C06999	C32H39NO4	map04976|Bile secretion;
meta_neg_1211	Asn-Tyr-OH	384.086	324.9		C18H17N3O8
meta_pos_2498	MLS001401411-01!Ifenprodil	494.236	554.6		C25H35NO9
meta_neg_1703	Ganoderenic acid B	495.272	827.5		C30H42O7
meta_pos_1833	Prostaglandin F2a	354.263	720.4	C00639	C20H34O5	map00590|Arachidonic acid metabolism;map01100|Metabolic pathways;map04072|Phospholipase D signaling pathway;map04080|Neuroactive ligand-receptor interaction;map04726|Serotonergic synapse;map04913|Ovarian steroidogenesis;map04921|Oxytocin signaling pathway;map04976|Bile secretion;
meta_pos_648	Deethylatrazine	187.064	634.8	C06559	C6H10ClN5	map00791|Atrazine degradation;map01120|Microbial metabolism in diverse environments;
meta_neg_846	PI3-Kinase alpha Inhibitor 2	313.089	372.7		C16H15N3O2S
meta_pos_2539	1,4_3,6-Dianhydro-2-deoxy-2-{[4-(3-fluorophenyl)-2-pyrimidinyl]amino}-5-O-[(4-phenoxyphenyl)carbamoyl]-D-glucitol	511.187	344.5		C29H25FN4O5
meta_pos_2377	6-oxopristimerol derivative	461.269	816.8		C30H38O5
meta_neg_903	Cytidine, cyclic 2',3'-(hydrogen phosphate), monosodium salt	326.185	789.9		C9H11N3NaO7P
meta_pos_2266	MLS001141185-01!	438.226	516.2		C24H30N4O4
meta_neg_11	Melamine	107.047	373.2	C08737	C3H6N6	map00791|Atrazine degradation;map01120|Microbial metabolism in diverse environments;
meta_pos_1467	D-4'-Phosphopantothenate	299.099	388.4	C03492	C9H18NO8P	map00410|beta-Alanine metabolism;map00770|Pantothenate and CoA biosynthesis;map01100|Metabolic pathways;
meta_pos_281	L-2-Aminoadipic acid	144.065	537.5	C00956	C6H11NO4	map00300|Lysine biosynthesis;map00310|Lysine degradation;map00311|Penicillin and cephalosporin biosynthesis;map01100|Metabolic pathways;map01110|Biosynthesis of secondary metabolites;map01130|Biosynthesis of antibiotics;map01210|2-Oxocarboxylic acid metabolism;map01230|Biosynthesis of amino acids;
meta_neg_1376	2',4',6'-Trihydroxydihydrochalcone 2'-glucoside	419.126	580.5		C21H24O9
meta_neg_1035	9,11-methane-epoxy PGF1&alpha	352.253	777.5		C21H36O4
meta_neg_30	Guanidinoacetate	116.047	401.8	C00581	C3H7N3O2	map00260|Glycine, serine and threonine metabolism;map00330|Arginine and proline metabolism;map01100|Metabolic pathways;
meta_neg_1970	MLS001056797-01!CGP-20712A methanesulfonate salt	589.168	783.9		C24H29F3N4O8S
meta_neg_1840	Okaramine R_120153	536.241	527.3		C32H32N4O4
meta_pos_2678	Zafirlukast	575.212	401	C07206	C31H33N3O6S
meta_neg_646	Acetylvalerenolic acid	273.142	142.8		C17H24O4
meta_neg_522	2-[2-(3,4-dichloro-2-cyanophenyl)hydrazono]malononitrile	243.952	72.3		C10H3Cl2N5
meta_neg_225	beta-D-Glucopyranuronic acid	175.022	686.1	C08350	C6H10O7
meta_pos_2876	Dihomo-gamma-Linolenoyl PAF C-16	770.613	836.3		C44H84NO7P
meta_pos_1866	beta-Lactose	360.153	123	C01970	C12H22O11
meta_neg_2102	Stachyose	665.202	300.1	C01613	C24H42O21	map00052|Galactose metabolism;
meta_pos_1432	Venlafaxine N-Oxide	293.203	503		C17H27NO3
meta_neg_1068	NCGC00381440-01!(2S,3S)-3-decyl-2-hydroxy-2-(3-methoxy-3-oxopropyl)butanedioic acid	359.201	760.6		C18H32O7
meta_neg_812	NCGC00380218-01!(2R,3S,4S,5R,6R)-2-(hydroxymethyl)-6-(3-hydroxy-6-methylheptoxy)oxane-3,4,5-triol	308.19	823.1		C14H28O7
meta_pos_2809	Syrosingopine	667.292	605.7		C35H42N2O11
meta_pos_450	2-Deoxystreptamine	163.112	517.6	C02627	C6H14N2O3	map00524|Neomycin, kanamycin and gentamicin biosynthesis;map01130|Biosynthesis of antibiotics;
meta_neg_1986	3-Hydroxy-2-methyl-4-[(7-oxo-7H-furo[3,2-g]chromen-4-yl)oxy]-2-butanyl 6-O-[(2R,3R,4R)-3,4-dihydroxy-4-(hydroxymethyl)tetrahydro-2-furanyl]-?-D-glucopyranoside	597.193	531.2		C27H34O15
meta_neg_374	Dihydrolipoate	207.051	747.2	C02147	C8H16O2S2
meta_pos_1786	Cyclic GMP	346.331	808.2	C00942	C10H12N5O7P	map00230|Purine metabolism;map04022|cGMP-PKG signaling pathway;map04270|Vascular smooth muscle contraction;map04540|Gap junction;map04611|Platelet activation;map04713|Circadian entrainment;map04730|Long-term depression;map04740|Olfactory transduction;map04744|Phototransduction;map04921|Oxytocin signaling pathway;map04923|Regulation of lipolysis in adipocytes;map04924|Renin secretion;map04925|Aldo…
meta_pos_2484	NP-002095	491.264	475.7		C27H38O8
meta_neg_2090	NCGC00380159-01_C33H52O13_	655.329	635.2		C33H52O13
meta_pos_2415	N-arachinoyl-5-hydroxytryptamide	470.381	796.2		C30H50N2O2
meta_neg_2020	NCGC00384516-01!9-methoxy-7-[4-[(2S,3R,4S,5S,6R)-3,4,5-trihydroxy-6-[[(2R,3R,4S,5S,6R)-3,4,5-trihydroxy-6-(hydroxymethyl)oxan-2-yl]oxymethyl]oxan-2-yl]oxyphenyl]-[1,3]dioxolo[4,5-g]chromen-8-one	617.152	122.6		C29H32O16
meta_pos_2343	Gentamicin A2	455.206	599.4	C17701	C17H33N3O11	map00524|Neomycin, kanamycin and gentamicin biosynthesis;map01130|Biosynthesis of antibiotics;
meta_neg_1457	MLS000028431-01!	437.207	515.8		C21H32N3O5P
meta_neg_1311	APF	404.096	100.4		C26H17NO5
meta_neg_501	Dinoseb	239.073	92	C14302	C10H12N2O5
meta_pos_34	(R)-3-Hydroxybutyric acid	105.055	97.1	C01089	C4H8O3	map00072|Synthesis and degradation of ketone bodies;map00650|Butanoate metabolism;map01100|Metabolic pathways;map04024|cAMP signaling pathway;
meta_neg_2022	NCGC00386086-01![9-[(E)-3-acetyloxy-4-methylhex-4-en-2-yl]-12-hydroxy-3-(2-hydroxypropan-2-yl)-10-methoxy-6a,12b-dimethyl-8,11-dioxo-1,2,3,4a,5,6,12,12a-octahydropyrano[3,2-a]xanthen-1-yl] acetate	618.305	680.4		C33H46O11
meta_neg_394	perfluorobutyric acid	214.043	59.8		C4HF7O2
meta_pos_556	NH2Mec	176.07	35.6	C01386	C10H9NO2
meta_neg_483	5,7-Dihydroxyflavone	235.041	720.9	C10028	C15H10O4	map00941|Flavonoid biosynthesis;
meta_neg_304	Citric acid	190.927	52.4	C00158	C6H8O7	map00020|Citrate cycle (TCA cycle);map00250|Alanine, aspartate and glutamate metabolism;map00630|Glyoxylate and dicarboxylate metabolism;map00720|Carbon fixation pathways in prokaryotes;map01060|Biosynthesis of plant secondary metabolites;map01061|Biosynthesis of phenylpropanoids;map01062|Biosynthesis of terpenoids and steroids;map01063|Biosynthesis of alkaloids derived from shikimate pathway;map…
meta_pos_687	Carglumic acid	191.066	89.7	C05829	C6H10N2O5	map00340|Histidine metabolism;
meta_pos_217	2-Amino-4-nitrotoluene	135.048	87.3	C16398	C7H8N2O2	map00633|Nitrotoluene degradation;map01120|Microbial metabolism in diverse environments;
meta_pos_1852	Docosahexaenoic Acid ethyl ester	357.286	467.9		C24H36O2
meta_pos_1100	gamma-Glutamyl-beta-cyanoalanine	243.085	100.1	C05711	C9H13N3O5	map00460|Cyanoamino acid metabolism;
meta_pos_1990	Lacto-N-biose I	384.147	100.1	C06372	C14H25NO11
meta_neg_888	NCGC00169827-03!(2E,4E)-12-hydroxy-13-(hydroxymethyl)-3,5,7-trimethyltetradeca-2,4-dienedioic acid	323.181	769.9		C18H30O6
meta_pos_1489	11b-Hydroxyandrost-4-ene-3,17-dione	302.195	454.9	C05284	C19H26O3	map00140|Steroid hormone biosynthesis;
meta_pos_333	2,6-Diethylaniline	150.128	490.3	C11001	C10H15N
meta_pos_870	Methyl dodecanoate	214.196	582.5		C13H26O2
meta_pos_547	Oxoamide	175.081	566.7		C10H12N2O2
meta_pos_736	Dibenzylamine	197.118	802		C14H15N
meta_pos_644	Undecanoic acid	186.956	242.4	C17715	C11H22O2
meta_neg_379	NCGC00380119-01!3-(5,6-dihydroxyheptyl)-4-methyl-2H-furan-5-one	209.114	528		C12H20O4
meta_pos_754	xi-5-Dodecanolide	199.169	837.8		C12H22O2
meta_neg_296	2,4-dichlorobenzoate	188.948	740.5		C7H3Cl2O2
meta_pos_811	Lipoamide	206.147	752.7	C00248	C8H15NOS2
meta_pos_895	N-a-Acetylcitrulline	217.104	351	C15532	C8H15N3O4	map00220|Arginine biosynthesis;map01100|Metabolic pathways;
meta_pos_7	Isovaleric acid	102.033	403.8	C08262	C5H10O2	map01065|Biosynthesis of alkaloids derived from histidine and purine;map01110|Biosynthesis of secondary metabolites;map04974|Protein digestion and absorption;
meta_pos_1482	Sphingosine	300.29	832.1	C00319	C18H37NO2	map00600|Sphingolipid metabolism;map01100|Metabolic pathways;map04071|Sphingolipid signaling pathway;map04210|Apoptosis;map04217|Necroptosis;
meta_neg_1297	NP-002947	401.164	534.6		C22H28O8
meta_pos_2140	MLS000860080-01!NBI 27914	415.041	395.2		C18H20Cl4N4
meta_neg_1414	SANGUINARINE SULFATE	428.046	402.3		C20H15NO8S
meta_pos_2305	Dammarenediol II	445.365	836.3	C19829	C30H52O2	map00909|Sesquiterpenoid and triterpenoid biosynthesis;map01110|Biosynthesis of secondary metabolites;
meta_neg_844	NP-004020	313.074	140.6		C17H14O6
meta_pos_1819	Arachidonoyl Ethanolamide-d4	352.32	807.5		C22H33D4NO2
meta_pos_1022	Parthenolide	231.137	607.2	C07609	C15H20O3
meta_neg_1162	AMBROXOL	375.972	211.4		C13H18Br2N2O
meta_pos_1747	1-(4-chlorophenyl)-4-hydroxy-6-isopropyl-3-phenylpyridin-2(1H)-one	340.108	566.8		C20H18ClNO2
meta_pos_2116	MLS001056784-01!Chloro-APB hydrobromide	410.052	373.5		C19H21BrClNO2
meta_pos_50	4-Aminophenol	110.06	97	C02372	C6H7NO	map00627|Aminobenzoate degradation;map01120|Microbial metabolism in diverse environments;
meta_neg_1816	NCGC00384818-01_C27H30O11_	529.17	625.3		C27H30O11
meta_pos_2237	MLS001157767-01!(2S)-N-(4-bromo-2-fluorophenyl)-5-oxo-1-(3-oxo-1H-2-benzofuran-1-yl)pyrrolidine-2-carboxamide	433.02	95.6		C19H14BrFN2O4
meta_neg_2297	[(2R,3S,4S,5R,6R)-6-[[(2R,3R,4S,5R,6S)-6-[2-(3,4-dihydroxyphenyl)-5,7-dihydroxychromenylium-3-yl]oxy-3,4-dihydroxy-5-[(2S,3R,4S,5R)-3,4,5-trihydroxyoxan-2-yl]oxyoxan-2-yl]methoxy]-3,4,5-trihydroxyoxan-2-yl]methyl (E)-3-(4-hydroxy-3-methoxyphenyl)prop-2-enoate	919.249	531.3		[C42H47O23]+
meta_neg_1371	NP-013808	417.182	647.4		C23H30O7
meta_neg_791	4'-Hydroxywarfarin	305.08	138.9		C19H16O5
meta_neg_375	4-Fluoro-3-nitrobenzotrifluoride	208.006	263.7		C7H3F4NO2
meta_pos_833	NP-018660	209.153	711.7		C13H22O3
meta_pos_2780	Enniatin B	640.399	486.9	C15740	C33H57N3O9
meta_pos_223	N-Acetylarylamine	136.075	664.1	C07565	C8H9NO
meta_pos_309	4-Guanidinobutanoic acid	146.081	94.1	C01035	C5H11N3O2	map00330|Arginine and proline metabolism;map01100|Metabolic pathways;
meta_pos_1368	Sulfaquinoxaline	283.06	357.9		C14H12N4O2S
meta_pos_2623	Flavonol 3-O-[alpha-L-rhamnosyl-(1->6)-beta-D-glucoside]	546.165	586.7	C04194	C27H30O12
meta_pos_1646	Acepromazine	326.143	402.5		C19H22N2OS
meta_pos_2099	N-Arachidonoyl-3-hydroxy-gamma-Aminobutyric Acid	406.292	797.5		C24H39NO4
meta_pos_2388	Isoquercitrin	464.098	303.4	C05623	C21H20O12	map00944|Flavone and flavonol biosynthesis;map01100|Metabolic pathways;map01110|Biosynthesis of secondary metabolites;
meta_neg_1384	1,5,8-Trihydroxy-9-oxo-9H-xanthen-3-yl beta-D-glucopyranoside	422.086	375.1		C19H18O11
meta_pos_482	Epinepetalactone	167.107	34.9		C10H14O2
meta_pos_2679	NCGC00385378-01_C31H42O10_7aH,13aH-Cyclopenta[7,8]phenanthro[2,3-b]pyrano[3,2-e][1,4]dioxin-13a-carboxaldehyde, 11-(acetyloxy)-1-(2,5-dihydro-5-oxo-3-furanyl)eicosahydro-3a,11a-dihydroxy-9,15a-dimethyl-, (1R,3aS,3bR,6aR,7aS,9R,11S,11aS,12aR,13aR,15aR)-	575.285	613.7		C31H42O10
meta_pos_2642	Endomorphin-2	554.273	528.5		C32H37N5O5
meta_pos_1062	5,6,7-Trimethoxycoumarin	237.079	81.5	C09313	C12H12O5
meta_pos_2714	Pelargonidin 3-sophoroside	595.161	103.3	C16305	C27H31O15	map00942|Anthocyanin biosynthesis;
meta_neg_82	Sodium 3-methyl-2-oxopentanoate	132.897	806.2		C6H9NaO3
meta_pos_73	Oxalureate	115.012	71	C00802	C3H4N2O4	map00230|Purine metabolism;map01120|Microbial metabolism in diverse environments;
meta_neg_1429	Benzyl 6-O-beta-D-glucopyranosyl-beta-D-glucopyranoside	431.155	718.2		C19H28O11
meta_pos_2431	10-Formyltetrahydrofolate	474.177	349.8	C00234	C20H23N7O7	map00670|One carbon pool by folate;map00720|Carbon fixation pathways in prokaryotes;map00970|Aminoacyl-tRNA biosynthesis;map01100|Metabolic pathways;map01120|Microbial metabolism in diverse environments;map01200|Carbon metabolism;map01523|Antifolate resistance;
meta_pos_329	Triethanolamine	150.112	108.8	C06771	C6H15NO3	map00564|Glycerophospholipid metabolism;
meta_pos_2037	Gamma-Tocotrienol	393.318	801.5	C14155	C28H42O2	map00130|Ubiquinone and other terpenoid-quinone biosynthesis;map01110|Biosynthesis of secondary metabolites;
meta_neg_1685	Scutellarioside II	489.137	705.1		C24H28O12
meta_neg_2179	PC(14_0_13-HODE)	744.535	806.8		C40H76NO9P
meta_neg_1089	NP-019016	363.112	455.1		C18H20O8
meta_pos_154	Quinoline	129.055	34.8	C06413	C9H7N
meta_pos_1442	Ondansetron	294.153	731.6	C07325	C18H19N3O
meta_neg_580	2-Amino-5-chloro-3-phenyl-3H-indol-3-ol	258.052	95		C14H11ClN2O
meta_neg_1489	NCGC00384804-01_C20H30O11_2-(4-Methoxyphenyl)ethyl 6-O-alpha-L-arabinopyranosyl-beta-D-glucopyranoside	446.174	397.4		C20H30O11
meta_pos_2895	Zeaxanthin-palmitate	789.663	791.6		C56H86O3
meta_pos_2337	DEHYDRO (11,12)URSOLIC ACID LACTONE	454.346	571.3		C30H46O3
meta_pos_40	ortho-Toluidine	108.081	389.4	C14403	C7H9N
meta_neg_2299	10-DEACETYL-7-XYLOTAXOL	924.343	693		C50H57NO17
meta_pos_2058	Clionasterol	397.38	794.5	C19654	C29H50O
meta_neg_831	NP-014517	311.077	370.5		C14H18O9
meta_neg_484	5,7-Dihydroxyisoflavone	235.041	86	C02168	C15H10O4
meta_neg_2253	NP-004270	831.468	609.7		C42H72O16
meta_neg_1204	(2S)-4-Oxo-2-phenyl-3,4-dihydro-2H-chromen-7-yl beta-D-glucopyranoside	383.112	419.7		C21H22O8
meta_neg_171	Quinazoline-2,4-diol	162.046	784.3		C8H6N2O2
meta_neg_677	cyclopeptine	279.119	652		C17H16N2O2
meta_neg_388	Eudesmic acid	212.064	343.7		C10H12O5
meta_neg_1580	[4-(?-D-Glucopyranosyloxy)-2,6-bis(3-methyl-2-buten-1-yl)phenyl](hydroxy)acetic acid	466.227	509.3		C24H34O9
meta_pos_219	Adenine	136.061	137.6	C00147	C5H5N5	map00230|Purine metabolism;map00908|Zeatin biosynthesis;map01100|Metabolic pathways;
meta_pos_694	MLS002153335-01!R-(-)-Desmethyldeprenyl hydrochloride	192.087	91.1		C12H16ClN
meta_pos_2573	1-O-Palmitoyl-2-O-acetyl-sn-glycero-3-phosphorylcholine	520.343	761.2		C26H52NO8P
meta_pos_2282	O-Demethylpuromycin	440.195	656	C02864	C21H27N7O5
meta_pos_2038	Deoxycholic acid	393.286	809.3	C04483	C24H40O4	map00121|Secondary bile acid biosynthesis;map04976|Bile secretion;
meta_pos_1539	Dihydrosterigmatocystin	309.075	475.8	C20445	C18H14O6	map00254|Aflatoxin biosynthesis;
meta_neg_1825	Ponatinib	531.209	456.3		C29H27F3N6O
meta_pos_30	Alpha-Hydroxyisobutyric acid	105.111	107.8		C4H8O3
meta_pos_2395	tert-butyl N-(1-benzyl-2-{2-[(3-chloro-4-fluoroanilino)carbothioyl]hydrazino}-2-oxoethyl)carbamate	466.13	86.7		C21H24ClFN4O3S
meta_neg_1682	BIX01294	489.295	503.4		C28H38N6O2
meta_neg_230	L-Sorbose	177.073	142.9	C00247	C6H12O6	map00051|Fructose and mannose metabolism;
meta_neg_451	N-octanoyl-L-Homoserine lactone	226.141	651		C12H21NO3
meta_pos_2456	MLS000028670-01!DIMENHYDRINATE	481.149	430.3		[C24H25ClN5O5]-
meta_pos_2338	3''-Oxogentamicin A2	454.203	599.7	C21265	C17H31N3O11	map00524|Neomycin, kanamycin and gentamicin biosynthesis;map01130|Biosynthesis of antibiotics;
meta_neg_1144	Betamethasone	373.178	577.9	C06848	C22H29FO5
meta_neg_495	AS-605240	238.006	783.8		C12H7N3O2S
meta_pos_193	(R)-Pantolactone	131.533	704.2	C01012	C6H10O3
meta_neg_1568	NCGC00347678-02!7-(3,4-dihydroxyphenyl)-1-(4-hydroxyphenyl)-5-[(2S,3R,4S,5R)-3,4,5-trihydroxyoxan-2-yl]oxyheptan-3-one	462.183	512.9		C24H30O9
meta_pos_764	Ecgonine methyl ester	200.128	84.4	C12448	C10H17NO3	map00960|Tropane, piperidine and pyridine alkaloid biosynthesis;map01064|Biosynthesis of alkaloids derived from ornithine, lysine and nicotinic acid;map01100|Metabolic pathways;map01110|Biosynthesis of secondary metabolites;
meta_pos_2897	Coenzyme Q9	794.606	560.5	C01967	C54H82O4	map00130|Ubiquinone and other terpenoid-quinone biosynthesis;
meta_pos_182	Fluorouracil	131.035	831.8	C07649	C4H3FN2O2	map00983|Drug metabolism - other enzymes;map04976|Bile secretion;
meta_neg_747	Alpha-dimorphecolic acid	295.223	823	C14767	C18H32O3	map00591|Linoleic acid metabolism;map03320|PPAR signaling pathway;
meta_pos_2609	(1E)-3-hydroxy-3-[(4Z)-3-hydroxy-5-oxo-4-(2-{[3,4,5-trihydroxy-6-(hydroxymethyl)oxan-2-yl]oxy}ethylidene)oxolan-2-yl]-2-methylprop-1-en-1-yl (2E)-3-(4-hydroxyphenyl)prop-2-enoate	539.183	502.7		C25H30O13
meta_pos_255	4-Amino-5-hydroxymethyl-2-methylpyrimidine	140.081	451.8	C01279	C6H9N3O	map00730|Thiamine metabolism;map01100|Metabolic pathways;map02010|ABC transporters;
meta_pos_2440	MLS001142747-01!	476.211	479.4		C26H28N4O5
meta_neg_43	Bovinocidin	119.022	308.9	C05669	C3H5NO4	map00410|beta-Alanine metabolism;
meta_pos_2595	Phytoene	527.484	826.6	C05413	C40H64	map00906|Carotenoid biosynthesis;map01060|Biosynthesis of plant secondary metabolites;map01062|Biosynthesis of terpenoids and steroids;map01070|Biosynthesis of plant hormones;
meta_pos_865	C.I. Basic Orange 2	213.116	764		C12H12N4
meta_pos_277	CYCLOCREATINE	144.081	328.6		C5H9N3O2
meta_pos_1775	Tyr-Tyr	344.352	808.6		C18H20N2O5
meta_pos_2136	N-Butyltadalafil	414.179	432.4		C25H25N3O4
meta_neg_553	NCGC00380856-01_C13H16O5_8-Methyl-3,4,6,10b-tetrahydropyrano[3,2-c]isochromene-4a,7,9(2H)-triol	252.105	88.7		C13H16O5
meta_neg_193	6-Methylmercaptopurine	166.059	396.9	C16614	C6H6N4S	map00983|Drug metabolism - other enzymes;
meta_pos_2852	KN-62	721.202	477.8		C38H35N5O6S2
meta_pos_1503	Melphalan	305.083	113.6	C07122	C13H18Cl2N2O2	map05204|Chemical carcinogenesis;
meta_neg_2259	Kurahyne	837.579	559.4		C47H78N6O7
meta_neg_487	7,8-Dihydroneopterin	236.074	138.2	C04874	C9H13N5O4	map00790|Folate biosynthesis;map01100|Metabolic pathways;
meta_pos_1264	Juvenile hormone III	267.195	733.3	C09694	C16H26O3	map00981|Insect hormone biosynthesis;
meta_neg_2014	Mudanpioside A	613.192	305.6		C31H34O13
meta_pos_70	L-Prolinamide	115.087	120.4	C19781	C5H10N2O
meta_neg_826	8-Chloro-11-piperidin-4-ylidene-6,11-dihydro-5H-benzo[5,6]cyclohepta[1,2-b]pyridine	310.132	598.1		C19H19ClN2
meta_pos_1041	Polygodial	234.161	830.2	C09712	C15H22O2
meta_neg_2224	PRIEURANIN ACETATE	803.311	494.6		C40H52O17
meta_pos_1136	Matricarin	247.132	805.8	C09394	C15H18O3
meta_pos_97	2,3,5,6-Tetramethylpyrazine	119.09	92.6		C8H12N2
meta_neg_1146	3-(2,3-dihydro-1,4-benzodioxin-6-ylamino)-2-[3-(trifluoromethyl)benzoyl]acrylonitrile	374.088	367.3		C19H13F3N2O3
meta_neg_1572	2-(Perfluorooctyl)ethanol	463.011	401.8		C10H5F17O
meta_pos_824	Prometon	208.155	558.1	C14186	C10H19N5O
meta_pos_465	Benzocaine	165.076	32	C07527	C9H11NO2
meta_pos_1544	Sinapine	309.166	77.9	C00933	C16H24NO5	map00940|Phenylpropanoid biosynthesis;
meta_neg_538	Fludioxonil	247.036	91.9	C18462	C12H6F2N2O2
meta_pos_2439	NCGC00380994-01_C21H30O12_4-Acetyl-2-methoxyphenyl 6-O-(6-deoxy-alpha-L-mannopyranosyl)-beta-D-glucopyranoside	475.181	600.1		C21H30O12
meta_neg_2192	2-(3,4-Dihydroxyphenyl)ethyl pentopyranosyl-(1->2)-6-deoxyhexopyranosyl-(1->3)-4-O-[(2E)-3-(3,4-dihydroxyphenyl)-2-propenoyl]hexopyranoside	755.238	515.8		C34H44O19
meta_neg_1247	NP-016354	390.206	587.3		C22H30O6
meta_neg_612	NP-012534	265.141	603.5		C15H24O5
meta_neg_2028	NCGC00380361-01![(2R,3S,4S,5R,6R)-6-[1,7-bis(4-hydroxyphenyl)-5-oxoheptan-3-yl]oxy-3,4,5-trihydroxyoxan-2-yl]methyl (E)-3-(4-hydroxyphenyl)prop-2-enoate	621.236	306.7		C34H38O11
meta_pos_1784	25N-NBOMe	346.148	144.3		C18H22N2O5
meta_pos_475	Formylanthranilic acid	166.05	426.8	C05653	C8H7NO3	map00380|Tryptophan metabolism;
meta_neg_1061	3-[3-(beta-D-Glucopyranosyloxy)-2-methoxyphenyl]propanoic acid	358.123	631.1		C16H22O9
meta_neg_355	3-Hydroxydetomidine	202.113	655.7		C12H14N2O
meta_pos_2592	N-lignoceroyl-5-hydroxytryptamide	526.436	830.2		C34H58N2O2
meta_pos_891	12-Aminododecanoic acid	216.195	687.4		C12H25NO2
meta_neg_2080	NCGC00381310-01!(2S,3S,4S,5R,6S)-5-[(2S,3R,4R,5S,6S)-4-acetyloxy-3,5-dihydroxy-6-methyloxan-2-yl]oxy-6-[2-(3,4-dihydroxyphenyl)-5-hydroxy-4-oxochromen-7-yl]oxy-3,4-dihydroxyoxane-2-carboxylic acid	650.157	453.7		C29H30O17
meta_pos_2125	Squalene	411.396	834.9	C00751	C30H50	map00100|Steroid biosynthesis;map00909|Sesquiterpenoid and triterpenoid biosynthesis;map01060|Biosynthesis of plant secondary metabolites;map01062|Biosynthesis of terpenoids and steroids;map01066|Biosynthesis of alkaloids derived from terpenoid and polyketide;map01070|Biosynthesis of plant hormones;map01100|Metabolic pathways;map01110|Biosynthesis of secondary metabolites;map01130|Biosynthesis of…
meta_pos_1054	Tetrahydrozoline HCl	236.113	72.5		C13H17ClN2
meta_pos_903	Primidone	218.101	827.5	C07371	C12H14N2O2
meta_pos_1376	Metolachlor	283.131	836.3	C10953	C15H22ClNO2
meta_neg_1058	PGF2alpha-d4	357.259	766.8		C20H30D4O5
meta_neg_316	Baclofen	194.035	711.9	C06841	C10H12ClNO2
meta_pos_706	Orciprenaline	194.115	531.6	C07144	C11H17NO3
meta_neg_1793	NCGC00380349-01_C25H30O13_Cyclopenta[c]pyran-4-carboxylic acid, 6-(acetyloxy)-5-(benzoyloxy)-1-(hexopyranosyloxy)-1,4a,5,6,7,7a-hexahydro-7-methyl-	519.148	528.5		C25H30O13
meta_pos_1558	(11E,15Z)-9,10,13-trihydroxyoctadeca-11,15-dienoic acid	311.221	794.3		C18H32O5
meta_neg_1102	Gein	365.203	718.2	C17058	C24H32O4
meta_pos_2034	Macarpine	393.122	395.6	C06165	C22H18NO6	map00950|Isoquinoline alkaloid biosynthesis;map01063|Biosynthesis of alkaloids derived from shikimate pathway;map01100|Metabolic pathways;map01110|Biosynthesis of secondary metabolites;
meta_neg_1814	NCGC00385528-01_C29H40O10_7aH,13aH-Cyclopenta[7,8]phenanthro[2,3-b]pyrano[3,2-e][1,4]dioxin-13a-carboxaldehyde, 1-(2,5-dihydro-5-oxo-3-furanyl)eicosahydro-1,3a,11,11a-tetrahydroxy-9,15a-dimethyl-, (1S,3aS,3bR,6aR,9R,11R,11aS,12aR,13aR,15aS)-	529.244	475.1		C29H40O10
meta_neg_1093	2-AG ether	363.287	777.5		C23H40O3
meta_pos_1626	mesotrione	322.318	837.8		C14H13NO7S
meta_neg_899	3-(2,4-difluoroanilino)-2-(2-thienylsulfonyl)acrylonitrile	325.991	160.5		C13H8F2N2O2S2
meta_neg_1298	NCGC00381300-01_C21H19ClO6_[5-(Benzoyloxy)-3-chloro-4,6-dihydroxy-1-cyclohexen-1-yl]methyl benzoate	401.08	568.3		C21H19ClO6
meta_neg_441	2-hydroxyanthraquinone	223.041	99.5		C14H8O3
meta_pos_539	N17-Dimethylindole-3-carboxaldehyde	173.085	833.5		C11H11NO
meta_neg_1059	6_2 fluorotelomer unsaturated carboxylic acid	358.091	141.2		C8H2F12O2
meta_neg_420	beta-N-Acetylglucosamine	220.077	228.7	C03878	C8H15NO6
meta_neg_965	NCGC00380248-01![2-(7-methoxy-2-oxochromen-8-yl)-4-methylideneoxolan-3-yl] 3-methylbutanoate	339.124	179		C20H22O6
meta_pos_522	1-Hydroxy-2-naphthoate	171.043	71	C03203	C11H8O3	map00624|Polycyclic aromatic hydrocarbon degradation;map00626|Naphthalene degradation;map01100|Metabolic pathways;map01120|Microbial metabolism in diverse environments;map01220|Degradation of aromatic compounds;
meta_pos_2015	N-oleoyl taurine	389.252	444.3		C20H39NO4S
meta_neg_1583	Cholesterol sulfate	466.318	838.2	C18043	C27H46O4S	map00140|Steroid hormone biosynthesis;
meta_neg_2155	NCGC00385628-01![(2S,3S,4S,5R,6S)-6-[5,7-dihydroxy-2-(4-hydroxyphenyl)-4-oxochromen-3-yl]oxy-5-hydroxy-4-[(E)-3-(4-hydroxyphenyl)prop-2-enoyl]oxy-2-methyloxan-3-yl] (E)-3-(4-hydroxyphenyl)prop-2-enoate	723.168	515.7		C39H32O14
meta_neg_1377	Asn-Phe4Cl-OH	420.06	804.8		C18H16ClN3O7
meta_neg_1271	Ethyl 2-(2,5-dioxo-1-phenyltetrahydro-1H-pyrrol-3-yl)-3-(4-fluoroanilino)but-2-enoate	395.139	464.9		C22H21FN2O4
meta_neg_649	3-bromo-5-phenyl Salicylic Acid	272.954	71.7		C13H9BrO3
meta_neg_2182	4'-O-(2'-E-Coumaroyl GluA)(1-2)GluA) Apigenin	749.154	411		C36H32O19
meta_neg_659	Chlorothiazide	275.935	792.7	C07461	C7H6ClN3O4S2
meta_pos_1257	Anisomycin	266.145	410.2	C11281	C14H19NO4
meta_pos_577	Methylisoeugenol	179.106	586.8	C10478	C11H14O2	map00940|Phenylpropanoid biosynthesis;
meta_pos_1663	Labetalol	328.175	732.4	C07063	C19H24N2O3
meta_pos_2605	LSM-1808	534.519	837.9		C29H26O10
meta_pos_2663	methyl (2S,3E,4S)-3-ethylidene-4-(2-oxo-2-{[(2S,3R,4S,5S,6R)-3,4,5-trihydroxy-6-(hydroxymethyl)oxan-2-yl]oxy}ethyl)-2-{[(2S,3R,4S,5S,6R)-3,4,5-trihydroxy-6-(hydroxymethyl)oxan-2-yl]oxy}-3,4-dihydro-2H-pyran-5-carboxylate	567.2	417.9		C23H34O16
meta_pos_570	(2Z,4S,5R)-2-Amino-4,5,6-trihydroxyhex-2-enoate	178.086	52	C20844	C6H11NO5
meta_neg_1507	NCGC00380244-01!1,5,8-trihydroxy-4-methoxy-3-[(2S,3R,4S,5S,6R)-3,4,5-trihydroxy-6-(hydroxymethyl)oxan-2-yl]oxyxanthen-9-one	451.088	493.2		C20H20O12
meta_neg_7	Propyl chloroformate	102.954	605.3		C4H7ClO2
meta_pos_1300	MLS001066393-01!5,7-Dichlorokynurenic acid monohydrate	274.972	115.5		C10H7Cl2NO4
meta_pos_610	Hydroxyphenyllactic acid	183.081	104	C03672	C9H10O4	map00130|Ubiquinone and other terpenoid-quinone biosynthesis;map00350|Tyrosine metabolism;map01110|Biosynthesis of secondary metabolites;
meta_pos_2060	beta-Sitosterol	397.38	834.1	C01753	C29H50O	map00100|Steroid biosynthesis;map01060|Biosynthesis of plant secondary metabolites;map01062|Biosynthesis of terpenoids and steroids;map01110|Biosynthesis of secondary metabolites;
meta_pos_127	5-Methylcytosine	126.066	101.6	C02376	C5H7N3O	map00240|Pyrimidine metabolism;
meta_neg_488	NP-007992	236.101	792.7		C13H16O4
meta_neg_1695	NCGC00385076-01_C24H28O11_(5E)-5-[2-(beta-D-Glucopyranosyloxy)ethylidene]-4-{[(2E)-3-(4-hydroxyphenyl)-2-propenoyl]oxy}-2-methyl-1-cyclopentene-1-carboxylic acid	492.163	102.5		C24H28O11
meta_pos_2540	MLS001148627-01!	512.2	653.7		C29H34Cl2N2O2
meta_neg_1656	Methyl (2S,4S,6S,12bR)-2-(benzylamino)-4-(2-fluorophenyl)-1,2,3,4,6,7,12,12b-octahydroindolo[2,3-a]quinolizine-6-carboxylate	482.221	488.3		C30H30FN3O2
meta_pos_2730	Guanosine 5'-diphosphoglucose sodium salt	605.336	727.6		C16H25N5O16P2
meta_pos_1346	Diisobutyl phthalate	279.161	823.2	C15205	C16H22O4
meta_pos_357	p-Hydroxyphenylacetic acid	153.127	31.9	C00642	C8H8O3	map00350|Tyrosine metabolism;map00360|Phenylalanine metabolism;map01120|Microbial metabolism in diverse environments;map01220|Degradation of aromatic compounds;
meta_pos_689	5-Methoxytryptophol	192.101	34.9		C11H13NO2
meta_neg_1332	Bis(4-acetylphenyl) methanedisulfonate	411.016	140		C17H16O8S2
meta_pos_2225	DDMS	430.986	733.3		C13H23Br2NO3S
meta_pos_1425	Cyclopentolate	292.19	452.7	C06932	C17H25NO3
meta_neg_1527	Cefotaxime	455.056	105.5	C06885	C16H17N5O7S2
meta_pos_2597	dTDP-4-(methylamino)-2,3,4,6-tetradeoxy-D-glucose	530.125	503.3	C21395	C17H29N3O12P2
meta_pos_643	Levamisole	187.068	209.7	C07070	C11H12N2S
meta_pos_2425	Terfenadine	472.314	571.3	C07463	C32H41NO2
meta_pos_2220	N-Arachidonoyl Dopamine-d8	430.35	806.3		C28H33D8NO3
meta_pos_1616	ethyl 2-{[(hexylamino)carbonyl]amino}-3-phenylpropanoate	321.221	572.4		C18H28N2O3
meta_neg_1288	4'-DEMETHYLEPIPODOPHYLLOTOXIN	400.116	442.9		C21H20O8
meta_pos_962	3-(2-thienylmethylidene)chroman-4-one	225.03	350		C14H10O2S
meta_pos_2408	3-{4-[6-methyl-2-(trifluoromethyl)-4-quinolyl]piperazino}-2-(phenylsulfonyl)acrylonitrile	469.115	726.1		C24H21F3N4O2S
meta_pos_1329	Stearidonic acid	277.216	829.2	C16300	C18H28O2	map00592|alpha-Linolenic acid metabolism;map01110|Biosynthesis of secondary metabolites;
meta_neg_2150	5,7-Dihydroxy-2-(4-hydroxyphenyl)-4-oxo-4H-chromen-3-yl 6-deoxy-alpha-L-mannopyranosyl-(1-2)-[6-deoxy-alpha-L-mannopyranosyl-(1-6)]hexopyranoside	721.199	477		C33H40O19
meta_pos_572	2,6-diisopropylaniline	178.159	688.2		C12H19N
meta_pos_527	Glycerol 3-phosphate	172.018	130.6	C00093	C3H9O6P	map00561|Glycerolipid metabolism;map00564|Glycerophospholipid metabolism;map01100|Metabolic pathways;map01110|Biosynthesis of secondary metabolites;map02010|ABC transporters;map05231|Choline metabolism in cancer;
meta_neg_2018	5,6,7-triacetoxy-3-benzoyloxy-14,15-dihydroxy-9-oxojatropha-6(17),11E-diene (8)	614.27	437		C33H42O11
meta_pos_621	Methyprylon	184.133	34.9		C10H17NO2
meta_pos_921	1-(3-ethyl-2,4-dihydroxy-6-methoxyphenyl)butan-1-one	221.117	48.1		C13H18O4
meta_neg_631	64-77-7	269.099	441.5		C12H18N2O3S
meta_neg_135	4-Hydroxy-3-methylbenzoate	152.043	439.6	C21167	C8H8O3	map00623|Toluene degradation;map01120|Microbial metabolism in diverse environments;
meta_pos_525	Metronidazole	171.065	89.8	C07203	C6H9N3O3
meta_neg_1101	20-Carboxy-leukotriene B4	365.19	581.9	C05950	C20H30O6	map00590|Arachidonic acid metabolism;
meta_pos_1739	NP-020705	339.135	711.7		C17H24O8
meta_neg_1095	2-(tert-Butyl)-6-[(4-chlorophenyl)sulfonyl]pyrazolo[1,5-a]pyrimidin-7-amine	364.08	364.7		C16H17ClN4O2S
meta_pos_1191	NP-021074	256.134	141.2		C13H20O5
meta_neg_2222	NCGC00380574-01_C39H44O18_beta-D-Glucopyranoside, (1aS,1bS,2S,5aR,6S,6aS)-6-[[6-deoxy-3,4-bis-O-[(2E)-3-(4-hydroxyphenyl)-1-oxo-2-propen-1-yl]-alpha-L-mannopyranosyl]oxy]-1a,1b,2,5a,6,6a-hexahydro-1a-(hydroxymethyl)oxireno[4,5]cyclopenta[1,2-c]pyran-2-yl	799.242	573.2		C39H44O18
meta_pos_2492	1,2-Dioctanoyl PC	492.304	809.4		C24H48NO8P
meta_neg_1921	NCGC00384857-01_C25H33Cl2N5O6_17,18-Dichloro-3,13-diethyl-6-(hydroxymethyl)-9-phenyldodecahydropyrrolo[1,2-d][1,4,7,10,13]pentaazacyclohexadecine-1,4,7,11,14(8H)-pentone	569.189	504.8		C25H33Cl2N5O6
meta_neg_1054	JWH 018 2-hydroxyindole metabolite	356.166	792.4		C24H23NO2
meta_neg_268	trans-3,4-Difluorocinnamic acid	184.033	362.4		C9H6F2O2
meta_pos_110	Benzamide	122.06	286.5	C09815	C7H7NO	map00627|Aminobenzoate degradation;map01120|Microbial metabolism in diverse environments;
meta_pos_2146	Sodium deoxycholate	415.209	817.1	C11171	C24H39O4. Na
meta_pos_847	3-(3,4-Dihydroxy-5-methoxy)-2-propenoic acid	211.06	469.2	C05619	C10H10O5	map00940|Phenylpropanoid biosynthesis;map01061|Biosynthesis of phenylpropanoids;map01100|Metabolic pathways;map01110|Biosynthesis of secondary metabolites;
meta_neg_959	AICAR	338.061	139.7	C04677	C9H15N4O8P	map00230|Purine metabolism;map00340|Histidine metabolism;map01060|Biosynthesis of plant secondary metabolites;map01065|Biosynthesis of alkaloids derived from histidine and purine;map01100|Metabolic pathways;map01110|Biosynthesis of secondary metabolites;map01130|Biosynthesis of antibiotics;map04152|AMPK signaling pathway;
meta_pos_105	4-Methylbenzaldehyde	121.065	159.7	C06758	C8H8O	map00622|Xylene degradation;map01100|Metabolic pathways;map01120|Microbial metabolism in diverse environments;map01220|Degradation of aromatic compounds;
meta_pos_2371	[(2R,2'S,4'aS,5'R,5''S,6'R,8'aS)-2'-(acetyloxy)-5''-(furan-3-yl)-6'-methyl-2'',8'-dioxo-octahydrodispiro[oxirane-2,1'-naphthalene-5',3''-oxolane]-8'a-yl]methyl acetate	460.171	627.1		C24H28O9
meta_pos_1055	Procaine	236.149	88.2	C07375	C13H20N2O2
meta_neg_68	D-2-Hydroxyglutaric acid	129.016	241.8	C01087	C5H8O5
meta_neg_617	2-O-(alpha-D-Mannosyl)-D-glycerate	267.069	201.6	C11544	C9H16O9	map00051|Fructose and mannose metabolism;map02060|Phosphotransferase system (PTS);
meta_neg_2105	NP-021152	665.271	603.7		C33H48O15
meta_pos_912	ethyl 4-amino-2-(methylsulfanyl)-1,3-thiazole-5-carboxylate	219.026	89.6		C7H10N2O2S2
meta_pos_2095	Astringin	406.127	358.7	C10245	C20H22O9
meta_pos_2036	1H-indole-2,3-dione 3-[N-(5,6-diphenyl-1,2,4-triazin-3-yl)hydrazone]	393.151	445.3		C23H16N6O
meta_neg_765	Kresoxim-methyl acid	299.118	211.1		C17H17NO4
meta_pos_17	Succinic acid semialdehyde	103.039	31.9	C00232	C4H6O3	map00250|Alanine, aspartate and glutamate metabolism;map00350|Tyrosine metabolism;map00650|Butanoate metabolism;map00720|Carbon fixation pathways in prokaryotes;map00750|Vitamin B6 metabolism;map00760|Nicotinate and nicotinamide metabolism;map01100|Metabolic pathways;map01120|Microbial metabolism in diverse environments;map01200|Carbon metabolism;map02024|Quorum sensing;
meta_neg_2082	Thapsigargin	650.349	792.9	C09561	C34H50O12
meta_neg_608	Glycitein	265.054	377.6	C14536	C16H12O5	map00943|Isoflavonoid biosynthesis;map01110|Biosynthesis of secondary metabolites;
meta_neg_2312	everolimus	958.231	516		C53H83NO14
meta_neg_1076	Prostaglandin D2-d9	360.274	762.5		C20H23D9O5
meta_pos_2142	Medicocarpin	415.135	611.4	C16223	C22H24O9	map00943|Isoflavonoid biosynthesis;
meta_pos_502	Geranic acid	169.122	567.2	C16461	C10H16O2	map00281|Geraniol degradation;map01130|Biosynthesis of antibiotics;
meta_neg_482	Daidzein	235.041	396.9	C10208	C15H10O4	map00943|Isoflavonoid biosynthesis;map01061|Biosynthesis of phenylpropanoids;map01110|Biosynthesis of secondary metabolites;
meta_pos_2402	Buprenorphine	468.315	825.6	C08007	C29H41NO4
meta_neg_2159	PE(16_0e_12-HETE)	722.51	836.7		C41H76NO8P
meta_pos_2948	(S)-Hydroxydecanoyl-CoA	937.176	105.5	C05264	C31H54N7O18P3S	map00062|Fatty acid elongation;map00071|Fatty acid degradation;map01100|Metabolic pathways;map01212|Fatty acid metabolism;
meta_pos_1409	4-Hydroxyestradiol	289.179	789.2	C14209	C18H24O3	map04913|Ovarian steroidogenesis;
meta_pos_636	1,2,3,4-Tetrahydro-2-methyl-b-carboline	186.118	591.4		C12H14N2
meta_neg_457	Lamivudine	228.046	145.7	C07065	C8H11N3O3S	map04976|Bile secretion;
meta_neg_2293	PI(18_0_12-HETE)	901.571	80		C47H83O14P
meta_neg_1931	NCGC00385638-01!2,2'-bis(3,4-dihydroxyphenyl)-3',4,5',6-tetrahydroxyspiro[2H-1-benzofuran-3,9'-3,4-dihydro-2H-furo[2,3-h]chromene]-8'-one	573.113	501.9		C30H22O12
meta_pos_2171	PPG Acrylate n6	420.275	460		C21H40O8
meta_neg_1317	Val-Phe4Cl-OH	405.094	388.3		C19H19ClN2O6
meta_neg_327	Galactonic acid	196.058	160.9	C00880	C6H12O7	map00052|Galactose metabolism;map01100|Metabolic pathways;map01120|Microbial metabolism in diverse environments;
meta_pos_1014	(5S,6S)-5-hydroxy-4-methoxy-6-(2-phenylethyl)-5,6-dihydro-2H-pyran-2-one	231.1	101.6		C14H16O4
meta_neg_1987	YM218	597.283	815.2		C35H38F2N4O4
meta_neg_113	L-Glutamine	145.059	87.5	C00064	C5H10N2O3	map00220|Arginine biosynthesis;map00230|Purine metabolism;map00240|Pyrimidine metabolism;map00250|Alanine, aspartate and glutamate metabolism;map00471|D-Glutamine and D-glutamate metabolism;map00630|Glyoxylate and dicarboxylate metabolism;map00910|Nitrogen metabolism;map00970|Aminoacyl-tRNA biosynthesis;map01060|Biosynthesis of plant secondary metabolites;map01100|Metabolic pathways;map01120|Micr…
meta_neg_1723	Taurodeoxycholic acid	499.713	90.5	C05463	C26H45NO6S
meta_pos_2874	1-Stearoyl-2-Oleoyl-sn-Glycero-3-[Phospho-rac-(1-glycerol)]	759.559	837.8		C42H81O10P
meta_pos_2143	Podofilox	415.137	714.2	C10874	C22H22O8	map01061|Biosynthesis of phenylpropanoids;map01110|Biosynthesis of secondary metabolites;
meta_pos_2510	Ceridimine	497.291	475.2		C31H36N4O2
meta_pos_757	5-Hydroxythiabendazole	200.024	105		C10H7N3OS
meta_pos_954	Cerulenin	224.128	35.5	C12058	C12H17NO3
meta_neg_749	1-Methylguanosine	296.102	141.2		C11H15N5O5
meta_neg_365	3-Hydroxy-3-(methoxycarbonyl)pentanedioic acid	205.031	595.1		C7H10O7
meta_pos_2581	PS(18_1(9Z)_0_0)	523.286	484.3		C24H46NO9P
meta_pos_1065	4-(3-Methyl-5-oxo-4,5-dihydro-1H-pyrazol-1-yl)benzenesulfonic acid	237.028	91.9		C10H10N2O4S
meta_neg_662	6-Tuliposide A	277.089	275.4	C20577	C11H18O8
meta_pos_2923	Dereplicator Identification - Sansanmycin;_Sansanmycin_A	864.336	101.5		C40H49N9O11S
meta_pos_2754	N-Demethylansamitocin P-3	620.246	100	C20138	C31H41ClN2O9	map01051|Biosynthesis of ansamycins;map01130|Biosynthesis of antibiotics;
meta_pos_1104	N1-(1H-indol-4-yl)cyclohexane-1-carboxamide	243.156	633.2		C15H18N2O
meta_pos_1733	Linoleoyl glycine	338.267	809.5		C20H35NO3
meta_neg_692	(6Z)-Octadecenoic acid	281.244	833.7	C08363	C18H34O2
meta_neg_934	21-Hydroxypregnenolone	332.236	718.2	C05485	C21H32O3	map00140|Steroid hormone biosynthesis;
meta_pos_87	Acetylglycine	118.049	222.6		C4H7NO3
meta_pos_1252	Phenylacetylglutamine	265.106	659.6	C04148	C13H16N2O4	map00360|Phenylalanine metabolism;
meta_neg_276	ethyl-2-amino-4-methyl-Thiazole-5-Carboxylate	185.042	34.9		C7H10N2O2S
meta_pos_2427	5-Formiminotetrahydrofolic acid	473.189	482.2	C00664	C20H24N8O6	map00670|One carbon pool by folate;map01100|Metabolic pathways;
meta_neg_634	Triclosan	268.933	836.7	C12059	C12H7Cl3O2
meta_neg_735	Cinchonidine	293.175	838.2	C11379	C19H22N2O	map01063|Biosynthesis of alkaloids derived from shikimate pathway;
meta_pos_2929	bis[[3-hydroxy-2-[(2S,3R,4S,5S,6R)-3,4,5-trihydroxy-6-(hydroxymethyl)oxan-2-yl]oxyphenyl]methyl] 3,10-dihydroxy-4,9-dioxo-1,2,7,8-tetrahydrotricyclo[6.2.2.02,7]dodeca-3,9-diene-3,10-dicarboxylate	876.258	100.3		C40H44O22
meta_pos_1405	Eriodictyol	289.088	253.6	C05631	C15H12O6	map00941|Flavonoid biosynthesis;map01110|Biosynthesis of secondary metabolites;
meta_pos_16	Acetoacetic acid	103.039	136.7	C00164	C4H6O3	map00072|Synthesis and degradation of ketone bodies;map00280|Valine, leucine and isoleucine degradation;map00310|Lysine degradation;map00350|Tyrosine metabolism;map00640|Propanoate metabolism;map00643|Styrene degradation;map00650|Butanoate metabolism;map01100|Metabolic pathways;map01120|Microbial metabolism in diverse environments;map02020|Two-component system;
meta_pos_2354	7-{[(2S,3R,4S,5S,6R)-6-({[(2R,3R,4R)-3,4-dihydroxy-4-(hydroxymethyl)oxolan-2-yl]oxy}methyl)-3,4,5-trihydroxyoxan-2-yl]oxy}-2H-chromen-2-one	456.122	92.6		C20H24O12
meta_pos_620	Choline sulfate	184.06	237.4	C00919	C5H13NO4S	map02010|ABC transporters;
meta_neg_1735	NCGC00385813-01_C25H30O12_(5E)-5-[2-(beta-D-Glucopyranosyloxy)ethylidene]-4-{[(2E)-3-(4-hydroxy-3-methoxyphenyl)-2-propenoyl]oxy}-2-methyl-1-cyclopentene-1-carboxylic acid	503.154	251.7		C25H30O12
meta_pos_26	Dimethylglycine	104.071	520.2	C01026	C4H9NO2	map00260|Glycine, serine and threonine metabolism;map01100|Metabolic pathways;
meta_pos_950	6-Bromo-2(1H)-quinolinone	222.957	88.2		C9H6BrNO
meta_neg_2239	NP-019695	811.3	526.3		C34H54O23
meta_pos_1893	18-Hydroxycorticosterone	363.219	617	C01124	C21H30O5	map00140|Steroid hormone biosynthesis;map01100|Metabolic pathways;map04925|Aldosterone synthesis and secretion;
meta_neg_266	Saccharin	183.001	39.2	C12283	C7H5NO3S	map04742|Taste transduction;
meta_pos_2047	24-Norursa-3,12-diene	394.351	837.8		C29H46
meta_pos_2333	Glycyrrhetinate	453.332	837.8	C02283	C30H46O4
meta_neg_436	5-Bromotetralone	222.98	131		C10H9BrO
meta_neg_1007	2-[(2E)-3,7-dimethylocta-2,6-dienyl]-3-methoxy-5-(2-phenylethyl)phenol	345.223	695.7		C25H32O2
meta_pos_1921	Lathosterol	369.351	761.1	C01189	C27H46O	map00100|Steroid biosynthesis;map01100|Metabolic pathways;
meta_neg_1189	Furathiocarb	381.15	359	C18650	C18H26N2O5S
meta_pos_571	(R)-(-)-Mellein	178.058	626.3		C10H10O3
meta_pos_2833	Pleiokomenine A	699.428	719.5		C45H56N4O4
meta_neg_160	Aesculetin	159.007	122	C09263	C9H6O4	map01061|Biosynthesis of phenylpropanoids;
meta_pos_1246	Tramadol	264.193	792.3	C07153	C16H25NO2
meta_pos_2027	Adenosine 5'-phosphate disodium	392.04	104.6		C10H12N5O7P. 2Na
meta_pos_1929	ochratoxin B	370.122	582.9		C20H19NO6
meta_pos_1947	W-19	374.104	320.8		C19H22ClN3O2S
meta_neg_1258	NP-020238	393.094	139.8		C22H20O8
meta_pos_2863	2''-(6''-p-Coumaroylglucosyl)quercitrin	739.165	104.6		C36H36O18
meta_pos_2448	AVE-1625	479.046	109.2		C23H20Cl2F2N2O2S
meta_pos_1463	13,14-dihydro-15-keto-tetranor PGE2	298.185	209.5		C16H26O5
meta_neg_2101	NP-007494	663.24	642.7		C32H42O16
meta_neg_1798	NP-015864	522.172	501.9		C25H30O12
meta_neg_909	Aflatoxin G1	327.048	481.8	C16755	C17H12O7	map00254|Aflatoxin biosynthesis;
meta_neg_1835	4-[(1S,3aS,4R,6aR)-3a-Hydroxy-4-(4-hydroxy-3-methoxyphenyl)tetrahydro-1H,3H-furo[3,4-c]furan-1-yl]-2-methoxyphenyl ?-D-glucopyranoside	535.183	501.9		C26H32O12
meta_neg_1764	NCGC00381247-01!3-ethenyl-4-[2-(3,4,5-trihydroxybenzoyl)oxyethyl]-2-[3,4,5-trihydroxy-6-(hydroxymethyl)oxan-2-yl]oxy-3,4-dihydro-2H-pyran-5-carboxylic acid	509.127	104.2		C23H28O14
meta_neg_1281	N-{2-[(7-methyl-2,3-dihydro-1H-inden-4-yl)oxy]-3-pyridinyl}-3,4-dihydro-2H-1,5-benzodioxepine-7-carboxamide	397.153	406.9		C25H24N2O4
meta_pos_1307	10-deoxygerfelin	275.276	744.1		C15H14O5
meta_neg_1680	Tyr-Trp-OH	489.154	464.2		C26H23N3O7
meta_pos_2232	[(1S)-5-hydroxy-1-{[(2S,3R,4S,5S,6R)-3,4,5-trihydroxy-6-(hydroxymethyl)oxan-2-yl]oxy}-1H,4aH,5H,7aH-cyclopenta[c]pyran-7-yl]methyl benzoate	433.147	577.4		C22H26O10
meta_neg_1824	Verrucarin A-16-oic acid (9CI)_120089	531.197	456		C27H32O11
meta_neg_36	Toluate	117.031	507.5	C01454	C8H8O2	map00622|Xylene degradation;map01100|Metabolic pathways;map01120|Microbial metabolism in diverse environments;map01220|Degradation of aromatic compounds;
meta_pos_1109	N1-(3,5-dichlorophenyl)-3-amino-3-hydroxyiminopropanamide	244	34.5		C9H9Cl2N3O2
meta_neg_1877	Bosentan	550.177	102.5		C27H29N5O6S
meta_neg_358	1,4-Dihydroxy-2-naphthoate	204.048	111.7	C03657	C11H8O4	map00130|Ubiquinone and other terpenoid-quinone biosynthesis;map01100|Metabolic pathways;map01110|Biosynthesis of secondary metabolites;
meta_pos_566	trans-Ferulic acid	177.054	626.7	C01494	C10H10O4	map00940|Phenylpropanoid biosynthesis;map01061|Biosynthesis of phenylpropanoids;map01100|Metabolic pathways;map01110|Biosynthesis of secondary metabolites;
meta_pos_949	Nerolidol	223.205	829.2		C15H26O
meta_pos_2748	NCGC00381001-01_C32H41NO11_	616.273	416.3		C32H41NO11
meta_pos_773	sodium gluconate	201.127	598.1		C6H11NaO7
meta_pos_1271	NCGC00385864-01_C15H12N2O3_3-Isoquinolinecarboxylic acid, 1,2-dihydro-1-oxo-4-(1H-pyrrol-2-yl)-, methyl ester	268.084	589		C15H12N2O3
meta_pos_1050	(S)-Tetrahydroprotoberberine	235.127	99.4	C05204	C17H17N
meta_pos_868	Clasto-Lactacystin beta-lactone	214.107	102.4		C10H15NO4
meta_pos_131	4-Aminocatechol	126.055	833.3	C18351	C6H7NO2	map00627|Aminobenzoate degradation;map01120|Microbial metabolism in diverse environments;
meta_neg_110	NCGC00385917-01!5-phenyl-1,3-oxazolidin-2-one	144.041	649.5		C9H9NO2
meta_pos_360	3-Sulfinylpyruvic acid	152.994	491.1	C05527	C3H4O5S	map00270|Cysteine and methionine metabolism;map01100|Metabolic pathways;
meta_pos_2784	Acetyl Podocarpic Acid Anhydride	643.673	80.5		C38H92O7
meta_pos_2577	13-hydroxy-6-(1-hydroxyethyl)-12,14-dimethyl-3-methylidene-15-nonyl-9-(propan-2-yl)-1-oxa-4,7,10-triazacyclopentadecane-2,5,8,11-tetrone	522.353	711		C28H49N3O7
meta_pos_1287	Desomorphine	271.151	552.9		C17H21NO2
meta_neg_2148	NCGC00380334-01_C34H42O18_beta-D-Glucopyranoside, (1aS,1bS,2S,5aR,6S,6aS)-6-[[3-O-acetyl-6-deoxy-2-O-[(2E)-3-(4-hydroxyphenyl)-1-oxo-2-propen-1-yl]-alpha-L-mannopyranosyl]oxy]-1a,1b,2,5a,6,6a-hexahydro-1a-(hydroxymethyl)oxireno[4,5]cyclopenta[1,2-c]pyran-2-yl, 2-acetate	719.218	99.5		C34H42O18
meta_neg_889	Val-Val-OH	324.132	395.4		C15H20N2O6
meta_pos_2849	N(omega)-(ADP-D-ribosyl)-L-arginine	715.192	546.1	C01201	C21H35N9O15P2
meta_pos_2080	Delta-Tocopherol	402.354	819.7	C14151	C27H46O2	map00130|Ubiquinone and other terpenoid-quinone biosynthesis;map01100|Metabolic pathways;map01110|Biosynthesis of secondary metabolites;
meta_neg_2120	NCGC00169849-02_C32H40O16_beta-D-Glucopyranoside, (1aS,1bS,2S,5aR,6S,6aS)-6-[[3-O-acetyl-6-deoxy-2-O-[(2E)-1-oxo-3-phenyl-2-propen-1-yl]-alpha-L-mannopyranosyl]oxy]-1a,1b,2,5a,6,6a-hexahydro-1a-(hydroxymethyl)oxireno[4,5]cyclopenta[1,2-c]pyran-2-yl	680.212	446.6		C32H40O16
meta_pos_1790	Gibberellin A3	347.153	641.3	C01699	C19H22O6	map00904|Diterpenoid biosynthesis;map01110|Biosynthesis of secondary metabolites;
meta_neg_727	13(S)-HPOT	291.196	762.3	C04785	C18H30O4	map00592|alpha-Linolenic acid metabolism;map01100|Metabolic pathways;map01110|Biosynthesis of secondary metabolites;
meta_neg_1460	8_2 fluorotelomer unsaturated carboxylic acid	439.08	135.7		C10H2F16O2
meta_pos_759	O-Phosphothreonine	200.032	394.4	C12147	C4H10NO6P	map00860|Porphyrin and chlorophyll metabolism;
meta_neg_590	(1'S,2'S)-3',11'-dihydroxy-1',2',5'-trimethyl-8'-oxaspiro[oxirane-2,12'-tricyclo[7.2.1.0??,???]dodecan]-5'-en-4'-one	261.109	756.7		C15H20O5
meta_pos_2319	NP-008301	450.154	355.4		C22H26O10
meta_pos_2238	NP-016035	434.185	113.3		C19H30O11
meta_pos_1843	Rutamarin	356.154	375.1	C09308	C21H24O5
meta_neg_594	NP-005196	263.125	636.2		C15H22O5
meta_pos_1707	NP-016430	333.127	97.4		C16H19N3O5
meta_neg_1767	NCGC00385232-01!(2S,3R,4R)-3,4-bis[[(E)-3-(3,4-dihydroxyphenyl)prop-2-enoyl]oxy]-3,4-dihydro-2H-pyran-2,6-dicarboxylic acid	509.067	93.5		C25H20O13
meta_neg_1660	Biotin-XX hydrazide	483.276	805.5		C22H40N6O4S
meta_pos_976	NCGC00385670-01!N-(10-hydroxy-10-methylundecyl)acetamide	226.216	772.6		C14H29NO2
meta_pos_2750	Heme	616.174	791.5	C00032	C34H32FeN4O4	map00860|Porphyrin and chlorophyll metabolism;map01060|Biosynthesis of plant secondary metabolites;map01100|Metabolic pathways;map01110|Biosynthesis of secondary metabolites;map02010|ABC transporters;map04216|Ferroptosis;map04978|Mineral absorption;
meta_neg_1203	Pantoprazole	383.085	394.8	C11806	C16H15F2N3O4S
meta_neg_1209	LSM-5859	383.17	799.8		C19H28O8
meta_pos_1361	1-Methyladenosine	282.119	312.3	C02494	C11H15N5O4
meta_pos_905	4-Amino-2-methyl-5-(phosphooxymethyl)pyrimidine	219.04	104.7	C04556	C6H10N3O4P	map00730|Thiamine metabolism;map01100|Metabolic pathways;
meta_neg_2065	oxetanabeodendroidin X	639.276	792.6		C35H44O11
meta_pos_2316	Cyanidin 3-galactoside	449.146	626.9	C08647	C21H21O11
meta_pos_1778	Coumaphos	345	149.6	C11025	C14H16ClO5PS
meta_pos_1890	Rufloxacin	363.104	395.2	C11240	C17H18FN3O3S
meta_neg_803	Spegatrine	306.175	788.1		[C20H25N2O2]+
meta_pos_2223	Ingenol-3-angelate	431.242	548	D09393	C25H34O6
meta_neg_862	Dicumarol	317.053	622.2	C00796	C19H12O6
meta_neg_1778	NCGC00380198-01!4-[5-chloro-7-(3,5-dihydroxyhexanoyloxy)-3-[(1E,3E,5E)-hepta-1,3,5-trienyl]-7-methyl-6,8-dioxoisoquinolin-2-yl]butanoic acid	514.153	433.5		C27H32ClNO8
meta_pos_1738	Dimefuron	339.124	452.2	C18783	C15H19ClN4O3
meta_pos_1018	Visnagin	231.064	395.4	C09049	C13H10O4	map01060|Biosynthesis of plant secondary metabolites;
meta_pos_647	N-(5-ACETAMIDOPENTYL)ACETAMIDE; Pentamethylene bisacetamide; N,N'-1,5-Pentanediyldiacetamide	187.148	621.5		C9H18N2O2
meta_pos_39	Benzylamine	108.081	377.8	C15562	C7H9N
meta_neg_1443	Clerodin	433.226	837.5	C09075	C24H34O7
meta_pos_59	Pyrrole-2-carboxylic acid	111.519	747.2	C05942	C5H5NO2	map00330|Arginine and proline metabolism;
meta_pos_2682	Ergocristam	576.287	694.3		C35H39N5O4
meta_pos_374	2,3-Butanediol	155.07	34.8	C00265	C4H10O2S2
meta_pos_367	Dopamine	154.086	102.4	C03758	C8H11NO2	map00350|Tyrosine metabolism;map00950|Isoquinoline alkaloid biosynthesis;map00965|Betalain biosynthesis;map01060|Biosynthesis of plant secondary metabolites;map01063|Biosynthesis of alkaloids derived from shikimate pathway;map01100|Metabolic pathways;map01110|Biosynthesis of secondary metabolites;map04024|cAMP signaling pathway;map04080|Neuroactive ligand-receptor interaction;map04540|Gap junctio…
meta_neg_1865	NCGC00380481-01_C23H28O13S_	543.117	250.9		C23H28O13S
meta_pos_2478	N-[4-(benzyloxy)phenyl]-N'-[2-chloro-6-(4-methoxyphenoxy)benzyl]urea	488.153	554.7		C28H25ClN2O4
meta_neg_1222	Amisulpride N-oxide	385.168	829.2		C17H27N3O5S
meta_neg_431	Monobutyl phthalate	221.078	755.1		C12H14O4
meta_pos_234	Phenelzine	137.107	441.4	C07430	C8H12N2
meta_pos_492	D-synephrine	168.091	328.8	C01869	C9H13NO2
meta_neg_1734	NCGC00384939-01_C28H38O8_Methyl 3-acetoxy-16-hydroxy-4,4,8,12,16-pentamethyl-15,17,19-trioxoandrost-11-ene-14-carboxylate	502.264	528.2		C28H38O8
meta_pos_815	7-(?-Hydroxyethyl)theophylline	207.085	494.4	D07933	C9H12N4O3
meta_pos_220	Tetrahydropteridine	136.075	159.7	C05650	C6H8N4
meta_neg_1753	Argatroban	507.252	377.1		C23H36N6O5S
meta_neg_454	NCGC00169621-02_C14H14O4_2H-Pyran-2-one, 5,6-dihydro-5-hydroxy-4-methoxy-6-[(E)-2-phenylethenyl]-, (5S,6S)-	227.075	592.8		C14H14O4
meta_pos_2737	Gambogic acid	611.293	580.2	C10062	C38H44O8
meta_pos_2686	NCGC00385509-01_C29H38O12_Methyl 2-(hexopyranosyloxy)-4-({6-[2-(4-hydroxyphenyl)ethyl]-4-oxotetrahydro-2H-pyran-2-yl}methyl)-3-vinyl-3,4-dihydro-2H-pyran-5-carboxylate	578.234	301.8		C29H38O12
meta_neg_1299	N1-(2-Methoxyphenyl)-2-({2-[(2-methoxyanilino)carbothioyl]hydrazino}carbonyl)hydrazine-1-carbothioamide	401.082	720.9		C17H20N6O3S2
meta_neg_347	AG-82	201.029	404.3		C10H6N2O3
meta_pos_780	Thiabendazole	202.044	403.8	C07131	C10H7N3S
meta_neg_1876	NCGC00384611-01!2-[2,6-dihydroxy-4-[(3R,4R)-3-[(4-hydroxybenzoyl)amino]azepan-4-yl]oxycarbonylbenzoyl]-3-hydroxybenzoic acid	550.152	102.5		C28H26N2O10
meta_pos_599	4-Hydroxyphenylpyruvic acid	181.05	56.6	C01179	C9H8O4	map00130|Ubiquinone and other terpenoid-quinone biosynthesis;map00261|Monobactam biosynthesis;map00350|Tyrosine metabolism;map00400|Phenylalanine, tyrosine and tryptophan biosynthesis;map00401|Novobiocin biosynthesis;map00680|Methane metabolism;map00950|Isoquinoline alkaloid biosynthesis;map01055|Biosynthesis of vancomycin group antibiotics;map01060|Biosynthesis of plant secondary metabolites;map…
meta_pos_977	N-acetyl-2-carboxy Benzenesulfonamide	226.011	792.2		C9H9NO5S
meta_pos_2390	N-(1-Amino-1-oxo-2-propanyl)-1,3,4-trihydroxy-5-({[4-(trifluoromethoxy)phenyl]carbamoyl}amino)cyclohexanecarboxamide	464.149	486		C18H23F3N4O7
meta_pos_2768	epsilon-actinorhodin	631.103	80.5		C32H24O15
meta_neg_1552	Neoglucobrassicin	459.042	104	C08424	C17H22N2O10S2
meta_neg_761	Meclofenamate sodium	297.973	144.1	C02996	C14H10Cl2NO2. Na
meta_pos_936	Procarbazine hydrochloride	222.156	786.1	C07376	C12H19N3O. HCl
meta_pos_2180	Cholic Acid Methyl Ester	422.311	686		C25H42O5
meta_pos_1138	Pyridoxal 5'-phosphate	248.128	627.5	C00018	C8H10NO6P	map00730|Thiamine metabolism;map00750|Vitamin B6 metabolism;map01100|Metabolic pathways;map04977|Vitamin digestion and absorption;
meta_pos_2516	Dicaffeoylquinic acid	499.117	115.7		C25H24O12
meta_neg_2268	NCGC00380483-01!2-[4,5-dihydroxy-2-(hydroxymethyl)-10-oxo-9-[3,4,5-trihydroxy-6-(hydroxymethyl)oxan-2-yl]anthracen-9-yl]-1,8,10-trihydroxy-6-(hydroxymethyl)-10-[3,4,5-trihydroxy-6-(hydroxymethyl)oxan-2-yl]anthracen-9-one	849.236	718.2		C42H42O19
meta_pos_2698	Ouabain	584.281	657.2	C01443	C29H44O12	map04976|Bile secretion;
meta_pos_1337	1,7-Bis(4-hydroxyphenyl)hept-1-en-3-one; MFCD19441072	279.136	427.8		C19H20O3
meta_pos_2636	NP-008198	553.194	427.1		C26H32O13
meta_neg_656	gamma-Glutamylglutamic acid	275.088	634	C05282	C10H16N2O7
meta_pos_1561	Olanzapine	312.147	763.2	C07322	C17H20N4S
meta_neg_1934	8-Oxo-9-(3,4,5-trimethoxyphenyl)-5,5a,6,8,8a,9-hexahydrofuro[3',4'_6,7]naphtho[2,3-d][1,3]dioxol-5-yl hexopyranoside	575.164	602.4		C28H32O13
meta_neg_92	Gentisate aldehyde	137.022	656.8	C05585	C7H6O3	map00350|Tyrosine metabolism;map01100|Metabolic pathways;map01120|Microbial metabolism in diverse environments;
meta_neg_983	NP-005397	341.194	778.2		C18H30O6
meta_pos_2716	Clomiphene citrate	597.212	531.2	C08161	C26H28ClNO. C6H8O7
meta_neg_595	NP-009815	263.125	660.4		C15H20O4
meta_neg_629	N'-(cyclohexylcarbonyl)-4-methyl-1,2,3-thiadiazole-5-carbohydrazide	268.099	86		C11H16N4O2S
meta_pos_429	3-Methoxycinnamic acid	161.057	38.5		C10H10O3
meta_pos_641	4-Hydroxy-3-(3-methyl-2-butenyl)acetophenone	187.107	140.5	C10702	C13H16O2
meta_pos_727	Salicyluric acid	196.06	579.8	C07588	C9H9NO4
meta_neg_779	N-Acetyl-alpha-D-glucosamine 1-phosphate	301.055	85.9	C04501	C8H16NO9P	map00520|Amino sugar and nucleotide sugar metabolism;map01100|Metabolic pathways;map01130|Biosynthesis of antibiotics;
meta_neg_875	JWH 203 4-chlorophenyl isomer	320.113	88.7		C21H22ClNO
meta_neg_2146	Erythromycin	714.456	545.7	C01912	C37H67NO13	map00522|Biosynthesis of 12-, 14- and 16-membered macrolides;map01052|Type I polyketide structures;map01130|Biosynthesis of antibiotics;
meta_neg_1807	NP-012387	527.229	475.4		C29H38O10
meta_neg_1047	ADB-PINACA pentanoic acid metabolite	355.171	813.8		C19H26N4O4
meta_pos_2011	Artemetin	388.112	323.3		C20H20O8
meta_neg_138	4-Aminosalicylate	152.032	742.1	C02518	C7H7NO3
meta_pos_2069	MLS000860083-01!Phenamil methanesulfonate salt	401.068	107.9		C13H16ClN7O4S
meta_pos_271	NP-018661	143.107	403.2		C8H16O3
meta_pos_1140	MLS000574953-01!	249.06	366.6		C15H10N2O3
meta_neg_1286	NP-020760	399.242	733.8		C21H38O8
meta_pos_1494	2,3-Dimethoxybenzaldehyde 1-(3-nitro-2-pyridyl)hydrazone	303.107	376		C14H14N4O4
meta_neg_427	4-Acetyl-1-cyclopropyl-2,5-dimethyl-1H-pyrrole-3-carboxylic acid	220.098	90.5		C12H15NO3
meta_pos_1235	Thiazole	262.984	104.6	C02740	C11H8N2O3S2
meta_pos_1059	NP-020240	237.148	691.7		C14H20O3
meta_neg_647	NCGC00381119-01_C13H22O6_2-Furanacetic acid, tetrahydro-alpha-methyl-5-(2-oxopropyl)-, 2,3-dihydroxypropyl ester	273.131	481.6		C13H22O6
meta_pos_1525	Dihomo-gamma-linolenate	307.262	819.3	C03242	C20H34O2	map00591|Linoleic acid metabolism;map01040|Biosynthesis of unsaturated fatty acids;map01100|Metabolic pathways;
meta_pos_2626	Doxazosin mesylate	547.189	673.5		C24H29N5O8S
meta_neg_947	(2R)-5-Methoxy-8,8-dimethyl-2-phenyl-2,3-dihydro-4H,8H-pyrano[2,3-f]chromen-4-one	335.132	728.2		C21H20O4
meta_neg_183	m-Coumaric acid	164.043	464.9	C12621	C9H8O3	map00360|Phenylalanine metabolism;map01120|Microbial metabolism in diverse environments;map01220|Degradation of aromatic compounds;
meta_neg_1097	5'-Thymidylic acid, disodium salt	365.012	254.7		C10H13N2Na2O8P
meta_pos_2551	1,5-Dicaffeoylquinic acid	516.127	302.7	C10445	C25H24O12
meta_neg_913	NP-022221	328.108	464.4		C14H19NO8
meta_neg_2186	CAPREOMYCIN SULFATE	750.301	710.8		C25H46N14O11S
meta_pos_1030	Sulfadiazine	233.045	324.7	C07658	C10H10N4O2S
meta_pos_2348	Tjipanazole B	456.053	102.3		C23H18Cl2N2O4
meta_pos_1501	Arachidonic acid	304.155	694.1	C00219	C20H32O2	map00590|Arachidonic acid metabolism;map00591|Linoleic acid metabolism;map01040|Biosynthesis of unsaturated fatty acids;map01100|Metabolic pathways;map04216|Ferroptosis;map04217|Necroptosis;map04270|Vascular smooth muscle contraction;map04611|Platelet activation;map04664|Fc epsilon RI signaling pathway;map04666|Fc gamma R-mediated phagocytosis;map04723|Retrograde endocannabinoid signaling;map0472…
meta_pos_1205	Mono-benzyl phthalate	257.266	837.8		C15H12O4
meta_pos_245	2,5-Furandicarboxylic acid	138.995	416.3		C6H4O5
meta_neg_1445	Quercetin 3-arabinoside	434.084	495.6		C20H18O11
meta_pos_2293	Barbamide	443.044	104.7	C15693	C20H23Cl3N2O2S
meta_pos_2179	Fenpyroximate	422.214	503.1	C11098	C24H27N3O4
meta_pos_1437	5-HYDROXY DICLOFENAC	294.001	103.1		C14H11Cl2NO3
meta_neg_1605	Puromycin	470.21	456	C01610	C22H29N7O5	map00231|Puromycin biosynthesis;map01130|Biosynthesis of antibiotics;
meta_neg_1365	5-Isoxazol-5-yl-N-[4-(4-methylpiperazin-1-yl)benzyl]thiophene-2-sulfonamide	417.096	432.7		C19H22N4O3S2
meta_pos_807	Acetyl-L-tyrosine	206.081	35.1		C11H13NO4
meta_neg_591	Gemcitabine	263.072	36.1	C07650	C9H11F2N3O4
meta_neg_976	Capecitabine	340.128	375.9	C12650	C15H22FN3O6	map00983|Drug metabolism - other enzymes;
meta_pos_1416	Catechin	291.084	209.7	C06562	C15H14O6	map00941|Flavonoid biosynthesis;map01061|Biosynthesis of phenylpropanoids;map01110|Biosynthesis of secondary metabolites;
meta_pos_896	7-(1-pyrrolidinyl)pyrimido[4,5-d]pyrimidin-4-amine	217.122	510.2		C10H12N6
meta_neg_1253	ethyl 5-(3-{[(3,5-dichloroanilino)carbonyl]oxy}prop-1-ynyl)nicotinate	392.034	212.2		C18H14Cl2N2O4
meta_pos_167	2-Ketohexanoic acid	130.065	401	C00902	C6H10O3
meta_pos_1400	Galantamine	288.161	751.2	C08526	C17H21NO3	map00950|Isoquinoline alkaloid biosynthesis;map01063|Biosynthesis of alkaloids derived from shikimate pathway;map01110|Biosynthesis of secondary metabolites;
meta_pos_2796	(2R,3R,4S,5S,6R)-3-(acetyloxy)-2-[(acetyloxy)methyl]-5-(hexanoyloxy)-6-[(2S,3R)-2,3,4-trihydroxybutoxy]oxan-4-yl tetradecanoate	659.404	812.3		C34H60O13
meta_pos_1134	(3aR,7aS,8S,9aR)-5,8-dimethyl-3-methylidene-2H,3H,3aH,4H,6H,7H,7aH,8H,9H,9aH-azuleno[6,5-b]furan-2,6-dione	247.132	509.8		C15H18O3
meta_neg_1525	NCGC00380247-01_C26H30O7_Oxireno[4',5']pyrano[4',3'_5,6]naphth[2,1-c]oxepin-3,10,12(1H,5aH,10aH)-trione, 8-(3-furanyl)-5b,6,7,7a,8,11b,13,13a-octahydro-1,1,5a,7a,11b-pentamethyl-, (5aR,7aS,8S,10aS,11aR,11bR)-	454.2	617		C26H30O7
meta_pos_804	Diethylpropion	205.143	752.6	C06954	C13H19NO
meta_pos_1286	Diazoxon	271.114	172		C12H21N2O4P
meta_pos_1076	4(15)-Selinene-11,12-diol	239.2	819.6		C15H26O2
meta_neg_1653	Adouetine X	481.312	754	C09993	C28H44N4O4
meta_neg_600	Streptozocin	264.084	513.1	C07313	C8H15N3O7
meta_neg_1357	flucofuron	416.124	359.3		C15H8Cl2F6N2O
meta_pos_2359	Amygdalin	458.167	430.3	C08325	C20H27NO11	map00460|Cyanoamino acid metabolism;map01110|Biosynthesis of secondary metabolites;
meta_neg_1787	Cyanidin-3-(6''-malonylglucoside)	516.1	756.5		[C24H23O14]+
meta_neg_184	L-Methionine S-oxide	164.042	575.9	C02989	C5H11NO3S	map00270|Cysteine and methionine metabolism;
meta_neg_793	clioquinol	304.91	534.6		C9H5ClINO
meta_pos_2648	MLS001075272-01![3,4-dibenzoyloxy-5-(3,5-dioxo-1,2,4-triazin-2-yl)oxolan-2-yl]methyl benzoate	557.155	742.7		C29H23N3O9
meta_neg_703	Luteolin	285.039	442.6	C01514	C15H10O6	map00941|Flavonoid biosynthesis;map00944|Flavone and flavonol biosynthesis;map01100|Metabolic pathways;map01110|Biosynthesis of secondary metabolites;
meta_pos_159	Sulcatol	129.127	832.7	C07288	C8H16O
meta_neg_2177	NCGC00381417-01_C39H53N7O9_Pyrrolo[2,1-o][1,4,7,10,13,16,19]benzoheptaazacyclodocosine-6,9,12,15,18,23,26(5H)-heptone, 7,8,10,11,13,14,16,17,18a,19,20,21,24,25-tetradecahydro-13-(1-hydroxyethyl)-7-[(4-hydroxyphenyl)methyl]-10-methyl-24-(1-methylethyl)-16-(1-methylpropyl)-	744.374	501.8		C39H53N7O9
meta_neg_6	3-Hydroxybutyric acid	103.037	402.2		C4H8O3
meta_pos_1826	13,14-Dihydro-15-keto-PGE2	353.229	768.3	C04671	C20H32O5
meta_pos_1169	MLS002172474-01!RX 821002	253.069	100		C12H15ClN2O3
meta_pos_762	2,3-dihydrothieno-Thiadiazole Carboxylate	199.975	66.1		C6H4N2O2S2
meta_neg_1023	JWH 073 2-hydroxyindole metabolite-d7	350.197	559.6		C23H14D7NO2
meta_pos_2647	Biotinyl-5'-AMP	556.146	627.5	C05921	C20H28N7O9PS	map00780|Biotin metabolism;map01100|Metabolic pathways;
meta_neg_458	Emtricitabine	228.025	444.6	C12599	C8H10FN3O3S
meta_pos_941	L-Cystathionine	223.096	36.4	C02291	C7H14N2O4S	map00260|Glycine, serine and threonine metabolism;map00270|Cysteine and methionine metabolism;map01100|Metabolic pathways;map01110|Biosynthesis of secondary metabolites;map01130|Biosynthesis of antibiotics;map01230|Biosynthesis of amino acids;
meta_neg_2007	13,17-O-Diacetyl-5-O-benzoyl-7-hydroxy-3-O-propanoyl-14-oxopremyrsinol	609.265	580.2		C34H44O11
meta_neg_931	N3-(2-morpholinophenyl)-2-oxo-2H-chromene-3-carboxamide	331.111	614.4		C20H18N2O4
meta_pos_1621	Bavachromene	322.121	366.7		C20H18O4
meta_neg_2121	NCGC00381206-01_C40H60O10_1-Naphthalenebutanoic acid, decahydro-beta,6-dihydroxy-alpha-(2-hydroxyethylidene)-5-(hydroxymethyl)-5,8a-dimethyl-2-methylene-, (4E)-4-[2-[(1R,4aS,5R,6R,8aS)-decahydro-6-hydroxy-5-(hydroxymethyl)-5,8a-dimethyl-2-methylene-1-naphthalenyl]ethylidene]tetrahydro-5-oxo-3-furanyl ester, (alphaE,1R,4aS,5R,6R,8aS)-	681.403	812.1		C40H60O10
meta_pos_378	Imidazol-5-yl-pyruvate	155.042	88.1	C03277	C6H6N2O3	map00340|Histidine metabolism;
meta_pos_1831	Fusarenone X	354.138	372.6	C19583	C17H22O8
meta_pos_2002	Ethyl 2-{1-[2,5-bis(2,2,2-trifluoroethoxy)phenyl]ethylidene}hydrazine-1-carboxylate	385.09	725.8		C15H16F6N2O4
meta_pos_1896	Amoxicillin	365.105	120	C06827	C16H19N3O5S
meta_pos_1815	11-Dehydro-thromboxane B2	351.211	829	C05964	C20H32O6	map00590|Arachidonic acid metabolism;map01100|Metabolic pathways;map04726|Serotonergic synapse;
meta_pos_1568	7,8-Dihydropteroic acid	314.091	153.3	C00921	C14H14N6O3	map00790|Folate biosynthesis;map01100|Metabolic pathways;
meta_neg_1604	methyl (1S,4aS,7R,7aS)-4'-[(1S)-1-hydroxyethyl]-5'-oxo-1-{[(2S,3R,4S,5S,6R)-3,4,5-trihydroxy-6-(hydroxymethyl)oxan-2-yl]oxy}-4a,7a-dihydro-1H,5'H-spiro[cyclopenta[c]pyran-7,2'-furan]-4-carboxylate	470.142	359		C21H26O12
meta_neg_1819	Fluprostenol serinol amide	530.233	475.4		C26H36F3NO7
meta_pos_2061	MLS002153381-01!SKF-83959 hydrobromide80751-85-5	398.045	105.5		C18H21BrClNO2
meta_neg_1113	Methoxyfenozide	367.2	718.2	C18525	C22H28N2O3
meta_pos_2298	4,5,8-trihydroxy-5-(hydroxymethyl)-3-(3-methoxy-3-oxoprop-1-en-2-yl)-8a-methyl-decahydronaphthalen-2-yl 3,4-dihydroxy-2-methylidenebutanoate	444.206	431.9		C21H32O10
meta_pos_2917	Entandrophragmin	844.347	710.3		C43H56O17
meta_neg_767	Kaempferide	299.055	468	C10098	C16H12O6	map00944|Flavone and flavonol biosynthesis;
meta_pos_1513	Capsaicin	306.205	734.4	C06866	C18H27NO3	map00360|Phenylalanine metabolism;map01060|Biosynthesis of plant secondary metabolites;map01063|Biosynthesis of alkaloids derived from shikimate pathway;map01100|Metabolic pathways;map01110|Biosynthesis of secondary metabolites;map04750|Inflammatory mediator regulation of TRP channels;
meta_pos_1692	omega-3 Arachidonic Acid ethyl ester	332.279	730.2		C22H36O2
meta_neg_548	NCGC00169882-02_C14H20O4_(8aR,12S,12aR)-12-Hydroxy-4-methyl-4,5,6,7,8,8a,12,12a-octahydro-2H-3-benzoxecine-2,9(1H)-dione	251.124	590.6		C14H20O4
meta_pos_435	4-Hydroxycinnamoylmethane	162.075	141.1	C12088	C10H10O2
meta_pos_1462	5-hydroxy-6,7-dimethoxy-2-phenyl-4H-chromen-4-one	298.082	145.6		C17H14O5
meta_pos_821	Phenylpropionylglycine	208.097	34.8		C11H13NO3
meta_pos_1190	Nicotinate D-ribonucleoside	256.08	103	C05841	C11H14NO6	map00760|Nicotinate and nicotinamide metabolism;map01100|Metabolic pathways;
meta_pos_933	cis-ACCP	222.075	541.4		C7H15N2O4P
meta_pos_327	trans-Cinnamate	149.064	89.7	C00423	C9H8O2	map00130|Ubiquinone and other terpenoid-quinone biosynthesis;map00360|Phenylalanine metabolism;map00940|Phenylpropanoid biosynthesis;map01060|Biosynthesis of plant secondary metabolites;map01070|Biosynthesis of plant hormones;map01100|Metabolic pathways;map01110|Biosynthesis of secondary metabolites;map01120|Microbial metabolism in diverse environments;map01220|Degradation of aromatic compounds;
meta_neg_1114	Dehydroepiandrosterone sulfate	367.16	794	C04555	C19H28O5S	map00140|Steroid hormone biosynthesis;map04976|Bile secretion;
meta_pos_418	Phenmetrazine	160.108	142.7	C07432	C11H15NO
meta_neg_1944	NCGC00380804-01_C31H48O10_(2R,3S,4E,6E,8E,10E,12E,14R,15R,16R,18R,22S,24S,26S,27R)-14,16,18,22,24,26-Hexahydroxy-2,3,27-trimethyl-28-oxooxacyclooctacosa-4,6,8,10,12-pentaene-15-carboxylic acid	580.314	759.5		C31H48O10
meta_neg_269	3-oxo-C4-homoserine lactone	184.059	675.3		C8H11NO4
meta_neg_2128	(2R,3S,4S,5R,6S)-2-(hydroxymethyl)-6-[4-[[(3S,4S)-4-(hydroxymethyl)-5-[3-methoxy-4-[(2S,3R,4S,5S,6R)-3,4,5-trihydroxy-6-(hydroxymethyl)oxan-2-yl]oxyphenyl]oxolan-3-yl]methyl]-2-methoxyphenoxy]oxane-3,4,5-triol	684.243	100.2		C32H44O16
meta_pos_2950	3-Oxododecanoyl-CoA	964.264	101.7	C05263	C33H56N7O18P3S	map00062|Fatty acid elongation;map00071|Fatty acid degradation;map01100|Metabolic pathways;map01212|Fatty acid metabolism;
meta_pos_18	Diethylamine	103.087	83.7	C14422	C4H10N2O
meta_neg_726	BSI-201	290.929	72.1		C7H5IN2O3
meta_neg_1777	perfluorodecanoic acid	514.083	303.3		C10HF19O2
meta_pos_2362	Loperamide	459.217	622.1	C07080	C29H33ClN2O2
meta_pos_1666	iodinated analogue of makaluvone	328.981	143		[C11H10IN2O2]+
meta_pos_1119	Pyrovalerone	245.174	711.7		C16H23NO
meta_pos_965	Clofibrate	225.064	464.6	C06916	C12H15ClO3
meta_pos_1441	Domoic acid	294.133	549.3	C13732	C15H21NO6
meta_neg_23	Trifluoroacetic acid	113.032	741.3		C2HF3O2
meta_neg_467	1-cyano-2-(2-methylbutan-2-yl)-3-(3-pyridinyl)guanidine	230.144	739.6		C12H17N5
meta_pos_2268	His-HoPhe-OH	439.171	303.3		C22H22N4O6
meta_neg_2122	haploside D	682.178	475.3		C30H34O18
meta_neg_1391	Cefuroxime	424.07	493.7	C06894	C16H16N4O8S
meta_neg_547	Deoxyinosine	251.076	320.3	C05512	C10H12N4O4	map00230|Purine metabolism;map01100|Metabolic pathways;
meta_pos_1099	Bis(2-ethylhexyl) amine	242.283	728.9		C16H35N
meta_pos_1998	1'-Hydroxyversicolorone	385.095	104.5	C20503	C20H16O8	map00254|Aflatoxin biosynthesis;
meta_neg_323	3-Aminotyrosine	195.082	830.7		C9H12N2O3
meta_neg_750	2'-O-Methylguanosine	296.103	312.6		C11H15N5O5
meta_pos_396	Pelargonic acid	158.153	141.2	C01601	C9H18O2
meta_pos_2418	17-trifluoromethylphenyl trinor PGF2alpha methyl ester	471.228	456		C25H33F3O5
meta_pos_2072	Isoflavone 7-O-beta-D-glucoside	401.158	659.6	C04074	C21H20O8
meta_neg_1109	NCGC00380272-01!5,8-dihydroxy-6-methoxy-7-[(2S,3R,4S,5S,6R)-3,4,5-trihydroxy-6-(hydroxymethyl)oxan-2-yl]oxychromen-2-one	367.059	324.8		C16H18O11
meta_pos_944	Dehydrovomifoliol	223.133	522.3		C13H18O3
meta_pos_866	N'2-imino(2-pyridyl)methylfuran-2-carbohydrazide	213.075	80.6		C11H10N4O2
meta_neg_1000	3-hydroxy-6-[[(E)-3-hydroxy-2,4-dimethylhept-4-enoyl]amino]-2,4-dimethyl-5-oxohexanoic acid	343.206	746.3		C17H29NO6
meta_neg_1812	<U+00EF><U+00BB><U+00BF>Bosutinib	528.153	304.3		C26H29Cl2N5O3
meta_pos_1869	Rosmarinate	360.088	597.2	C01850	C18H16O8	map00350|Tyrosine metabolism;
meta_neg_208	4-hydroxynon-2-enoic acid	171.1	32		C9H16O3
meta_pos_1791	Cortexolone	347.231	678.7	C05488	C21H30O4	map00140|Steroid hormone biosynthesis;map01100|Metabolic pathways;
meta_neg_1504	Geranylgeranyl-PP	450.19	451.2	C00353	C20H36O7P2	map00130|Ubiquinone and other terpenoid-quinone biosynthesis;map00403|Indole diterpene alkaloid biosynthesis;map00900|Terpenoid backbone biosynthesis;map00904|Diterpenoid biosynthesis;map00906|Carotenoid biosynthesis;map01060|Biosynthesis of plant secondary metabolites;map01062|Biosynthesis of terpenoids and steroids;map01066|Biosynthesis of alkaloids derived from terpenoid and polyketide;map0107…
meta_pos_328	6-Methylaminopurine	150.077	101.6	C08434	C6H7N5
meta_neg_1226	7-(4-methoxyphenyl)-10-methyl-7,9-dihydro-6H,8H-chromeno[3',4'_5,6]pyrano[2,3-d]pyrimidine-6,8-dione	387.1	494.2		C22H16N2O5
meta_neg_524	Nodakenetin	245.075	147.8	C09278	C14H14O4
meta_neg_829	Dhurrin	311.096	140.9	C05143	C14H17NO7	map00460|Cyanoamino acid metabolism;map01110|Biosynthesis of secondary metabolites;
meta_neg_2152	NCGC00384698-01![(6R)-6-hydroxy-6-[(2S,8S,9R,10R,13R,14S,16R)-16-hydroxy-4,4,9,13,14-pentamethyl-3,11-dioxo-2-[(2S,3R,4S,5S,6R)-3,4,5-trihydroxy-6-(hydroxymethyl)oxan-2-yl]oxy-2,7,8,10,12,15,16,17-octahydro-1H-cyclopenta[a]phenanthren-17-yl]-2-methyl-5-oxoheptan-2-yl] acetate	721.366	803.3		C38H58O13
meta_neg_2237	NCGC00384953-01_C41H46O17_(1aS,1bS,2S,5aR,6S,6aS)-6-({2-O-Acetyl-6-deoxy-3,4-bis-O-[(2E)-3-phenyl-2-propenoyl]-alpha-L-mannopyranosyl}oxy)-1a-(hydroxymethyl)-1a,1b,2,5a,6,6a-hexahydrooxireno[4,5]cyclopenta[1,2-c]pyran-2-yl beta-D-glucopyranoside	810.276	526.9		C41H46O17
meta_pos_1886	16,16-Dimethyl prostaglandin A2	362.241	833.5		C22H34O4
meta_pos_487	Dihydrojasmone	167.143	719.2		C11H18O
meta_pos_2652	dTDP-3-N,N-dimethylamino-2,3,6-trideoxy-4-keto-D-glucose	558.122	626.8	C21073	C18H29N3O13P2	map00523|Polyketide sugar unit biosynthesis;map01130|Biosynthesis of antibiotics;
meta_pos_992	Deoxyuridine	228.197	813	C00526	C9H12N2O5	map00240|Pyrimidine metabolism;
meta_neg_1074	Rosmarinic acid	360.087	406.9	C01850	C18H16O8	map00350|Tyrosine metabolism;
meta_neg_892	NP-008147	325.108	327.3		C19H18O5
meta_pos_875	N-(9-oxodecyl)acetamide	214.18	725.5		C12H23NO2
meta_neg_771	Methyl-3-[(2-nitrobenzoyl)amino]benzoate	300.076	324.6		C15H12N2O5
meta_pos_1131	(3S,3aS,5aR,9R,9aS,9bS)-9-hydroxy-3,5a,9-trimethyl-2H,3H,3aH,4H,5H,5aH,6H,9H,9aH,9bH-naphtho[1,2-b]furan-2,6-dione	247.128	385.4		C15H20O4
meta_neg_1630	C8-sterol isomerase inhibitor Naegleria fowleri Ameobia 3	476.14	357		C26H24ClN3O4
meta_neg_558	Arbutin	253.067	442.2	C06186	C12H16O7	map00010|Glycolysis / Gluconeogenesis;map02060|Phosphotransferase system (PTS);
meta_neg_199	3-Hydroxymandelic acid	167.14	815.5		C8H8O4
meta_neg_319	N-Acetyl-5-aminosalicylic acid	195.059	525.7		C9H9NO4
meta_pos_1480	12(13)-EpOME-d	300.253	731.2		C18H28D4O3
meta_pos_718	Methoxyeugenol	195.101	837.8		C11H14O3
meta_pos_1183	Propyzamide	255.028	145.7	C14333	C12H11Cl2NO
meta_pos_2511	Serine-Cholic Acid	497.337	710.3		[C27H46NO7]+
meta_pos_173	5,6-Dimethylbenzotriazole	130.069	94.2		C8H9N3
meta_pos_1057	Biopterin	237.087	181.6	C06313	C9H11N5O3
meta_neg_2027	NCGC00380711-01_C32H44O12_Propanoic acid, 2-methyl-, (3S,3aR,4R,6S,7R,10E,12R,13aR)-3,4,6,13a-tetrakis(acetyloxy)-2,3,3a,4,5,6,7,8,9,12,13,13a-dodecahydro-2,9,9,12-tetramethyl-5-methylene-8,13-dioxo-1H-cyclopentacyclododecen-7-yl ester	620.272	475.1		C32H44O12
meta_neg_1869	NCGC00380205-01_C27H35ClN4O6_2(6H)-Isoquinolineacetic acid, 7-(acetyloxy)-alpha-[3-[(aminoiminomethyl)amino]propyl]-5-chloro-3-[(1E,3E)-3,5-dimethyl-1,3-heptadien-1-yl]-7,8-dihydro-7-methyl-6,8-dioxo-	545.217	99.5		C27H35ClN4O6
meta_neg_1001	N-{[(2R,4S,5R)-5-(3-Cyclohexyl-1-methyl-1H-pyrazol-5-yl)-1-azabicyclo[2.2.2]oct-2-yl]methyl}acetamide	343.243	772.6		C20H32N4O
meta_pos_2519	NCGC00180690-03!2-[5,7-dihydroxy-3-oxo-6-[(2E,6E)-3,7,11-trimethyldodeca-2,6,10-trienyl]-1H-isoindol-2-yl]pentanedioic acid	499.257	516.6		C28H37NO7
meta_pos_2654	dTDP-L-megosamine	559.147	510.8	C11919	C18H31N3O13P2	map00523|Polyketide sugar unit biosynthesis;map01130|Biosynthesis of antibiotics;
meta_neg_20	Ethylmalonic acid	113.022	294.1		C5H8O4
meta_pos_595	Beta-D-Glucose	181.052	138.6	C00221	C6H12O6	map00010|Glycolysis / Gluconeogenesis;map00030|Pentose phosphate pathway;map01100|Metabolic pathways;map01110|Biosynthesis of secondary metabolites;map01120|Microbial metabolism in diverse environments;map01130|Biosynthesis of antibiotics;map01200|Carbon metabolism;
meta_pos_681	Isoelemicin	191.106	34.6	C16975	C12H16O3
meta_neg_2109	Spinacetin 3-O-gentiobioside	669.174	331		C29H34O18
meta_pos_1276	N1,N12-Diacetylspermine	269.231	824.3	C03413	C14H30N4O2
meta_pos_2379	Galactosylsphingosine	462.353	522.3	C01747	C24H47NO7	map00600|Sphingolipid metabolism;
meta_pos_688	Isocitric acid	192.022	33.2	C00311	C6H8O7	map00020|Citrate cycle (TCA cycle);map00630|Glyoxylate and dicarboxylate metabolism;map00720|Carbon fixation pathways in prokaryotes;map01060|Biosynthesis of plant secondary metabolites;map01061|Biosynthesis of phenylpropanoids;map01062|Biosynthesis of terpenoids and steroids;map01063|Biosynthesis of alkaloids derived from shikimate pathway;map01064|Biosynthesis of alkaloids derived from ornithin…
meta_neg_622	Formononetin	267.066	815.1	C00858	C16H12O4	map00943|Isoflavonoid biosynthesis;map01061|Biosynthesis of phenylpropanoids;map01110|Biosynthesis of secondary metabolites;
meta_neg_1926	Galalpha1-3Galbeta1-4Glcbeta-Sp	572.193	501.9		C20H35N3O16
meta_pos_288	(S)-Carnitine	144.101	836.3	C15025	C7H15NO3
meta_pos_2328	CEFIXIME TRIHYDRATE	453.049	160.4		C16H15N5O7S2
meta_pos_1936	MLS000860082-01!Chloroethylclonidine dihydrochloride	371.041	88.2		C13H18Cl4N4
meta_pos_2157	_130033	418.19	103.3		C22H27NO7
meta_neg_1108	GALANTHAMINE HYDROBROMIDE	367.077	210.9		C17H22BrNO3
meta_pos_1387	Letrozole	285.098	366.5	C08163	C17H11N5
meta_neg_2194	Cyanidin 3-(2G-glucosylrutinoside)	756.208	344		C33H41O20
meta_pos_84	Guanidoacetic acid	117.055	49.8	C00581	C3H7N3O2	map00260|Glycine, serine and threonine metabolism;map00330|Arginine and proline metabolism;map01100|Metabolic pathways;
meta_pos_2289	Dofetilide	441.144	93.4	C07751	C19H27N3O5S2
meta_pos_1835	2-Caffeoylisocitrate	355.068	105.5	C02927	C15H14O10
meta_pos_1630	Vulgaxanthin II	323.089	783.3	C08569	C14H16N2O8
meta_pos_495	OCP_186.0317_15.9	168.016	690.9		C8H8ClNO2
meta_neg_1315	Lovastatin	404.267	698.3	C07074	C24H36O5
meta_neg_955	3-p-coumaroylquinic acid	337.087	556.6		C16H18O8
meta_pos_2130	alpha-Spinasterol	412.382	809	C08840	C29H48O
meta_neg_159	N-Acetyl-DL-norvaline	158.079	640.6		C7H13NO3
meta_neg_517	3,8,9-trihydroxy-10-propyl-3,4,5,8,9,10-hexahydro-2H-oxecin-2-one	243.12	396.1		C12H20O5
meta_pos_2051	Stigmasterol	395.368	834.9	C05442	C29H48O	map00100|Steroid biosynthesis;map01060|Biosynthesis of plant secondary metabolites;map01062|Biosynthesis of terpenoids and steroids;map01110|Biosynthesis of secondary metabolites;
meta_pos_1785	Himbacine	346.275	775.9	C10598	C22H35NO2
meta_pos_169	N,N-Diisopropylethylamine (DIPEA)	130.158	588.9		C8H19N
meta_neg_200	Uric acid	167.019	89	C00366	C5H4N4O3	map00230|Purine metabolism;map01100|Metabolic pathways;map01120|Microbial metabolism in diverse environments;map04976|Bile secretion;
meta_pos_457	2,4-Dihydroxypteridine	164.034	359.8	C03212	C6H4N4O2
meta_pos_1212	Propachlor ESA	258.078	592.7		C11H15NO4S
meta_neg_1478	NCGC00386055-01_C26H29N3O5_3-Hydroxy-9,9,16,16-tetramethyl-8-oxa-14,23,25-triazaheptacyclo[17.5.2.0~1,17~.0~3,15~.0~4,13~.0~7,12~.0~19,23~]hexacosa-4,6,10,12,14-pentaene-24,26-dione 14-oxide	444.186	411.5		C26H29N3O5
meta_pos_66	Iminoaspartic acid	114.017	33.2	C05840	C4H5NO4	map00760|Nicotinate and nicotinamide metabolism;map01100|Metabolic pathways;
meta_neg_603	risedronate	263.981	835.3	C08233	C7H11NO7P2
meta_pos_240	Tyrosol	139.075	103.8	C06044	C8H10O2	map00350|Tyrosine metabolism;
meta_neg_880	ethyl 2-[(2-chlorophenoxy)methyl]-5-methyl-6-oxo-1,6-dihydropyrimidine-4-carboxylate	321.073	96.5		C15H15ClN2O4
meta_neg_891	NICOLSAMIDE	324.983	160.6		C13H8Cl2N2O4
meta_pos_2035	Methyl aklanonate	393.095	402.4	C12422	C22H18O8	map01057|Biosynthesis of type II polyketide products;map01130|Biosynthesis of antibiotics;
meta_pos_1297	Ebselen Oxide	273.973	159.9		C13H9NO2Se
meta_pos_1144	Diphenyl phosphate	250.038	329.2		C12H11O4P
meta_neg_1264	N'4-(2-hydroxy-3-methoxybenzylidene)-6-bromo-2-methylquinoline-4-carbohydrazide	394.013	313.5		C19H16BrN3O3
meta_pos_613	L-Homocysteic acid	183.02	403.8	C16511	C4H9NO5S
meta_pos_463	L-Rhamnofuranose	164.067	71	C02431	C6H12O5	map00051|Fructose and mannose metabolism;map01120|Microbial metabolism in diverse environments;
meta_neg_1194	Hydrastine	382.128	156.4		C21H21NO6
meta_neg_1615	Raloxifene	472.162	617.4	C07228	C28H27NO4S
meta_neg_1433	Astilbin	431.095	99.5	C17449	C21H22O11
meta_pos_1370	4-(beta-D-Glucosyloxy)benzoate	283.08	470.2	C03993	C13H16O8	map00130|Ubiquinone and other terpenoid-quinone biosynthesis;
meta_pos_2856	Flavonol 3-O-beta-D-glucosyl-(1->2)-beta-D-glucosyl-(1->2)-beta-D-glucoside	725.193	516.3	C15582	C33H40O18
meta_neg_1602	7-Hydroxymethotrexate	469.16	521.6		C20H22N8O6
meta_neg_1356	NP-020033	415.227	769.2		C21H38O9
meta_neg_1781	NP-021923	515.16	452.8		C26H30O12
meta_pos_447	Theobromine	163.059	444.7	C07480	C7H8N4O2	map00232|Caffeine metabolism;map01060|Biosynthesis of plant secondary metabolites;map01065|Biosynthesis of alkaloids derived from histidine and purine;map01100|Metabolic pathways;map01110|Biosynthesis of secondary metabolites;map01120|Microbial metabolism in diverse environments;
meta_neg_1070	JWH 210-d9	359.238	823		C26H18D9NO
meta_neg_97	4-Pyridylthioamide	138.028	625.5		C6H6N2S
meta_pos_65	1-Pyrroline-5-carboxylic acid	114.055	241.5	C04322	C5H7NO2
meta_neg_915	Corchorifatty acid F	328.216	697.7		C18H32O5
meta_pos_1939	NP-007257	372.217	512.2		C22H31NO5
meta_pos_1659	MLS001148648-01!2,2-DICHLORO-N-[4-HYDROXYPHENYL]-N-METHYLACETAMIDE 2-FUROIC ACID ESTER	327.006	837.8		C14H11Cl2NO4
meta_pos_1762	PGF1alpha Alcohol	343.295	757.6		C20H38O4
meta_pos_2739	Neohesperidin dihydrochalcone	612.201	343.7		C28H36O15
meta_pos_1153	Methyl farnesoate	251.198	698.1	C16503	C16H26O2	map00981|Insect hormone biosynthesis;
meta_pos_2197	Alpha-Tocotrienol	425.303	837.1	C14153	C29H44O2	map00130|Ubiquinone and other terpenoid-quinone biosynthesis;map01110|Biosynthesis of secondary metabolites;
meta_pos_1562	Arachidic acid	312.326	835.6	C06425	C20H40O2	map01040|Biosynthesis of unsaturated fatty acids;
meta_pos_860	Dehydrocostus lactone	213.123	148.8	C09387	C15H18O2
meta_pos_1867	Penicillin N	360.147	151	C06564	C14H21N3O6S	map00311|Penicillin and cephalosporin biosynthesis;map01100|Metabolic pathways;map01130|Biosynthesis of antibiotics;
meta_pos_1861	Oxybutynin	358.238	694.8	C07360	C22H31NO3
meta_pos_2075	4'-O-Desmethylpapaveroxine	402.158	178.6	C21599	C21H23NO7
meta_neg_1790	Medicarpin 3-O-glucoside-6'-malonate	517.136	561.6	C16224	C25H26O12	map00943|Isoflavonoid biosynthesis;
meta_pos_2022	Bis(2-ethylhexyl)phthalate	390.322	821.3	C03690	C24H38O4
meta_pos_473	Tropate	166.05	334.4	C01456	C9H10O3	map00960|Tropane, piperidine and pyridine alkaloid biosynthesis;map01064|Biosynthesis of alkaloids derived from ornithine, lysine and nicotinic acid;map01110|Biosynthesis of secondary metabolites;
meta_neg_1644	4,4-bis(6,8-dihydroxy-3-methyl-1-oxo-1H-isochromen-7-yl)-2-methoxybutanoic acid	479.11	527.7		C25H22O11
meta_pos_948	Apiole	223.096	800.1	C10429	C12H14O4
meta_neg_328	1,3-Dimethyluric acid	196.058	33.6		C7H8N4O3
meta_pos_185	cis-4-Hydroxy-D-proline	131.974	168.5	C03440	C5H9NO3	map00330|Arginine and proline metabolism;
meta_pos_1306	9-OxoOTrE	275.194	503.2		C18H28O3
meta_neg_255	Mannitol	181.066	515.5	C00392	C6H14O6	map00051|Fructose and mannose metabolism;map02010|ABC transporters;map02060|Phosphotransferase system (PTS);
meta_pos_497	3,4-Dihydroxybenzeneacetic acid	168.042	79.2	C01161	C8H8O4	map00350|Tyrosine metabolism;map01100|Metabolic pathways;map01120|Microbial metabolism in diverse environments;map01220|Degradation of aromatic compounds;map04728|Dopaminergic synapse;map05030|Cocaine addiction;map05031|Amphetamine addiction;map05034|Alcoholism;
meta_pos_2827	Curcumin diglucoside	692.246	467.9	C17750	C33H40O16	map00945|Stilbenoid, diarylheptanoid and gingerol biosynthesis;
meta_pos_2393	Cisapride	465.185	626.8	C06910	C23H29ClFN3O4
meta_pos_1698	Norsanguinarine	333.115	330.3	C05191	C20H15NO4	map00950|Isoquinoline alkaloid biosynthesis;map01100|Metabolic pathways;map01110|Biosynthesis of secondary metabolites;
meta_pos_2277	Azilsartan	439.139	92.8		C25H20N4O5
meta_pos_1303	Dimethenamid	275.072	463.9	C18499	C12H18ClNO2S
meta_neg_46	4,5,6,7-Tetrahydroisoxazolo(5,4-c)pyridin-3-ol	121.038	453.6	C13693	C6H8N2O2
meta_pos_1770	Maltitol	344.133	267.6		C12H24O11
meta_pos_2131	Acetophenazine	412.203	821.8	C06807	C23H29N3O2S
meta_neg_869	Mycophenolic acid	319.124	568.3	C20380	C17H20O6
meta_neg_129	3,4-Dimethylbenzoic acid	150.064	439.4		C9H10O2
meta_pos_132	1,2,3-Trihydroxybenzene	127.039	318.6	C01108	C6H6O3	map00627|Aminobenzoate degradation;map01120|Microbial metabolism in diverse environments;map07216|Catecholamine transferase inhibitors;
meta_neg_1897	Kaempferitrin	559.145	519.2	C16981	C27H30O14
meta_neg_1714	Phellamurin	499.156	356.8	C09808	C26H30O11
meta_pos_514	Lupinine	170.154	746.3	C10773	C10H19NO	map00960|Tropane, piperidine and pyridine alkaloid biosynthesis;map01064|Biosynthesis of alkaloids derived from ornithine, lysine and nicotinic acid;map01110|Biosynthesis of secondary metabolites;
meta_pos_925	Caryophyllene alpha-oxide	221.19	820.3	C16908	C15H24O
meta_neg_866	Norfloxacin	318.129	624.2	C06687	C16H18FN3O3	map02010|ABC transporters;
meta_pos_1396	7-Aminoclonazepam	286.737	696.2		C15H12ClN3O
meta_pos_2675	NCGC00180261-02!1,11,21-trihydroxy-1,6,11,16,21,26-hexazacyclohentriacontane-2,5,12,15,22,25-hexone	573.31	828.8		C25H44N6O9
meta_pos_739	Metanephrine	198.112	34.8	C05588	C10H15NO3	map00350|Tyrosine metabolism;map01100|Metabolic pathways;
meta_pos_2139	Diltiazem	415.179	302.5	C06958	C22H26N2O4S
meta_pos_1502	1-hexadecylpyridinium	304.299	796.7		C21H37N
meta_pos_748	4-Chlorobenzophenone	199.027	440.3		C13H9ClO
meta_neg_1071	NCGC00381018-01![3,4,5-trihydroxy-6-(hydroxymethyl)oxan-2-yl] 3-hydroxy-4,5-dimethoxybenzoate	360.109	113.3		C15H20O10
meta_neg_2091	NCGC00385570-01![1,3,12-triacetyloxy-17-(furan-3-yl)-4,4,8,10,13-pentamethyl-2,3,5,6,7,9,11,12,16,17-decahydro-1H-cyclopenta[a]phenanthren-7-yl] 2-hydroxy-3-methylbutanoate	655.344	635		C37H52O10
meta_pos_2151	17-phenyl trinor PGF2alpha ethyl amide	416.275	559.9		C25H37NO4
meta_neg_764	1,8-ANS	299.065	139.2	C11326	C16H13NO3S
meta_neg_1033	6'-Methoxy-2'-methyl-3',4',6,8-tetrahydro-2'H-spiro[indeno[4,5-d][1,3]dioxole-7,1'-isoquinoline]-7',8-diol 2'-oxide	352.126	481.2		C20H21NO6
meta_neg_1623	NCGC00179819-03_C25H30O9_(4R,6aR,9S,9aR,9bR)-9-Methyl-3,6-bis(methylene)-2,8-dioxododecahydroazuleno[4,5-b]furan-4-yl (2E)-4-hydroxy-2-({[(2E)-4-hydroxy-2-methyl-2-butenoyl]oxy}methyl)-2-butenoate	474.191	501.9		C25H30O9
meta_neg_1343	Perfluorooctanoic acid	412.962	404.3		C8HF15O2
meta_neg_102	5-Hydroxymethyluracil	141.028	674.9	C03088	C5H6N2O3
meta_pos_1583	DUARTIN (-)	315.344	834.8		C18H20O6
meta_pos_2933	NCGC00385549-01_C44H64O18_Olean-12-en-29-oic acid, 22-(acetyloxy)-3-[(2-O-hexopyranuronosylhexopyranuronosyl)oxy]-11-oxo-	881.415	626.8		C44H64O18
meta_pos_551	L-Arginine	175.119	82.1	C00062	C6H14N4O2	map00220|Arginine biosynthesis;map00261|Monobactam biosynthesis;map00330|Arginine and proline metabolism;map00331|Clavulanic acid biosynthesis;map00472|D-Arginine and D-ornithine metabolism;map00970|Aminoacyl-tRNA biosynthesis;map01060|Biosynthesis of plant secondary metabolites;map01064|Biosynthesis of alkaloids derived from ornithine, lysine and nicotinic acid;map01100|Metabolic pathways;map011…
meta_pos_1170	8-Propyloxycaffeine	253.129	283.8		C11H16N4O3
meta_neg_16	2-Furoic acid	111.006	361.8	C01546	C5H4O3	map00365|Furfural degradation;map01120|Microbial metabolism in diverse environments;
meta_neg_217	Suberic acid	173.079	525.6	C08278	C8H14O4
meta_pos_43	2-Aminomethylpyrimidine (hydrochloride)	109.065	32		C5H7N3
meta_neg_136	3-Hydroxyanthranilate	152.037	567.7	C00632	C7H7NO3	map00380|Tryptophan metabolism;map00627|Aminobenzoate degradation;map01100|Metabolic pathways;map01120|Microbial metabolism in diverse environments;
meta_pos_460	N,N-DMA	164.143	569.3		C11H17N
meta_pos_422	Tryptamine	160.102	352.2	C00398	C10H12N2	map00380|Tryptophan metabolism;map00901|Indole alkaloid biosynthesis;map01060|Biosynthesis of plant secondary metabolites;map01063|Biosynthesis of alkaloids derived from shikimate pathway;map01100|Metabolic pathways;map01110|Biosynthesis of secondary metabolites;map04080|Neuroactive ligand-receptor interaction;
meta_neg_221	2-Isopropylmalic acid	175.059	398.5	C02504	C7H12O5	map00290|Valine, leucine and isoleucine biosynthesis;map00620|Pyruvate metabolism;map01100|Metabolic pathways;map01110|Biosynthesis of secondary metabolites;map01210|2-Oxocarboxylic acid metabolism;map01230|Biosynthesis of amino acids;
meta_neg_1490	NP-002633	446.099	705.1		C18H22O11S
meta_pos_1420	Carbinoxamine	291.133	694.2	C06871	C16H19ClN2O
meta_neg_2276	NCGC00380873-01_C47H74O16_	875.472	501.9		C47H74O16
meta_pos_2086	Androsterone Enanthate	403.324	779.1		C26H42O3
meta_neg_1640	2-[(6,7-dimethoxy-3,4-dihydroisoquinolin-1-yl)methyl]-3-ethyl-9,10-dimethoxy-2,3,4,6,7,11b-hexahydro-1H-benzo[a]quinolizine	478.286	775.2		C29H38N2O4
meta_neg_1156	Arachidonoyl-1-thio-Glycerol	375.232	720.5		C23H38O3S
meta_pos_33	2-Phenylethanol	105.07	762.6	C05853	C8H10O	map00360|Phenylalanine metabolism;
meta_neg_799	NCGC00180037-02!2-hydroxy-4-methoxy-3-(3-methylbut-2-enyl)-6-pentylbenzoic acid	305.171	788.1		C18H26O4
meta_pos_1694	5(6)-EET-d11	332.313	754.1		C20H21D11O3
meta_pos_1935	6-Keto-prostaglandin F1a	371.263	828.7	C05961	C20H34O6	map00590|Arachidonic acid metabolism;map01100|Metabolic pathways;
meta_pos_2192	Chitobiose	425.182	522.6	C01674	C16H28N2O11	map00520|Amino sugar and nucleotide sugar metabolism;map01100|Metabolic pathways;map02010|ABC transporters;map02060|Phosphotransferase system (PTS);
meta_pos_1019	2-[(5R,8S,8aS)-3,8-dimethyl-2-oxo-1,2,4,5,6,7,8,8a-octahydroazulen-5-yl]prop-2-enoic acid	231.138	489.9		C15H20O3
meta_neg_740	NP-005483	294.124	388.3		C19H18O3
meta_neg_2246	NP-002267	812.378	820.7		C40H60O17
meta_neg_1283	Propoxycarbazone	398.088	374.6		C15H18N4O7S
meta_pos_798	ETHYL 3-INDOLEACETATE	204.101	392.7		C12H13NO2
meta_neg_557	3-(2,6-Dihydroxyphenyl)-4-hydroxy-6-methyl-2-benzofuran-1(3H)-one	253.051	36.1		C15H12O5
meta_pos_1403	Pyrophen	288.126	89.6		C16H17NO4
meta_pos_2723	12-deoxy-6R,7R-epoxy-5beta-hydroxy-phorbol-13-hexadecanoate	601.4	457.7		C36H58O8
meta_pos_594	4-ethyl-2-mercapto-6-oxo-1,6-dihydropyrimidine-5-carbonitrile	181.033	110		C7H7N3OS
meta_pos_1163	Desmethylmirtazapine	252.157	666.7		C16H17N3
meta_neg_709	Fenoldopam	286.068	739	C07693	C16H16ClNO3
meta_pos_1822	2',4',11-trioxaspiro[tricyclo[4.4.1.0?a,???]undecane-2,3'-tricyclo[7.3.1.0???,?a?l]tridecane]-1'(12'),3,5',7',8,9'(13'),10'-heptaene-5,7,10-triol	353.105	392.5		C20H16O6
meta_neg_194	1-Methylxanthine	166.048	804.1	C16358	C6H6N4O2	map00232|Caffeine metabolism;map01100|Metabolic pathways;map01110|Biosynthesis of secondary metabolites;map01120|Microbial metabolism in diverse environments;
meta_pos_2927	Lyciumin A	873.354	667.5		C42H51N9O12
meta_pos_1322	Cyclo(Tyr-Leu)	277.153	417.9		C15H20N2O3
meta_neg_1913	12b-O-[deca-2Z,4E,6E-trienoyl]-13_-isobutyroyloxy-4b-deoxyphorbol	566.321	763.1		C34H46O7
meta_pos_2010	NP-017382	388.178	100.1		C22H28O6
meta_neg_697	Oleic acid	282.248	791	C00712	C18H34O2	map00061|Fatty acid biosynthesis;map00073|Cutin, suberine and wax biosynthesis;map01040|Biosynthesis of unsaturated fatty acids;map01060|Biosynthesis of plant secondary metabolites;map04212|Longevity regulating pathway - worm;
meta_neg_137	Oxypurinol	152.032	586	C07599	C5H4N4O2
meta_neg_1733	LY223982	502.196	509.5		C30H30O7
meta_pos_1096	(2E,4E)-N-(1,3-dihydroxy-3-methylpentan-2-yl)-2-methylhexa-2,4-dienamide	242.174	412		C13H23NO3
meta_neg_1760	Daunorubicin	508.168	625.7	C01907	C27H29NO10	map01057|Biosynthesis of type II polyketide products;map01130|Biosynthesis of antibiotics;
meta_pos_1563	Malathion	313.032	143.7	C07497	C10H19O6PS2
meta_neg_2142	ATRACTYLOSIDE	707.207	500.5		C30H46O16S2
meta_pos_2219	Bispyribac	430.106	696.5	C10915	C19H18N4O8
meta_pos_373	Propanoyl phosphate	153.992	830.4	C02876	C3H7O5P	map00640|Propanoate metabolism;map00660|C5-Branched dibasic acid metabolism;map01100|Metabolic pathways;
meta_pos_659	N-Alpha-acetyllysine	189.123	101.6	C12989	C8H16N2O3
meta_pos_115	Imidazolepropionic acid	123.049	464.6	C20522	C6H8N2O2	map00340|Histidine metabolism;
meta_neg_1321	N1-[5-chloro-6-methyl-2-(2-pyridyl)pyrimidin-4-yl]-N2-[6-(trifluoromethyl)-2-pyridyl]ethane-1,2-diamine	407.1	370.6		C18H16ClF3N6
meta_neg_1073	OU749	360.04	139.6		C16H15N3O3S2
meta_pos_1901	Derrubone	366.11	106.2		C21H18O6
meta_pos_2188	Thiamine(1+) Diphosphate(1-)	424.303	384.2		C12H18N4O7P2S
meta_pos_2401	2-{[4-[4-(benzyloxy)phenyl]-5-(2-furyl)-4H-1,2,4-triazol-3-yl]sulfanyl}-1-phenyl-1-ethanone	468.144	560.2		C27H21N3O3S
meta_pos_818	Scoparone	207.065	641.2	C09311	C11H10O4
meta_neg_907	3,5-dimethyl-N'-[4-(trifluoromethyl)benzoyl]isoxazole-4-carbohydrazide	327.088	427.6		C14H12F3N3O3
meta_pos_2580	Oleic Acid-biotin	522.359	795.3		C28H50N4O3S
meta_pos_630	Vanylglycol	185.081	411.3	C05594	C9H12O4	map00350|Tyrosine metabolism;map01100|Metabolic pathways;
meta_pos_1546	Fluoxetine	309.325	833.3		C17H18F3NO
meta_neg_2313	Tetradecanoyl-CoA	958.269	516.8	C02593	C35H62N7O17P3S	map00062|Fatty acid elongation;map00071|Fatty acid degradation;map01100|Metabolic pathways;map01212|Fatty acid metabolism;
meta_pos_2450	(2S)-2-[[4-[(2-Amino-4-oxo-7,8-dihydro-3H-pteridin-6-yl)methylamino]benzoyl]amino]pentanedioic acid;dihydrate	479.173	593.8		C19H25N7O8
meta_pos_1082	CAY10577	239.953	89.7		C10H5Cl2NO3
meta_pos_2930	Rifapentine	876.476	502.9		C47H64N4O12
meta_neg_1027	NCGC00380847-01!(1R)-2-chloro-1,7-dihydroxy-3,9-dimethoxy-1-methylbenzo[c]chromene-4,6-dione	351.033	368.5		C16H13ClO7
meta_pos_1038	4,4?-Dichlorobenzophenone	232.985	85.1	C06643	C13H8Cl2O	map00351|DDT degradation;map01120|Microbial metabolism in diverse environments;
meta_pos_938	N-benzyl-1-methyl-1H-pyrazolo[3,4-d]pyrimidin-4-amine	222.116	89.7		C13H13N5
meta_pos_2344	MLS001148168-01!BUTETHAMATE CITRATE	455.218	650.6		C22H33NO9
meta_neg_1237	6a,12a-Didehydroamorphigenin	389.105	174.3		C23H20O7
meta_pos_1957	rubitecan	376.339	765.3		C20H15N3O6
meta_neg_609	Valsartan metabolite	265.067	501.1		C14H10N4O2
meta_pos_2226	Sorbitan stearate	431.349	837.8		C24H46O6
meta_neg_1475	Rimonabant	443.064	515.6	C14319	C22H21Cl3N4O	map07112|1,2-Diphenyl substitution family;
meta_neg_2190	Kaempferol 3-sophorotrioside	753.19	581.8	C12635	C33H40O21	map00944|Flavone and flavonol biosynthesis;
meta_neg_1866	Phosphoramidon	543.202	624.5	C00563	C23H34N3O10P
meta_pos_469	MLS000543058-01!N,1-dimethyl-4,5,6,7-tetrahydro-1H-indazol-3-amine	165.127	837.8		C9H15N3
meta_pos_1741	Docosanamide	339.344	837.8		C22H45NO
meta_pos_535	4-Quinolinecarboxylic acid	172.957	391.1	C06414	C10H7NO2
meta_neg_2244	Galb1-3[Neu5Aca2,6]GalNAca-Thr	812.293	527.1		C32H53N3O22
meta_pos_2899	NCGC00380259-01!2-[[4-[4,6-dihydroxy-3-(3-methylbut-2-enyl)-2-[3,4,5-trihydroxy-6-(hydroxymethyl)oxan-2-yl]oxyphenyl]-3-hydroxy-2-(4-hydroxyphenyl)-5-methoxy-3,4-dihydro-2H-chromen-7-yl]oxy]-6-(hydroxymethyl)oxane-3,4,5-triol	805.276	743.7		C39H48O18
meta_pos_2102	Tetracenomycin E	408.087	324.2	C12370	C22H16O8	map01057|Biosynthesis of type II polyketide products;map01130|Biosynthesis of antibiotics;
meta_pos_1575	Bromazepam	315	161.1		C14H10BrN3O
meta_neg_885	UMP	323.024	113.1	C00105	C9H13N2O9P	map00240|Pyrimidine metabolism;map01100|Metabolic pathways;
meta_neg_994	6-{[(1-benzothiophen-3-ylmethyl)amino]carbonyl}-3,4-dimethylcyclohex-3-ene-1-carboxylic acid	343.121	138		C19H21NO3S
meta_pos_1865	Cannabidiolic acid	359.23	546.8	C10784	C22H30O4
meta_pos_714	Isoferulic acid	195.065	551.5	C10470	C10H10O4
meta_neg_733	NP-006255	293.175	772.9		C17H26O4
meta_neg_1257	N-arachidonoyl taurine	392.226	755		C22H37NO4S
meta_pos_1021	tert-Butyl N-[1-(aminocarbonyl)-3-methylbutyl]carbamate	231.17	528.1		C11H22N2O3
meta_neg_1762	(2E,4E)-1-[(2R,6S,14S,22S,25R)-25-(3,3-dimethyloxiran-2-yl)-15-methyl-1,3,13,15-tetraazaheptacyclo[18.4.1.0<U+00C2><U+00B2>,<U+00E2><U+0081><U+00B6>.0<U+00E2><U+0081><U+00B6>,<U+00C2><U+00B2><U+00C2><U+00B2>.0<U+00E2><U+0081><U+00B7>,<U+00C2><U+00B9><U+00C2><U+00B2>.0<U+00C2><U+00B9><U+00E2><U+0081><U+00B4>,<U+00C2><U+00B2><U+00C2><U+00B2>.0<U+00C2><U+00B9><U+00E2><U+0081><U+00B6>,<U+00C2><U+00B2…	508.274	774.5		C32H36N4O2
meta_neg_1105	Atovaquone	366.099	366	C06835	C22H19ClO3
meta_neg_1405	Cefoxitin	427.05	402.6	C06887	C16H17N3O7S2
meta_neg_954	Licochalcone A	337.144	388.1		C21H22O4
meta_neg_1484	7-Formyl-4,6'-dihydroxy-6-(hydroxymethyl)-2',5',5',8a'-tetramethyl-3',4',4a',5',6',7',8',8a'-octahydro-2'H,3H-spiro[1-benzofuran-2,1'-naphthalen]-7'-yl acetate	445.236	710.7		C25H34O7
meta_neg_1347	Palmitoyl Serotonin	413.329	798.7		C26H42N2O2
meta_pos_1197	3-Methoxymorphinan	257.174	571.7		C17H23NO
meta_pos_720	N-Acetyldopamine	196.096	340.9		C10H13NO3
meta_neg_1796	NP-004400	521.194	501.9		C26H36O12
meta_neg_920	(15Z)-9,12,13-Trihydroxy-15-octadecenoic acid	329.228	718.2		C18H34O5
meta_pos_708	Zalcitabine	194.089	763.2	C07207	C9H13N3O3	map04976|Bile secretion;
meta_pos_485	7-Methylxanthine	167.056	46.5	C16353	C6H6N4O2	map00232|Caffeine metabolism;map01100|Metabolic pathways;map01110|Biosynthesis of secondary metabolites;map01120|Microbial metabolism in diverse environments;
meta_pos_2630	NCGC00347452-02!4-[4-(2,4-dihydroxy-3,6-dimethylbenzoyl)oxy-2-methoxy-3,5,6-trimethylbenzoyl]oxy-2-methoxy-3,5,6-trimethylbenzoic acid	549.208	756.9		C31H34O10
meta_pos_2775	(2S,3R,4R,5R,6S)-4,5-dihydroxy-2-{[(1S,2S,4S,5S,6R,10S)-2-(hydroxymethyl)-10-{[(2S,3R,4S,5S,6R)-3,4,5-trihydroxy-6-(hydroxymethyl)oxan-2-yl]oxy}-3,9-dioxatricyclo[4.4.0.0??,???]dec-7-en-5-yl]oxy}-6-methyloxan-3-yl (2E)-3-(4-hydroxyphenyl)prop-2-enoate	637.223	367.2		C30H38O16
meta_neg_350	Sebacic acid	201.109	646.3	C08277	C10H18O4
meta_neg_2161	(1S,2S,8?,9?,16?,17?)-1-(?-D-Glucopyranosyloxy)-2,16,20-trihydroxy-9,10,14-trimethyl-11,22-dioxo-4,9-cyclo-9,10-secocholest-5-en-25-yl acetate	724.386	831.5		C38H60O13
meta_neg_777	Trichostatin A	301.154	776		C17H22N2O3
meta_neg_1870	Ceftazidime	546.094	363.9	C06889	C22H22N6O7S2
meta_pos_1167	Prosulfocarb	252.143	86.7	C18760	C14H21NOS
meta_neg_908	Loxapine	327.112	474.1	C07104	C18H18ClN3O
meta_neg_606	Xanthosine	265.054	339.1	C01762	C10H12N4O6	map00230|Purine metabolism;map00232|Caffeine metabolism;map01065|Biosynthesis of alkaloids derived from histidine and purine;map01100|Metabolic pathways;map01110|Biosynthesis of secondary metabolites;
meta_pos_1089	6,7-DICHLORO-3-HYDROXY-2-QUINOXALINECARBOXYLIC ACID	240.952	72.5		C9H4Cl2N2O3
meta_pos_823	3-(3,4-Dimethoxyphenyl)-2-propenoic acid	208.073	439.2		C11H12O4
meta_pos_305	8-Hydroxyquinoline	146.059	597.2	C19434	C9H7NO
meta_pos_1028	Nalidixic Acid	232.086	634	C05079	C12H12N2O3
meta_neg_437	Pesticide1_Monocrotophos_C7H14NO5P_Dimethyl (2E)-4-(methylamino)-4-oxo-2-buten-2-yl phosphate	223.06	264.4		C7H14NO5P
meta_neg_356	Dinitrochlorobenzene	201.972	80	C14397	C6H3ClN2O4
meta_neg_1867	3,5-dibromo-4-(3,5-dibromo-2-methoxyphenoxy)benzene-1,2-diol	542.724	80		C13H8Br4O4
meta_neg_1094	NP-022368	363.189	829.1		C23H25NO3
meta_pos_2491	3,4,5-trihydroxy-6-({[3,4,5-trihydroxy-6-(hydroxymethyl)oxan-2-yl]oxy}methyl)oxan-2-yl 2,6,6-trimethylcyclohex-1-ene-1-carboxylate	492.219	582		C22H36O12
meta_pos_703	MLS002207159-01!3,5-Dinitrobenzamide121-81-3	194.013	126.5		C7H5N3O5
meta_pos_2769	gamma-actinorhodin	631.12	80.5		C32H22O14
meta_pos_552	2-Isopropyl-3-oxosuccinate	175.058	92.7	C04236	C7H10O5	map00290|Valine, leucine and isoleucine biosynthesis;map01100|Metabolic pathways;map01110|Biosynthesis of secondary metabolites;map01210|2-Oxocarboxylic acid metabolism;
meta_neg_679	2-(2,6-dichlorobenzyl)-6-(methoxymethyl)pyrimidin-4-ol	279.007	808.8		C13H12Cl2N2O2
meta_neg_962	Leu-Val-OH	338.147	449.9		C16H22N2O6
meta_neg_1234	HU210	388.301	820.8		C25H40O3
meta_neg_414	Benzyl b-L-arabinopyranoside	219.103	354.8		C13H18O4
meta_pos_907	N-Phenyl-2-naphthylamine	219.101	474.7	C14694	C16H13N
meta_neg_876	Esculin	321.068	390.7	C09264	C15H16O9
meta_pos_1446	AH 8532	295.164	365.2		C16H23ClN2O
meta_pos_1481	3-Dehydrosphinganine	300.288	805.3	C02934	C18H37NO2	map00600|Sphingolipid metabolism;map01100|Metabolic pathways;
meta_pos_1093	Primaquine	242.158	152.4	C07627	C15H21N3O
meta_neg_2045	DIHYDROGAMBOGIC ACID	630.302	829.2		C38H46O8
meta_pos_657	Homo-L-arginine	188.128	499.3	C01924	C7H16N4O2
meta_pos_1002	3-O-Methyldopa Monohydrate	229.199	791.8		C10H15NO5
meta_neg_887	Flutolanil	323.11	553.7	C18502	C17H16F3NO2
meta_neg_1040	Bithionol	353.889	549.9	C07967	C12H6Cl4O2S
meta_pos_2506	NCGC00380588-01!1-hydroxy-10,12-dimethoxy-8-methyl-4-(3,4,5-trihydroxy-4,6-dimethyloxan-2-yl)naphtho[1,2-c]isochromen-6-one	496.176	654.2		C27H28O9
meta_pos_927	Xylazine	221.113	89.7		C12H16N2S
meta_pos_1384	Octadecanamide	284.294	797	C13846	C18H37NO
meta_pos_1888	Catalpol	363.123	145.5	C09773	C15H22O10
meta_pos_930	MMV553002	222.016	33.2		C10H9NO4S
meta_pos_2757	[(2R,3S,4S,5R,6R)-6-{[1,7-bis(4-hydroxyphenyl)-5-oxoheptan-3-yl]oxy}-3,4,5-trihydroxyoxan-2-yl]methyl (2E)-3-(4-hydroxyphenyl)prop-2-enoate	622.245	104.7		C34H38O11
meta_pos_1166	N-Acetyl-L-tyrosine	252.122	816.5	C01657	C13H17NO4
meta_pos_1316	Bupropion hydrochloride	276.204	800.3		C13H18ClNO.HCl
meta_neg_1015	CAY10591	348.184	674.1		C20H25N5O2
meta_neg_1069	2022-03-01	359.221	800.7		C22H32O4
meta_neg_879	LSM-1353	321.165	782.1		C20H22N2O2
meta_pos_2938	Vinblastine sulfate	891.372	668.1	C11626	C46H58N4O9. H2SO4
meta_neg_1140	NCGC00179757-02![(2R,3S,4S,5R,6S)-3,4,5-trihydroxy-6-(4-hydroxyphenoxy)oxan-2-yl]methyl 4-hydroxybenzoate	373.084	367.3		C19H20O9
meta_pos_1668	Syringetin	329.063	444.9	C11620	C17H14O8	map00944|Flavone and flavonol biosynthesis;
meta_neg_1254	5-[({3-[4-(tert-butyl)phenyl]-1,2,4-oxadiazol-5-yl}methyl)sulfanyl]-4-(2-furylmethyl)-4H-1,2,4-triazol-3-ol	392.117	395.4		C20H21N5O3S
meta_pos_1120	NCGC00160249-01!2,3-Dihydro-6-Methoxy-4-Methyl-2-Hydroxyethylfuro[3,2-c]quinoline	245.106	716.1		C14H15NO3
meta_pos_1840	Prostaglandin F2b	355.243	709.9	C02314	C20H34O5
meta_pos_1734	5,6-DHET	338.237	819	C14772	C20H34O4	map00590|Arachidonic acid metabolism;map01100|Metabolic pathways;map04726|Serotonergic synapse;
meta_neg_988	Sucrose	342.115	270.3	C00089	C12H22O11	map00052|Galactose metabolism;map00500|Starch and sucrose metabolism;map01100|Metabolic pathways;map02010|ABC transporters;map02060|Phosphotransferase system (PTS);map04742|Taste transduction;map04973|Carbohydrate digestion and absorption;
meta_pos_472	Phthalamic acid	166.05	197.5		C8H7NO3
meta_neg_2314	Asiaticoside	958.519	80.7	C15428	C48H78O19
meta_neg_151	Orotic acid	155.007	186.7	C00295	C5H4N2O4	map00240|Pyrimidine metabolism;map01100|Metabolic pathways;
meta_pos_1374	Vaccenic acid	283.263	763.8	C08367	C18H34O2
meta_neg_341	MCPA	199.016	90.5	C18528	C9H9ClO3
meta_neg_970	yohimbic acid	339.176	791.8		C20H24N2O3
meta_pos_1267	MMV688557	267.038	91.1		C12H13NO2S2
meta_neg_1491	Aripiprazole	446.14	718.2	C12564	C23H27Cl2N3O2
meta_neg_1274	Cefalotin	396.044	139.8	C07761	C16H16N2O6S2
meta_neg_1940	Naringin	579.173	724.4	C09789	C27H32O14	map00941|Flavonoid biosynthesis;
meta_neg_145	2,4-Dihydroxybenzoic acid	153.016	566.2		C7H6O4
meta_pos_1244	Cycloheximide	264.157	661.2	C06685	C15H23NO4
meta_pos_2865	Pelargonidin 3-O-rutinoside 5-O-beta-D-glucoside	741.246	453.2	C12645	C33H41O19	map00942|Anthocyanin biosynthesis;
meta_pos_968	NP-020400	225.108	720.2		C12H18O5
meta_neg_2033	NCGC00163426-02_C35H58O9_alpha-D-threo-Pentopyranose, 2,4-dideoxy-1-C-[(1S,2R,3S)-2-hydroxy-3-[(2R,3S,4E,6E,9S,10S,11R,12E,14Z)-10-hydroxy-3,15-dimethoxy-7,9,11,13-tetramethyl-16-oxooxacyclohexadeca-4,6,12,14-tetraen-2-yl]-1-methylbutyl]-4-methyl-5-C-(1-methylethyl)-, (5R)-	622.424	780.4		C35H58O9
meta_neg_937	Penicillin G	333.09	111.8	C05551	C16H18N2O4S	map01130|Biosynthesis of antibiotics;map04976|Bile secretion;
meta_neg_1694	7-Glu tricin	491.123	725		C23H24O12
meta_pos_2820	(6S)-6-beta-hydroxy-1,4,5,6-tetrahydronicotinamide-adenine dinucleotide	684.21	43.2	C04856	C21H31N7O15P2
meta_pos_1411	Epiandrosterone	290.268	691.7	C07635	C19H30O2	map00984|Steroid degradation;map01120|Microbial metabolism in diverse environments;
meta_pos_2661	(7'R)-(+)-Lyoniresinol 9'-glucoside	565.222	92.7		C28H38O13
meta_pos_1247	Dihydrophaseic acid	265.142	410.1	C15971	C15H22O5	map00906|Carotenoid biosynthesis;
meta_neg_146	Patulin	153.016	806.4	C16748	C7H6O4
meta_pos_1338	Dehypoxanthine futalosine	279.086	509.8	C17010	C14H16O7	map00130|Ubiquinone and other terpenoid-quinone biosynthesis;map01110|Biosynthesis of secondary metabolites;
meta_neg_1705	NCGC00380959-01![(2R,3S,4S,5R,6S)-3,4,5-trihydroxy-6-[(2S,3R,4S,5S,6R)-3,4,5-trihydroxy-6-(hydroxymethyl)oxan-2-yl]oxyoxan-2-yl]methyl 8-methylnonanoate	496.245	515.7		C22H40O12
meta_neg_2112	7_-O-acetoxy-5_-14_-O-dibenzoyloxy-15_-hydroxy-3_-propanoyloxy-17,13-oxypremyrsinol	673.306	553.2		C39H46O10
meta_neg_1469	Guanosine 5prime-diphosphate (GDP)	443.028	105.5		C10H15N5O11P2
meta_pos_1003	Ergothioneine	230.095	101.6	C05570	C9H16N3O2S	map00340|Histidine metabolism;
meta_neg_2184	PE(18_0e_12-HEPE)	748.535	807.8		C43H78NO8P
meta_pos_1295	Argininosuccinic acid	273.117	89.6	C03406	C10H18N4O6	map00220|Arginine biosynthesis;map00250|Alanine, aspartate and glutamate metabolism;map01100|Metabolic pathways;map01110|Biosynthesis of secondary metabolites;map01130|Biosynthesis of antibiotics;map01230|Biosynthesis of amino acids;
meta_neg_1831	NCGC00384563-02!5,7-dihydroxy-2-(4-hydroxyphenyl)-6,8-bis(3,4,5-trihydroxyoxan-2-yl)chromen-4-one	534.14	427.2		C25H26O13
meta_neg_1708	Fusidic Acid	497.331	503.3	C06694	C31H48O6
meta_pos_2236	Lithocholic acid glycine conjugate	433.329	830.3	C15557	C26H43NO4
meta_pos_1248	Mirtazapine	265.153	415.3	C07570	C17H19N3
meta_neg_4	N-Formylglycine	102.017	225.4		C3H5NO3
meta_pos_940	MLS002637643-01!	223.064	135.5		C14H9NO2
meta_neg_1269	Barium(2+);[(2R,3R,4S,5S)-2,3,4,5-tetrahydroxy-6-oxohexyl] phosphate	394.995	161.1		C6H11BaO9P
meta_pos_1508	Palmitoyl Ethanolamide-d5	305.316	797.1		C18H32D5NO2
meta_pos_1711	S-Formylglutathione	335.077	370.1	C01031	C11H17N3O7S	map00680|Methane metabolism;map01120|Microbial metabolism in diverse environments;
meta_pos_2031	S?(2?{2?[(1E)?2?(4?amino?2,6?dihydroxypyrimidin?5?yl)diazen?1?yl]?1,3?benzothiazol?6?yl}ethyl)?N,S?dimethyl?gamma??sulfanimine	392.093	402.5		C15H17N7O2S2
meta_neg_2012	Novobiocin	611.213	711.9	C05080	C31H36N2O11	map00401|Novobiocin biosynthesis;map01130|Biosynthesis of antibiotics;
meta_neg_1809	HAEMATOXYLIN PENTAACETATE	527.123	501.9		C26H24O12
meta_neg_1088	Fluopicolide	362.946	403.9	C18464	C14H8Cl3F3N2O
meta_neg_1958	ENDECAPHYLLIN X	584.107	626.3		C18H24N4O18
meta_neg_283	Etidronic acid	186.957	137.1	C07736	C2H8O7P2
meta_pos_924	Procarbazine	221.154	786.2	C07402	C12H19N3O
meta_pos_2861	1-Hexadecylthio-2-hexadecanoylamino-1,2-dideoxy-sn-glycero-3-phosphocholine	735.583	836.3	C04873	C40H84N2O5PS
meta_pos_2329	2-Picenecarboxylic acid; (2R,4aS,6aS,12bR,14aS,14bR)-10,11-Dihydroxy-2,4a,6a,12b,14a-pentamethyl-8-oxo-1,2,3,4,4a,5,6,6a,8,12b,13,14,14a,14b-tetradecahydro-2-picenecarboxylic acid	453.269	424.1		C28H36O5
meta_neg_630	(3R)-8-hydroxy-3-(4-methoxyphenyl)-3,4-dihydro-1H-2-benzopyran-1-one	269.083	113.2		C16H14O4
meta_neg_1810	Gliquidone	527.209	501.9		C27H33N3O6S
meta_neg_1600	Vardenafil	469.209	455.5		C23H32N6O4S
meta_neg_1290	Lys-Phe-OH	400.144	740		C20H23N3O6
meta_neg_12	Pyrimidin-4-yl-Methanol	109.038	826		C5H6N2O
meta_pos_1981	trans-Zeatin-7-beta-D-glucoside	382.169	358	C16443	C16H23N5O6	map00908|Zeatin biosynthesis;map01110|Biosynthesis of secondary metabolites;
meta_pos_1834	(plusmn)-Myristoylcarnitine	354.303	812.1		C21H41NO4
meta_pos_1141	Nevirapine	249.11	681	C07263	C15H14N4O
meta_pos_732	5-Hydroxyconiferyl alcohol	197.081	103.2	C12205	C10H12O4	map00940|Phenylpropanoid biosynthesis;map01110|Biosynthesis of secondary metabolites;
meta_pos_1958	Isolithocholic acid	376.312	810.2	C17658	C24H40O3	map00121|Secondary bile acid biosynthesis;
meta_pos_150	1-ACETYLPIPERIDINE	128.107	527		C7H13NO
meta_neg_490	Benzyl cinnamate	237.094	328.2		C16H14O2
meta_neg_930	Nizatidine	331.111	597.6	C07270	C12H21N5O2S2
meta_pos_1127	Mepivacaine	246.17	482.5	C07528	C15H22N2O
meta_neg_2156	Nigericin	723.474	546.3	C11609	C40H68O11
meta_pos_792	2-[3-methyl-2-(methylimino)-4-oxo-1,3-thiazolan-5-yl]acetic acid	203.052	91.2		C7H10N2O3S
meta_pos_1704	Docosahexaenoic Acid-d5	333.263	710.2		C22H27D5O2
meta_neg_368	NCGC00380424-01_C10H9NO4_1,5-(Epoxymethano)cyclopenta[c]pyran-3-carboxamide, 1,4a,5,7a-tetrahydro-8-oxo-	206.046	147.6		C10H9NO4
meta_neg_1833	NCGC00385685-01_C23H34O14_(2E)-3-[4-(beta-D-Glucopyranosyloxy)-3,5-dimethoxyphenyl]-2-propen-1-yl beta-D-glucopyranoside	534.194	501.9		C23H34O14
meta_pos_1012	O-11	230.183	762.5		C13H26O3
meta_pos_2864	Mauritianin	741.23	453.2		C33H40O19
meta_neg_616	NP-022010	266.144	716.3		C14H23NO5
meta_neg_520	Fucose 1-phosphate	244.034	404.1	C02985	C6H13O8P	map00051|Fructose and mannose metabolism;map00520|Amino sugar and nucleotide sugar metabolism;map01100|Metabolic pathways;
meta_pos_2259	Triparanol	437.207	619.6		C27H32ClNO2
meta_neg_690	Pendimethalin	281.136	583.6	C11019	C13H19N3O4
meta_pos_2882	Bipleiophylline	777.325	528.2		C47H46N4O8
meta_pos_184	L-Isoleucine	132.101	165.2	C00407	C6H13NO2	map00280|Valine, leucine and isoleucine degradation;map00290|Valine, leucine and isoleucine biosynthesis;map00460|Cyanoamino acid metabolism;map00960|Tropane, piperidine and pyridine alkaloid biosynthesis;map00966|Glucosinolate biosynthesis;map00970|Aminoacyl-tRNA biosynthesis;map01060|Biosynthesis of plant secondary metabolites;map01064|Biosynthesis of alkaloids derived from ornithine, lysine an…
meta_pos_1428	Climbazole	292.089	515.7		C15H17ClN2O2
meta_neg_1979	Neomycin	595.289	705.1	C01737	C23H46N6O13	map00524|Neomycin, kanamycin and gentamicin biosynthesis;map01130|Biosynthesis of antibiotics;
meta_pos_2708	Lasalocid A	590.386	530		C34H54O8
meta_pos_1524	Benzatropine	307.19	789.3	C06846	C21H25NO
meta_pos_1391	Biochanin A	285.203	829.7	C00814	C16H12O5	map00943|Isoflavonoid biosynthesis;map01061|Biosynthesis of phenylpropanoids;map01110|Biosynthesis of secondary metabolites;
meta_pos_1270	Deoxyguanosine	267.985	422.8	C00330	C10H13N5O4	map00230|Purine metabolism;map01100|Metabolic pathways;
meta_pos_1010	Icaridin	230.175	665.6		C12H23NO3
meta_neg_2145	NCGC00347764-02![4-[(2S,3R,4S,5S,6R)-3,4,5-trihydroxy-6-(hydroxymethyl)oxan-2-yl]oxyphenyl]methyl 2-[(E)-3-(4-hydroxyphenyl)prop-2-enoyl]oxy-3-methyl-3-[(2S,3R,4S,5S,6R)-3,4,5-trihydroxy-6-(hydroxymethyl)oxan-2-yl]oxybutanoate	710.24	659.4		C33H42O17
meta_neg_62	Cyanuric acid	128.007	667.4	C06554	C3H3N3O3	map00791|Atrazine degradation;map01100|Metabolic pathways;map01120|Microbial metabolism in diverse environments;
meta_neg_1924	Xanthoquinodin B2_130143	571.115	427.2		C31H24O11
meta_neg_1696	Carmine red	492.097	766.9	C11254	C22H20O13
meta_pos_1664	15S-HETE-d8	328.282	784.3		C20H24D8O3
meta_pos_519	o-Toluenesulfamide	171.035	493.1		C7H9NO2S
meta_pos_2907	Cephalomannine	814.337	706.6	C10579	C45H53NO14
meta_neg_783	Chloramphenicol	302.991	142.8	C00918	C11H12Cl2N2O5
meta_pos_2740	Delphinidin 3-rutinoside	612.177	44.2	C16315	C27H31O16	map00942|Anthocyanin biosynthesis;
meta_pos_2908	NCGC00381158-01![2-[4-[7-acetyloxy-5-chloro-3-[(1E,3E)-3,5-dimethylhepta-1,3-dienyl]-7-methyl-6,8-dioxoisoquinolin-2-yl]butyl]-5-chloro-3-[(1E,3E)-3,5-dimethylhepta-1,3-dienyl]-7-methyl-6,8-dioxoisoquinolin-7-yl] acetate	815.316	706.1		C46H54Cl2N2O8
meta_neg_1786	NCGC00384936-01!2-(3,4-dihydroxyphenyl)ethyl 4-[2-[2-(3,4-dihydroxyphenyl)ethoxy]-2-oxoethyl]-5-hydroxy-4a,5,7,7a-tetrahydro-4H-furo[3,4-b]pyran-3-carboxylate	516.164	390.9		C26H28O11
meta_neg_491	NCGC00247503-02!(3R)-8-hydroxy-3-(4-hydroxyphenyl)-3,4-dihydroisochromen-1-one	237.057	34.7		C15H12O4
meta_pos_2541	Nilotinib	512.5	836.3		C28H22F3N7O
meta_neg_788	AS-252424	304.007	588		C14H8FNO4S
meta_pos_1940	Floramultine	372.186	798.5	C16713	C21H25NO5	map00950|Isoquinoline alkaloid biosynthesis;map01063|Biosynthesis of alkaloids derived from shikimate pathway;
meta_neg_1614	NP-021171	472.207	501.9		C29H33NO6
meta_neg_1389	Bromochlorophen	422.807	80		C13H8Br2Cl2O2
meta_neg_2204	NCGC00384952-01_C35H44O19_(1aS,1bS,2S,5aR,6S,6aS)-6-({2,3-Di-O-acetyl-6-deoxy-4-O-[(2E)-3-(3-hydroxy-4-methoxyphenyl)-2-propenoyl]-alpha-L-mannopyranosyl}oxy)-1a-(hydroxymethyl)-1a,1b,2,5a,6,6a-hexahydrooxireno[4,5]cyclopenta[1,2-c]pyran-2-yl beta-D-glucopyranoside	768.248	604		C35H44O19
meta_pos_1744	1-ethyl 4-(2-oxo-1,2-diphenylethyl) succinate	340.13	375.7		C20H20O5
meta_pos_844	L-Arogenate	210.072	71.1	C00826	C10H13NO5	map00400|Phenylalanine, tyrosine and tryptophan biosynthesis;map01100|Metabolic pathways;map01110|Biosynthesis of secondary metabolites;map01230|Biosynthesis of amino acids;
meta_pos_2004	5a-Cholesta-7,24-dien-3b-ol	385.342	816.8	C05439	C27H44O	map00100|Steroid biosynthesis;map01100|Metabolic pathways;
meta_pos_1837	(+)-Sesamin	355.112	380	C10882	C20H18O6
meta_neg_1240	(2R)-2-Hydroxybut-3-enylglucosinolate	389.047	622.4	C08425	C11H19NO10S2
meta_neg_1983	NCGC00385142-01![(2S,3R,4R,5R,6S)-2-[5,7-dihydroxy-4-oxo-2-(3,4,5-trihydroxyphenyl)chromen-3-yl]oxy-4,5-dihydroxy-6-methyloxan-3-yl] 3,4,5-trihydroxybenzoate	597.095	107.1		C28H24O16
meta_pos_2569	(6-{[3,4-dihydroxy-2,5-bis(hydroxymethyl)oxolan-2-yl]oxy}-3,4,5-trihydroxyoxan-2-yl)methyl (2E)-3-(4-hydroxy-3-methoxyphenyl)prop-2-enoate	519.166	703.9		C22H30O14
meta_pos_100	indoline	120.081	328.6		C8H9N
meta_neg_1360	2-({4-[4-(Benzyloxy)phenyl]-4H-1,2,4-triazol-3-yl}thio)-N-phenylacetamide	416.135	769.9		C23H20N4O2S
meta_neg_257	l-(+)-Rhamnose monohydrate	181.068	800.2		C6H14O6
meta_pos_2042	Prostaglandin E2 isopropyl ester	394.285	715.5		C23H38O5
meta_pos_1333	MLS001195659-01!sumatriptan	278.129	724.3		C14H21N3O2S
meta_neg_72	6-Methyladenine	130.049	765.3	C08434	C6H7N5
meta_pos_1292	Azatadine	273.167	554	C07774	C20H22N2
meta_pos_2793	Veratridine	656.343	401.8	C06544	C36H51NO11
meta_pos_424	D-Alanyl-D-alanine	160.097	508.3	C00993	C6H12N2O3	map00473|D-Alanine metabolism;map00550|Peptidoglycan biosynthesis;map01100|Metabolic pathways;map01502|Vancomycin resistance;
meta_neg_1520	Phe-Phe4Cl-OH	453.091	515.1		C23H19ClN2O6
meta_neg_725	3-nitro-N-[4-(trifluoromethyl)phenyl]benzamide	291.041	462.5		C14H9F3N2O3
meta_neg_1645	Petunidin 3-glucoside	479.119	535.8	C12139	C22H23O12	map00942|Anthocyanin biosynthesis;
meta_pos_1586	[(2R,3S,4R,5S)-3,4,5-trihydroxyoxan-2-yl]methyl 3,4,5-trihydroxybenzoate	316.079	302.8		C13H16O9
meta_pos_1923	U50488	369.155	799.3	C11796	C19H26Cl2N2O
meta_neg_339	Vinyl-L-NIO	199.13	570.3		C9H17N3O2
meta_pos_1725	Cyclopiazonic acid	337.153	730.2	C03032	C20H20N2O3
meta_neg_349	Metamitron	201.075	625.9	C10930	C10H10N4O
meta_neg_1999	7-O-[alpha-L-rhamnosyl-(1->2)-beta-D-glucosyl]chrysoeriol	607.164	514.5		C28H32O15
meta_neg_995	Eupatilin	343.08	368.6	C10040	C18H16O7
meta_neg_1834	NCGC00385286-01_C25H28O13_(1S,4aS,7R,7aS)-1-(beta-D-Glucopyranosyloxy)-7-hydroxy-7-({[(2E)-3-(4-hydroxyphenyl)-2-propenoyl]oxy}methyl)-1,4a,7,7a-tetrahydrocyclopenta[c]pyran-4-carboxylic acid	535.145	427.2		C25H28O13
meta_pos_2507	Anandamide O phosphorylcholine from Mulder Biochemistry 2006 45 38 11267 11277	496.337	669.9		[C27H50N2O5P]+
meta_neg_1330	alpha-Mangostin	410.172	789.4	C10080	C24H26O6
meta_pos_2525	(1S,4aS,7aS)-7-({[(2E)-3-phenylprop-2-enoyl]oxy}methyl)-1-{[(2S,3R,4S,5S,6R)-3,4,5-trihydroxy-6-(hydroxymethyl)oxan-2-yl]oxy}-1H,4aH,5H,7aH-cyclopenta[c]pyran-4-carboxylic acid	504.15	514.8		C25H28O11
meta_pos_960	(1H-Indol-3-yl)(2,2,3,3-tetramethylcyclopropyl)methanone	224.138	724.5		C16H19NO
meta_pos_916	N-Methyl-(R,S)-tetrahydrobenzylisoquinoline	220.141	598.4	C05314	C17H19N
meta_pos_2196	Prostaglandin E2 serinol amide	425.287	818.4		C23H39NO6
meta_pos_1180	Pelargonidin	254.051	71.2	C05904	C15H11O5	map00941|Flavonoid biosynthesis;map00942|Anthocyanin biosynthesis;map01100|Metabolic pathways;map01110|Biosynthesis of secondary metabolites;
meta_pos_2160	MLS000028581-01!METOPROLOL TARTRATE	418.205	535.2		C19H31NO9
meta_pos_1142	Quadrone	249.148	726.7	C09537	C15H20O3
meta_pos_174	Beta-Guanidinopropionic acid	131.07	101.8	C03065	C4H9N3O2
meta_neg_1133	Loganin	371.128	514.4	C01433	C17H26O10	map00902|Monoterpenoid biosynthesis;map01062|Biosynthesis of terpenoids and steroids;map01100|Metabolic pathways;map01110|Biosynthesis of secondary metabolites;
meta_pos_1627	2'-Deamino-2'-hydroxy-6'-dehydroparomamine	322.131	86.7	C20351	C12H22N2O8	map00524|Neomycin, kanamycin and gentamicin biosynthesis;map01130|Biosynthesis of antibiotics;
meta_pos_1812	Azasetron	350.82	80.5		C17H20ClN3O3
meta_neg_832	NCGC00380175-01_C16H24O6_beta-D-Glucopyranoside, 5-methyl-2-(1-methylethyl)phenyl	311.147	553.4		C16H24O6
meta_pos_250	4-Acetyl-1-methylcyclohexene	139.112	792.2		C9H14O
meta_pos_2616	NP-020962	543.162	559.5		C24H32O15
meta_neg_910	N-[(Isobutylamino)(methylthio)methylene]-2,5-dimethoxybenzenesulfonamide	327.08	632.9		C14H22N2O4S2
meta_pos_2910	KITASAMYCIN	828.455	710.1		C42H69NO15
meta_neg_89	N,N-Dimethyl-1,4-phenylenediamine	134.89	817.7	C04203	C8H12N2
meta_neg_478	NP-008095	233.152	78.7		C15H24O3
meta_neg_1366	NCGC00384865-01!5-hydroxy-7-[4-hydroxy-2-methoxy-3-(3-methylbut-2-enyl)phenyl]-2,2-dimethyl-7,8-dihydropyrano[3,2-g]chromen-6-one	417.172	446.6		C26H28O6
meta_neg_1207	1-(2-{[benzyl(methylsulfonyl)amino]methyl}phenyl)-4-piperidinecarboxylic acid	383.147	718.2		C21H26N2O4S
meta_neg_2245	NP-018079	812.458	718.2		C42H68O15
meta_pos_2789	Liothyronine	650.774	718.2	C02465	C15H12I3NO4	map00350|Tyrosine metabolism;map01100|Metabolic pathways;map04080|Neuroactive ligand-receptor interaction;map04918|Thyroid hormone synthesis;map04919|Thyroid hormone signaling pathway;map04976|Bile secretion;map05320|Autoimmune thyroid disease;
meta_pos_2445	MLS001157907-01!(2R)-3-(1H-indol-3-yl)-2-[[(2S)-3-methyl-2-[(3-oxo-2,4-dihydroquinoxaline-1-carbonyl)amino]butanoyl]amino]propanoic acid	478.213	139.7		C25H27N5O5
meta_pos_705	Isouron	194.126	482.9	C18432	C10H17N3O2
meta_neg_2035	NP-019498	623.165	328.7		C28H32O16
meta_pos_2495	PG(18_1(9Z)_0_0)	493.299	475.6		C24H47O9P
meta_pos_684	CLOPIDOL	190.993	75.4		C7H7Cl2NO
meta_pos_2398	NCGC00347845-02![(2R,3S,4S,5S)-3,4-dihydroxy-5-(3,4,5-trihydroxybenzoyl)oxyoxan-2-yl]methyl 3,4,5-trihydroxybenzoate	468.091	302.6		C20H20O13
meta_neg_2208	PC(16_0_11,12-EpETE)	776.531	774.4		C44H78NO9P
meta_neg_1111	Disuccinimidyl suberate (DSS)	367.117	376.1		C16H20N2O8
meta_pos_808	Xanthurenic acid	206.045	398.3	C02470	C10H7NO4	map00380|Tryptophan metabolism;
meta_neg_392	3-phenoxybenzoic acid	213.052	612.9		C13H10O3
meta_neg_2316	Berchemioside B	982.376	482.1		C50H62O20
meta_neg_1519	4-Hydroxy-3-(3-methyl-2-buten-1-yl)phenyl 6-O-[(2R,3R,4R)-3,4-dihydroxy-4-(hydroxymethyl)tetrahydro-2-furanyl]-beta-D-glucopyranoside	453.173	432.5		C22H32O11
meta_neg_1608	dexamethasone phosphate	471.161	449.9		C22H30FO8P
meta_pos_1357	10E,12Z-Octadecadienoic acid	281.247	766.6	C04056	C18H32O2	map00591|Linoleic acid metabolism;
meta_pos_809	Indolelactic acid	206.081	494	C02043	C11H11NO3	map00380|Tryptophan metabolism;
meta_pos_319	2-Oxo-4-methylthiobutanoic acid	148.018	176.6	C01180	C5H8O3S	map00270|Cysteine and methionine metabolism;map00966|Glucosinolate biosynthesis;map01060|Biosynthesis of plant secondary metabolites;map01100|Metabolic pathways;map01110|Biosynthesis of secondary metabolites;map01210|2-Oxocarboxylic acid metabolism;
meta_pos_1211	epsilon-(gamma-L-Glutamyl)-L-lysine	258.144	216.6	C21730	C11H21N3O5
meta_neg_131	2-Methoxy-4-vinylphenol	150.064	488.9	C17883	C9H10O2
meta_pos_1431	Cannabinol	293.189	416.6	C07580	C21H26O2
meta_pos_2888	Digoxin	780.441	546.8	C06956	C41H64O14	map04976|Bile secretion;
meta_pos_861	N-Butylbenzenesulfonamide	213.076	35		C10H15NO2S
meta_neg_2034	2-(3,4-Dihydroxyphenyl)ethyl 3-O-(6-deoxy-?-L-mannopyranosyl)-6-O-[(2E)-3-(3,4-dihydroxyphenyl)-2-propenoyl]-?-D-glucopyranoside	623.215	303.2		C29H36O15
meta_pos_760	Dodecanoic acid	199.985	429.5	C02679	C12H24O2	map00061|Fatty acid biosynthesis;map01100|Metabolic pathways;
meta_neg_1829	JWH 018 N-(5-hydroxypentyl) beta-D-Glucuronide	532.208	517		C30H31NO8
meta_pos_1801	N-(2-fluro-ethyl) arachidonoyl amine	350.279	720.7		C22H36FNO
meta_neg_369	Potassium 1-carboxyvinyl hydrogenphosphate	205.933	33.2		C3H4KO6P
meta_neg_890	N-3-oxo-tetradecanoyl-L-Homoserine lactone	324.213	736.5		C18H31NO4
meta_pos_2120	Benfuracarb	410.183	820	C11073	C20H30N2O5S
meta_neg_2049	Rescinnamine	634.285	623.5	C06540	C35H42N2O9
meta_neg_549	Neopterin	252.075	141.3	C05926	C9H11N5O4	map00790|Folate biosynthesis;
meta_neg_2215	Phlinoside A	785.244	648.1		C35H46O20
meta_neg_758	5'-Methylthioadenosine	297.238	819.2	C00170	C11H15N5O3S	map00270|Cysteine and methionine metabolism;map00908|Zeatin biosynthesis;map01060|Biosynthesis of plant secondary metabolites;map01100|Metabolic pathways;
meta_neg_904	2'-Deoxyguanosine 5'-monophosphate	326.185	820.1		C10H12N5O7P
meta_pos_2240	MLS001141091-01!	434.198	474.6		C24H26N4O4
meta_pos_172	Adipate semialdehyde	130.051	745.6	C06102	C6H10O3	map00930|Caprolactam degradation;map01100|Metabolic pathways;map01120|Microbial metabolism in diverse environments;map01220|Degradation of aromatic compounds;
meta_pos_1973	C-6 Ceramide	380.348	832		C24H47NO3
meta_neg_985	Pipernonaline	341.191	808		C21H27NO3
meta_pos_1991	N2-(2-Benzoylphenyl)-1-benzylpyrrolidine-2-carboxamide	384.187	367.5		C25H24N2O2
meta_pos_999	Traumatic Acid	229.143	690.4	C16308	C12H20O4	map00592|alpha-Linolenic acid metabolism;map01110|Biosynthesis of secondary metabolites;
meta_neg_1996	NCGC00347814-02_C29H37NO13_	606.222	363.2		C29H37NO13
meta_pos_604	Homovanillic acid	182.029	109.9	C05582	C9H10O4	map00350|Tyrosine metabolism;map01100|Metabolic pathways;map04728|Dopaminergic synapse;
meta_neg_284	Pesticide2_Aldicarb sulfoxide_C7H14N2O3S_Propanal, 2-methyl-2-(methylsulfinyl)-, O-[(methylamino)carbonyl]oxime, (1E)-	187.058	361.7		C7H14N2O3S
meta_neg_465	alpha-D-Ribose 1-phosphate	229.008	90.6	C00620	C5H11O8P	map00030|Pentose phosphate pathway;map00230|Purine metabolism;
meta_pos_2546	[(2R,3S,4S,5R,6R)-6-[(2S,3S,4S,5R)-4-acetyloxy-3-hydroxy-2,5-bis(hydroxymethyl)oxolan-2-yl]oxy-3,4,5-trihydroxyoxan-2-yl]methyl (E)-3-phenylprop-2-enoate	514.159	379.7		C23H30O13
meta_neg_1470	7-(Hydroxymethyl)-2,5a,11,11,13a-pentamethyl-3a,5a,6,8,12,13a,13b,13c-octahydrofuro[4,3,2-ij]pyrano[4',3'_4,5]cyclohepta[1,2-f]isochromene-1,5,9,13(2H,11H)-tetrone	443.168	383.6		C24H28O8
meta_neg_1067	N1-[3-(dimethylamino)propyl]-3,5-di(trifluoromethyl)benzene-1-sulfonamide	359.061	718.2		C13H16F6N2O2S
meta_pos_1323	Estazolam	277.059	430.3	C06981	C16H11ClN4
meta_pos_2468	Prostaglandin E2 p-acetamidophenyl ester	485.283	810.9		C28H39NO6
meta_neg_2234	Verbascose	809.273	677.5	C08252	C30H52O26
meta_neg_658	Fenitrothion	276.014	190.2	C14442	C9H12NO5PS
meta_pos_640	Secnidazole	186.185	831.9		C7H11N3O3
meta_neg_511	diphenic acid	242.063	161.1		C14H10O4
meta_pos_2911	Tunicamycin A	831.409	627		C38H62N4O16
meta_pos_1885	Sphingosine 1-phosphate	362.242	825.9	C06124	C18H38NO5P	map00600|Sphingolipid metabolism;map01100|Metabolic pathways;map04020|Calcium signaling pathway;map04071|Sphingolipid signaling pathway;map04072|Phospholipase D signaling pathway;map04080|Neuroactive ligand-receptor interaction;map04371|Apelin signaling pathway;map04666|Fc gamma R-mediated phagocytosis;map05152|Tuberculosis;
meta_neg_1873	Eleuthoside B; 5-Methoxy-3-methyl-1-oxo-1,3-dihydronaphtho[2,3-c]furan-4-yl 6-O-?-D-glucopyranosyl-?-D-glucopyranoside	549.158	123.5		C26H32O14
meta_pos_1	2-Pyrrolidinone	100.076	100	C11118	C5H9NO
meta_neg_980	Alpha-Lactose	341.104	163.6		C12H22O11
meta_pos_1971	Ergosterol	379.335	837.8	C01694	C28H44O	map00100|Steroid biosynthesis;map01100|Metabolic pathways;map01130|Biosynthesis of antibiotics;
meta_neg_1612	1,6-Bis-O-[(2E)-3-(4-hydroxyphenyl)-2-propenoyl]-?-D-glucopyranose	472.135	393		C24H24O10
meta_pos_2485	N2'-Acetylgentamicin C1a	491.297	504.6	C03524	C21H41N5O8
meta_pos_1565	Ethylmorphine	313.167	430.7	C07537	C19H23NO3
meta_neg_523	Azacitidine	244.08	88.9	C11262	C8H12N4O5
meta_neg_699	5,7-dimethyl-2-[(3-nitro-2-pyridyl)thio][1,2,4]triazolo[1,5-a]pyrimidine	283.045	818.9		C12H10N6O2S
meta_pos_1552	9-Nitrooleate	310.236	748.3		C18H33NO4
meta_neg_751	5-bromo-3-cyclohexyl-2-hydroxybenzamide	296.036	401.3		C13H16BrNO2
meta_neg_611	conocarpan	265.13	598.1		C18H18O2
meta_pos_2182	Norverapamil	423.26	411		C26H36N2O4
meta_neg_475	7-Hydroxy-3-Methylflavone	233.064	396.9		C16H12O3
meta_pos_1839	Chlorogenic acid	355.1	496.1	C00852	C16H18O9	map00940|Phenylpropanoid biosynthesis;map00941|Flavonoid biosynthesis;map00945|Stilbenoid, diarylheptanoid and gingerol biosynthesis;map01110|Biosynthesis of secondary metabolites;
meta_pos_1657	tranilast	327.336	801.9		C18H17NO5
meta_pos_344	methyl 4-methyl-2-oxo-2H-pyran-6-carboxylate	151.034	694.5		C8H8O4
meta_pos_2764	Chlorophyllide b	629.243	706.4	C16541	C35H32MgN4O6	map00860|Porphyrin and chlorophyll metabolism;map01100|Metabolic pathways;map01110|Biosynthesis of secondary metabolites;
meta_neg_469	D-Glyceric acid	230.977	116.7	C00258	C6H10CaO8	map00030|Pentose phosphate pathway;map00260|Glycine, serine and threonine metabolism;map00561|Glycerolipid metabolism;map00630|Glyoxylate and dicarboxylate metabolism;map00680|Methane metabolism;map01100|Metabolic pathways;map01110|Biosynthesis of secondary metabolites;map01120|Microbial metabolism in diverse environments;map01130|Biosynthesis of antibiotics;map01200|Carbon metabolism;
meta_pos_2668	Podototarin	570.442	837.1		C40H58O2
meta_neg_1761	CARMINIC ACID	508.096	727.2		C22H20O14
meta_neg_574	N1,N4-Diacetylsulfanilamide	256.053	320.3		C10H12N2O4S
meta_pos_2883	Miliiamine C 20-Ac, N-de-Me - Ingenol diterpenoid	777.326	538.6		C44H47N3O10
meta_neg_1437	DAPT	432.187	467.3		C23H26F2N2O4
meta_pos_2759	3-{[(2S,3R,4S,5S,6R)-4,5-dihydroxy-6-(hydroxymethyl)-3-{[(2S,3R,4S,5S,6R)-3,4,5-trihydroxy-6-(hydroxymethyl)oxan-2-yl]oxy}oxan-2-yl]oxy}-2-(3,4-dihydroxyphenyl)-5-hydroxy-7-methoxy-4H-chromen-4-one	623.158	103.1		C28H32O17
meta_pos_966	1-Hexadecanol	225.148	589.6	C00823	C16H34O	map00071|Fatty acid degradation;
meta_pos_1164	dinor-12-oxo Phytodienoic Acid-d5	252.196	762.3		C16H19D5O3
meta_neg_1698	Ganoderenic acid D	493.262	475.1		C30H40O7
meta_pos_2912	NCGC00347668-02_C37H50O21_(1aS,2S,6S,6aS)-6-({6-Deoxy-3-O-(beta-D-glucopyranosyl)-4-O-[(2E)-3-(4-methoxyphenyl)-2-propenoyl]-alpha-L-mannopyranosyl}oxy)-1a-(hydroxymethyl)-1a,1b,2,5a,6,6a-hexahydrooxireno[4,5]cyclopenta[1,2-c]pyran-2-yl beta-D-glucopyranoside	831.298	632.4		C37H50O21
meta_neg_702	Piperine	285.13	438.7	C03882	C17H19NO3	map00960|Tropane, piperidine and pyridine alkaloid biosynthesis;map01064|Biosynthesis of alkaloids derived from ornithine, lysine and nicotinic acid;
meta_neg_1400	NCGC00385035-01![8-[2-(3-methylbut-2-enoyloxy)propan-2-yl]-2-oxo-8,9-dihydrofuro[2,3-h]chromen-9-yl] (Z)-2-methylbut-2-enoate	426.166	747.7		C24H26O7
meta_neg_1802	Doxorubicin	524.154	625.1	C01661	C27H29NO11	map01057|Biosynthesis of type II polyketide products;map01130|Biosynthesis of antibiotics;
meta_neg_605	4-Butyl-N-(3-cyano-2-thienyl)benzamide	265.079	335.9		C16H16N2OS
meta_pos_45	p-Cresol	109.065	678.9	C01468	C7H8O	map00623|Toluene degradation;map00633|Nitrotoluene degradation;map01100|Metabolic pathways;map01120|Microbial metabolism in diverse environments;map01220|Degradation of aromatic compounds;map04974|Protein digestion and absorption;
meta_neg_1390	N-(2-Cyanoethyl)-N'-[3,5-bis(trifluoromethyl)phenyl]-N-tetrahydrofuran-2-ylmethylthiourea	424.094	317.5		C17H17F6N3OS
meta_pos_850	Mevalonic acid-5P	211.037	80.5	C01107	C6H13O7P	map00900|Terpenoid backbone biosynthesis;map01100|Metabolic pathways;map01110|Biosynthesis of secondary metabolites;map01130|Biosynthesis of antibiotics;
meta_neg_1648	Anthothecol	480.224	718.2		C28H32O7
meta_neg_1339	1-(4-fluorophenyl)-2-(4-methoxyphenyl)-4-(2-naphthyl)butane-1,4-dione	412.148	379.9		C27H21FO3
meta_neg_2051	9,9'-di-O-E-p-Coumaroyl-(8R,8R')-secoisolariciresinol	635.245	609.5		C38H38O10
meta_pos_2522	MLS002153801-01!Bacampicillin hydrochloride37661-08-8	502.143	390.9		C21H28ClN3O7S
meta_pos_2918	euphodendroidin S	849.367	691.4		C44H52N2O15
meta_pos_437	Indole-3-carboxylic acid	162.055	514.9	C19837	C9H7NO2
meta_pos_1880	3-hydroxy-2-[3-methyl-2-({[3,4,5-trihydroxy-6-(hydroxymethyl)oxan-2-yl]oxy}methyl)cyclopent-2-en-1-yl]propanoic acid	362.152	100.1		C16H26O9
meta_pos_1193	Atomoxetine hydrochloride	256.175	388.3		C17H21NO
meta_neg_1455	FMLP	436.189	618.2	C11596	C21H31N3O5S	map05150|Staphylococcus aureus infection;
meta_neg_108	3-Hexenedioic acid	144.04	35.5		C6H8O4
meta_neg_576	Tolmetin	257.099	589	C07149	C15H15NO3
meta_pos_62	Creatinine	113.06	34.8	C00791	C4H7N3O	map00330|Arginine and proline metabolism;map01100|Metabolic pathways;
meta_neg_1861	NCGC00178802-07!N-[5-[[4-[5-[acetyl(hydroxy)amino]pentylamino]-4-oxobutanoyl]-hydroxyamino]pentyl]-N'-(5-aminopentyl)-N'-hydroxybutanediamide	541.337	805.9		C25H48N6O8
meta_pos_819	Dichlormid	207.018	792.3	C18782	C8H11Cl2NO
meta_pos_1900	Ser-His-OH	365.103	85.1		C15H16N4O7
meta_pos_291	Nicotine	145.108	157.1	C00745	C10H14N2	map00960|Tropane, piperidine and pyridine alkaloid biosynthesis;map00980|Metabolism of xenobiotics by cytochrome P450;map01064|Biosynthesis of alkaloids derived from ornithine, lysine and nicotinic acid;map01100|Metabolic pathways;map01110|Biosynthesis of secondary metabolites;map05033|Nicotine addiction;
meta_pos_227	2-Aminobenzoic acid	136.953	135.2	C00108	C7H7NO2	map00380|Tryptophan metabolism;map00400|Phenylalanine, tyrosine and tryptophan biosynthesis;map00405|Phenazine biosynthesis;map00621|Dioxin degradation;map00627|Aminobenzoate degradation;map01058|Acridone alkaloid biosynthesis;map01060|Biosynthesis of plant secondary metabolites;map01061|Biosynthesis of phenylpropanoids;map01063|Biosynthesis of alkaloids derived from shikimate pathway;map01070|Bi…
meta_neg_610	3-(1-cyano-1,2-dihydroisoquinolin-2-yl)-3-oxopropyl propionate	265.102	583.6		C16H16N2O3
meta_pos_1363	(-)-Quebrachamine	282.206	775.6	C09235	C19H26N2
meta_neg_481	HARMALOL HYDROCHLORIDE	235.069	182.9		C12H13ClN2O
meta_neg_839	CAY10638	312.009	404.3		C16H13NO3S2
meta_neg_694	peonidin	282.247	723.6	C08726	C16H13O6
meta_neg_641	16-Hydroxy hexadecanoic acid	271.224	819.3	C18218	C16H32O3	map00073|Cutin, suberine and wax biosynthesis;map01100|Metabolic pathways;
meta_pos_2477	MLS001160034-01!	488.236	473.3		C29H32N2O5
meta_pos_391	Uracil 5-carboxylate	157.028	72	C03030	C5H4N2O4
meta_neg_344	Cysteine-S-sulfate	199.972	716.9	C05824	C3H7NO5S2	map00270|Cysteine and methionine metabolism;map01230|Biosynthesis of amino acids;
meta_pos_2690	Toremifene citrate	581.094	106.5		C26H28ClNO.C6H8O7
meta_neg_569	Palmitic acid	255.229	809.1	C00249	C16H32O2	map00061|Fatty acid biosynthesis;map00062|Fatty acid elongation;map00071|Fatty acid degradation;map00073|Cutin, suberine and wax biosynthesis;map01040|Biosynthesis of unsaturated fatty acids;map01060|Biosynthesis of plant secondary metabolites;map01100|Metabolic pathways;map01212|Fatty acid metabolism;
meta_neg_2193	2-(3,4-Dihydroxyphenyl)-5,7-dihydroxy-4-oxo-4H-chromen-3-yl 6-deoxy-2-O-{6-O-[(2E)-3-(4-hydroxyphenyl)-2-propenoyl]-?-D-glucopyranosyl}-?-L-glucopyranoside	755.185	520.8		C36H36O18
meta_pos_2423	8-IODOCATECHIN TETRAMETHYL ETHER	472.046	107.8		C19H21IO6
meta_neg_781	N1-(3,5-dichlorophenyl)-3-morpholinopropanamide	302.061	172		C13H16Cl2N2O2
meta_pos_1390	Morphine	285.13	621.6	C01516	C17H19NO3	map00950|Isoquinoline alkaloid biosynthesis;map00982|Drug metabolism - cytochrome P450;map01063|Biosynthesis of alkaloids derived from shikimate pathway;map01100|Metabolic pathways;map01110|Biosynthesis of secondary metabolites;map04080|Neuroactive ligand-receptor interaction;
meta_pos_682	Carbendazim	191.07	562.1	C10897	C9H9N3O2
meta_pos_1982	Tofisopam	382.182	610.4		C22H26N2O4
meta_neg_1141	NP-001928	373.085	375.2		C19H18O8
meta_neg_2017	(2-{[(2S,3R,4S,5S,6R)-3,4,5-trihydroxy-6-(hydroxymethyl)oxan-2-yl]oxy}phenyl)methyl 6-hydroxy-2-methoxy-3-{[3,4,5-trihydroxy-6-(hydroxymethyl)oxan-2-yl]oxy}benzoate	614.184	301.8		C27H34O16
meta_pos_2364	(-)-gallocatechin gallate	459.093	742.2		C22H18O11
meta_neg_564	2-Aminoflubendazole	254.071	462.8		C14H10FN3O
meta_pos_36	Diethanolamine	106.086	83.7	C06772	C4H11NO2	map00564|Glycerophospholipid metabolism;
meta_neg_1119	3-O-feruloyl-D-quinic acid	368.104	401.6		C17H20O9
meta_pos_2481	NCGC00380960-01_C30H50O6_13,17,24,25-Tetrahydroxy-16,23-epoxydammaran-3-one	489.353	788.2		C30H50O6
meta_pos_2309	halometasone	445.906	80.5		C22H27ClF2O5
meta_neg_1601	7-Sulfocholic acid	469.232	508.9		C24H40O8S
meta_neg_573	Epsilon-(gamma-Glutamyl)-lysine	256.126	217.7		C11H21N3O5
meta_neg_247	Caffeate	179.032	469.5	C01197	C9H8O4	map00940|Phenylpropanoid biosynthesis;map01061|Biosynthesis of phenylpropanoids;map01100|Metabolic pathways;map01110|Biosynthesis of secondary metabolites;map01220|Degradation of aromatic compounds;
meta_pos_690	N,N-Diethyl-m-toluamide	192.138	522	C10935	C12H17NO
meta_pos_2549	Biochanin A 7-(6-malonylglucoside)	515.108	248.5	C12625	C25H24O13	map00943|Isoflavonoid biosynthesis;
meta_neg_2291	7-Acetyltaxol	895.348	653.8		C49H53NO15
meta_pos_1584	Timolol	316.159	113.8	C07141	C13H24N4O3S
meta_neg_1496	HoPhe-HoPhe-OH	448.175	467.2		C25H24N2O6
meta_neg_1408	NP-000256	427.154	556.8		C20H28O10
meta_neg_1466	Lactofen	442.034	130.7		C19H15ClF3NO7
meta_pos_1787	MLS001074064-01!Bentyl	346.257	829.5		C19H36ClNO2
meta_neg_1289	E-4031	400.167	541.4	C13776	C21H27N3O3S	map07232|Potassium channel blocking and opening drugs;
meta_pos_242	Nicotinamide N-oxide	139.05	262.5		C6H6N2O2
meta_pos_204	4-Ethoxybenzaldehyde	133.06	86.5		C9H10O2
meta_pos_161	2,5-Dioxopentanoate	130.017	113.8	C00433	C5H6O4	map00040|Pentose and glucuronate interconversions;map00053|Ascorbate and aldarate metabolism;map00330|Arginine and proline metabolism;map01100|Metabolic pathways;
meta_pos_1676	dGMP	330.336	807.7	C00362	C10H14N5O7P	map00230|Purine metabolism;map01100|Metabolic pathways;
meta_pos_2814	euphodendroidin J	675.26	337.7		C38H44O12
meta_neg_1804	NCGC00385009-01!(1S,3R,4R,5R)-1,3-dihydroxy-4,5-bis[[(E)-3-(4-hydroxy-3-methoxyphenyl)prop-2-enoyl]oxy]cyclohexane-1-carboxylic acid	525.14	555.7		C27H28O12
meta_pos_151	Barbituric acid	128.019	71	C00813	C4H4N2O3	map00240|Pyrimidine metabolism;
meta_pos_201	1H-Benzotriazole, 4(or 5)-methyl-	133.065	763.5		C7H7N3
meta_pos_486	Phthalic acid	167.033	507.9	C01606	C8H6O4	map00624|Polycyclic aromatic hydrocarbon degradation;map01100|Metabolic pathways;map01120|Microbial metabolism in diverse environments;map01220|Degradation of aromatic compounds;map02010|ABC transporters;
meta_pos_376	Mechlorethamine	155.026	486.8	C07115	C5H11Cl2N
meta_neg_78	L-beta-Homothreonine	132.063	95		C5H11NO3
meta_pos_624	3,5-Dihydroxyphenylglycine	184.169	793.8		C8H9NO4
meta_pos_1559	dienogest	311.184	804.9	D03799	C20H25NO2
meta_neg_1176	4-methyl-N-(4-sulfamoylbenzyl)-3,4-dihydro-2H-1,4-benzoxazine-6-sulfonamide	378.053	368.5		C16H19N3O5S2
meta_pos_2370	5-Methyltetrahydrofolic acid	460.192	618.1	C00440	C20H25N7O6	map00670|One carbon pool by folate;map00720|Carbon fixation pathways in prokaryotes;map01100|Metabolic pathways;map01120|Microbial metabolism in diverse environments;map01200|Carbon metabolism;map01523|Antifolate resistance;
meta_neg_1515	Mangostin Trimethyl Ether	452.224	478.2		C27H32O6
meta_neg_1294	Dehydrocholic acid	401.233	468.7	C13154	C24H34O5
meta_pos_2087	Nobiletin	403.137	789.3	C10112	C21H22O8
meta_pos_1714	MLS002667412-01!	335.257	819.6		C21H34O3
meta_pos_377	2-Thiopheneacrylic acid	155.012	72.5		C7H6O2S
meta_pos_1464	Trimeprazine	298.148	352.2	C07172	C18H22N2S
meta_pos_121	Guaiacol	125.06	103	C15572	C7H8O2
meta_neg_665	(E)-dehydrocyclopeptine	277.103	554		C17H14N2O2
meta_neg_1672	NCGC00180802-02!	487.198	625.1		C26H32O9
meta_neg_360	2-Acetamidofluorene	204.082	401.3	C02778	C15H13NO
meta_pos_1293	alpha-Camphorene	273.253	766.6		C20H32
meta_neg_258	methyl vanillate	180.969	808.5		C9H10O4
meta_neg_22	6-Hydroxyhexanoic acid	113.058	595.2	C06103	C6H12O3	map00930|Caprolactam degradation;map01120|Microbial metabolism in diverse environments;map01220|Degradation of aromatic compounds;
meta_neg_1852	NCGC00169906-03_C30H36O9_2H-Cyclopenta[b]naphtho[2,3-d]furan-10-acetic acid, 5-(acetyloxy)-2-(3-furanyl)-3,3a,4a,5,5a,6,9,9a,10,10a-decahydro-6-(methoxycarbonyl)-1,6,9a,10a-tetramethyl-9-oxo-, methyl ester, (2R,3aR,4aS,5R,6R,9aR,10S,10aR)-	540.232	501.9		C30H36O9
meta_neg_2217	PC(18_1e_12-HETE)	790.575	831.5		C46H84NO8P
meta_pos_618	Galactitol	183.087	92.6	C01697	C6H14O6	map00052|Galactose metabolism;map01100|Metabolic pathways;map02060|Phosphotransferase system (PTS);
meta_neg_599	Nitrofen	263.963	171.5	C11065	C12H7Cl2NO3
meta_neg_1765	NCGC00380722-01![(2S,3R,4S,5S,6R)-4,5-dihydroxy-6-(hydroxymethyl)-2-[2,4,6-trihydroxy-3-(4-hydroxybenzoyl)phenyl]oxan-3-yl] 4-hydroxybenzoate	509.106	725		C26H24O12
meta_pos_2274	Betulinic acid	439.359	720.5	C08619	C30H48O3
meta_pos_724	Omethoate	196.015	471.9	C18662	C5H12NO4PS
meta_pos_1177	4-Isopropyl-9H-thioxanthen-9-one	254.073	100.1		C16H14OS
meta_pos_1610	MLS001074184-01!Phenergan58-33-3	321.118	367		C17H21ClN2S
meta_pos_1589	Mitomycin	317.119	402.5	C06681	C15H18N4O5	map01130|Biosynthesis of antibiotics;
meta_pos_597	2-Hydroxy-3-(4-hydroxyphenyl)propenoic acid	181.049	36.3	C05350	C9H8O4	map00350|Tyrosine metabolism;
meta_pos_2860	1,2-Dierucoyl-SN-Glycero-3-Phosphoethanolamine	732.554	835.6		C40H78NO8P
meta_pos_128	2,4-Diamino-6-hydroxypyrimidine	126.055	162.2		C4H6N4O
meta_neg_916	_130140	328.091	99.5		C17H15NO6
meta_pos_2634	Taxchinin G	552.26	505.2		C28H40O11
meta_pos_1820	5'-Uridylic acid, 2'-deoxy-, disodium salt	353.015	140.4		C9H11N2Na2O8P
meta_pos_2655	4-[3,4,5-trihydroxy-6-(hydroxymethyl)oxan-2-yl]oxy-9-(3,4,5-trimethoxyphenyl)-5a,6,8a,9-tetrahydro-5H-[2]benzofuro[6,5-f][1,3]benzodioxol-8-one	559.177	741.8		C28H32O13
meta_pos_1070	2-hexadecenal	238.225	822.9		C16H30O
meta_neg_1542	Austalide H	457.211	519.8		C26H36O8
meta_pos_1602	Pyriftalid	318.059	89.7	C18485	C15H14N2O4S
meta_pos_1208	Paraoxon	258.049	114.9	C06606	C10H14NO6P	map00627|Aminobenzoate degradation;map01120|Microbial metabolism in diverse environments;
meta_neg_1691	Malvidin 3-glucoside	491.111	535	C12140	C23H25O12	map00942|Anthocyanin biosynthesis;
meta_pos_632	Phosphohydroxypyruvic acid	184.985	702.9	C03232	C3H5O7P	map00260|Glycine, serine and threonine metabolism;map00680|Methane metabolism;map01100|Metabolic pathways;map01120|Microbial metabolism in diverse environments;map01130|Biosynthesis of antibiotics;map01200|Carbon metabolism;map01230|Biosynthesis of amino acids;
meta_neg_2024	Ginsenoside F1	619.416	838.2		C36H62O9
meta_pos_820	1-Methyl-6-phenyl-1H-imidazo[4,5-b]pyridin-2-amine	207.101	802.4	C16038	C13H12N4	map05200|Pathways in cancer;map05204|Chemical carcinogenesis;map05215|Prostate cancer;
meta_neg_809	dCMP	307.056	90.3	C00239	C9H14N3O7P	map00240|Pyrimidine metabolism;map01100|Metabolic pathways;
meta_pos_1219	4-Benzoylbiphenyl	259.113	89.5		C19H14O
meta_neg_2106	PAz-PC	665.43	792.4		C33H64NO10P
meta_pos_1175	Furanyl norfentanyl	253.126	816.3		C16H18N2O2
meta_pos_192	3-Methylindole	132.081	401	C08313	C9H9N
meta_neg_2285	NCGC00347591-02_C50H64O14_	887.421	836.7		C50H64O14
meta_pos_2386	MLS001141036-01!(2S)-3-(1H-indol-3-yl)-2-[2-(3,4,8-trimethyl-2-oxochromen-7-yl)oxypropanoylamino]propanoic acid	463.185	634.2		C26H26N2O6
meta_pos_2421	Dendroamide A	471.124	626.9		C21H24N6O4S2
meta_neg_686	NP-005405	281.084	149.5		C17H16O5
meta_neg_2308	NCGC00381081-01![(2S,3R,4S,5R,6S)-6-[(2S,3R,4S,5R,6R)-4,5-dihydroxy-2-[5-hydroxy-2-(4-hydroxyphenyl)-4-oxo-7-[(2S,3R,4S,5S,6R)-3,4,5-trihydroxy-6-(hydroxymethyl)oxan-2-yl]oxychromen-3-yl]oxy-6-[[(2R,3R,4R,5R,6S)-3,4,5-trihydroxy-6-methyloxan-2-yl]oxymethyl]oxan-3-yl]oxy-4,5-dihydroxy-2-methyloxan-3-yl] acetate	943.271	628.4		C41H52O25
meta_neg_854	NP-020139	315.066	401.3		C13H16O9
meta_neg_262	(S)-3-Acetoxy-2-aminopropanoic acid hydrochloride	182.019	90.5		C5H10ClNO4
meta_pos_1294	Estradiol	273.186	770.2	C00951	C18H24O2	map00140|Steroid hormone biosynthesis;map01100|Metabolic pathways;map01522|Endocrine resistance;map04913|Ovarian steroidogenesis;map04915|Estrogen signaling pathway;map04917|Prolactin signaling pathway;map04961|Endocrine and other factor-regulated calcium reabsorption;map05200|Pathways in cancer;map05215|Prostate cancer;map05224|Breast cancer;map07226|Progesterone, androgen and estrogen receptor …
meta_pos_611	2-Hydroxy-3-(4-hydroxyphenyl)propanoic acid	182.985	242.9	C03672	C9H10O4	map00130|Ubiquinone and other terpenoid-quinone biosynthesis;map00350|Tyrosine metabolism;map01110|Biosynthesis of secondary metabolites;
meta_pos_1825	NP-012888	353.173	762.1		C22H24O4
meta_neg_1331	NCGC00380260-01!2-(2-acetyloxy-12-hydroxytridecyl)-4,6-dihydroxybenzoic acid	410.229	809.4		C22H34O7
meta_pos_1759	Florasulam	342.015	403.8	C18850	C12H8F3N5O3S
meta_pos_711	4-methyl-5-oxo-2-pentyl-2,5-dihydrofuran-3-carboxylic acid	195.101	32.5		C11H16O4
meta_pos_1254	Tizoxanide	265.017	71		C10H7N3O4S
meta_neg_744	NCGC00381328-01_C15H20O6_4-Hydroxy-4-(hydroxymethyl)-6,6-dimethyl-3-oxo-1,3,4,5,6,7,7a,9a-octahydropentaleno[1,6a-c]pyran-9-carboxylic acid	295.125	367.3		C15H20O6
meta_pos_1983	Quinacrine	382.203	789.3	C07339	C23H30ClN3O
meta_pos_511	2-Biphenylol	170.075	684	C02499	C12H10O
meta_neg_156	N-Carboxyethyl-g-aminobutyric acid	156.064	685.9		C7H13NO4
meta_neg_1014	5-Fluoro AB-PINACA	347.193	828.6		C18H25FN4O2
meta_pos_2720	Galbeta1-3[Fucalpha1-4]GlcNAcbeta-Sp	599.223	301.8		C22H38N4O15
meta_neg_738	URB602	294.151	151		C19H21NO2
meta_pos_323	(R) 2,3-Dihydroxy-3-methylvalerate	149.081	103.1	C06007	C6H12O4	map00290|Valine, leucine and isoleucine biosynthesis;map01100|Metabolic pathways;map01110|Biosynthesis of secondary metabolites;map01130|Biosynthesis of antibiotics;map01210|2-Oxocarboxylic acid metabolism;map01230|Biosynthesis of amino acids;
meta_pos_1933	Norsolorinic acid	371.113	401.7	C20452	C20H18O7	map00254|Aflatoxin biosynthesis;
meta_neg_794	Fluconazole	305.097	622.6	C07002	C13H12F2N6O
meta_pos_1434	13(S)-HpOTrE	293.21	791.9	C04785	C18H30O4	map00592|alpha-Linolenic acid metabolism;map01100|Metabolic pathways;map01110|Biosynthesis of secondary metabolites;
meta_neg_2175	Ptd(S)Ins-(3,4)-P2 (1,2-dioctanoyl)	743.182	407.3		C25H49O18P3S
meta_neg_213	DL-Glycerol 1-phosphate	171.003	89	C03189	C3H9O6P
meta_pos_2611	NCGC00386096-01!(9E,15E,19E)-3-(2-amino-2-oxoethyl)-11,13-dihydroxy-14,21-dimethoxy-8,10,12-trimethyl-7,21-dioxohenicosa-9,15,19-trienoic acid	540.307	829.2		C28H45NO9
meta_pos_1743	(4-methoxyphenyl)(4-phenyl-3-quinolinyl)methanone	340.132	366.6		C23H17NO2
meta_pos_244	Methyl pyrazine 2-carboxylate	139.05	373.9		C6H6N2O2
meta_neg_773	Metconazole	300.13	710	C18476	C17H22ClN3O
meta_pos_168	Heptanoic acid	130.158	441.6	C17714	C7H14O2
meta_neg_963	thiophene-2-carbaldehyde 2-[5-(3,4-dihydro-2H-1,5-benzodioxepin-7-yl)-1,3-thiazol-2-yl]hydrazone	338.046	462.8		C17H15N3O2S2
meta_neg_1309	D-NMAPPD	403.263	698		C23H38N2O5
meta_pos_973	NP-017152	226.18	621.6		C13H23NO2
meta_neg_1546	Epigallocatechin gallate	458.085	401.8	C09731	C22H18O11	map04152|AMPK signaling pathway;
meta_pos_983	Porphobilinogen	227.183	719.8	C00931	C10H14N2O4	map00860|Porphyrin and chlorophyll metabolism;map01100|Metabolic pathways;map01110|Biosynthesis of secondary metabolites;map01120|Microbial metabolism in diverse environments;
meta_neg_698	Sodium (2R,3R,4S,5R)-2,3,4,5-tetrahydroxy-6-oxohexyl hydrogenphosphate	282.009	80		C6H12NaO9P
meta_pos_1318	(5-L-Glutamyl)-L-glutamate	277.104	145.7	C05282	C10H16N2O7
meta_pos_1956	Pipamperone	376.245	721.3	D02622	C21H30FN3O2
meta_pos_1585	AG-1478	316.079	279.8		C16H14ClN3O2
meta_pos_2273	SUXIBUZONE	439.186	647.4		C24H26N2O6
meta_neg_453	(Z)-Resveratrol	227.072	212.5		C14H12O3
meta_pos_2718	NP-018915	597.314	816.7		C28H46N4O11
meta_pos_2563	2-[(21-amino-3,20-dihydroxydocosan-2-yl)oxy]-6-(hydroxymethyl)oxane-3,4,5-triol	518.402	825.7		C28H57NO8
meta_pos_1653	Heneicosanoic acid (21_0)	326.323	837.8		C21H42O2
meta_neg_144	Gentisic acid	153.016	525.5	C00628	C7H6O4	map00350|Tyrosine metabolism;map00362|Benzoate degradation;map00626|Naphthalene degradation;map01100|Metabolic pathways;map01120|Microbial metabolism in diverse environments;
meta_neg_270	4-Chlorophenoxyacetate	185.003	170.4	C07088	C8H7ClO3	map00361|Chlorocyclohexane and chlorobenzene degradation;map01120|Microbial metabolism in diverse environments;map01220|Degradation of aromatic compounds;
meta_neg_1738	Lariciresinol 4-O-glucoside	503.192	529.2		C26H34O11
meta_pos_383	N-Acetylleucine	156.102	65.1	C02710	C8H15NO3
meta_neg_1065	Sinigrin	359.04	211.1	C08427	C10H17NO9S2
meta_neg_1550	Oleyloxyethyl Phosphorylcholine	458.344	835		C25H52NO5P
meta_neg_1749	LSM-4504	505.183	625.2		C29H30O8
meta_neg_1037	Flumioxazin	353.092	380.4	C11035	C19H15FN2O4
meta_pos_2488	13-hydroxy-2,6,6,10,11-pentamethyl-14-(4,5,6-trihydroxy-6-methylheptan-2-yl)tetracyclo[8.7.0.0??,???.0?a?a,?a???]heptadec-14-en-5-one	491.373	831.8		C30H50O5
meta_pos_1662	Docosahexaenoic acid	328.199	471.9	C06429	C22H32O2	map01040|Biosynthesis of unsaturated fatty acids;
meta_neg_324	loliolide	195.104	85.7		C11H16O3
meta_pos_1979	Mitragynine	381.212	792.7	C09226	C23H30N2O4
meta_pos_2380	Cetirizine hydrochloride	461.804	717.9		C21H25ClN2O3.2HCl
meta_pos_1397	6beta-Hydroxytestosterone	287.199	778.6	C14497	C19H28O3
meta_pos_341	D-Ornithine hydrochloride	151.055	39.9	C11320	C5H12N2O2. HCl
meta_pos_2645	MLS002153446-01!Taurocholic acid sodium salt hydrate	555.287	749.2		C26H46NNaO8S
meta_pos_1281	3-(4-Hydroxyphenyl)-1-(4-hydroxy-2-methoxyphenyl)-2-propen-1-one	270.088	659.1	C15531	C16H14O4
meta_pos_737	4-[(dimethylamino)methylene]-5-phenyl-2,4-dihydro-3H-pyrazol-3-one	198.097	136.6		C12H13N3O
meta_neg_680	3-amino-4-hydroxyphenyl sulfone	279.044	91.9		C12H12N2O4S
meta_neg_148	Hydroxytyrosol	154.058	363.2		C8H10O3
meta_neg_1884	3_,7_-O-diacetoxy-5_-O-benzoyloxy-15_-hydroxy-17,13-oxy-14-oxopremyrsinol	554.251	475.2		C31H38O9
meta_pos_2881	CAY10455	776.352	528.2		C45H48N2O10
meta_pos_607	Triisopropanolamine cyclic borate	182.125	517.8		C9H18BNO3
meta_pos_199	Ornithine	133.101	33.4	C00077	C5H12N2O2	map00220|Arginine biosynthesis;map00330|Arginine and proline metabolism;map00472|D-Arginine and D-ornithine metabolism;map00480|Glutathione metabolism;map01060|Biosynthesis of plant secondary metabolites;map01064|Biosynthesis of alkaloids derived from ornithine, lysine and nicotinic acid;map01100|Metabolic pathways;map01110|Biosynthesis of secondary metabolites;map01130|Biosynthesis of antibiotic…
meta_neg_1534	NCGC00380504-01!7-[(2S,3R,4S,5S,6R)-6-[[(2R,3R,4R)-3,4-dihydroxy-4-(hydroxymethyl)oxolan-2-yl]oxymethyl]-3,4,5-trihydroxyoxan-2-yl]oxychromen-2-one	455.118	93.5		C20H24O12
meta_pos_2854	Fumonisin B1	722.404	635.2		C34H59NO15
meta_pos_942	Allocystathionine	223.077	395.2	C00542	C7H14N2O4S
meta_pos_454	Rilmenidine	163.115	89.7	C11120	C10H16N2O
meta_pos_1913	O-Feruloylgalactarate	369.085	103.3	C03156	C16H18O11
meta_neg_1137	NP-019483	372.209	783.6		C19H32O7
meta_neg_1890	NCGC00386015-01_C32H44O8_Estra-1,5-diene-3,11-dione, 17-[(1R,3E)-1-(acetyloxy)-5-hydroxy-1,5-dimethyl-2-oxo-3-hexen-1-yl]-2,16-dihydroxy-4,4,9,14-tetramethyl-, (9beta,10alpha,16alpha,17beta)-	556.305	755.6		C32H44O8
meta_pos_1504	Clostebol	305.157	416.3	D07731	C19H27ClO2
meta_neg_778	Quercetin	300.896	80	C00389	C15H10O7	map00941|Flavonoid biosynthesis;map00944|Flavone and flavonol biosynthesis;map01100|Metabolic pathways;map01110|Biosynthesis of secondary metabolites;map04152|AMPK signaling pathway;
meta_neg_494	NCGC00380601-01!N-[1-(4-methoxy-6-oxopyran-2-yl)-2-methylpropyl]acetamide	238.113	597.4		C12H17NO4
meta_pos_1607	Tetrodotoxin	320.102	312.4	C11692	C11H17N3O8
meta_pos_2265	Glucoraphanin	438.054	321.6	C08419	C12H23NO10S3
meta_neg_2188	Forsythoside G	751.253	615.6		C35H46O19
meta_neg_1950	N1,N5,N10-Tricoumaroyl spermidine	582.26	655.5	C18069	C34H37N3O6	map00940|Phenylpropanoid biosynthesis;
meta_neg_544	4,4'-Methylenediphenyl diisocyanate	250.068	503.3	C19453	C15H10N2O2
meta_pos_1708	2,4,12-Octadecatrienoic acid isobutylamide	334.319	763.9		C22H39NO
meta_pos_2659	MLS001148133-01!PROCHLORPERAZINE	564.092	363		C22H30ClN3O6S3
meta_pos_2545	Ketoconazole	513.143	730.3	C07061	C26H28Cl2N4O4
meta_neg_719	N-(L-Arginino)succinate	289.114	625.9	C03406	C10H18N4O6	map00220|Arginine biosynthesis;map00250|Alanine, aspartate and glutamate metabolism;map01100|Metabolic pathways;map01110|Biosynthesis of secondary metabolites;map01130|Biosynthesis of antibiotics;map01230|Biosynthesis of amino acids;
meta_pos_2741	13(1)-Oxo-magnesium-protoporphyrin IX 13-monomethyl ester	612.187	75.1	C11830	C35H32MgN4O5	map00860|Porphyrin and chlorophyll metabolism;map01110|Biosynthesis of secondary metabolites;
meta_pos_334	2-Acetamidoethylphosphonate	150.027	70.9	C21403	C4H10NO4P	map00440|Phosphonate and phosphinate metabolism;
meta_neg_1407	Rutilantinone	427.116	552.1		C22H20O9
meta_neg_242	Fructose-1P	179.053	225.2	C10906	C6H12O6
meta_pos_284	NP-021733	144.101	601.9		C7H13NO2
meta_neg_1654	Silibinin	482.127	107.1	C07610	C25H22O10
meta_pos_2528	Hypericin	505.078	251.2	C07606	C30H16O8
meta_neg_1742	NCGC00179826-02!2-[3-[2-(1,3-benzodioxol-5-yl)-7-methoxy-1-benzofuran-5-yl]-3-hydroxypropoxy]-6-(hydroxymethyl)oxane-3,4,5-triol	504.164	102.5		C25H28O11
meta_pos_2177	AGELASINE	421.317	809.4		C26H39N5
meta_pos_1964	6 ?-Hydroxycortisol	378.208	761.4		C21H30O6
meta_pos_1317	4-(2-chloro-6-fluorobenzyl)-3,5-dimethyl-4-prop-2-ynyl-4H-pyrazole	277.091	100		C15H14ClFN2
meta_pos_1877	Nitrendipine	361.14	571.8	C07713	C18H20N2O6
meta_pos_1476	(S)-N-Methylcoclaurine	300.164	139.6	C05176	C18H21NO3	map00950|Isoquinoline alkaloid biosynthesis;map01063|Biosynthesis of alkaloids derived from shikimate pathway;map01100|Metabolic pathways;map01110|Biosynthesis of secondary metabolites;
meta_pos_1161	5'-Deoxyadenosine	252.216	614.8	C05198	C10H13N5O3
meta_pos_817	MDMA Methylene homolog	207.124	617.7		C12H17NO2
meta_pos_1238	Parthenin	263.128	618.4	C09523	C15H18O4
meta_neg_305	Quinate	190.925	65.6	C00296	C7H12O6	map00400|Phenylalanine, tyrosine and tryptophan biosynthesis;
meta_neg_847	Aflatoxin B2	313.066	780.5	C16753	C17H14O6	map00254|Aflatoxin biosynthesis;
meta_neg_77	D-Asparagine	132.053	708.2	C01905	C4H8N2O3
meta_pos_2606	beta-Carotene	536.169	808.9	C02094	C40H56	map00830|Retinol metabolism;map00906|Carotenoid biosynthesis;map01060|Biosynthesis of plant secondary metabolites;map01062|Biosynthesis of terpenoids and steroids;map01070|Biosynthesis of plant hormones;map01100|Metabolic pathways;map01110|Biosynthesis of secondary metabolites;map04977|Vitamin digestion and absorption;
meta_neg_796	(2E)-N-(4-acetamidobutyl)-3-(4-hydroxy-3-methoxyphenyl)prop-2-enamide	305.154	639		C16H22N2O4
meta_pos_326	2-(Chloromethyl) benzimidazole	149.023	834.9		C8H7ClN2
meta_neg_13	4-Oxoproline	110.022	391.3	C01877	C5H7NO3	map00330|Arginine and proline metabolism;
meta_pos_2308	3-Dehydro-2-deoxyecdysone	446.311	800.2	C16497	C27H42O5	map00981|Insect hormone biosynthesis;
meta_neg_693	Octyl gallate	282.139	479.9		C15H22O5
meta_neg_2158	Myristin	722.646	79.9		C45H86O6
meta_pos_2245	N-{6-[(4-methylphenyl)thio]-3-pyridyl}-N'-{4-[(trifluoromethyl)thio]phenyl}urea	435.074	375.2		C20H16F3N3OS2
meta_pos_366	D-Xylitol	153.076	94.3	C00379	C5H12O5	map00040|Pentose and glucuronate interconversions;map01100|Metabolic pathways;map02010|ABC transporters;
meta_neg_1510	Repaglinide	451.259	834.5	C07670	C27H36N2O4
meta_neg_982	(S)-Isocorydine	341.156	587.1	C09549	C20H23NO4
meta_pos_2613	NCGC00380843-01!5,7-dihydroxy-2-(4-methoxyphenyl)-3-[3,5,7-trihydroxy-2-(4-hydroxyphenyl)-3,4-dihydro-2H-chromen-6-yl]-2,3-dihydrochromen-4-one	541.145	100		C31H26O10
meta_pos_2919	MLS001097690-01!	850.358	691.7		C48H53NO14
meta_pos_55	Cytosine	112.05	51.1	C00380	C4H5N3O	map00240|Pyrimidine metabolism;map01100|Metabolic pathways;
meta_pos_2458	13-Deoxycarminomycin	482.168	523	C12428	C26H29NO9	map01057|Biosynthesis of type II polyketide products;map01130|Biosynthesis of antibiotics;
meta_neg_644	Naringenin	272.068	401.3	C00509	C15H12O5	map00941|Flavonoid biosynthesis;map00943|Isoflavonoid biosynthesis;map01061|Biosynthesis of phenylpropanoids;map01100|Metabolic pathways;map01110|Biosynthesis of secondary metabolites;
meta_neg_329	Sodium 2-(1H-indol-3-yl)acetate	196.033	343.6		C10H8NNaO2
meta_neg_722	N-Acetylneuraminic acid	290.086	211.9	C19910	C11H19NO9
meta_neg_1277	NCGC00380773-01_C20H25ClO6_	396.138	779		C20H25ClO6
meta_neg_1927	CAY10599	572.284	741.8		C38H41NO5
meta_pos_2624	dTDP-4-amino-4,6-dideoxy-D-galactose	547.089	362.5	C04346	C16H27N3O14P2
meta_neg_935	Adrenic acid	332.274	726.6	C16527	C22H36O2	map01040|Biosynthesis of unsaturated fatty acids;map04216|Ferroptosis;
meta_pos_2187	Lovastatin acid (Mevinolinic acid)	423.272	835.6		C24H38O6
meta_neg_39	5-Aminopentanoic acid	116.924	838.1	C00431	C5H11NO2	map00310|Lysine degradation;map00330|Arginine and proline metabolism;
meta_neg_1050	Eicosanoids_PGF1?_C20H36O5	356.25	427.2		C20H36O5
meta_neg_1217	Asp-Tyr-OH	385.065	464.2		C18H16N2O9
meta_pos_2186	MLS001142434-01!	423.198	836.4		C23H28N4O5
meta_pos_2430	Vitamin E Acetate	473.399	810.2		C31H52O3
meta_neg_1537	NCGC00380783-01_C24H26O9_	457.15	251.5		C24H26O9
meta_pos_1928	4-(2,3-dihydro-1,4-benzodioxin-6-yl)-1,2-diphenylbut-2-ene-1,4-dione	370.12	516.2		C24H18O4
meta_pos_975	Amobarbital	226.127	746.8	C07536	C11H18N2O3
meta_pos_1995	Behenoyl-EA	384.391	740.1		C24H49NO2
meta_pos_2028	N-(4-cyano-1-phenyl-1H-pyrazol-5-yl)-2-{[5-(2-furyl)-1,3,4-oxadiazol-2-yl]sulfanyl}acetamide	392.062	311.5		C18H12N6O3S
meta_pos_2018	Cefprozil	390.118	494	C06888	C18H19N3O5S
meta_pos_2904	MLS001097661-01!	811.308	742.6		C45H49NO13
meta_neg_785	N-Acetylaspartylglutamate	303.077	354.7	C12270	C11H16N2O8	map00250|Alanine, aspartate and glutamate metabolism;map01100|Metabolic pathways;map04080|Neuroactive ligand-receptor interaction;
meta_neg_2272	NCGC00385183-01!(9R)-9-[(9R)-2-carboxy-4-hydroxy-10-oxo-5-[(2S,3R,4S,5S,6R)-3,4,5-trihydroxy-6-(hydroxymethyl)oxan-2-yl]oxy-9H-anthracen-9-yl]-4-hydroxy-10-oxo-5-[(2S,3R,4S,5S,6R)-3,4,5-trihydroxy-6-(hydroxymethyl)oxan-2-yl]oxy-9H-anthracene-2-carboxylic acid	862.217	741.4		C42H38O20
meta_neg_2220	NCGC00384599-01![3,4-dihydroxy-6-[5-hydroxy-2-(4-hydroxyphenyl)-4-oxo-7-[3,4,5-trihydroxy-6-(hydroxymethyl)oxan-2-yl]oxychromen-3-yl]oxy-5-[(2S,3R,4R,5R,6S)-3,4,5-trihydroxy-6-methyloxan-2-yl]oxyoxan-2-yl]methyl acetate	797.226	521.1		C35H42O21
meta_pos_2802	NAD	663.443	837.8		C21H27N7O14P2
meta_pos_1001	Bisphenol A	229.121	765.6	C13624	C15H16O2	map00363|Bisphenol degradation;map01100|Metabolic pathways;map01120|Microbial metabolism in diverse environments;
meta_neg_808	Clozapine	307.111	816.2	C06924	C18H19ClN4
meta_pos_1340	6-Paradol	279.204	679.3	C10482	C17H26O3
meta_neg_1755	2'-Deoxyguanosine 5'-triphosphate sodium salt hydrate	507.175	633.4		C10H16N5O13P3
meta_pos_2935	7-{[(2S,3R,4S,5S,6R)-4,5-dihydroxy-6-(hydroxymethyl)-3-{[(2S,3R,4R,5R,6S)-3,4,5-trihydroxy-6-methyloxan-2-yl]oxy}oxan-2-yl]oxy}-5-hydroxy-2-(4-hydroxyphenyl)-3-{[(2S,3R,4S,5S,6R)-3,4,5-trihydroxy-6-({[(2R,3R,4R,5R,6S)-3,4,5-trihydroxy-6-methyloxan-2-yl]oxy}methyl)oxan-2-yl]oxy}-4H-chromen-4-one	885.26	742.2		C39H50O24
meta_neg_2030	5-[[4,5-dihydroxy-6-(hydroxymethyl)-3-[(3,4,5-trihydroxy-2-oxanyl)oxy]-2-oxanyl]oxy]-7,8-dimethoxy-3-(4-methoxyphenyl)-1-benzopyran-4-one	621.183	561.5		C29H34O15
meta_pos_283	7-methylpyrimido[4,5-d]pyrimidin-4-amine	144.065	589.4		C7H7N5
meta_pos_289	2-Keto-glutaramic acid	145.049	100.1	C00940	C5H7NO4	map00250|Alanine, aspartate and glutamate metabolism;
meta_pos_1156	cis-N-Methyl-(S)-7,8,13,14-tetrahydroprotoberberine	251.181	766.7	C05318	C18H20N
meta_neg_2073	NCGC00347692-02!5,6-dibenzoyloxy-7-methoxycarbonyl-1-[3,4,5-trihydroxy-6-(hydroxymethyl)oxan-2-yl]oxy-1,4a,5,6,7,7a-hexahydrocyclopenta[c]pyran-4-carboxylic acid	644.174	564.7		C31H32O15
meta_neg_1124	2-[(3-Cyano-4,6-dimethyl-2-pyridinyl)sulfanyl]-N-(4-cyano-1-phenyl-1H-pyrazol-5-yl)acetamide	369.096	401.6		C20H16N6OS
meta_neg_9	Nitrobenzene	104.016	213.2	C06813	C6H5NO2	map00627|Aminobenzoate degradation;map01120|Microbial metabolism in diverse environments;map01220|Degradation of aromatic compounds;
meta_neg_288	10-Hydroxydecanoic acid	187.13	760.1	C02774	C10H20O3
meta_pos_626	Phosphorylcholine	184.073	88.1	C00588	C5H15NO4P	map00564|Glycerophospholipid metabolism;map01100|Metabolic pathways;map05231|Choline metabolism in cancer;
meta_pos_236	2-Hydroxyphenethylamine	138.091	329.8	C02735	C8H11NO
meta_neg_1186	PGF2alpha ethyl amide	380.273	825.6		C22H39NO4
meta_neg_130	Phenylglyoxylic acid	150.028	446.1	C02137	C8H6O3	map00360|Phenylalanine metabolism;map00627|Aminobenzoate degradation;map01120|Microbial metabolism in diverse environments;
meta_neg_1616	2,3,5,7-Tetrabromobenzofuro[3,2-b]pyrrole	471.757	80.1		C10H3Br4NO
meta_neg_2164	NCGC00385587-01![3-hydroxy-3-[(4-hydroxyphenyl)methyl]-4-oxo-4-[[4-[3,4,5-trihydroxy-6-(hydroxymethyl)oxan-2-yl]oxyphenyl]methoxy]butan-2-yl] 3-acetyloxy-2-hydroxy-2-[(4-hydroxyphenyl)methyl]butanoate	725.224	794.7		C37H44O16
meta_neg_1420	NCGC00169796-02_C20H30O10_2-Phenylethyl 6-O-(6-deoxy-alpha-L-mannopyranosyl)-beta-D-glucopyranoside	429.171	832.1		C20H30O10
meta_pos_2801	3-hexanoyl-NBD Cholesterol	663.459	836.3		C39H58N4O5
meta_pos_2604	Quercetin 3-(6''-malonyl-glucoside)	533.094	626.8	C12638	C24H22O15	map00944|Flavone and flavonol biosynthesis;
meta_pos_2336	3''-Amino-3''-deoxygentamicin A2	454.204	529.3	C21266	C17H34N4O10	map00524|Neomycin, kanamycin and gentamicin biosynthesis;map01130|Biosynthesis of antibiotics;
meta_pos_2936	Cyanidin-3-(p-coumaroyl)-rutinoside-5-glucoside	886.246	742.6	C16292	C42H47O22	map00942|Anthocyanin biosynthesis;
meta_pos_1285	NP-013538	271.08	100.1		C12H16O8
meta_pos_789	Tryptophanamide	203.112	712	C00977	C11H13N3O
meta_neg_364	Cinnamoylglycine	205.069	466.9		C11H11NO3
meta_neg_1060	11-(4-chloroanilino)-2,3-dihydro-1H-cyclopenta[4,5]pyrido[1,2-a]benzimidazole-4-carbonitrile	358.095	313.3		C21H15ClN4
meta_neg_413	Dichlorvos	218.941	228.3	C14430	C4H7Cl2O4P
meta_pos_1619	15-Acetyl-4-deoxynivalenol	321.129	86.7		C17H22O7
meta_pos_1036	Citrinin	233.079	79.2	C16765	C13H14O5
meta_neg_1272	NCGC00380683-01_C21H32O7_2,4-Dihydroxy-5-methoxy-2a'',5a'',7''-trimethyldodecahydrodispiro[furan-3,2'-furan-5',6''-naphtho[1,8-bc]furan]-2''(2a''H)-one	395.205	626.7		C21H32O7
meta_pos_533	Decanamide	172.169	783.3		C10H21NO
meta_pos_35	3-Methylthiopropanamine	106.065	402.6	C03354	C4H11NS
meta_pos_2003	Vitamin D3	385.291	763.2	C05443	C27H44O	map00100|Steroid biosynthesis;map01100|Metabolic pathways;map04977|Vitamin digestion and absorption;map05323|Rheumatoid arthritis;
meta_pos_1298	Terbinafine	274.19	503	C08079	C21H25N
meta_pos_1066	5-Methoxy methylone	238.107	465.5		C12H15NO4
meta_neg_1971	NCGC00380876-01_C29H38O14_Methyl 1,4-bis(beta-D-glucopyranosyloxy)-3-(3-methyl-2-buten-1-yl)-2-naphthoate	591.203	324.9		C29H38O14
meta_pos_1709	CARBETAPENTANE	334.237	782.1		C20H31NO3
meta_neg_390	Indoxylsulfuric acid	213.009	146.6		C8H7NO4S
meta_neg_231	Xanthoxylin	177.052	33.1	C10726	C10H12O4
meta_pos_1262	Sulfaclozine	267.011	71.2		C10H9ClN4O2S
meta_neg_470	Diflunisal	231.022	141.6	C01691	C13H8F2O3
meta_neg_2001	NCGC00380343-01!3-[4-[6-[[3,4-dihydroxy-4-(hydroxymethyl)oxolan-2-yl]oxymethyl]-3,4,5-trihydroxyoxan-2-yl]oxy-3-methoxyphenyl]-5-hydroxy-7-methoxychromen-4-one	608.169	514.5		C28H32O15
meta_pos_586	Benzanilide	180.074	372.6		C13H11NO
meta_pos_2262	Met-Phe4Cl-OH	438.067	104.6		C19H19ClN2O6S
meta_pos_578	2,4,6_3,5-Pentahydroxycyclohexanone	179.07	62.3	C00691	C6H10O6	map00521|Streptomycin biosynthesis;map00562|Inositol phosphate metabolism;map01100|Metabolic pathways;map01120|Microbial metabolism in diverse environments;map01130|Biosynthesis of antibiotics;
meta_pos_2503	N1-(4-chlorophenyl)-2-[2-({3-[4-(3-chlorophenyl)piperazino]propyl}thio)acetyl]hydrazine-1-carboxamide	496.14	393.2		C22H27Cl2N5O2S
meta_neg_1252	5-Fluoro-3,5-AB-PFUPPYCA	391.185	665.7		C20H26F2N4O2
meta_pos_2024	Amlodipine	391.139	316	C06825	C20H25ClN2O5
meta_pos_2526	Raffinose	505.173	100.3	C00492	C18H32O16	map00052|Galactose metabolism;map02010|ABC transporters;
meta_neg_1883	3-[(3R,5S,10R,13R,14S,17R)-5,14-dihydroxy-10,13-dimethyl-3-[(2R,3R,4S,5S,6R)-3,4,5-trihydroxy-6-(hydroxymethyl)oxan-2-yl]oxy-2,3,4,6,7,8,9,11,12,15,16,17-dodecahydro-1H-cyclopenta[a]phenanthren-17-yl]-2H-furan-5-one	552.284	829		C29H44O10
meta_neg_1249	N1-(2-chlorobenzoyl)-2-(2,4,6-trichlorophenyl)hydrazine-1-carboxamide	390.948	172.8		C14H9Cl4N3O2
meta_neg_1667	(S)-SLV 319	486.065	402.7		C23H20Cl2N4O2S
meta_pos_1017	Pyridoxamine phosphate	231.05	366.6	C00647	C8H13N2O5P	map00750|Vitamin B6 metabolism;map01100|Metabolic pathways;map04977|Vitamin digestion and absorption;
meta_neg_1758	trans-4-Hydroxyglyburide	508.133	363.3		C23H28ClN3O6S
meta_neg_1907	Fosinopril	563.305	829	C07016	C30H46NO7P
meta_neg_543	3-(3-nitrophenyl)-2-phenylacrylic acid	250.054	172		C15H11NO4
meta_neg_2311	?-Cyclodextrin	953.301	747.3	D08846	C36H60O30
meta_neg_741	Diclofenac	294.018	513.7	C01690	C14H11Cl2NO2
meta_pos_2509	MLS001335873-01!Oxytetracycline hydrochloride2058-46-0	497.144	112.2		C22H25ClN2O9
meta_pos_415	Ascorbate	159.025	86.5	C00072	C6H8O6	map00053|Ascorbate and aldarate metabolism;map00480|Glutathione metabolism;map01100|Metabolic pathways;map01110|Biosynthesis of secondary metabolites;map01120|Microbial metabolism in diverse environments;map02060|Phosphotransferase system (PTS);map04066|HIF-1 signaling pathway;map04977|Vitamin digestion and absorption;
meta_pos_2533	[6-Hydroxy-1-(hydroxymethyl)-1,4a-dimethyl-5-(2-oxo-2-pyrrolidin-1-ylethyl)-2,3,4,5,6,7,8,8a-octahydronaphthalen-2-yl] N-[3-(trifluoromethyl)phenyl]carbamate	509.27	376.8		C27H37F3N2O5
meta_pos_2279	SC-51322	440.069	367.9		C22H20ClN3O4S
meta_pos_410	N-Nitrosodi-n-butylamine	159.153	39.8	C19277	C8H18N2O
meta_pos_413	Pregabalin	159.125	575.1	D02716	C8H17NO2
meta_neg_2060	NCGC00380486-01!7-[(2S,3R,4S,5S,6R)-4,5-dihydroxy-6-(hydroxymethyl)-3-[(2S,3R,4S,5S,6R)-3,4,5-trihydroxy-6-(hydroxymethyl)oxan-2-yl]oxyoxan-2-yl]oxy-9-hydroxy-6-(4-hydroxyphenyl)-[1,3]dioxolo[4,5-g]chromen-8-one	638.145	547.6		C28H30O17
meta_neg_1476	6-O-[(2E)-3-Phenyl-2-propenoyl]-1-O-(3,4,5-trihydroxybenzoyl)-?-D-glucopyranose	443.094	616.7		C22H22O11
meta_pos_358	(R)-mandelic Acid	153.055	34.9	C01983	C8H8O3	map00627|Aminobenzoate degradation;map01120|Microbial metabolism in diverse environments;
meta_neg_1458	1-Hydroxy-3,6,7-trimethoxy-2,8-diprenylxanthone	438.204	593.6		C26H30O6
meta_pos_2103	MLS002154254-01!Glafenine hydrochloride65513-72-6	408.068	402.4		C19H18Cl2N2O4
meta_neg_1863	NCGC00381238-01_C31H47NO8_2-[(2E,5E,7E,11E)-10-Hydroxy-3,7,9,11-tetramethyl-2,5,7,11-tridecatetraen-1-yl]-5,6-dimethoxy-3-methyl-4-pyridinyl 6-deoxy-alpha-L-mannopyranoside	542.324	753.8		C31H47NO8
meta_pos_562	D-Alanyl-D-serine	177.09	32.6	C19719	C6H12N2O4	map01502|Vancomycin resistance;
meta_pos_1277	2'-Deoxyadenosine monohydrate	270.118	141		C10H15N5O4
meta_neg_1732	NP-016385	502.216	500.7		C30H33NO6
meta_pos_1765	(-)-erythro-Anethole glycol 2-glucoside	344.144	100.1		C16H24O8
meta_neg_604	Ser-Gly-OH	265.04	160.3		C11H12N2O7
meta_pos_138	5-Hydroxymethyl-2-furancarboxaldehyde	127.039	752.2	C11101	C6H6O3	map00365|Furfural degradation;map01120|Microbial metabolism in diverse environments;
meta_pos_2384	MLS001140990-01!4-[[2-(4-butyl-6-chloro-2-oxochromen-7-yl)oxypropanoylamino]methyl]cyclohexane-1-carboxylic acid	463.176	626.2		C24H30ClNO6
meta_neg_307	Jasmonic acid	191.104	801.4	C08491	C12H18O3	map00592|alpha-Linolenic acid metabolism;map01060|Biosynthesis of plant secondary metabolites;map01070|Biosynthesis of plant hormones;map01100|Metabolic pathways;map01110|Biosynthesis of secondary metabolites;map04075|Plant hormone signal transduction;
meta_neg_209	1-(4,7-Dimethylpyrazolo[5,1-c][1,2,4]triazin-3-yl)ethan-1-one	171.063	32.6		C9H10N4O
meta_pos_1228	Imazapyr	262.114	623.2	C18864	C13H15N3O3
meta_neg_1535	Minocycline	456.181	617.3	C07225	C23H27N3O7
meta_pos_98	L-Threonine	120.065	109	C00188	C4H9NO3	map00260|Glycine, serine and threonine metabolism;map00261|Monobactam biosynthesis;map00290|Valine, leucine and isoleucine biosynthesis;map00860|Porphyrin and chlorophyll metabolism;map00970|Aminoacyl-tRNA biosynthesis;map01060|Biosynthesis of plant secondary metabolites;map01100|Metabolic pathways;map01110|Biosynthesis of secondary metabolites;map01120|Microbial metabolism in diverse environment…
meta_pos_2311	Bacampicillin	448.142	332.6	C08122	C21H27N3O7S
meta_pos_90	5-Hydroxypentanoic acid	118.065	33.2	C02804	C5H10O3
meta_neg_1434	PIK-75	431.985	105.5		C16H14BrN5O4S
meta_neg_1386	gluconasturtiin	422.069	90.7	C08417	C15H21NO9S2	map00966|Glucosinolate biosynthesis;map01110|Biosynthesis of secondary metabolites;map01210|2-Oxocarboxylic acid metabolism;
meta_pos_922	5-hydroxy-2-phenyl-4H-chromen-4-one	221.06	589.2		C15H10O3
meta_neg_164	Oxoadipic acid	158.975	71.9	C00322	C6H8O5	map00300|Lysine biosynthesis;map00310|Lysine degradation;map00380|Tryptophan metabolism;map00680|Methane metabolism;map01100|Metabolic pathways;map01120|Microbial metabolism in diverse environments;map01130|Biosynthesis of antibiotics;map01210|2-Oxocarboxylic acid metabolism;map01230|Biosynthesis of amino acids;
meta_pos_75	L-Proline	116.071	316.9	C00148	C5H9NO2	map00330|Arginine and proline metabolism;map00332|Carbapenem biosynthesis;map00401|Novobiocin biosynthesis;map00404|Staurosporine biosynthesis;map00970|Aminoacyl-tRNA biosynthesis;map01100|Metabolic pathways;map01110|Biosynthesis of secondary metabolites;map01130|Biosynthesis of antibiotics;map01230|Biosynthesis of amino acids;map02010|ABC transporters;map04974|Protein digestion and absorption;ma…
meta_pos_1241	Tetracaine	264.188	416.6	C07526	C15H24N2O2
meta_neg_990	3-(4-chlorophenyl)-4-imino-7-(1-pyrrolidinyl)-3,4-dihydropyrimido[4,5-d]pyrimidin-2(1H)-one	342.099	353.8		C16H15ClN6O
meta_pos_2133	4-(?-D-Glucopyranosyloxy)-2-pentanyl (2E)-3-(4-hydroxyphenyl)acrylate	413.179	432.2		C20H28O9
meta_neg_2282	NCGC00384600-01![(2S,3R,4S,5S,6R)-2-[3-[(2S,3R,4S,5S,6R)-4,5-dihydroxy-6-(hydroxymethyl)-3-[(2S,3R,4R,5R,6S)-3,4,5-trihydroxy-6-methyloxan-2-yl]oxyoxan-2-yl]oxy-5-hydroxy-2-(4-hydroxyphenyl)-4-oxochromen-7-yl]oxy-4,5-dihydroxy-6-(hydroxymethyl)oxan-3-yl] (E)-3-(4-hydroxyphenyl)prop-2-enoate	883.234	741		C42H46O22
meta_neg_795	NCGC00169062-03!	305.097	632.9		C16H18O6
meta_neg_1628	NP-014334	476.124	120		C23H24O11
meta_pos_996	Leucylproline	229.154	207.9		C11H20N2O3
meta_neg_1295	NCGC00385830-01_C19H30O9_2-Cyclohexen-1-one, 4-[(1E)-3-(beta-D-glucopyranosyloxy)-1-buten-1-yl]-4-hydroxy-5-(hydroxymethyl)-3,5-dimethyl-	401.182	522.1		C19H30O9
meta_neg_817	NP-017667	309.131	598.4		C16H24O7
meta_pos_2194	Clindamycin	425.186	691.7	C06914	C18H33ClN2O5S
meta_pos_677	Carboxyspermidine	190.159	711.7	C18172	C8H19N3O2	map00330|Arginine and proline metabolism;map01100|Metabolic pathways;
meta_pos_2692	(2S,3R,4S,5S,6R)-2-{4-[(1S,3aR,4S,6aR)-4-(4-hydroxy-3,5-dimethoxyphenyl)-hexahydrofuro[3,4-c]furan-1-yl]-2,6-dimethoxyphenoxy}-6-(hydroxymethyl)oxane-3,4,5-triol	581.208	737.4		C28H36O13
meta_pos_1884	R-1 Methanandamide	362.295	788.2		C23H39NO2
meta_pos_124	1-Methylhistamine	125.096	34.8	C05127	C6H11N3	map00340|Histidine metabolism;
meta_neg_197	Homogentisate	167.037	453.4	C00544	C8H8O4	map00130|Ubiquinone and other terpenoid-quinone biosynthesis;map00350|Tyrosine metabolism;map00643|Styrene degradation;map01100|Metabolic pathways;map01120|Microbial metabolism in diverse environments;
meta_pos_1147	N,O-Didesmethylvenlafaxine	250.177	821.2		C15H23NO2
meta_pos_1483	5-Nitro-2-(3-phenylpropylamino)benzoic acid	301.117	427.3	C13705	C16H16N2O4
meta_pos_1373	Miltirone	283.168	763.2	C13715	C19H22O2
meta_pos_1288	3-hydroxy-C10-homoserine lactone	272.185	681		C14H25NO4
meta_pos_117	1,2,3,4-Tetramethyl-1,3-cyclopentadiene	123.117	762.6		C9H14
meta_neg_551	ACETAMINOSALOL	252.059	464		C15H13NO4
meta_pos_1797	Bepridil	349.261	418.9	C06847	C24H34N2O
meta_pos_2059	Tentoxin	397.214	807.7	C08441	C22H30N4O4
meta_neg_1702	NCGC00380911-01!2-(3,4-dihydroxyphenyl)-3,5-dihydroxy-8-methoxy-7-[(2S,3R,4S,5S,6R)-3,4,5-trihydroxy-6-(hydroxymethyl)oxan-2-yl]oxychromen-4-one	494.099	804.4		C22H22O13
meta_pos_6	5-Aminopentanal	102.091	361.5	C12455	C5H11NO	map00960|Tropane, piperidine and pyridine alkaloid biosynthesis;map01100|Metabolic pathways;map01110|Biosynthesis of secondary metabolites;
meta_neg_2266	10-Acetyldocetaxel	849.359	690.8		C45H55NO15
meta_neg_290	6-Hydroxy-2-naphthoic acid	188.053	139.2		C11H8O3
meta_pos_601	Guanethidine	181.178	711.9	C07036	C10H22N4
meta_neg_618	Sulfisoxazole	267.069	213.2	C07318	C11H13N3O3S
meta_pos_2198	S-Glutathionyl-L-cysteine	426.091	395.4	C05526	C13H22N4O8S2	map00270|Cysteine and methionine metabolism;
meta_neg_1581	T2 Toxin	466.216	522.8	C09738	C24H34O9
meta_neg_1624	1-Hydroxy-2-(9Z,12Z,15Z-octadecatrienoyl)-sn-glycero-3-phosphoethanolamine	474.265	819.9		[C23H41NO7P]-
meta_neg_189	DIHYDROXYMANDELIC ACID	165.017	677.8		C8H8O5
meta_pos_1377	Promethazine	284.133	253.6	C07404	C17H20N2S
meta_pos_1242	Subaphylline	264.146	429.8	C10497	C14H20N2O3	map00330|Arginine and proline metabolism;
meta_pos_934	Isoetharine	222.146	670.6	C07053	C13H21NO3
meta_neg_1617	vandetanib	473.11	474.4		C22H24BrFN4O2
meta_neg_2095	Icariin	657.217	652.2	C17555	C33H40O15
meta_pos_194	Trans-3-hydroxy-L-proline	132.065	814.5	C05147	C5H9NO3	map00330|Arginine and proline metabolism;
meta_pos_2939	Precorrin 6Y	897.378	649.1	C06319	C44H56N4O16	map00860|Porphyrin and chlorophyll metabolism;map01100|Metabolic pathways;
meta_neg_53	4-Methylcatechol	123.899	33.2	C06730	C7H8O2	map00622|Xylene degradation;map00623|Toluene degradation;map00626|Naphthalene degradation;map01100|Metabolic pathways;map01120|Microbial metabolism in diverse environments;map01220|Degradation of aromatic compounds;
meta_neg_1183	7-{[(2E)-3,7-Dimethyl-2,6-octadien-1-yl]oxy}-1,3-dihydroxy-9H-xanthen-9-one	380.161	358.5		C23H24O5
meta_pos_892	2-Benzothiazolesulfonic acid	215.979	828.8		C7H5NO3S2
meta_pos_2074	Nimodipine	401.159	694	C07267	C21H26N2O7
meta_pos_402	2-Benzimidazolylguanidine	158.08	474	C10898	C8H9N5
meta_pos_322	7-Methylguanine	148.059	89.7	C02242	C6H7N5O
meta_neg_2319	Palmitelaidoyl-CoA	984.334	752.5		C37H64N7O17P3S
meta_neg_169	3-Methyl-3-hydroxypentanedioate	162.052	401.9	C03761	C6H10O5
meta_neg_2264	Procyanidin C1	847.205	718.2	C17624	C45H38O18
meta_pos_1273	DL-Homocystine	268.263	770.5	C01817	C8H16N2O4S2	map00270|Cysteine and methionine metabolism;
meta_pos_1174	(-)-Malyngolide	253.215	734.9		C16H30O3
meta_pos_1187	L-Phosphoarginine	255.085	463.1	C05945	C6H15N4O5P	map00330|Arginine and proline metabolism;
meta_pos_2088	Campestanol	403.395	833.3	C15787	C28H50O	map00905|Brassinosteroid biosynthesis;map01100|Metabolic pathways;map01110|Biosynthesis of secondary metabolites;
meta_pos_615	Histamine dihydrochloride	182.587	762.6		C5H11Cl2N3
meta_neg_267	10c-Undecenoic acid	183.135	820		C11H20O2
meta_pos_452	Dipropylene glycol dimethyl ether	163.132	694.1		C8H18O3
meta_neg_1135	Sulindac sulfone	372.079	428.7		C20H17FO4S
meta_neg_1379	Thr-Phe4Cl-OH	421.093	394.8		C19H19ClN2O7
meta_pos_1961	Riboflavin	377.144	460.3	C00255	C17H20N4O6	map00740|Riboflavin metabolism;map01100|Metabolic pathways;map01110|Biosynthesis of secondary metabolites;map04977|Vitamin digestion and absorption;
meta_pos_1774	Medroxyprogesterone	344.242	754	C07119	C22H32O3
meta_neg_897	N-(1-adamantyl)-N'-(2,2-diethoxyethyl)thiourea	325.196	762.4		C17H30N2O2S
meta_neg_1532	9-keto Fluprostenol	455.169	416.3		C23H27F3O6
meta_pos_2777	NCGC00347652-02_C35H53N5O7_12-Benzyl-3-isobutyl-6,9-diisopropyl-5,8-dimethyldodecahydro-1H,3H-pyrrolo[1,2-q][1,4,7,10,13,17]oxapentaazacyclononadecine-1,4,7,10,13,17(14H)-hexone	638.385	542.7		C35H53N5O7
meta_neg_2103	NCGC00168994-02![(2R,3S,4R,5R,6S)-6-[(2S,3R,4S,5S,6R)-2-[5,8-dihydroxy-2-(4-methoxyphenyl)-4-oxochromen-7-yl]oxy-4,5-dihydroxy-6-(hydroxymethyl)oxan-3-yl]oxy-3,4,5-trihydroxyoxan-2-yl]methyl acetate	665.177	471.6		C30H34O17
meta_neg_1788	NCGC00380462-01!5,7-dihydroxy-6-[3,4,5-trihydroxy-6-(hydroxymethyl)oxan-2-yl]-8-[3,4,5-trihydroxy-6-(hydroxymethyl)oxan-2-yl]oxychromen-2-one	517.119	250.5		C21H26O15
meta_pos_2486	Demethylisoalangiside	491.151	729.5	C11814	C24H29NO10	map00950|Isoquinoline alkaloid biosynthesis;
meta_pos_63	Citraconic acid	113.018	478.1	C02226	C5H6O4	map00290|Valine, leucine and isoleucine biosynthesis;map00660|C5-Branched dibasic acid metabolism;map01100|Metabolic pathways;map01210|2-Oxocarboxylic acid metabolism;
meta_neg_406	Glutethimide	217.115	85.1	C07489	C13H15NO2
meta_neg_1225	Cetirizine	387.159	443.3	C07778	C21H25ClN2O3
meta_neg_2180	Nicotinate adenine dinucleotide phosphate	744.554	823.8		C21H27N6O18P3
meta_neg_587	1-phenyl-5-[5-(trifluoromethyl)-1H-pyrazol-4-yl]-1H-1,2,3,4-tetraazole	261.057	34.8		C11H7F3N6
meta_neg_1618	NCGC00380484-01_C22H36O12_beta-D-Glucopyranose, 6-O-beta-D-glucopyranosyl-1-O-[(2,6,6-trimethyl-1-cyclohexen-1-yl)carbonyl]-	473.207	501.9		C22H36O12
meta_neg_348	Ala-Leu	201.125	597.5		C9H18N2O3
meta_neg_325	1-Deoxy-D-xylulose 5-phosphate	195.004	94.8	C11437	C5H11O7P	map00730|Thiamine metabolism;map00900|Terpenoid backbone biosynthesis;map01060|Biosynthesis of plant secondary metabolites;map01062|Biosynthesis of terpenoids and steroids;map01066|Biosynthesis of alkaloids derived from terpenoid and polyketide;map01070|Biosynthesis of plant hormones;map01100|Metabolic pathways;map01110|Biosynthesis of secondary metabolites;map01130|Biosynthesis of antibiotics;
meta_pos_1311	Saccharopine	276.117	112.2	C00449	C11H20N2O6	map00300|Lysine biosynthesis;map00310|Lysine degradation;map01100|Metabolic pathways;map01110|Biosynthesis of secondary metabolites;map01130|Biosynthesis of antibiotics;map01230|Biosynthesis of amino acids;
meta_pos_1105	Tetrabutylammonium	243.286	728.8		C16H36N
meta_pos_76	Fumaric acid	116.107	33.5	C00122	C4H4O4	map00020|Citrate cycle (TCA cycle);map00190|Oxidative phosphorylation;map00220|Arginine biosynthesis;map00250|Alanine, aspartate and glutamate metabolism;map00350|Tyrosine metabolism;map00360|Phenylalanine metabolism;map00620|Pyruvate metabolism;map00643|Styrene degradation;map00650|Butanoate metabolism;map00720|Carbon fixation pathways in prokaryotes;map00760|Nicotinate and nicotinamide metaboli…
meta_neg_2173	2-(3,4-diacetyloxyphenyl)-4-oxo-7-[3,4,5-triacetyloxy-6-(acetyloxymethyl)(2H-3 ,4,5,6-tetrahydropyran-2-yloxy)]chromen-5-yl acetate	741.164	453.2		C35H34O18
meta_pos_2258	Fluphenazine	437.175	560.3	C07010	C22H26F3N3OS
meta_pos_2825	Microcolin C	690.497	836.3		C37H63N5O7
meta_pos_2641	MLS000736497-01!10,11-dimethoxy-4a,5,5a,7,8,13a,15,15a,15b,16-decahydro-2H-4,6-methanoindolo[3,2,1-ij]oxepino[2,3,4-de]pyrrolo[2,3-h]quinoline-14-one	554.287	528.2		C30H39N3O7
meta_pos_2693	_120145	581.303	794.8		C37H43NO5
meta_pos_1863	Myrocin A	358.378	832.1		C20H22O6
meta_neg_1463	Folic acid	441.138	524	C00504	C19H19N7O6	map00670|One carbon pool by folate;map00790|Folate biosynthesis;map01061|Biosynthesis of phenylpropanoids;map01100|Metabolic pathways;map01523|Antifolate resistance;map04976|Bile secretion;map04977|Vitamin digestion and absorption;
meta_neg_598	4-Hydroxy-3- methoxyphenylglycol sulfate	264.024	160.6		C9H12O7S
meta_pos_231	4-Methoxybenzaldehyde	137.06	341	C10761	C8H8O2
meta_neg_335	Procollagen 5-hydroxy-L-lysine	197.806	316.4	C01211	C7H13N3O3R2	map00310|Lysine degradation;
meta_pos_2579	13-Hydroxy-6-(1-hydroxyethyl)-9-isopropyl-12,14-dimethyl-3-methylene-15-nonyl-1-oxa-4,7,10-triazacyclopentadecane-2,5,8,11-tetrone	522.346	794.9		C28H49N3O7
meta_neg_816	Picrotin	309.096	515.8	C09528	C15H18O7
meta_pos_1129	beta-Alanyl-L-arginine	246.152	725.9	C05340	C9H19N5O3	map00410|beta-Alanine metabolism;
meta_pos_2523	N?-{[(1S,3R,4R,5S)-1,3,4-trihydroxy-5-{[(phenylsulfonyl)acetyl]amino}cyclohexyl]carbonyl}-D-phenylalaninamide	502.161	412.8		C24H29N3O8S
meta_pos_2285	19,20-epoxynovacine	441.201	626.2		C24H28N2O6
meta_pos_1783	Tomentin	346.036	139.6	C04581	C17H14O8
meta_pos_375	Loline	155.118	475.8		C8H14N2O
meta_pos_1221	Beta-D-Fructose 6-phosphate	260.022	615.2	C05345	C6H13O9P	map00010|Glycolysis / Gluconeogenesis;map00030|Pentose phosphate pathway;map00051|Fructose and mannose metabolism;map00520|Amino sugar and nucleotide sugar metabolism;map01060|Biosynthesis of plant secondary metabolites;map01061|Biosynthesis of phenylpropanoids;map01062|Biosynthesis of terpenoids and steroids;map01063|Biosynthesis of alkaloids derived from shikimate pathway;map01064|Biosynthesis …
meta_pos_1941	(4-amino-3-{[2-(1-pyrrolidinyl)ethyl]sulfanyl}thieno[2,3-c]isothiazol-5-yl)(phenyl)methanone	372.063	805.3		C18H19N3OS3
meta_pos_588	Paraxanthine	180.065	57	C13747	C7H8N4O2	map00232|Caffeine metabolism;map01060|Biosynthesis of plant secondary metabolites;map01100|Metabolic pathways;map01110|Biosynthesis of secondary metabolites;map01120|Microbial metabolism in diverse environments;
meta_pos_2704	Tobramycin, deactivated 2'' phosphorylation, 6' N-acetylation	589.236	455.7		C20H40N5O13P
meta_pos_1168	Muramic acid	252.107	89.7	C06470	C9H17NO7
meta_neg_986	Trehalose	341.102	84.6	C01083	C12H22O11	map00500|Starch and sucrose metabolism;map01100|Metabolic pathways;map01110|Biosynthesis of secondary metabolites;map02010|ABC transporters;map02060|Phosphotransferase system (PTS);
meta_pos_761	Captopril	200.07	558.1		C9H15NO3S
meta_neg_128	Phenylpropanoate	150.064	348.1	C05629	C9H10O2	map00360|Phenylalanine metabolism;map01120|Microbial metabolism in diverse environments;map01220|Degradation of aromatic compounds;
meta_neg_1555	N-Desmethyl sildenafil (UK-103,320)	459.178	312.4		C21H28N6O4S
meta_pos_1094	6-Deoxy-5-ketofructose 1-phosphate	242.021	33.2	C16848	C6H11O8P	map00400|Phenylalanine, tyrosine and tryptophan biosynthesis;map01110|Biosynthesis of secondary metabolites;map01130|Biosynthesis of antibiotics;
meta_pos_1752	AM3102	340.323	832.1		C21H41NO2
meta_neg_1210	Quetiapine	383.169	834.4	C07397	C21H25N3O2S
meta_neg_1799	7-Deacetoxy-7-Oxokhivorin	523.228	555.3		C30H38O9
meta_pos_2043	Tylactone	394.242	719.5	C12000	C23H38O5	map00522|Biosynthesis of 12-, 14- and 16-membered macrolides;map01130|Biosynthesis of antibiotics;
meta_neg_577	Glutamylglutamic acid	257.074	830.6	C01425	C10H16N2O7
meta_neg_2040	NCGC00385175-01!7-hydroxy-3-(2-oxochromen-7-yl)oxy-8-[2-oxo-7-[(2S,3R,4R,5R,6S)-3,4,5-trihydroxy-6-methyloxan-2-yl]oxychromen-8-yl]chromen-2-one	627.133	538.1		C33H24O13
meta_neg_241	D-Mannose	179.054	152.5	C00159	C6H12O6	map00051|Fructose and mannose metabolism;map00052|Galactose metabolism;map00520|Amino sugar and nucleotide sugar metabolism;map01100|Metabolic pathways;map02010|ABC transporters;map02060|Phosphotransferase system (PTS);map04142|Lysosome;
meta_neg_860	N1-[1-(2-Phenylacetyl)-4-piperidyl]-2-phenylacetamide	317.164	502		C21H24N2O2
meta_neg_1359	Leu-TyrMe-OH	416.158	485.5		C21H24N2O7
meta_neg_2110	3,5,7,15-tetraacetoxy-8-benzoyloxy-2-hydroxy-9,14-dioxojatropha-6(17),11E-diene	670.263	585.1		C35H42O13
meta_neg_115	DL-Glutamate	146.043	309.4	C00302	C5H9NO4	map00460|Cyanoamino acid metabolism;
meta_neg_2151	Kaempferol-3-Galactoside-6''-Rhamnoside-3'''-Rhamnoside	721.198	568.5		C33H40O19
meta_pos_1673	Palmitoyl Serinol	330.3	776.1		C19H39NO3
meta_neg_1034	jwh-018-d11	352.237	762.5		C24H12[2]H11NO
meta_pos_2765	Resiniferatoxin	629.256	706.6	C09179	C37H40O9	map04750|Inflammatory mediator regulation of TRP channels;
meta_pos_2081	Irigenin Trimethyl Ether	402.399	833.3		C21H22O8
meta_pos_67	Epsilon-caprolactam	114.092	421.9	C06593	C6H11NO	map00930|Caprolactam degradation;map01100|Metabolic pathways;map01120|Microbial metabolism in diverse environments;
meta_neg_1565	Cocarboxylase	460.762	80		C12H19ClN4O7P2S
meta_pos_2774	Bis(beta-D-glucosyl) crocetin	635.267	716.5	C19868	C32H44O14
meta_neg_1168	Cnicin	377.154	622.4	C09362	C20H26O7
meta_neg_261	Triethyl phosphate	182.071	823		C6H15O4P
meta_neg_993	NCGC00381184-01_C15H20O9_	343.108	99.7		C15H20O9
meta_pos_2806	Maltotetraose	666.251	100.1	C02052	C24H42O21
meta_neg_642	Dimethyl 4-methyl-5-phenyl-1H-pyrrole-2,3-dicarboxylate	272.085	105.9		C15H15NO4
meta_pos_390	Buformin	157.133	632.3	C07674	C6H15N5
meta_pos_2779	Moxidectin	640.382	486.8		C37H53NO8
meta_pos_1557	(1-Pentyl-1H-indol-3-yl)(2,2,3,3-tetramethylcyclopropyl)methanone	311.221	698.6		C21H29NO
meta_pos_458	Beta-Tyrosine	164.066	407.4	C04368	C9H11NO3	map00350|Tyrosine metabolism;
meta_pos_2926	Balletetroside	871.306	488		C39H52O23
meta_pos_1728	MG(18_2(9Z,12Z)_0_0_0_0)[rac]	337.273	837.8		C21H38O4
meta_neg_1914	Nelfinavir	566.318	823.1	C07257	C32H45N3O4S
meta_neg_1990	NCGC00169759-02![(2S,3R,4R,5S,6S)-2-[2-(3,4-dihydroxyphenyl)-5,7-dihydroxy-4-oxochromen-3-yl]oxy-3,5-dihydroxy-6-methyloxan-4-yl] 3,4,5-trihydroxybenzoate	599.096	107.1		C28H24O15
meta_pos_1026	Aceanthrenequinone	232.053	366.7		C16H8O2
meta_neg_1002	2-({[4-(6-methyl-1,3-benzothiazol-2-yl)phenyl]imino}methyl)phenol	344.101	376.6		C21H16N2OS
meta_pos_726	Carmustine	195.995	566.7	C06873	C5H9Cl2N3O2
meta_pos_590	NP-003800	180.096	689		C10H15NO3
meta_pos_2429	6-Hydroxy-1-(hydroxymethyl)-5-{2-[(4-methoxybenzyl)amino]-2-oxoethyl}-1,4a-dimethyldecahydro-2-naphthalenyl propylcarbamate	473.291	685.8		C27H42N2O6
meta_neg_1949	Diadinoxanthin A	582.418	480.2		C40H54O3
meta_pos_1721	Tenoxicam	337.02	104		C13H11N3O4S2
meta_pos_2147	LSM-1524	415.22	816.7		C24H30O6
meta_neg_175	2-Hydroxycinnamic acid	163.037	528.6	C01772	C9H8O3	map00360|Phenylalanine metabolism;map00940|Phenylpropanoid biosynthesis;map01110|Biosynthesis of secondary metabolites;map01120|Microbial metabolism in diverse environments;
meta_neg_559	NCGC00381254-01!(3Z)-3-[(4-hydroxyphenyl)methylidene]-2-methyl-6,7,8,8a-tetrahydropyrrolo[1,2-a]pyrazine-1,4-dione	253.104	528		C15H16N2O3
meta_neg_1279	AB-FUBINACA metabolite 2B	397.128	302.3		C20H19FN4O4
meta_pos_2409	17-phenyl trinor PGF2alpha cyclohexyl amide	469.31	826.3		C29H43NO4
meta_pos_2443	Ulipristal	476.284	819.5		C30H37NO4
meta_pos_2707	DescladinoseAzithromycin	590.407	528.7		C30H58N2O9
meta_neg_2081	MLS001333694-01!PANCURONIUM BROMIDE	650.362	791.8		[C35H60BrN2O4]+
meta_pos_2375	Oxytetracycline	461.159	392.8	C06624	C22H24N2O9	map00253|Tetracycline biosynthesis;map01057|Biosynthesis of type II polyketide products;map01130|Biosynthesis of antibiotics;
meta_neg_518	3-Methoxy-5-pentyl-2-prenylphenol	243.175	718.8		C17H26O2
meta_pos_1922	Cholesterol	369.349	788.2	C00187	C27H46O	map00100|Steroid biosynthesis;map00120|Primary bile acid biosynthesis;map00140|Steroid hormone biosynthesis;map00981|Insect hormone biosynthesis;map00984|Steroid degradation;map01066|Biosynthesis of alkaloids derived from terpenoid and polyketide;map01100|Metabolic pathways;map01120|Microbial metabolism in diverse environments;map04913|Ovarian steroidogenesis;map04925|Aldosterone synthesis and se…
meta_neg_463	D-Arabinose-5-phosphate	229.104	623		C5H11O8P
meta_pos_2263	NP-013296	438.165	248.9		C25H26O7
meta_pos_782	Simazine	202.086	483.2	C11172	C7H12ClN5
meta_neg_1500	Cyanidin 3-glucoside	449.1	526.2	C08604	C21H21O11	map00942|Anthocyanin biosynthesis;
meta_pos_2040	G-1	394.04	104.8		C21H18BrNO3
meta_pos_900	FOSFOSAL	217.998	570		C7H7O6P
meta_neg_1570	NCGC00381226-01_C20H30O12_Hexopyranoside, 3,4-dimethoxyphenyl 6-O-(6-deoxy-alpha-L-mannopyranosyl)-	462.172	625.1		C20H30O12
meta_neg_743	Prunasin	295.098	186.9	C00844	C14H17NO6	map00460|Cyanoamino acid metabolism;map01110|Biosynthesis of secondary metabolites;
meta_pos_2465	Kanamycin	485.243	489	C01822	C18H36N4O11	map00524|Neomycin, kanamycin and gentamicin biosynthesis;map01130|Biosynthesis of antibiotics;
meta_neg_924	Asterric acid_120092	329.067	90.7		C17H16O8
meta_pos_430	S-Allylcysteine	161.05	70.3	C16759	C6H11NO2S
meta_neg_1358	Puerarin	416.122	436.5	C10524	C21H20O9
meta_pos_2184	Ginkgolide C	423.124	581.3	C07603	C20H24O11
meta_pos_488	2-Fluoromethamphetamine	167.112	731.7		C10H14FN
meta_pos_266	Ectoine	143.081	101.6	C06231	C6H10N2O2	map00260|Glycine, serine and threonine metabolism;map01100|Metabolic pathways;map01120|Microbial metabolism in diverse environments;
meta_pos_32	L-Serine	105.043	762.5	C00065	C3H7NO3	map00260|Glycine, serine and threonine metabolism;map00261|Monobactam biosynthesis;map00270|Cysteine and methionine metabolism;map00460|Cyanoamino acid metabolism;map00600|Sphingolipid metabolism;map00630|Glyoxylate and dicarboxylate metabolism;map00680|Methane metabolism;map00920|Sulfur metabolism;map00970|Aminoacyl-tRNA biosynthesis;map01060|Biosynthesis of plant secondary metabolites;map01100|…
meta_neg_1224	fipronil-desulfinyl	386.969	101		C12H4Cl2F6N4
meta_pos_1564	PQQ	313.003	160.2	C00113	C14H6N2O8
meta_neg_1966	_130146	589.13	303.9		C31H26O12
meta_pos_477	Perillic acid	166.098	694.2	C11924	C10H14O2	map00903|Limonene and pinene degradation;
meta_neg_168	4-Trifluoromethylphenol	162.028	398.5		C7H5F3O
meta_pos_2887	Zeaxanthin-myristate	778.633	80.6		C54H82O3
meta_neg_1337	Sorbitan monostearate	411.316	777.7		C24H46O6
meta_pos_2019	Lubiprostone	390.21	549.9	C13707	C20H32F2O5
meta_pos_116	5-Hydroxypyrazinamide	123.04	71	C01956	C5H5N3O
meta_pos_740	DL-Dopa	197.993	488.4		C9H11NO4
[truncated: 3,273 more rows]

## Sheet: meta_pos_kegg_anno
KEGG annotation information for metabolites in positive ion mode
Compound_ID	Name	Kegg_ID	Formula	Kegg_map
meta_1	2-Pyrrolidinone	C11118	C5H9NO
meta_2	Triethylamine	C14691	C6H15N
meta_3	Hexylamine	C08306	C6H15N
meta_4	1-Aminocyclopropanecarboxylic acid	C01234	C4H7NO2	map00270|Cysteine and methionine metabolism;map01060|Biosynthesis of plant secondary metabolites;map01070|Biosynthesis of plant hormones;map01100|Metabolic pathways;map01110|Biosynthesis of secondary metabolites;
meta_5	1-Aminocyclopropane-1-carboxylate		C4H7NO2
meta_6	5-Aminopentanal	C12455	C5H11NO	map00960|Tropane, piperidine and pyridine alkaloid biosynthesis;map01100|Metabolic pathways;map01110|Biosynthesis of secondary metabolites;
meta_7	Isovaleric acid	C08262	C5H10O2	map01065|Biosynthesis of alkaloids derived from histidine and purine;map01110|Biosynthesis of secondary metabolites;map04974|Protein digestion and absorption;
meta_8	Betaine aldehyde	C00576	C5H12NO	map00260|Glycine, serine and threonine metabolism;map01100|Metabolic pathways;
meta_9	2-Methyl-3-oxopropanoic acid	C00349	C4H6O3	map00280|Valine, leucine and isoleucine degradation;
meta_10	2-Ketobutyric acid	C00109	C4H6O3	map00260|Glycine, serine and threonine metabolism;map00270|Cysteine and methionine metabolism;map00290|Valine, leucine and isoleucine biosynthesis;map00640|Propanoate metabolism;map00660|C5-Branched dibasic acid metabolism;map01100|Metabolic pathways;map01110|Biosynthesis of secondary metabolites;map01130|Biosynthesis of antibiotics;map01210|2-Oxocarboxylic acid metabolism;map01230|Biosynthesis o…
meta_11	2-Iminobutanoate	C20905	C4H7NO2
meta_12	Ethylmethylacetic acid	C18319	C5H10O2	map04974|Protein digestion and absorption;
meta_13	Cadaverine	C01672	C5H14N2	map00310|Lysine degradation;map00480|Glutathione metabolism;map00960|Tropane, piperidine and pyridine alkaloid biosynthesis;map01060|Biosynthesis of plant secondary metabolites;map01064|Biosynthesis of alkaloids derived from ornithine, lysine and nicotinic acid;map01100|Metabolic pathways;map01110|Biosynthesis of secondary metabolites;map04974|Protein digestion and absorption;
meta_14	2-Aminobut-2-enoate	C17234	C4H7NO2
meta_15	(R)-Methylmalonate semialdehyde	C21030	C4H6O3
meta_16	Acetoacetic acid	C00164	C4H6O3	map00072|Synthesis and degradation of ketone bodies;map00280|Valine, leucine and isoleucine degradation;map00310|Lysine degradation;map00350|Tyrosine metabolism;map00640|Propanoate metabolism;map00643|Styrene degradation;map00650|Butanoate metabolism;map01100|Metabolic pathways;map01120|Microbial metabolism in diverse environments;map02020|Two-component system;
meta_17	Succinic acid semialdehyde	C00232	C4H6O3	map00250|Alanine, aspartate and glutamate metabolism;map00350|Tyrosine metabolism;map00650|Butanoate metabolism;map00720|Carbon fixation pathways in prokaryotes;map00750|Vitamin B6 metabolism;map00760|Nicotinate and nicotinamide metabolism;map01100|Metabolic pathways;map01120|Microbial metabolism in diverse environments;map01200|Carbon metabolism;map02024|Quorum sensing;
meta_18	Diethylamine	C14422	C4H10N2O
meta_19	Benzamidine	C01784	C7H8N2
meta_20	gamma-Aminobutyric acid	C00334	C4H9NO2	map00250|Alanine, aspartate and glutamate metabolism;map00330|Arginine and proline metabolism;map00410|beta-Alanine metabolism;map00650|Butanoate metabolism;map00760|Nicotinate and nicotinamide metabolism;map01100|Metabolic pathways;map01120|Microbial metabolism in diverse environments;map02024|Quorum sensing;map04024|cAMP signaling pathway;map04080|Neuroactive ligand-receptor interaction;map0472…
meta_21	2-Aminoisobutyric acid	C03665	C4H9NO2
meta_22	Choline	C00114	C5H14NO	map00260|Glycine, serine and threonine metabolism;map00564|Glycerophospholipid metabolism;map01100|Metabolic pathways;map02010|ABC transporters;map04725|Cholinergic synapse;map04976|Bile secretion;map05231|Choline metabolism in cancer;
meta_23	(R)-b-aminoisobutyric acid	C01205	C4H9NO2	map00240|Pyrimidine metabolism;map00280|Valine, leucine and isoleucine degradation;map01100|Metabolic pathways;
meta_24	D-alpha-Aminobutyric acid	C02261	C4H9NO2
meta_25	Tetrahydrothiophene sulfoxide		C4H8OS
meta_26	Dimethylglycine	C01026	C4H9NO2	map00260|Glycine, serine and threonine metabolism;map01100|Metabolic pathways;
meta_27	2-Aminomalonate semialdehyde	C11822	C3H5NO3
meta_28	Hydroxypyruvic acid	C00168	C3H4O4	map00260|Glycine, serine and threonine metabolism;map00630|Glyoxylate and dicarboxylate metabolism;map00680|Methane metabolism;map01100|Metabolic pathways;map01110|Biosynthesis of secondary metabolites;map01120|Microbial metabolism in diverse environments;map01130|Biosynthesis of antibiotics;map01200|Carbon metabolism;
meta_29	3-Aminoisobutanoic acid	C05145	C4H9NO2
meta_30	Alpha-Hydroxyisobutyric acid		C4H8O3
meta_31	METHIONAL		C4H8OS
meta_32	L-Serine	C00065	C3H7NO3	map00260|Glycine, serine and threonine metabolism;map00261|Monobactam biosynthesis;map00270|Cysteine and methionine metabolism;map00460|Cyanoamino acid metabolism;map00600|Sphingolipid metabolism;map00630|Glyoxylate and dicarboxylate metabolism;map00680|Methane metabolism;map00920|Sulfur metabolism;map00970|Aminoacyl-tRNA biosynthesis;map01060|Biosynthesis of plant secondary metabolites;map01100|…
meta_33	2-Phenylethanol	C05853	C8H10O	map00360|Phenylalanine metabolism;
meta_34	(R)-3-Hydroxybutyric acid	C01089	C4H8O3	map00072|Synthesis and degradation of ketone bodies;map00650|Butanoate metabolism;map01100|Metabolic pathways;map04024|cAMP signaling pathway;
meta_35	3-Methylthiopropanamine	C03354	C4H11NS
meta_36	Diethanolamine	C06772	C4H11NO2	map00564|Glycerophospholipid metabolism;
meta_37	Benzaldehyde	C00261	C7H6O	map00623|Toluene degradation;map00627|Aminobenzoate degradation;map01120|Microbial metabolism in diverse environments;map01220|Degradation of aromatic compounds;
meta_38	m-Xylene	C07208	C8H10	map00622|Xylene degradation;map01100|Metabolic pathways;map01120|Microbial metabolism in diverse environments;map01220|Degradation of aromatic compounds;
meta_39	Benzylamine	C15562	C7H9N
meta_40	ortho-Toluidine	C14403	C7H9N
meta_41	Quinone	C00472	C6H4O2	map00627|Aminobenzoate degradation;map01120|Microbial metabolism in diverse environments;
meta_42	m-Cresol	C01467	C7H8O	map00623|Toluene degradation;map01120|Microbial metabolism in diverse environments;map01220|Degradation of aromatic compounds;
meta_43	2-Aminomethylpyrimidine (hydrochloride)		C5H7N3
meta_44	para-Phenylenediamine	C19499	C6H8N2
meta_45	p-Cresol	C01468	C7H8O	map00623|Toluene degradation;map00633|Nitrotoluene degradation;map01100|Metabolic pathways;map01120|Microbial metabolism in diverse environments;map01220|Degradation of aromatic compounds;map04974|Protein digestion and absorption;
meta_46	2-Aminophenol	C01987	C6H7NO	map00380|Tryptophan metabolism;map00627|Aminobenzoate degradation;map01120|Microbial metabolism in diverse environments;
meta_47	4-Chloroaniline	C14450	C6H6ClN	map00361|Chlorocyclohexane and chlorobenzene degradation;map01120|Microbial metabolism in diverse environments;
meta_48	Hydroquinone	C00530	C6H6O2	map00350|Tyrosine metabolism;map00361|Chlorocyclohexane and chlorobenzene degradation;map00362|Benzoate degradation;map00363|Bisphenol degradation;map00627|Aminobenzoate degradation;map01100|Metabolic pathways;map01120|Microbial metabolism in diverse environments;
meta_49	(E,E)-hepta-2,4-dienal		C7H10O
meta_50	4-Aminophenol	C02372	C6H7NO	map00627|Aminobenzoate degradation;map01120|Microbial metabolism in diverse environments;
meta_51	5-Methyl-2-furancarboxaldehyde	C11115	C6H6O2
meta_52	(plusmn)-Furaneol		C6H8O3
meta_53	Catechol	C00090	C6H6O2	map00361|Chlorocyclohexane and chlorobenzene degradation;map00362|Benzoate degradation;map00364|Fluorobenzoate degradation;map00621|Dioxin degradation;map00624|Polycyclic aromatic hydrocarbon degradation;map00626|Naphthalene degradation;map00627|Aminobenzoate degradation;map01100|Metabolic pathways;map01120|Microbial metabolism in diverse environments;map01220|Degradation of aromatic compounds;
meta_54	N-Vinyl-2-pyrrolidone	C19548	C6H9NO
meta_55	Cytosine	C00380	C4H5N3O	map00240|Pyrimidine metabolism;map01100|Metabolic pathways;
meta_56	(Aminomethyl)phosphonate		CH5NO3P
meta_57	Monomethyl sulfate	C02704	CH4O4S
meta_58	Histamine	C00388	C5H9N3	map00340|Histidine metabolism;map01065|Biosynthesis of alkaloids derived from histidine and purine;map01100|Metabolic pathways;map01110|Biosynthesis of secondary metabolites;map04080|Neuroactive ligand-receptor interaction;map04664|Fc epsilon RI signaling pathway;map04721|Synaptic vesicle cycle;map04750|Inflammatory mediator regulation of TRP channels;map04971|Gastric acid secretion;map04974|Prot…
meta_59	Pyrrole-2-carboxylic acid	C05942	C5H5NO2	map00330|Arginine and proline metabolism;
meta_60	3-Furoic acid		C5H4O3
meta_61	2-Furoate	C01546	C5H4O3	map00365|Furfural degradation;map01120|Microbial metabolism in diverse environments;
meta_62	Creatinine	C00791	C4H7N3O	map00330|Arginine and proline metabolism;map01100|Metabolic pathways;
meta_63	Citraconic acid	C02226	C5H6O4	map00290|Valine, leucine and isoleucine biosynthesis;map00660|C5-Branched dibasic acid metabolism;map01100|Metabolic pathways;map01210|2-Oxocarboxylic acid metabolism;
meta_64	1-Pyrroline-2-carboxylic acid	C03564	C5H7NO2	map00330|Arginine and proline metabolism;map00472|D-Arginine and D-ornithine metabolism;
meta_65	1-Pyrroline-5-carboxylic acid	C04322	C5H7NO2
meta_66	Iminoaspartic acid	C05840	C4H5NO4	map00760|Nicotinate and nicotinamide metabolism;map01100|Metabolic pathways;
meta_67	Epsilon-caprolactam	C06593	C6H11NO	map00930|Caprolactam degradation;map01100|Metabolic pathways;map01120|Microbial metabolism in diverse environments;
meta_68	(S)-1-Pyrroline-5-carboxylate	C03912	C5H7NO2	map00250|Alanine, aspartate and glutamate metabolism;map00330|Arginine and proline metabolism;map00332|Carbapenem biosynthesis;map01100|Metabolic pathways;map01110|Biosynthesis of secondary metabolites;map01130|Biosynthesis of antibiotics;map01230|Biosynthesis of amino acids;
meta_69	(3-amino-1H-1,2,4-triazol-5-yl)methanol		C3H6N4O
meta_70	L-Prolinamide	C19781	C5H10N2O
meta_71	Dihydrouracil	C00429	C4H6N2O2	map00240|Pyrimidine metabolism;map00410|beta-Alanine metabolism;map00770|Pantothenate and CoA biosynthesis;map01100|Metabolic pathways;
meta_72	Di-2-propenyl sulfide	C08370	C6H10S
meta_73	Oxalureate	C00802	C3H4N2O4	map00230|Purine metabolism;map01120|Microbial metabolism in diverse environments;
meta_74	(S)-5-Hydroxymethyl-2[5H]-furanone		C5H6O3
meta_75	L-Proline	C00148	C5H9NO2	map00330|Arginine and proline metabolism;map00332|Carbapenem biosynthesis;map00401|Novobiocin biosynthesis;map00404|Staurosporine biosynthesis;map00970|Aminoacyl-tRNA biosynthesis;map01100|Metabolic pathways;map01110|Biosynthesis of secondary metabolites;map01130|Biosynthesis of antibiotics;map01230|Biosynthesis of amino acids;map02010|ABC transporters;map04974|Protein digestion and absorption;ma…
meta_76	Fumaric acid	C00122	C4H4O4	map00020|Citrate cycle (TCA cycle);map00190|Oxidative phosphorylation;map00220|Arginine biosynthesis;map00250|Alanine, aspartate and glutamate metabolism;map00350|Tyrosine metabolism;map00360|Phenylalanine metabolism;map00620|Pyruvate metabolism;map00643|Styrene degradation;map00650|Butanoate metabolism;map00720|Carbon fixation pathways in prokaryotes;map00760|Nicotinate and nicotinamide metaboli…
meta_77	5-Hydroxyindole		C8H7NO
meta_78	1-AMINOCYCLOBUTANE CARBOXYLIC ACID		C5H9NO2
meta_79	Glutarate semialdehyde	C03273	C5H8O3	map00310|Lysine degradation;
meta_80	Levulinic acid		C5H8O3
meta_81	Deoxyribose	C01801	C5H10O4	map00030|Pentose phosphate pathway;
meta_82	Caproic acid	C01585	C6H12O2
meta_83	alpha-Ketoisovaleric acid	C00141	C5H8O3	map00280|Valine, leucine and isoleucine degradation;map00290|Valine, leucine and isoleucine biosynthesis;map00770|Pantothenate and CoA biosynthesis;map00966|Glucosinolate biosynthesis;map01100|Metabolic pathways;map01110|Biosynthesis of secondary metabolites;map01130|Biosynthesis of antibiotics;map01210|2-Oxocarboxylic acid metabolism;map01230|Biosynthesis of amino acids;
meta_84	Guanidoacetic acid	C00581	C3H7N3O2	map00260|Glycine, serine and threonine metabolism;map00330|Arginine and proline metabolism;map01100|Metabolic pathways;
meta_85	L-Aspartate-semialdehyde	C00441	C4H7NO3	map00260|Glycine, serine and threonine metabolism;map00261|Monobactam biosynthesis;map00270|Cysteine and methionine metabolism;map00300|Lysine biosynthesis;map00330|Arginine and proline metabolism;map00400|Phenylalanine, tyrosine and tryptophan biosynthesis;map01100|Metabolic pathways;map01110|Biosynthesis of secondary metabolites;map01120|Microbial metabolism in diverse environments;map01130|Bio…
meta_86	L-Valine	C00183	C5H11NO2	map00280|Valine, leucine and isoleucine degradation;map00290|Valine, leucine and isoleucine biosynthesis;map00311|Penicillin and cephalosporin biosynthesis;map00460|Cyanoamino acid metabolism;map00770|Pantothenate and CoA biosynthesis;map00966|Glucosinolate biosynthesis;map00970|Aminoacyl-tRNA biosynthesis;map01060|Biosynthesis of plant secondary metabolites;map01063|Biosynthesis of alkaloids der…
meta_87	Acetylglycine		C4H7NO3
meta_88	L-2,4-diaminobutyric acid	C03283	C4H10N2O2	map00260|Glycine, serine and threonine metabolism;map01100|Metabolic pathways;map01120|Microbial metabolism in diverse environments;map01210|2-Oxocarboxylic acid metabolism;map01230|Biosynthesis of amino acids;
meta_89	Homocysteine	C05330	C4H9NO2S
meta_90	5-Hydroxypentanoic acid	C02804	C5H10O3
meta_91	Indole	C00463	C8H7N	map00380|Tryptophan metabolism;map00400|Phenylalanine, tyrosine and tryptophan biosynthesis;map00402|Benzoxazinoid biosynthesis;map01100|Metabolic pathways;map01110|Biosynthesis of secondary metabolites;map04974|Protein digestion and absorption;
meta_92	Betaine	C00719	C5H11NO2	map00260|Glycine, serine and threonine metabolism;map01100|Metabolic pathways;map02010|ABC transporters;
meta_93	4-Methylaminobutyrate	C15987	C5H11NO2	map00760|Nicotinate and nicotinamide metabolism;map01120|Microbial metabolism in diverse environments;
meta_94	3`-Aminoacetophenone		C8H9NO
meta_95	2-Methylserine	C02115	C4H9NO3
meta_96	MEG (sulfate)		C3H9N3S
meta_97	2,3,5,6-Tetramethylpyrazine		C8H12N2
meta_98	L-Threonine	C00188	C4H9NO3	map00260|Glycine, serine and threonine metabolism;map00261|Monobactam biosynthesis;map00290|Valine, leucine and isoleucine biosynthesis;map00860|Porphyrin and chlorophyll metabolism;map00970|Aminoacyl-tRNA biosynthesis;map01060|Biosynthesis of plant secondary metabolites;map01100|Metabolic pathways;map01110|Biosynthesis of secondary metabolites;map01120|Microbial metabolism in diverse environment…
meta_99	L-Homoserine	C00263	C4H9NO3	map00260|Glycine, serine and threonine metabolism;map00270|Cysteine and methionine metabolism;map00300|Lysine biosynthesis;map00920|Sulfur metabolism;map01100|Metabolic pathways;map01110|Biosynthesis of secondary metabolites;map01120|Microbial metabolism in diverse environments;map01130|Biosynthesis of antibiotics;map01230|Biosynthesis of amino acids;
meta_100	indoline		C8H9N
meta_101	Tyramine	C00483	C8H11NO	map00350|Tyrosine metabolism;map00680|Methane metabolism;map00950|Isoquinoline alkaloid biosynthesis;map01060|Biosynthesis of plant secondary metabolites;map01063|Biosynthesis of alkaloids derived from shikimate pathway;map01110|Biosynthesis of secondary metabolites;map04080|Neuroactive ligand-receptor interaction;map04974|Protein digestion and absorption;
meta_102	Styrene Oxide	C02083	C8H8O
meta_103	3-aci-Nitropropanoate	C03071	C3H5NO4
meta_104	L-Cysteine	C00097	C3H7NO2S	map00260|Glycine, serine and threonine metabolism;map00270|Cysteine and methionine metabolism;map00311|Penicillin and cephalosporin biosynthesis;map00332|Carbapenem biosynthesis;map00430|Taurine and hypotaurine metabolism;map00460|Cyanoamino acid metabolism;map00480|Glutathione metabolism;map00730|Thiamine metabolism;map00770|Pantothenate and CoA biosynthesis;map00920|Sulfur metabolism;map00970|A…
meta_105	4-Methylbenzaldehyde	C06758	C8H8O	map00622|Xylene degradation;map01100|Metabolic pathways;map01120|Microbial metabolism in diverse environments;map01220|Degradation of aromatic compounds;
meta_106	Phenylacetaldehyde	C00601	C8H8O	map00360|Phenylalanine metabolism;map00643|Styrene degradation;map01100|Metabolic pathways;map01120|Microbial metabolism in diverse environments;
meta_107	2,4-Diaminoanisole	C19218	C7H10N2O
meta_108	4-Hydroxybenzaldehyde	C00633	C7H6O2	map00363|Bisphenol degradation;map00623|Toluene degradation;map00627|Aminobenzoate degradation;map01061|Biosynthesis of phenylpropanoids;map01100|Metabolic pathways;map01120|Microbial metabolism in diverse environments;
meta_109	4-Methylbenzyl alcohol	C06757	C8H10O	map00622|Xylene degradation;map01100|Metabolic pathways;map01120|Microbial metabolism in diverse environments;map01220|Degradation of aromatic compounds;
meta_110	Benzamide	C09815	C7H7NO	map00627|Aminobenzoate degradation;map01120|Microbial metabolism in diverse environments;
meta_111	(S)-1-Phenylethanol	C11348	C8H10O	map00642|Ethylbenzene degradation;map01100|Metabolic pathways;map01120|Microbial metabolism in diverse environments;map01220|Degradation of aromatic compounds;
meta_112	Niacinamide	C00153	C6H6N2O	map00760|Nicotinate and nicotinamide metabolism;map01100|Metabolic pathways;map04212|Longevity regulating pathway - worm;map04977|Vitamin digestion and absorption;
meta_113	Benzoate	C00180	C7H6O2	map00360|Phenylalanine metabolism;map00362|Benzoate degradation;map00621|Dioxin degradation;map00623|Toluene degradation;map00627|Aminobenzoate degradation;map01063|Biosynthesis of alkaloids derived from shikimate pathway;map01100|Metabolic pathways;map01110|Biosynthesis of secondary metabolites;map01120|Microbial metabolism in diverse environments;map01220|Degradation of aromatic compounds;
meta_114	Desmethyl-betahistine(2-(2-aminoethyl)pyridine)		C7H10N2
meta_115	Imidazolepropionic acid	C20522	C6H8N2O2	map00340|Histidine metabolism;
meta_116	5-Hydroxypyrazinamide	C01956	C5H5N3O
meta_117	1,2,3,4-Tetramethyl-1,3-cyclopentadiene		C9H14
meta_118	ortho-Anisidine	C19191	C7H9NO
meta_119	Isonicotinic acid	C07446	C6H5NO2	map00983|Drug metabolism - other enzymes;
meta_120	3-Hydroxybenzyl alcohol glucoside	C03351	C7H8O2	map00623|Toluene degradation;map01120|Microbial metabolism in diverse environments;map01220|Degradation of aromatic compounds;
meta_121	Guaiacol	C15572	C7H8O2
meta_122	Ciliatine	C03557	C2H8NO3P	map00440|Phosphonate and phosphinate metabolism;map01100|Metabolic pathways;map01120|Microbial metabolism in diverse environments;map02010|ABC transporters;
meta_123	4,6-Dimethyl-2(1H)-pyrimidinone		C6H8N2O
meta_124	1-Methylhistamine	C05127	C6H11N3	map00340|Histidine metabolism;
meta_125	3-METHYLHISTAMINE		C6H11N3
meta_126	2-carboxy-Pyrimidine		C5H4N2O2
meta_127	5-Methylcytosine	C02376	C5H7N3O	map00240|Pyrimidine metabolism;
meta_128	2,4-Diamino-6-hydroxypyrimidine		C4H6N4O
meta_129	Taurine	C00245	C2H7NO3S	map00120|Primary bile acid biosynthesis;map00430|Taurine and hypotaurine metabolism;map00920|Sulfur metabolism;map01100|Metabolic pathways;map02010|ABC transporters;map04080|Neuroactive ligand-receptor interaction;
meta_130	NP-019811		C6H7NO2
meta_131	4-Aminocatechol	C18351	C6H7NO2	map00627|Aminobenzoate degradation;map01120|Microbial metabolism in diverse environments;
meta_132	1,2,3-Trihydroxybenzene	C01108	C6H6O3	map00627|Aminobenzoate degradation;map01120|Microbial metabolism in diverse environments;map07216|Catecholamine transferase inhibitors;
meta_133	4-Hydroxy-4-methyl-5-hexenoic acid gamma lactone		C7H10O2
meta_134	Triacetate lactone	C02752	C6H6O3
meta_135	Maltol	C11918	C6H6O3	map00523|Polyketide sugar unit biosynthesis;map01130|Biosynthesis of antibiotics;
meta_136	5-Aminoimidazole-4-carboxamide	C04051	C4H6N4O	map00230|Purine metabolism;
meta_137	Methyl methanethiosulfonate		C2H6O2S2
meta_138	5-Hydroxymethyl-2-furancarboxaldehyde	C11101	C6H6O3	map00365|Furfural degradation;map01120|Microbial metabolism in diverse environments;
meta_139	1-Methyl-3,6-(1H,2H)-pyridazinedione		C5H6N2O2
meta_140	Dimethyl trisulfide	C08372	C2H6S3
meta_141	Imidazoleacetic acid	C02835	C5H6N2O2	map00340|Histidine metabolism;
meta_142	N-(Carboxymethyl)-N,N,N-trimethyl-d9-ammonium Chloride
meta_143	Isoguvacine	C13694	C6H9NO2
meta_144	Dihydrothymine	C00906	C5H8N2O2
meta_145	PAR_146.0966_8.3		C10H11N
meta_146	(S)-2-Propylpiperidine	C06523	C8H17N	map01060|Biosynthesis of plant secondary metabolites;map01066|Biosynthesis of alkaloids derived from terpenoid and polyketide;
meta_147	(R)-5,6-Dihydrothymine	C21028	C5H8N2O2	map00240|Pyrimidine metabolism;map01100|Metabolic pathways;
meta_148	(S)-2,3,4,5-tetrahydropyridine-2-carboxylate	C00450	C6H9NO2	map00310|Lysine degradation;map00960|Tropane, piperidine and pyridine alkaloid biosynthesis;map01060|Biosynthesis of plant secondary metabolites;map01064|Biosynthesis of alkaloids derived from ornithine, lysine and nicotinic acid;map01100|Metabolic pathways;map01110|Biosynthesis of secondary metabolites;
meta_149	D-1-Piperideine-2-carboxylic acid	C04092	C6H9NO2	map00310|Lysine degradation;map00960|Tropane, piperidine and pyridine alkaloid biosynthesis;map01100|Metabolic pathways;
meta_150	1-ACETYLPIPERIDINE		C7H13NO
meta_151	Barbituric acid	C00813	C4H4N2O3	map00240|Pyrimidine metabolism;
meta_152	Phenyltetrazole		C7H6N4
meta_153	Flucytosine		C4H4FN3O
meta_154	Quinoline	C06413	C9H7N
meta_155	4-Piperidinecarboxamide		C6H12N2O
meta_156	(R)-3-Ureidoisobutyrate	C21029	C5H10N2O3	map00240|Pyrimidine metabolism;map01100|Metabolic pathways;
meta_157	1,1-Dimethylbiguanide	C07151	C4H11N5	map04152|AMPK signaling pathway;map04211|Longevity regulating pathway;map04976|Bile secretion;
meta_158	(3S)-3,6-Diaminohexanoate	C01142	C6H14N2O2	map00310|Lysine degradation;
meta_159	Sulcatol	C07288	C8H16O
meta_160	Pipecolic acid	C00408	C6H11NO2	map00310|Lysine degradation;map00960|Tropane, piperidine and pyridine alkaloid biosynthesis;map01060|Biosynthesis of plant secondary metabolites;map01064|Biosynthesis of alkaloids derived from ornithine, lysine and nicotinic acid;map01100|Metabolic pathways;map01110|Biosynthesis of secondary metabolites;
meta_161	2,5-Dioxopentanoate	C00433	C5H6O4	map00040|Pentose and glucuronate interconversions;map00053|Ascorbate and aldarate metabolism;map00330|Arginine and proline metabolism;map01100|Metabolic pathways;
meta_162	(2E)-Decenoyl-ACP	C03969	C6H11NO2
meta_163	1-Pyrroline-4-hydroxy-2-carboxylate	C04282	C5H7NO3	map00330|Arginine and proline metabolism;
meta_164	Pyrroline hydroxycarboxylic acid	C04281	C5H7NO3	map00330|Arginine and proline metabolism;map01100|Metabolic pathways;
meta_165	ALBIZZIINE		C4H9N3O3
meta_166	Agmatine	C00179	C5H14N4	map00330|Arginine and proline metabolism;map01100|Metabolic pathways;
meta_167	2-Ketohexanoic acid	C00902	C6H10O3
meta_168	Heptanoic acid	C17714	C7H14O2
meta_169	N,N-Diisopropylethylamine (DIPEA)		C8H19N
meta_170	AGMATINE SULFATE		C5H14N4
meta_171	4-Guanidinobutanal	C02647	C5H11N3O	map00330|Arginine and proline metabolism;map01100|Metabolic pathways;
meta_172	Adipate semialdehyde	C06102	C6H10O3	map00930|Caprolactam degradation;map01100|Metabolic pathways;map01120|Microbial metabolism in diverse environments;map01220|Degradation of aromatic compounds;
meta_173	5,6-Dimethylbenzotriazole		C8H9N3
meta_174	Beta-Guanidinopropionic acid	C03065	C4H9N3O2
meta_175	N-Acetylputrescine	C02714	C6H14N2O	map00330|Arginine and proline metabolism;map01100|Metabolic pathways;
meta_176	L-Glutamic gamma-semialdehyde	C01165	C5H9NO3	map00330|Arginine and proline metabolism;map00332|Carbapenem biosynthesis;map01100|Metabolic pathways;map01110|Biosynthesis of secondary metabolites;map01130|Biosynthesis of antibiotics;map01230|Biosynthesis of amino acids;
meta_177	Ketoleucine	C00233	C6H10O3	map00280|Valine, leucine and isoleucine degradation;map00290|Valine, leucine and isoleucine biosynthesis;map00966|Glucosinolate biosynthesis;map01100|Metabolic pathways;map01110|Biosynthesis of secondary metabolites;map01210|2-Oxocarboxylic acid metabolism;map01230|Biosynthesis of amino acids;
meta_178	4-Isopropylbenzaldehyde	C06577	C10H12O	map00622|Xylene degradation;map01120|Microbial metabolism in diverse environments;map01220|Degradation of aromatic compounds;
meta_179	Estragole	C10452	C10H12O	map00940|Phenylpropanoid biosynthesis;
meta_180	4-Hydroxy-4-methyltetrahydro-2H-pyran-2-one		C6H10O3
meta_181	Aspartate		C4H5NO4
meta_182	Fluorouracil	C07649	C4H3FN2O2	map00983|Drug metabolism - other enzymes;map04976|Bile secretion;
meta_183	Itaconic acid	C00490	C5H6O4	map00660|C5-Branched dibasic acid metabolism;
meta_184	L-Isoleucine	C00407	C6H13NO2	map00280|Valine, leucine and isoleucine degradation;map00290|Valine, leucine and isoleucine biosynthesis;map00460|Cyanoamino acid metabolism;map00960|Tropane, piperidine and pyridine alkaloid biosynthesis;map00966|Glucosinolate biosynthesis;map00970|Aminoacyl-tRNA biosynthesis;map01060|Biosynthesis of plant secondary metabolites;map01064|Biosynthesis of alkaloids derived from ornithine, lysine an…
meta_185	cis-4-Hydroxy-D-proline	C03440	C5H9NO3	map00330|Arginine and proline metabolism;
meta_186	Ureidopropionic acid	C02642	C4H8N2O3	map00240|Pyrimidine metabolism;map00410|beta-Alanine metabolism;map00770|Pantothenate and CoA biosynthesis;map01100|Metabolic pathways;
meta_187	L-Leucine	C00123	C6H13NO2	map00280|Valine, leucine and isoleucine degradation;map00290|Valine, leucine and isoleucine biosynthesis;map00966|Glucosinolate biosynthesis;map00970|Aminoacyl-tRNA biosynthesis;map01060|Biosynthesis of plant secondary metabolites;map01065|Biosynthesis of alkaloids derived from histidine and purine;map01100|Metabolic pathways;map01110|Biosynthesis of secondary metabolites;map01210|2-Oxocarboxylic…
meta_188	N-Acetyl-beta-alanine	C01073	C5H9NO3	map00410|beta-Alanine metabolism;
meta_189	5-Aminolevulinic acid	C00430	C5H9NO3	map00260|Glycine, serine and threonine metabolism;map00860|Porphyrin and chlorophyll metabolism;map01060|Biosynthesis of plant secondary metabolites;map01100|Metabolic pathways;map01110|Biosynthesis of secondary metabolites;map01120|Microbial metabolism in diverse environments;map02010|ABC transporters;
meta_190	N-Acetyl-L-alanine		C5H9NO3
meta_191	Cinnamaldehyde	C00903	C9H8O	map00940|Phenylpropanoid biosynthesis;map01060|Biosynthesis of plant secondary metabolites;map01100|Metabolic pathways;map01110|Biosynthesis of secondary metabolites;map04750|Inflammatory mediator regulation of TRP channels;
meta_192	3-Methylindole	C08313	C9H9N
meta_193	(R)-Pantolactone	C01012	C6H10O3
meta_194	Trans-3-hydroxy-L-proline	C05147	C5H9NO3	map00330|Arginine and proline metabolism;
meta_195	4-Hydroxyproline	C01157	C5H9NO3	map00330|Arginine and proline metabolism;map01100|Metabolic pathways;
meta_196	L-Norleucine		C6H13NO2
meta_197	5,6-Dihydro-5-fluorouracil	C16630	C4H5FN2O2	map00983|Drug metabolism - other enzymes;
meta_198	3,4-Dimethylstyrene		C10H12
meta_199	Ornithine	C00077	C5H12N2O2	map00220|Arginine biosynthesis;map00330|Arginine and proline metabolism;map00472|D-Arginine and D-ornithine metabolism;map00480|Glutathione metabolism;map01060|Biosynthesis of plant secondary metabolites;map01064|Biosynthesis of alkaloids derived from ornithine, lysine and nicotinic acid;map01100|Metabolic pathways;map01110|Biosynthesis of secondary metabolites;map01130|Biosynthesis of antibiotic…
meta_200	p-Mentha-1,3,5,8-tetraene		C10H12
meta_201	1H-Benzotriazole, 4(or 5)-methyl-		C7H7N3
meta_202	D-Ornithine	C00515	C5H12N2O2	map00472|D-Arginine and D-ornithine metabolism;map01100|Metabolic pathways;
meta_203	L-Asparagine	C00152	C4H8N2O3	map00250|Alanine, aspartate and glutamate metabolism;map00460|Cyanoamino acid metabolism;map00970|Aminoacyl-tRNA biosynthesis;map01060|Biosynthesis of plant secondary metabolites;map01100|Metabolic pathways;map01110|Biosynthesis of secondary metabolites;map01230|Biosynthesis of amino acids;map04974|Protein digestion and absorption;map04978|Mineral absorption;map05230|Central carbon metabolism in …
meta_204	4-Ethoxybenzaldehyde		C9H10O2
meta_205	Isochavicol	C20464	C9H10O	map00940|Phenylpropanoid biosynthesis;
meta_206	Iminodiacetic acid	C19911	C4H7NO4
meta_207	1,3-Dihydro-(2H)-indol-2-one	C12312	C8H7NO	map00402|Benzoxazinoid biosynthesis;map01110|Biosynthesis of secondary metabolites;
meta_208	phthalaldehyde		C8H6O2
meta_209	thioproline		C4H7NO2S
meta_210	L-Aspartic acid	C00049	C4H7NO4	map00220|Arginine biosynthesis;map00250|Alanine, aspartate and glutamate metabolism;map00260|Glycine, serine and threonine metabolism;map00261|Monobactam biosynthesis;map00270|Cysteine and methionine metabolism;map00300|Lysine biosynthesis;map00340|Histidine metabolism;map00410|beta-Alanine metabolism;map00460|Cyanoamino acid metabolism;map00710|Carbon fixation in photosynthetic organisms;map0076…
meta_211	Methylparaben	D01400	C8H8O3
meta_212	1-Hydroxy-Benzotriazol		C6H5N3O
meta_213	Perillyl alcohol	C02452	C10H16O	map00902|Monoterpenoid biosynthesis;map00903|Limonene and pinene degradation;map01110|Biosynthesis of secondary metabolites;
meta_214	Indan-1-ol	C01710	C9H10O
meta_215	Chavicol	C16930	C9H10O	map00940|Phenylpropanoid biosynthesis;
meta_216	p-Cymene	C06575	C10H14	map00622|Xylene degradation;map01120|Microbial metabolism in diverse environments;map01220|Degradation of aromatic compounds;
meta_217	2-Amino-4-nitrotoluene	C16398	C7H8N2O2	map00633|Nitrotoluene degradation;map01120|Microbial metabolism in diverse environments;
meta_218	2,4-Dimethylbenzaldehyde		C9H10O
meta_219	Adenine	C00147	C5H5N5	map00230|Purine metabolism;map00908|Zeatin biosynthesis;map01100|Metabolic pathways;
meta_220	Tetrahydropteridine	C05650	C6H8N4
meta_221	4-Hydroxyphenylacetaldehyde	C03765	C8H8O2	map00350|Tyrosine metabolism;map00950|Isoquinoline alkaloid biosynthesis;map01060|Biosynthesis of plant secondary metabolites;map01063|Biosynthesis of alkaloids derived from shikimate pathway;map01110|Biosynthesis of secondary metabolites;
meta_222	N-Benzylformamide	C15561	C8H9NO
meta_223	N-Acetylarylamine	C07565	C8H9NO
meta_224	Benzothiazole		C7H5NS
meta_225	FAPy-adenine	C06502	C5H7N5O
meta_226	2-Methylbenzoic acid	C07215	C8H8O2	map00622|Xylene degradation;map01100|Metabolic pathways;map01120|Microbial metabolism in diverse environments;map01220|Degradation of aromatic compounds;
meta_227	2-Aminobenzoic acid	C00108	C7H7NO2	map00380|Tryptophan metabolism;map00400|Phenylalanine, tyrosine and tryptophan biosynthesis;map00405|Phenazine biosynthesis;map00621|Dioxin degradation;map00627|Aminobenzoate degradation;map01058|Acridone alkaloid biosynthesis;map01060|Biosynthesis of plant secondary metabolites;map01061|Biosynthesis of phenylpropanoids;map01063|Biosynthesis of alkaloids derived from shikimate pathway;map01070|Bi…
meta_228	Phenylacetic acid	C07086	C8H8O2	map00360|Phenylalanine metabolism;map00643|Styrene degradation;map01100|Metabolic pathways;map01120|Microbial metabolism in diverse environments;
meta_229	cyclo(glycylprolyl); Hexahydropyrrolo[1,2-a]pyrazine-1,4-dione		C7H10N2O2
meta_230	4-oxo-2-Nonenal		C9H14O2
meta_231	4-Methoxybenzaldehyde	C10761	C8H8O2
meta_232	NCGC00381399-01!4-hydroxy-3,5,6-trimethylpyran-2-one		C8H10O3
meta_233	1-Methylnicotinamide	C02918	C7H9N2O	map00760|Nicotinate and nicotinamide metabolism;map01100|Metabolic pathways;map04976|Bile secretion;
meta_234	Phenelzine	C07430	C8H12N2
meta_235	4-Propylphenol	C14311	C9H12O
meta_236	2-Hydroxyphenethylamine	C02735	C8H11NO
meta_237	N-Methylnicotinate	C01004	C7H7NO2	map00760|Nicotinate and nicotinamide metabolism;
meta_238	Salicylamide		C7H7NO2
meta_239	p-Aminobenzoic acid	C00568	C7H7NO2	map00627|Aminobenzoate degradation;map00790|Folate biosynthesis;map01061|Biosynthesis of phenylpropanoids;map01100|Metabolic pathways;map01120|Microbial metabolism in diverse environments;
meta_240	Tyrosol	C06044	C8H10O2	map00350|Tyrosine metabolism;
meta_241	2-Pentylfuran		C9H14O
meta_242	Nicotinamide N-oxide		C6H6N2O2
meta_243	3,4-Dihydroxybenzaldehyde	C16700	C7H6O3	map00950|Isoquinoline alkaloid biosynthesis;map01063|Biosynthesis of alkaloids derived from shikimate pathway;
meta_244	Methyl pyrazine 2-carboxylate		C6H6N2O2
meta_245	2,5-Furandicarboxylic acid		C6H4O5
meta_246	4-Hydroxybenzoic acid	C00156	C7H6O3	map00130|Ubiquinone and other terpenoid-quinone biosynthesis;map00360|Phenylalanine metabolism;map00362|Benzoate degradation;map00363|Bisphenol degradation;map00623|Toluene degradation;map00627|Aminobenzoate degradation;map01061|Biosynthesis of phenylpropanoids;map01100|Metabolic pathways;map01110|Biosynthesis of secondary metabolites;map01120|Microbial metabolism in diverse environments;map01220…
meta_247	Salicylic acid	C00805	C7H6O3	map00360|Phenylalanine metabolism;map00621|Dioxin degradation;map00624|Polycyclic aromatic hydrocarbon degradation;map00626|Naphthalene degradation;map01053|Biosynthesis of siderophore group nonribosomal peptides;map01061|Biosynthesis of phenylpropanoids;map01070|Biosynthesis of plant hormones;map01100|Metabolic pathways;map01110|Biosynthesis of secondary metabolites;map01120|Microbial metabolism…
meta_248	Pentylenetetrazole	C13692	C6H10N4
meta_249	Isophorone	C14743	C9H14O
meta_250	4-Acetyl-1-methylcyclohexene		C9H14O
meta_251	3-Hydroxypicolinic acid	C18620	C6H5NO3
meta_252	Ethylmethylmaleimide		C7H9NO2
meta_253	Acetylphosphate	C00227	C2H5O5P	map00430|Taurine and hypotaurine metabolism;map00620|Pyruvate metabolism;map00680|Methane metabolism;map00720|Carbon fixation pathways in prokaryotes;map01100|Metabolic pathways;map01120|Microbial metabolism in diverse environments;map01200|Carbon metabolism;
meta_254	Phosphonoacetate	C05682	C2H5O5P	map00440|Phosphonate and phosphinate metabolism;map01120|Microbial metabolism in diverse environments;
meta_255	4-Amino-5-hydroxymethyl-2-methylpyrimidine	C01279	C6H9N3O	map00730|Thiamine metabolism;map01100|Metabolic pathways;map02010|ABC transporters;
meta_256	L-Histidinol	C00860	C6H11N3O	map00340|Histidine metabolism;map01100|Metabolic pathways;map01110|Biosynthesis of secondary metabolites;map01230|Biosynthesis of amino acids;
meta_257	2-Methoxyhydroquinone		C7H8O3
meta_258	Ethyl sorbate		C8H12O2
meta_259	3-METHOXYCATECHOL		C7H8O3
meta_260	O-Phosphoethanolamine	C00346	C2H8NO4P	map00564|Glycerophospholipid metabolism;map00600|Sphingolipid metabolism;map01100|Metabolic pathways;map01503|Cationic antimicrobial peptide (CAMP) resistance;map04071|Sphingolipid signaling pathway;
meta_261	Pelletierine	C06182	C8H15NO	map00960|Tropane, piperidine and pyridine alkaloid biosynthesis;map01064|Biosynthesis of alkaloids derived from ornithine, lysine and nicotinic acid;map01100|Metabolic pathways;map01110|Biosynthesis of secondary metabolites;
meta_262	Pargyline	C07414	C11H13N
meta_263	Guvacoline	C16821	C7H11NO2
meta_264	5-Methylbarbiturate	C05281	C5H6N2O3	map00240|Pyrimidine metabolism;
meta_265	Mesna	C03576	C2H6O3S2	map00680|Methane metabolism;map01120|Microbial metabolism in diverse environments;map01200|Carbon metabolism;
meta_266	Ectoine	C06231	C6H10N2O2	map00260|Glycine, serine and threonine metabolism;map01100|Metabolic pathways;map01120|Microbial metabolism in diverse environments;
meta_267	xi-Tetrahydro-6-propyl-2H-pyran-2-one		C8H14O2
meta_268	Kojic acid	C14516	C6H6O4
meta_269	trans-trans-Muconic acid	C02480	C6H6O4	map00362|Benzoate degradation;map01100|Metabolic pathways;map01120|Microbial metabolism in diverse environments;map01220|Degradation of aromatic compounds;
meta_270	6-Methylquinoline		C10H9N
meta_271	NP-018661		C8H16O3
meta_272	5-(2-Hydroxyethyl)-4-methylthiazole	C04294	C6H9NOS	map00730|Thiamine metabolism;map01100|Metabolic pathways;
meta_273	3D-3,5_4-Trihydroxycyclohexane-1,2-dione	C04287	C6H8O5	map00562|Inositol phosphate metabolism;map01100|Metabolic pathways;map01120|Microbial metabolism in diverse environments;
meta_274	PUTRESCINE DIHYDROCHLORIDE		C4H14Cl2N2
meta_275	DL-Stachydrine		C7H13NO2
meta_276	2-Pyrrolidone-5-carboxylic acid, methyl ester		C6H9NO3
meta_277	CYCLOCREATINE		C5H9N3O2
meta_278	2-Naphthylamine	C02227	C10H9N
meta_279	Tripropylamine		C9H21N
meta_280	4-Hydroxy-2-quinolone	C16716	C9H7NO2	map01063|Biosynthesis of alkaloids derived from shikimate pathway;
meta_281	L-2-Aminoadipic acid	C00956	C6H11NO4	map00300|Lysine biosynthesis;map00310|Lysine degradation;map00311|Penicillin and cephalosporin biosynthesis;map01100|Metabolic pathways;map01110|Biosynthesis of secondary metabolites;map01130|Biosynthesis of antibiotics;map01210|2-Oxocarboxylic acid metabolism;map01230|Biosynthesis of amino acids;
meta_282	L(-)-Carnitine	D02176	C7H15NO3
meta_283	7-methylpyrimido[4,5-d]pyrimidin-4-amine		C7H7N5
meta_284	NP-021733		C7H13NO2
meta_285	2-Naphthol	C11713	C10H8O	map00980|Metabolism of xenobiotics by cytochrome P450;map07114|Naphthalene family;
meta_286	Proline betaine		C7H13NO2
meta_287	Valpromide	D02766	C8H17NO
meta_288	(S)-Carnitine	C15025	C7H15NO3
meta_289	2-Keto-glutaramic acid	C00940	C5H7NO4	map00250|Alanine, aspartate and glutamate metabolism;
meta_290	Betaine-trimethyl-d9 hydrochloride		C5H12ClNO2
meta_291	Nicotine	C00745	C10H14N2	map00960|Tropane, piperidine and pyridine alkaloid biosynthesis;map00980|Metabolism of xenobiotics by cytochrome P450;map01064|Biosynthesis of alkaloids derived from ornithine, lysine and nicotinic acid;map01100|Metabolic pathways;map01110|Biosynthesis of secondary metabolites;map05033|Nicotine addiction;
meta_292	4-Oxoglutaramate	C05572	C5H7NO4	map00340|Histidine metabolism;
meta_293	Spermidine	C00315	C7H19N3	map00330|Arginine and proline metabolism;map00410|beta-Alanine metabolism;map00480|Glutathione metabolism;map00940|Phenylpropanoid biosynthesis;map01100|Metabolic pathways;map02010|ABC transporters;map04976|Bile secretion;
meta_294	Maleic acid homopolymer	C00922	C6H8O4	map00760|Nicotinate and nicotinamide metabolism;map01120|Microbial metabolism in diverse environments;
meta_295	Methomyl	C11196	C5H10N2O2S
meta_296	3-Hydroxymethylglutaric acid	C03761	C6H10O5
meta_297	Monomethyl glutaric acid		C6H10O4
meta_298	Quinic acid	C06746	C10H13NO
meta_299	MLS001148387-01!		C7H5N3O2
meta_300	Pterin	C00715	C6H5N5O
meta_301	4-Acetamidobutanoic acid	C02946	C6H11NO3	map00330|Arginine and proline metabolism;map01100|Metabolic pathways;
meta_302	(S)-5-Amino-3-oxohexanoate	C03656	C6H11NO3	map00310|Lysine degradation;
meta_303	2-Keto-6-aminocaproate	C03239	C6H11NO3	map00310|Lysine degradation;map00960|Tropane, piperidine and pyridine alkaloid biosynthesis;map01100|Metabolic pathways;
meta_304	N-Butyrylglycine		C6H11NO3
meta_305	8-Hydroxyquinoline	C19434	C9H7NO
meta_306	indoline-2-carboxylic acid		C9H9NO2
meta_307	(S)-2-amino-6-oxohexanoate	C04076	C6H11NO3	map00300|Lysine biosynthesis;map00310|Lysine degradation;map00960|Tropane, piperidine and pyridine alkaloid biosynthesis;map01060|Biosynthesis of plant secondary metabolites;map01064|Biosynthesis of alkaloids derived from ornithine, lysine and nicotinic acid;map01100|Metabolic pathways;map01110|Biosynthesis of secondary metabolites;map01130|Biosynthesis of antibiotics;map01230|Biosynthesis of ami…
meta_308	N-METHYLISOLEUCINE		C7H15NO2
meta_309	4-Guanidinobutanoic acid	C01035	C5H11N3O2	map00330|Arginine and proline metabolism;map01100|Metabolic pathways;
meta_310	Acetylcholine	C01996	C7H16NO2	map00564|Glycerophospholipid metabolism;map04024|cAMP signaling pathway;map04080|Neuroactive ligand-receptor interaction;map04721|Synaptic vesicle cycle;map04725|Cholinergic synapse;map04742|Taste transduction;map04810|Regulation of actin cytoskeleton;map04911|Insulin secretion;map04970|Salivary secretion;map04971|Gastric acid secretion;map04972|Pancreatic secretion;map04976|Bile secretion;map050…
meta_311	Benzylideneacetone		C10H10O
meta_312	4-Hydroxycinnamic acid	C00811	C9H8O3	map00130|Ubiquinone and other terpenoid-quinone biosynthesis;map00350|Tyrosine metabolism;map00360|Phenylalanine metabolism;map00940|Phenylpropanoid biosynthesis;map01061|Biosynthesis of phenylpropanoids;map01100|Metabolic pathways;map01110|Biosynthesis of secondary metabolites;map01220|Degradation of aromatic compounds;
meta_313	Glutamine	C00303	C5H10N2O3
meta_314	L-Glutamate	C00025	C5H9NO4	map00220|Arginine biosynthesis;map00250|Alanine, aspartate and glutamate metabolism;map00330|Arginine and proline metabolism;map00332|Carbapenem biosynthesis;map00340|Histidine metabolism;map00430|Taurine and hypotaurine metabolism;map00471|D-Glutamine and D-glutamate metabolism;map00480|Glutathione metabolism;map00524|Neomycin, kanamycin and gentamicin biosynthesis;map00630|Glyoxylate and dicarb…
meta_315	Coumarin	C05851	C9H6O2	map00940|Phenylpropanoid biosynthesis;map01110|Biosynthesis of secondary metabolites;
meta_316	Adipic acid	C06104	C6H10O4	map00930|Caprolactam degradation;map01100|Metabolic pathways;map01120|Microbial metabolism in diverse environments;map01220|Degradation of aromatic compounds;
meta_317	L-Glutamic acid	C00025	C5H9NO4	map00220|Arginine biosynthesis;map00250|Alanine, aspartate and glutamate metabolism;map00330|Arginine and proline metabolism;map00332|Carbapenem biosynthesis;map00340|Histidine metabolism;map00430|Taurine and hypotaurine metabolism;map00471|D-Glutamine and D-glutamate metabolism;map00480|Glutathione metabolism;map00524|Neomycin, kanamycin and gentamicin biosynthesis;map00630|Glyoxylate and dicarb…
meta_318	L-Lysine	C00047	C6H14N2O2	map00300|Lysine biosynthesis;map00310|Lysine degradation;map00780|Biotin metabolism;map00960|Tropane, piperidine and pyridine alkaloid biosynthesis;map00970|Aminoacyl-tRNA biosynthesis;map01060|Biosynthesis of plant secondary metabolites;map01064|Biosynthesis of alkaloids derived from ornithine, lysine and nicotinic acid;map01100|Metabolic pathways;map01110|Biosynthesis of secondary metabolites;m…
meta_319	2-Oxo-4-methylthiobutanoic acid	C01180	C5H8O3S	map00270|Cysteine and methionine metabolism;map00966|Glucosinolate biosynthesis;map01060|Biosynthesis of plant secondary metabolites;map01100|Metabolic pathways;map01110|Biosynthesis of secondary metabolites;map01210|2-Oxocarboxylic acid metabolism;
meta_320	(S)-2-Methylmalate	C02614	C5H8O5	map00660|C5-Branched dibasic acid metabolism;map01100|Metabolic pathways;
meta_321	N-Methyl-D-aspartic acid	C12269	C5H9NO4
meta_322	7-Methylguanine	C02242	C6H7N5O
meta_323	(R) 2,3-Dihydroxy-3-methylvalerate	C06007	C6H12O4	map00290|Valine, leucine and isoleucine biosynthesis;map01100|Metabolic pathways;map01110|Biosynthesis of secondary metabolites;map01130|Biosynthesis of antibiotics;map01210|2-Oxocarboxylic acid metabolism;map01230|Biosynthesis of amino acids;
meta_324	Edrophonium	C06976	C10H16NO
meta_325	Cinnamic acid		C9H8O2
meta_326	2-(Chloromethyl) benzimidazole		C8H7ClN2
meta_327	trans-Cinnamate	C00423	C9H8O2	map00130|Ubiquinone and other terpenoid-quinone biosynthesis;map00360|Phenylalanine metabolism;map00940|Phenylpropanoid biosynthesis;map01060|Biosynthesis of plant secondary metabolites;map01070|Biosynthesis of plant hormones;map01100|Metabolic pathways;map01110|Biosynthesis of secondary metabolites;map01120|Microbial metabolism in diverse environments;map01220|Degradation of aromatic compounds;
meta_328	6-Methylaminopurine	C08434	C6H7N5
meta_329	Triethanolamine	C06771	C6H15NO3	map00564|Glycerophospholipid metabolism;
meta_330	7-Methyladenine	C02241	C6H7N5
meta_331	3-Methyladenine	C00913	C6H7N5
meta_332	Methionine	C01733	C5H11NO2S
meta_333	2,6-Diethylaniline	C11001	C10H15N
meta_334	2-Acetamidoethylphosphonate	C21403	C4H10NO4P	map00440|Phosphonate and phosphinate metabolism;
meta_335	chloromethylisothiazolinone		C4H4ClNOS
meta_336	L-Methionine	C00073	C5H11NO2S	map00270|Cysteine and methionine metabolism;map00966|Glucosinolate biosynthesis;map00970|Aminoacyl-tRNA biosynthesis;map01060|Biosynthesis of plant secondary metabolites;map01070|Biosynthesis of plant hormones;map01100|Metabolic pathways;map01110|Biosynthesis of secondary metabolites;map01210|2-Oxocarboxylic acid metabolism;map01230|Biosynthesis of amino acids;map01523|Antifolate resistance;map04…
meta_337	D-Ribose	C00121	C5H10O5	map00030|Pentose phosphate pathway;map02010|ABC transporters;map02030|Bacterial chemotaxis;
meta_338	D-Arabinose	C00216	C5H10O5
meta_339	3,4-Dihydroxymandelaldehyde	C05577	C8H8O4	map00350|Tyrosine metabolism;map01100|Metabolic pathways;
meta_340	2,6-Dimethoxy-1,4-benzoquinone	C10331	C8H8O4
meta_341	D-Ornithine hydrochloride	C11320	C5H12N2O2. HCl
meta_342	MLS000737673-01!		C7H5NOS
meta_343	1,2-Benzisothiazol-3(2H)-one		C7H5NOS
meta_344	methyl 4-methyl-2-oxo-2H-pyran-6-carboxylate		C8H8O4
meta_345	(+)-(S)-Carvone	C11383	C10H14O	map00902|Monoterpenoid biosynthesis;map00903|Limonene and pinene degradation;map01110|Biosynthesis of secondary metabolites;
meta_346	Piperonal	C10812	C8H6O3
meta_347	Perillyl aldehyde	C02576	C10H14O	map00903|Limonene and pinene degradation;
meta_348	N-Methyltyramine	C02442	C9H13NO	map00350|Tyrosine metabolism;
meta_349	2'-Hydroxy-5'-methylacetophenone		C9H10O2
meta_350	Guanine	C00242	C5H5N5O	map00230|Purine metabolism;map01100|Metabolic pathways;
meta_351	Acetaminophen	C06804	C8H9NO2	map04976|Bile secretion;
meta_352	(+)-Norephedrine	C02343	C9H13NO
meta_353	Methyl 2-hydroxybenzoate	C12305	C8H8O3	map01061|Biosynthesis of phenylpropanoids;
meta_354	3-Hydroxyphenylacetic acid	C05593	C8H8O3	map00350|Tyrosine metabolism;map00360|Phenylalanine metabolism;map00643|Styrene degradation;map01120|Microbial metabolism in diverse environments;
meta_355	Xanthine	C00385	C5H4N4O2	map00230|Purine metabolism;map00232|Caffeine metabolism;map01060|Biosynthesis of plant secondary metabolites;map01065|Biosynthesis of alkaloids derived from histidine and purine;map01100|Metabolic pathways;map01110|Biosynthesis of secondary metabolites;map01120|Microbial metabolism in diverse environments;
meta_356	Vanillin	C00755	C8H8O3	map00360|Phenylalanine metabolism;map00627|Aminobenzoate degradation;map01061|Biosynthesis of phenylpropanoids;map01063|Biosynthesis of alkaloids derived from shikimate pathway;map01100|Metabolic pathways;map01110|Biosynthesis of secondary metabolites;map01120|Microbial metabolism in diverse environments;
meta_357	p-Hydroxyphenylacetic acid	C00642	C8H8O3	map00350|Tyrosine metabolism;map00360|Phenylalanine metabolism;map01120|Microbial metabolism in diverse environments;map01220|Degradation of aromatic compounds;
meta_358	(R)-mandelic Acid	C01983	C8H8O3	map00627|Aminobenzoate degradation;map01120|Microbial metabolism in diverse environments;
meta_359	Ribitol	C00474	C5H12O5	map00040|Pentose and glucuronate interconversions;map00740|Riboflavin metabolism;map01100|Metabolic pathways;
meta_360	3-Sulfinylpyruvic acid	C05527	C3H4O5S	map00270|Cysteine and methionine metabolism;map01100|Metabolic pathways;
meta_361	2',4'-Dihydroxyacetophenone	C03663	C8H8O3
meta_362	Ortho-Hydroxyphenylacetic acid	C05852	C8H8O3	map00360|Phenylalanine metabolism;map00643|Styrene degradation;map01100|Metabolic pathways;map01120|Microbial metabolism in diverse environments;
meta_363	3-Aminosalicylic acid		C7H7NO3
meta_364	D-Arabitol	C01904	C5H12O5	map00040|Pentose and glucuronate interconversions;map01100|Metabolic pathways;
meta_365	Mandelic acid	C01984	C8H8O3	map00627|Aminobenzoate degradation;map01120|Microbial metabolism in diverse environments;
meta_366	D-Xylitol	C00379	C5H12O5	map00040|Pentose and glucuronate interconversions;map01100|Metabolic pathways;map02010|ABC transporters;
meta_367	Dopamine	C03758	C8H11NO2	map00350|Tyrosine metabolism;map00950|Isoquinoline alkaloid biosynthesis;map00965|Betalain biosynthesis;map01060|Biosynthesis of plant secondary metabolites;map01063|Biosynthesis of alkaloids derived from shikimate pathway;map01100|Metabolic pathways;map01110|Biosynthesis of secondary metabolites;map04024|cAMP signaling pathway;map04080|Neuroactive ligand-receptor interaction;map04540|Gap junctio…
meta_368	3-Sulfinoalanine	C00606	C3H7NO4S	map00270|Cysteine and methionine metabolism;map00430|Taurine and hypotaurine metabolism;map01100|Metabolic pathways;
meta_369	psi-Pelletierine	C10865	C9H15NO	map00960|Tropane, piperidine and pyridine alkaloid biosynthesis;map01064|Biosynthesis of alkaloids derived from ornithine, lysine and nicotinic acid;map01110|Biosynthesis of secondary metabolites;
meta_370	o-Hydroxylaminobenzoate	C16235	C7H7NO3	map00627|Aminobenzoate degradation;map01120|Microbial metabolism in diverse environments;
meta_371	3-Hydroxyanthranilic acid	C00632	C7H7NO3	map00380|Tryptophan metabolism;map00627|Aminobenzoate degradation;map01100|Metabolic pathways;map01120|Microbial metabolism in diverse environments;
meta_372	2-Pyrocatechuic acid	C00196	C7H6O4	map00362|Benzoate degradation;map00627|Aminobenzoate degradation;map01053|Biosynthesis of siderophore group nonribosomal peptides;map01061|Biosynthesis of phenylpropanoids;map01110|Biosynthesis of secondary metabolites;map01120|Microbial metabolism in diverse environments;map01130|Biosynthesis of antibiotics;
meta_373	Propanoyl phosphate	C02876	C3H7O5P	map00640|Propanoate metabolism;map00660|C5-Branched dibasic acid metabolism;map01100|Metabolic pathways;
meta_374	2,3-Butanediol	C00265	C4H10O2S2
meta_375	Loline		C8H14N2O
meta_376	Mechlorethamine	C07115	C5H11Cl2N
meta_377	2-Thiopheneacrylic acid		C7H6O2S
meta_378	Imidazol-5-yl-pyruvate	C03277	C6H6N2O3	map00340|Histidine metabolism;
meta_379	Glycylproline		C7H12N2O3
meta_380	3-Indoleacetonitrile	C02938	C10H8N2	map00380|Tryptophan metabolism;
meta_381	(3S,5S)-Carbapenam-3-carboxylic acid	C17367	C7H9NO3	map00332|Carbapenem biosynthesis;map01130|Biosynthesis of antibiotics;
meta_382	Arecoline	C10129	C8H13NO2
meta_383	N-Acetylleucine	C02710	C8H15NO3
meta_384	4-Imidazolone-5-propionic acid	C03680	C6H8N2O3	map00340|Histidine metabolism;map01100|Metabolic pathways;
meta_385	L-Histidine	C00135	C6H9N3O2	map00340|Histidine metabolism;map00410|beta-Alanine metabolism;map00970|Aminoacyl-tRNA biosynthesis;map01060|Biosynthesis of plant secondary metabolites;map01065|Biosynthesis of alkaloids derived from histidine and purine;map01100|Metabolic pathways;map01110|Biosynthesis of secondary metabolites;map01230|Biosynthesis of amino acids;map02010|ABC transporters;map04974|Protein digestion and absorpti…
meta_386	trans-Aconitate	C02341	C6H6O6
meta_387	Orotic acid monohydrate		C5H6N2O5
meta_388	cis-Aconitic acid	C00417	C6H6O6	map00020|Citrate cycle (TCA cycle);map00630|Glyoxylate and dicarboxylate metabolism;map00660|C5-Branched dibasic acid metabolism;map00720|Carbon fixation pathways in prokaryotes;map01060|Biosynthesis of plant secondary metabolites;map01061|Biosynthesis of phenylpropanoids;map01062|Biosynthesis of terpenoids and steroids;map01063|Biosynthesis of alkaloids derived from shikimate pathway;map01064|Bi…
meta_389	N-Acetylasparagine		C6H10N2O4
meta_390	Buformin	C07674	C6H15N5
meta_391	Uracil 5-carboxylate	C03030	C5H4N2O4
meta_392	Phosphoglycolic acid	C00988	C2H5O6P	map00630|Glyoxylate and dicarboxylate metabolism;map01100|Metabolic pathways;map01110|Biosynthesis of secondary metabolites;map01130|Biosynthesis of antibiotics;map01200|Carbon metabolism;
meta_393	Imidazolelactic acid	C05132	C6H8N2O3
meta_394	4-hydroxy Nonenal		C9H16O2
meta_395	Tranexamic Acid	C12535	C8H15NO2
meta_396	Pelargonic acid	C01601	C9H18O2
meta_397	cadaverine dihydrochloride		C5H16Cl2N2
meta_398	2,2,6,6-Tetramethyl-4-piperidinol		C9H19NO
meta_399	2,2,6,6-Tetramethyl-1-piperidinol (TEMPO)		C9H19NO
meta_400	Benzenesulfonamide		C6H7NO2S
meta_401	1,4-Naphthoquinone	C02617	C10H6O2	map00980|Metabolism of xenobiotics by cytochrome P450;
meta_402	2-Benzimidazolylguanidine	C10898	C8H9N5
meta_403	(R)-(E)-Sulforaphene		C6H9NOS2
meta_404	3-Methylcrotonylglycine	C20828	C7H11NO3
meta_405	1-Hydroxymethylnaphthalene	C14089	C11H10O	map00626|Naphthalene degradation;map01120|Microbial metabolism in diverse environments;map01220|Degradation of aromatic compounds;
meta_406	Creatine ethyl ester		C6H13N3O2
meta_407	4,5-Dihydroorotic acid	C00337	C5H6N2O4	map00240|Pyrimidine metabolism;map01100|Metabolic pathways;
meta_408	Canavanine	C00308	C5H12N4O3
meta_409	2-Hydroxy-3-oxoadipate	C03217	C6H8O6	map00630|Glyoxylate and dicarboxylate metabolism;
meta_410	N-Nitrosodi-n-butylamine	C19277	C8H18N2O
meta_411	Methacholine	C07471	C8H18NO2
meta_412	3-Oxovalproic acid	C16652	C8H14O3	map00982|Drug metabolism - cytochrome P450;
meta_413	Pregabalin	D02716	C8H17NO2
meta_414	Allantoin	C01551	C4H6N4O3
meta_415	Ascorbate	C00072	C6H8O6	map00053|Ascorbate and aldarate metabolism;map00480|Glutathione metabolism;map01100|Metabolic pathways;map01110|Biosynthesis of secondary metabolites;map01120|Microbial metabolism in diverse environments;map02060|Phosphotransferase system (PTS);map04066|HIF-1 signaling pathway;map04977|Vitamin digestion and absorption;
meta_416	3-methyl-2-Quinoxalinone		C9H8N2O
meta_417	Pimelic acid	C02656	C7H12O4	map00780|Biotin metabolism;map01100|Metabolic pathways;
meta_418	Phenmetrazine	C07432	C11H15NO
meta_419	Betonicine	C08269	C7H13NO3
meta_420	5-Acetamidovalerate	C03087	C7H13NO3	map00310|Lysine degradation;
meta_421	Indoleacetaldehyde	C00637	C10H9NO	map00380|Tryptophan metabolism;map01100|Metabolic pathways;
meta_422	Tryptamine	C00398	C10H12N2	map00380|Tryptophan metabolism;map00901|Indole alkaloid biosynthesis;map01060|Biosynthesis of plant secondary metabolites;map01063|Biosynthesis of alkaloids derived from shikimate pathway;map01100|Metabolic pathways;map01110|Biosynthesis of secondary metabolites;map04080|Neuroactive ligand-receptor interaction;
meta_423	4-Acetamido-2-aminobutanoic acid	C06442	C6H12N2O3	map00260|Glycine, serine and threonine metabolism;map01100|Metabolic pathways;map01120|Microbial metabolism in diverse environments;
meta_424	D-Alanyl-D-alanine	C00993	C6H12N2O3	map00473|D-Alanine metabolism;map00550|Peptidoglycan biosynthesis;map01100|Metabolic pathways;map01502|Vancomycin resistance;
meta_425	Tolazoline	C07147	C10H12N2
meta_426	Bethanechol	C06850	C7H17N2O2
meta_427	tryptophol	C00955	C10H11NO	map00380|Tryptophan metabolism;
meta_428	Diallyl Trisulfide		C6H10S3
meta_429	3-Methoxycinnamic acid		C10H10O3
meta_430	S-Allylcysteine	C16759	C6H11NO2S
meta_431	PPHP		C11H14O2
meta_432	N(6)-Methyllysine	C02728	C7H16N2O2
meta_433	Sodium mercaptopyruvate dihydrate		C3H7NaO5S
meta_434	3,4-Dichloroaniline	C02791	C6H5Cl2N
meta_435	4-Hydroxycinnamoylmethane	C12088	C10H10O2
meta_436	N-methyl-L-glutamic Acid	C01046	C6H11NO4	map00680|Methane metabolism;map01120|Microbial metabolism in diverse environments;
meta_437	Indole-3-carboxylic acid	C19837	C9H7NO2
meta_438	Phenacetin	C07591	C10H13NO2
meta_439	L-Carnitine	C00318	C7H15NO3	map04976|Bile secretion;
meta_440	D-4-Hydroxy-2-oxoglutarate	C05946	C5H6O6	map00330|Arginine and proline metabolism;map01100|Metabolic pathways;
meta_441	2-Hydroxyadipic acid	C02360	C6H10O5
meta_442	(S)-NICOTINE		C10H14N2
meta_443	Safrole	C10490	C10H10O2
meta_444	5-Hydroxylysine	C16741	C6H14N2O3	map00310|Lysine degradation;map01100|Metabolic pathways;
meta_445	Methcathinone		C10H13NO
meta_446	Umbelliferone	C09315	C9H6O3	map01061|Biosynthesis of phenylpropanoids;map01110|Biosynthesis of secondary metabolites;
meta_447	Theobromine	C07480	C7H8N4O2	map00232|Caffeine metabolism;map01060|Biosynthesis of plant secondary metabolites;map01065|Biosynthesis of alkaloids derived from histidine and purine;map01100|Metabolic pathways;map01110|Biosynthesis of secondary metabolites;map01120|Microbial metabolism in diverse environments;
meta_448	Anabasine	C06180	C10H14N2	map00960|Tropane, piperidine and pyridine alkaloid biosynthesis;map01064|Biosynthesis of alkaloids derived from ornithine, lysine and nicotinic acid;map01110|Biosynthesis of secondary metabolites;
meta_449	4-Hydroxy-2-oxoglutaric acid	C01127	C5H6O6	map00630|Glyoxylate and dicarboxylate metabolism;
meta_450	2-Deoxystreptamine	C02627	C6H14N2O3	map00524|Neomycin, kanamycin and gentamicin biosynthesis;map01130|Biosynthesis of antibiotics;
meta_451	Mephentermine	C07889	C11H17N
meta_452	Dipropylene glycol dimethyl ether		C8H18O3
meta_453	Methyl cinnamate	C06358	C10H10O2
meta_454	Rilmenidine	C11120	C10H16N2O
meta_455	Pyridostigmine	C07410	C9H13N2O2
meta_456	FENBUTYRAMIDE		C10H13NO
meta_457	2,4-Dihydroxypteridine	C03212	C6H4N4O2
meta_458	Beta-Tyrosine	C04368	C9H11NO3	map00350|Tyrosine metabolism;
meta_459	L-threo-3-Phenylserine	C03290	C9H11NO3
meta_460	N,N-DMA		C11H17N
meta_461	o-Tyrosine		C9H11NO3
meta_462	TMPD (hydrochloride)		C10H16N2
meta_463	L-Rhamnofuranose	C02431	C6H12O5	map00051|Fructose and mannose metabolism;map01120|Microbial metabolism in diverse environments;
meta_464	trans-2-Hydroxycinnamate	C01772	C9H8O3	map00360|Phenylalanine metabolism;map00940|Phenylpropanoid biosynthesis;map01110|Biosynthesis of secondary metabolites;map01120|Microbial metabolism in diverse environments;
meta_465	Benzocaine	C07527	C9H11NO2
meta_466	MLS002706482-01!		C10H14O3
meta_467	Eugenol	C10453	C10H12O2	map00940|Phenylpropanoid biosynthesis;
meta_468	Jasmone	C08490	C11H16O
meta_469	MLS000543058-01!N,1-dimethyl-4,5,6,7-tetrahydro-1H-indazol-3-amine		C9H15N3
meta_470	3-Phenylbutyric acid		C10H12O2
meta_471	D-Phenyllactic acid	C05607	C9H10O3	map00360|Phenylalanine metabolism;map00960|Tropane, piperidine and pyridine alkaloid biosynthesis;map01064|Biosynthesis of alkaloids derived from ornithine, lysine and nicotinic acid;
meta_472	Phthalamic acid		C8H7NO3
meta_473	Tropate	C01456	C9H10O3	map00960|Tropane, piperidine and pyridine alkaloid biosynthesis;map01064|Biosynthesis of alkaloids derived from ornithine, lysine and nicotinic acid;map01110|Biosynthesis of secondary metabolites;
meta_474	L-Phenylalanine	C00079	C9H11NO2	map00360|Phenylalanine metabolism;map00400|Phenylalanine, tyrosine and tryptophan biosynthesis;map00460|Cyanoamino acid metabolism;map00940|Phenylpropanoid biosynthesis;map00960|Tropane, piperidine and pyridine alkaloid biosynthesis;map00966|Glucosinolate biosynthesis;map00970|Aminoacyl-tRNA biosynthesis;map01060|Biosynthesis of plant secondary metabolites;map01061|Biosynthesis of phenylpropanoid…
meta_475	Formylanthranilic acid	C05653	C8H7NO3	map00380|Tryptophan metabolism;
meta_476	L-lysine hydrochloride		C6H15ClN2O2
meta_477	Perillic acid	C11924	C10H14O2	map00903|Limonene and pinene degradation;
meta_478	6-Pentyl-2H-pyran-2-one		C10H14O2
meta_479	Cyromazine	C14147	C6H10N6	map00791|Atrazine degradation;map01120|Microbial metabolism in diverse environments;
meta_480	Desaminotyrosine	C01744	C9H10O3
meta_481	1,2-Diphenylhydrazine		C12H12N2
meta_482	Epinepetalactone		C10H14O2
meta_483	Nicotinamide, N-(2-hydroxyethyl)-		C8H10N2O2
meta_484	Quinolinic acid	C03722	C7H5NO4	map00380|Tryptophan metabolism;map00410|beta-Alanine metabolism;map00760|Nicotinate and nicotinamide metabolism;map01060|Biosynthesis of plant secondary metabolites;map01064|Biosynthesis of alkaloids derived from ornithine, lysine and nicotinic acid;map01100|Metabolic pathways;
meta_485	7-Methylxanthine	C16353	C6H6N4O2	map00232|Caffeine metabolism;map01100|Metabolic pathways;map01110|Biosynthesis of secondary metabolites;map01120|Microbial metabolism in diverse environments;
meta_486	Phthalic acid	C01606	C8H6O4	map00624|Polycyclic aromatic hydrocarbon degradation;map01100|Metabolic pathways;map01120|Microbial metabolism in diverse environments;map01220|Degradation of aromatic compounds;map02010|ABC transporters;
meta_487	Dihydrojasmone		C11H18O
meta_488	2-Fluoromethamphetamine		C10H14FN
meta_489	3,4-Dimethoxybenzaldehyde	C02201	C9H10O3
meta_490	L-Ornithine hydrochloride		C5H13ClN2O2
meta_491	3-Methoxyanthranilate	C05831	C8H9NO3	map00380|Tryptophan metabolism;
meta_492	D-synephrine	C01869	C9H13NO2
meta_493	Phosphoenolpyruvic acid	C00074	C3H5O6P	map00010|Glycolysis / Gluconeogenesis;map00020|Citrate cycle (TCA cycle);map00400|Phenylalanine, tyrosine and tryptophan biosynthesis;map00440|Phosphonate and phosphinate metabolism;map00620|Pyruvate metabolism;map00680|Methane metabolism;map00710|Carbon fixation in photosynthetic organisms;map00720|Carbon fixation pathways in prokaryotes;map01060|Biosynthesis of plant secondary metabolites;map01…
meta_494	p-Synephrine	C04548	C9H13NO2
meta_495	OCP_186.0317_15.9		C8H8ClNO2
meta_496	Zoxazolamine	C13841	C7H5ClN2O
meta_497	3,4-Dihydroxybenzeneacetic acid	C01161	C8H8O4	map00350|Tyrosine metabolism;map01100|Metabolic pathways;map01120|Microbial metabolism in diverse environments;map01220|Degradation of aromatic compounds;map04728|Dopaminergic synapse;map05030|Cocaine addiction;map05031|Amphetamine addiction;map05034|Alcoholism;
meta_498	3-Phosphoglyceric acid	C00597	C3H7O7P
meta_499	Cysteic acid	C00506	C3H7NO5S	map00270|Cysteine and methionine metabolism;map00430|Taurine and hypotaurine metabolism;map01100|Metabolic pathways;map04080|Neuroactive ligand-receptor interaction;
meta_500	2-Furoylglycine		C7H7NO4
meta_501	Homogentisic acid	C00544	C8H8O4	map00130|Ubiquinone and other terpenoid-quinone biosynthesis;map00350|Tyrosine metabolism;map00643|Styrene degradation;map01100|Metabolic pathways;map01120|Microbial metabolism in diverse environments;
meta_502	Geranic acid	C16461	C10H16O2	map00281|Geraniol degradation;map01130|Biosynthesis of antibiotics;
meta_503	Chlorzoxazone	C07931	C7H4ClNO2
meta_504	(S)-4-Hydroxymandelate	C03198	C8H8O4	map00261|Monobactam biosynthesis;map00627|Aminobenzoate degradation;map01055|Biosynthesis of vancomycin group antibiotics;map01120|Microbial metabolism in diverse environments;map01130|Biosynthesis of antibiotics;
meta_505	Psoralen	C09305	C11H6O3	map01061|Biosynthesis of phenylpropanoids;map01110|Biosynthesis of secondary metabolites;
meta_506	Pyridoxine	C00314	C8H11NO3	map00750|Vitamin B6 metabolism;map01100|Metabolic pathways;map01120|Microbial metabolism in diverse environments;
meta_507	Norepinephrine	C00547	C8H11NO3	map00350|Tyrosine metabolism;map01100|Metabolic pathways;map02020|Two-component system;map02024|Quorum sensing;map04024|cAMP signaling pathway;map04080|Neuroactive ligand-receptor interaction;map04261|Adrenergic signaling in cardiomyocytes;map04270|Vascular smooth muscle contraction;map04540|Gap junction;map04721|Synaptic vesicle cycle;map04742|Taste transduction;map04923|Regulation of lipolysis …
meta_508	D-Glyceraldehyde 3-phosphate	C00118	C3H7O6P	map00010|Glycolysis / Gluconeogenesis;map00030|Pentose phosphate pathway;map00051|Fructose and mannose metabolism;map00052|Galactose metabolism;map00331|Clavulanic acid biosynthesis;map00562|Inositol phosphate metabolism;map00680|Methane metabolism;map00710|Carbon fixation in photosynthetic organisms;map00730|Thiamine metabolism;map00750|Vitamin B6 metabolism;map00900|Terpenoid backbone biosynthe…
meta_509	Selenocysteine	C05688	C3H7NO2Se	map00450|Selenocompound metabolism;map01100|Metabolic pathways;
meta_510	8-Amino-7-oxononanoate	C01092	C9H17NO3	map00780|Biotin metabolism;map01100|Metabolic pathways;
meta_511	2-Biphenylol	C02499	C12H10O
meta_512	2-Amino-3-phosphonopropionic acid	C05672	C3H8NO5P	map00440|Phosphonate and phosphinate metabolism;map01100|Metabolic pathways;
meta_513	(R)-2-O-Sulfolactate	C17205	C3H6O6S
meta_514	Lupinine	C10773	C10H19NO	map00960|Tropane, piperidine and pyridine alkaloid biosynthesis;map01064|Biosynthesis of alkaloids derived from ornithine, lysine and nicotinic acid;map01110|Biosynthesis of secondary metabolites;
meta_515	1-Methylhistidine	C01152	C7H11N3O2	map00340|Histidine metabolism;
meta_516	5-Phenylcyclohexane-1,3-dione		C12H12O2
meta_517	Levetiracetam	C07841	C8H14N2O2
meta_518	3,4-Dihydroxyphenylglycol	C05576	C8H10O4	map00350|Tyrosine metabolism;map01100|Metabolic pathways;
meta_519	o-Toluenesulfamide		C7H9NO2S
meta_520	Azelaic acid	C08261	C9H16O4
meta_521	Limonene-1,2-diol	C07276	C10H18O2	map00903|Limonene and pinene degradation;
meta_522	1-Hydroxy-2-naphthoate	C03203	C11H8O3	map00624|Polycyclic aromatic hydrocarbon degradation;map00626|Naphthalene degradation;map01100|Metabolic pathways;map01120|Microbial metabolism in diverse environments;map01220|Degradation of aromatic compounds;
meta_523	Dihydroxyacetone phosphate	C00111	C3H7O6P	map00010|Glycolysis / Gluconeogenesis;map00040|Pentose and glucuronate interconversions;map00051|Fructose and mannose metabolism;map00052|Galactose metabolism;map00561|Glycerolipid metabolism;map00562|Inositol phosphate metabolism;map00564|Glycerophospholipid metabolism;map00640|Propanoate metabolism;map00680|Methane metabolism;map00710|Carbon fixation in photosynthetic organisms;map00760|Nicotin…
meta_524	N6,N6,N6-Trimethyl-L-lysine	C03793	C9H20N2O2	map00310|Lysine degradation;
meta_525	Metronidazole	C07203	C6H9N3O3
meta_526	Dichlobenil	C11040	C7H3Cl2N
meta_527	Glycerol 3-phosphate	C00093	C3H9O6P	map00561|Glycerolipid metabolism;map00564|Glycerophospholipid metabolism;map01100|Metabolic pathways;map01110|Biosynthesis of secondary metabolites;map02010|ABC transporters;map05231|Choline metabolism in cancer;
meta_528	Tetrahydrodipicolinate	C03972	C7H9NO4	map00261|Monobactam biosynthesis;map00300|Lysine biosynthesis;map01100|Metabolic pathways;map01110|Biosynthesis of secondary metabolites;map01120|Microbial metabolism in diverse environments;map01130|Biosynthesis of antibiotics;map01230|Biosynthesis of amino acids;
meta_529	Iminoarginine	C21026	C6H12N4O2
meta_530	16502-01-5		C11H12N2
meta_531	Gabapentin	C07018	C9H17NO2
meta_532	Dopamine hydrochloride		C8H11NO2.HCl
meta_533	Decanamide		C10H21NO
meta_534	2-amino-5-methyl-4-phenyl-Thiazole		C10H10N2S
meta_535	4-Quinolinecarboxylic acid	C06414	C10H7NO2
meta_536	2-Oxoarginine	C03771	C6H11N3O3	map00330|Arginine and proline metabolism;map00472|D-Arginine and D-ornithine metabolism;map01100|Metabolic pathways;
meta_537	Norselegiline	C15476	C12H15N	map07216|Catecholamine transferase inhibitors;
meta_538	Pyroquilon	C18487	C11H11NO
meta_539	N17-Dimethylindole-3-carboxaldehyde		C11H11NO
meta_540	L-NIO		C7H15N3O2
meta_541	N-Acetyl-L-glutamate 5-semialdehyde	C01250	C7H11NO4	map00220|Arginine biosynthesis;map01100|Metabolic pathways;map01110|Biosynthesis of secondary metabolites;map01130|Biosynthesis of antibiotics;map01210|2-Oxocarboxylic acid metabolism;map01230|Biosynthesis of amino acids;
meta_542	Quinaldic acid	C06325	C10H7NO2
meta_543	(+)-Muscarine		C9H19NO2
meta_544	N-Acetyl-DL-methionine		C7H13NO3S
meta_545	N-Acetylornithine	C00437	C7H14N2O3	map00220|Arginine biosynthesis;map01100|Metabolic pathways;map01110|Biosynthesis of secondary metabolites;map01130|Biosynthesis of antibiotics;map01210|2-Oxocarboxylic acid metabolism;map01230|Biosynthesis of amino acids;
meta_546	L-Theanine	C01047	C7H14N2O3
meta_547	Oxoamide		C10H12N2O2
meta_548	Thymyl acetate	C09909	C12H16O2
meta_549	1H-Indole-3-acetamide	C02693	C10H10N2O	map00380|Tryptophan metabolism;
meta_550	N-AMIDINO-L-ASPARTATE		C5H8N3O4
meta_551	L-Arginine	C00062	C6H14N4O2	map00220|Arginine biosynthesis;map00261|Monobactam biosynthesis;map00330|Arginine and proline metabolism;map00331|Clavulanic acid biosynthesis;map00472|D-Arginine and D-ornithine metabolism;map00970|Aminoacyl-tRNA biosynthesis;map01060|Biosynthesis of plant secondary metabolites;map01064|Biosynthesis of alkaloids derived from ornithine, lysine and nicotinic acid;map01100|Metabolic pathways;map011…
meta_552	2-Isopropyl-3-oxosuccinate	C04236	C7H10O5	map00290|Valine, leucine and isoleucine biosynthesis;map01100|Metabolic pathways;map01110|Biosynthesis of secondary metabolites;map01210|2-Oxocarboxylic acid metabolism;
meta_553	Cotinine		C10H12N2O
meta_554	Ureidosuccinic acid	C00438	C5H8N2O5	map00240|Pyrimidine metabolism;map00250|Alanine, aspartate and glutamate metabolism;map01100|Metabolic pathways;
meta_555	2-[(1,3-thiazol-2-ylamino)methylidene]malononitrile		C7H4N4S
meta_556	NH2Mec	C01386	C10H9NO2
meta_557	5-Hydroxyindoleacetaldehyde	C05634	C10H9NO2	map00380|Tryptophan metabolism;map01100|Metabolic pathways;
meta_558	Indole-3-acetate	C00954	C10H9NO2	map00380|Tryptophan metabolism;map01070|Biosynthesis of plant hormones;map01100|Metabolic pathways;map04075|Plant hormone signal transduction;
meta_559	51-45-6
meta_560	Zingerone	C17497	C11H14O3
meta_561	Serotonin	C00780	C10H12N2O	map00380|Tryptophan metabolism;map01063|Biosynthesis of alkaloids derived from shikimate pathway;map01100|Metabolic pathways;map04024|cAMP signaling pathway;map04080|Neuroactive ligand-receptor interaction;map04540|Gap junction;map04721|Synaptic vesicle cycle;map04726|Serotonergic synapse;map04742|Taste transduction;map04750|Inflammatory mediator regulation of TRP channels;map04976|Bile secretion…
meta_562	D-Alanyl-D-serine	C19719	C6H12N2O4	map01502|Vancomycin resistance;
meta_563	1400W		C10H15N3
meta_564	N-Formyl-L-methionine	C03145	C6H11NO3S	map00270|Cysteine and methionine metabolism;
meta_565	Meconine		C10H10O4
meta_566	trans-Ferulic acid	C01494	C10H10O4	map00940|Phenylpropanoid biosynthesis;map01061|Biosynthesis of phenylpropanoids;map01100|Metabolic pathways;map01110|Biosynthesis of secondary metabolites;
meta_567	Herniarin	C09268	C10H8O3
meta_568	1-PHENYLBIGUANIDE		C8H11N5
meta_569	Cysteinylglycine	C01419	C5H10N2O3S	map00480|Glutathione metabolism;map01100|Metabolic pathways;
meta_570	(2Z,4S,5R)-2-Amino-4,5,6-trihydroxyhex-2-enoate	C20844	C6H11NO5
meta_571	(R)-(-)-Mellein		C10H10O3
meta_572	2,6-diisopropylaniline		C12H19N
meta_573	7-Aminomethyl-7-carbaguanine	C16675	C7H9N5O	map00790|Folate biosynthesis;map01100|Metabolic pathways;
meta_574	Esculetin	C09263	C9H6O4	map01061|Biosynthesis of phenylpropanoids;
meta_575	Acetylisoniazid	C07585	C8H9N3O2	map00983|Drug metabolism - other enzymes;
meta_576	(Z)-4-Hydroxy-6-dodecenoic acid lactone	C03107	C6H10O6
meta_577	Methylisoeugenol	C10478	C11H14O2	map00940|Phenylpropanoid biosynthesis;
meta_578	2,4,6_3,5-Pentahydroxycyclohexanone	C00691	C6H10O6	map00521|Streptomycin biosynthesis;map00562|Inositol phosphate metabolism;map01100|Metabolic pathways;map01120|Microbial metabolism in diverse environments;map01130|Biosynthesis of antibiotics;
meta_579	3-Succinoylpyridine	C19569	C9H9NO3	map00760|Nicotinate and nicotinamide metabolism;map00980|Metabolism of xenobiotics by cytochrome P450;map01120|Microbial metabolism in diverse environments;map05204|Chemical carcinogenesis;
meta_580	Chrysanthemic Acid, Ethyl Ester		C12H20O2
meta_581	L-Gulonolactone	C01040	C6H10O6	map00053|Ascorbate and aldarate metabolism;map01100|Metabolic pathways;
meta_582	Methyleugenol	C10454	C11H14O2	map00940|Phenylpropanoid biosynthesis;
meta_583	Geranyl acetate	C09861	C12H20O2
meta_584	beta-D-Glucosamine	C08349	C6H13NO5
meta_585	S-Carboxymethyl-L-cysteine	C03727	C5H9NO4S
meta_586	Benzanilide		C13H11NO
meta_587	(R)-Salsolinol	C09642	C10H13NO2	map01063|Biosynthesis of alkaloids derived from shikimate pathway;
meta_588	Paraxanthine	C13747	C7H8N4O2	map00232|Caffeine metabolism;map01060|Biosynthesis of plant secondary metabolites;map01100|Metabolic pathways;map01110|Biosynthesis of secondary metabolites;map01120|Microbial metabolism in diverse environments;
meta_589	Caffeic acid	C01197	C9H8O4	map00940|Phenylpropanoid biosynthesis;map01061|Biosynthesis of phenylpropanoids;map01100|Metabolic pathways;map01110|Biosynthesis of secondary metabolites;map01220|Degradation of aromatic compounds;
meta_590	NP-003800		C10H15NO3
meta_591	Mexiletine	C07220	C11H17NO
meta_592	Rimantadine	C07236	C12H21N
meta_593	3',4'-Dimethoxyacetophenone		C10H12O3
meta_594	4-ethyl-2-mercapto-6-oxo-1,6-dihydropyrimidine-5-carbonitrile		C7H7N3OS
meta_595	Beta-D-Glucose	C00221	C6H12O6	map00010|Glycolysis / Gluconeogenesis;map00030|Pentose phosphate pathway;map01100|Metabolic pathways;map01110|Biosynthesis of secondary metabolites;map01120|Microbial metabolism in diverse environments;map01130|Biosynthesis of antibiotics;map01200|Carbon metabolism;
meta_596	Acetylcholine chloride	C08201	C7H16NO2. Cl
meta_597	2-Hydroxy-3-(4-hydroxyphenyl)propenoic acid	C05350	C9H8O4	map00350|Tyrosine metabolism;
meta_598	Coniferyl alcohol	C00590	C10H12O3	map00940|Phenylpropanoid biosynthesis;map01061|Biosynthesis of phenylpropanoids;map01100|Metabolic pathways;map01110|Biosynthesis of secondary metabolites;
meta_599	4-Hydroxyphenylpyruvic acid	C01179	C9H8O4	map00130|Ubiquinone and other terpenoid-quinone biosynthesis;map00261|Monobactam biosynthesis;map00350|Tyrosine metabolism;map00400|Phenylalanine, tyrosine and tryptophan biosynthesis;map00401|Novobiocin biosynthesis;map00680|Methane metabolism;map00950|Isoquinoline alkaloid biosynthesis;map01055|Biosynthesis of vancomycin group antibiotics;map01060|Biosynthesis of plant secondary metabolites;map…
meta_600	Theophylline	C07130	C7H8N4O2	map00232|Caffeine metabolism;map01060|Biosynthesis of plant secondary metabolites;map01065|Biosynthesis of alkaloids derived from histidine and purine;map01100|Metabolic pathways;map01110|Biosynthesis of secondary metabolites;map01120|Microbial metabolism in diverse environments;
meta_601	Guanethidine	C07036	C10H22N4
meta_602	Acamprosate		C5H11NO4S
meta_603	myo-Inositol	C00137	C6H12O6	map00052|Galactose metabolism;map00053|Ascorbate and aldarate metabolism;map00521|Streptomycin biosynthesis;map00562|Inositol phosphate metabolism;map01100|Metabolic pathways;map01120|Microbial metabolism in diverse environments;map01130|Biosynthesis of antibiotics;map02010|ABC transporters;map04070|Phosphatidylinositol signaling system;
meta_604	Homovanillic acid	C05582	C9H10O4	map00350|Tyrosine metabolism;map01100|Metabolic pathways;map04728|Dopaminergic synapse;
meta_605	3-Methoxy-4-hydroxyphenylglycolaldehyde	C05583	C9H10O4	map00350|Tyrosine metabolism;map01100|Metabolic pathways;
meta_606	1-Methyluric acid	C16359	C6H6N4O3	map00232|Caffeine metabolism;
meta_607	Triisopropanolamine cyclic borate		C9H18BNO3
meta_608	N-Ethyl-o-toluenesulfonamide		C9H13NO2S
meta_609	3,5-Dihydroxyphenylglyoxylate	C12325	C8H6O5	map01055|Biosynthesis of vancomycin group antibiotics;map01130|Biosynthesis of antibiotics;
meta_610	Hydroxyphenyllactic acid	C03672	C9H10O4	map00130|Ubiquinone and other terpenoid-quinone biosynthesis;map00350|Tyrosine metabolism;map01110|Biosynthesis of secondary metabolites;
meta_611	2-Hydroxy-3-(4-hydroxyphenyl)propanoic acid	C03672	C9H10O4	map00130|Ubiquinone and other terpenoid-quinone biosynthesis;map00350|Tyrosine metabolism;map01110|Biosynthesis of secondary metabolites;
meta_612	Se-Methylselenocysteine	C05689	C4H9NO2Se	map00450|Selenocompound metabolism;
meta_613	L-Homocysteic acid	C16511	C4H9NO5S
meta_614	Sorbitol	C00794	C6H14O6	map00051|Fructose and mannose metabolism;map00052|Galactose metabolism;map01100|Metabolic pathways;map02010|ABC transporters;map02060|Phosphotransferase system (PTS);
meta_615	Histamine dihydrochloride		C5H11Cl2N3
meta_616	Acephate	C14426	C4H10NO3PS
meta_617	Benzophenone	C06354	C13H10O
meta_618	Galactitol	C01697	C6H14O6	map00052|Galactose metabolism;map01100|Metabolic pathways;map02060|Phosphotransferase system (PTS);
meta_619	A alpha C	C19186	C11H9N3
meta_620	Choline sulfate	C00919	C5H13NO4S	map02010|ABC transporters;
meta_621	Methyprylon		C10H17NO2
meta_622	Epinephrine	C00788	C9H13NO3	map00350|Tyrosine metabolism;map01100|Metabolic pathways;map02020|Two-component system;map02024|Quorum sensing;map04024|cAMP signaling pathway;map04080|Neuroactive ligand-receptor interaction;map04261|Adrenergic signaling in cardiomyocytes;map04923|Regulation of lipolysis in adipocytes;map04924|Renin secretion;
meta_623	5-chloro-2-cyclopropyl-6-methylpyrimidin-4-ol		C8H9ClN2O
meta_624	3,5-Dihydroxyphenylglycine		C8H9NO4
meta_625	Pesticide1_Acephate_C4H10NO3PS_O,S-Dimethyl acetylphosphoramidothioate		C4H10NO3PS
meta_626	Phosphorylcholine	C00588	C5H15NO4P	map00564|Glycerophospholipid metabolism;map01100|Metabolic pathways;map05231|Choline metabolism in cancer;
meta_627	MLS001074086-01!		C10H16ClNO
meta_628	3,4-Dihydroxymandelic acid	C05580	C8H8O5	map00350|Tyrosine metabolism;map01100|Metabolic pathways;
meta_629	3-Hydroxy-2,3-dihydropyrrolo[2,1-b]quinazolin-9(1H)-one		C11H10N2O2
meta_630	Vanylglycol	C05594	C9H12O4	map00350|Tyrosine metabolism;map01100|Metabolic pathways;
meta_631	Phosphoserine	C01005	C3H8NO6P	map00260|Glycine, serine and threonine metabolism;map00270|Cysteine and methionine metabolism;map00680|Methane metabolism;map00970|Aminoacyl-tRNA biosynthesis;map01100|Metabolic pathways;map01120|Microbial metabolism in diverse environments;map01130|Biosynthesis of antibiotics;map01200|Carbon metabolism;map01230|Biosynthesis of amino acids;
meta_632	Phosphohydroxypyruvic acid	C03232	C3H5O7P	map00260|Glycine, serine and threonine metabolism;map00680|Methane metabolism;map01100|Metabolic pathways;map01120|Microbial metabolism in diverse environments;map01130|Biosynthesis of antibiotics;map01200|Carbon metabolism;map01230|Biosynthesis of amino acids;
meta_633	makaluvamine C		[C11H12N3O]+
meta_634	4'-(Imidazol-1-yl)acetophenone		C11H10N2O
meta_635	Ecgonine	C10858	C9H15NO3	map00960|Tropane, piperidine and pyridine alkaloid biosynthesis;
meta_636	1,2,3,4-Tetrahydro-2-methyl-b-carboline		C12H14N2
meta_637	Tributylamine		C12H27N
meta_638	Angelicin	C09060	C11H6O3	map01061|Biosynthesis of phenylpropanoids;map01110|Biosynthesis of secondary metabolites;
meta_639	Nonyltrimethylammonium		C12H27N
meta_640	Secnidazole		C7H11N3O3
meta_641	4-Hydroxy-3-(3-methyl-2-butenyl)acetophenone	C10702	C13H16O2
meta_642	N-(5-acetamidopentyl)acetamide		C9H18N2O2
meta_643	Levamisole	C07070	C11H12N2S
meta_644	Undecanoic acid	C17715	C11H22O2
meta_645	NP-003459		C9H14O4
meta_646	5-Guanidino-3-methyl-2-oxopentanoate	C20234	C7H13N3O3
meta_647	N-(5-ACETAMIDOPENTYL)ACETAMIDE; Pentamethylene bisacetamide; N,N'-1,5-Pentanediyldiacetamide		C9H18N2O2
meta_648	Deethylatrazine	C06559	C6H10ClN5	map00791|Atrazine degradation;map01120|Microbial metabolism in diverse environments;
meta_649	Carbimazole	C07615	C7H10N2O2S
meta_650	MLS001048891-01!methyl quinoline-2-carboxylate		C11H9NO2
meta_651	Benzoguanamine		C9H9N5
meta_652	L-Targinine	C03884	C7H16N4O2
meta_653	2-Keto-6-acetamidocaproate	C05548	C8H13NO4	map00310|Lysine degradation;
meta_654	(2S,4S)-4-Hydroxy-2,3,4,5-tetrahydrodipicolinate	C20258	C7H9NO5	map00261|Monobactam biosynthesis;map00300|Lysine biosynthesis;map01100|Metabolic pathways;map01110|Biosynthesis of secondary metabolites;map01120|Microbial metabolism in diverse environments;map01130|Biosynthesis of antibiotics;map01230|Biosynthesis of amino acids;
meta_655	(Z)-But-1-ene-1,2,4-tricarboxylate	C04002	C7H8O6	map00300|Lysine biosynthesis;map01100|Metabolic pathways;map01120|Microbial metabolism in diverse environments;map01130|Biosynthesis of antibiotics;map01210|2-Oxocarboxylic acid metabolism;map01230|Biosynthesis of amino acids;
meta_656	Pantothenol	C05944	C9H19NO4	map00770|Pantothenate and CoA biosynthesis;
meta_657	Homo-L-arginine	C01924	C7H16N4O2
meta_658	Selegiline		C13H17N
meta_659	N-Alpha-acetyllysine	C12989	C8H16N2O3
meta_660	Thiotepa	C07641	C6H12N3PS	map05204|Chemical carcinogenesis;
meta_661	NP-013210		C12H14O3
meta_662	N6-Acetyl-L-lysine	C02727	C8H16N2O3	map00310|Lysine degradation;
meta_663	Methyl (indol-3-yl)acetate	C20635	C11H11NO2
meta_664	N6-Carbamoyl-DL-Lysine		C7H15N3O3
meta_665	3-Indolepropionic acid		C11H11NO2
meta_666	2,6-Dichlorobenzamide	C10934	C7H5Cl2NO
meta_667	N-Amidino-L-glutamate	C03140	C6H11N3O4
meta_668	Homocitrulline	C02427	C7H15N3O3
meta_669	MBZP		C12H18N2
meta_670	3-Amino-5-hydroxybenzoic acid hydrochloride		C7H8ClNO3
meta_671	ethyl 2-cyano-3-(3-thienyl)acrylate		C10H9NO2S
meta_672	N(omega)-Hydroxyarginine	C05933	C6H14N4O3	map00330|Arginine and proline metabolism;map01130|Biosynthesis of antibiotics;
meta_673	Diaminopimelic acid	C00666	C7H14N2O4	map00300|Lysine biosynthesis;map01100|Metabolic pathways;map01110|Biosynthesis of secondary metabolites;map01120|Microbial metabolism in diverse environments;map01130|Biosynthesis of antibiotics;map01230|Biosynthesis of amino acids;
meta_674	4-(2,4-dimethyl-1,3-oxazol-5-yl)pyrimidin-2-amine		C9H10N4O
meta_675	N-Acetyl-L-phenylalanine	C03519	C11H13NO3	map00360|Phenylalanine metabolism;
meta_676	Kynurenic acid	C01717	C10H7NO3	map00380|Tryptophan metabolism;map01100|Metabolic pathways;
meta_677	Carboxyspermidine	C18172	C8H19N3O2	map00330|Arginine and proline metabolism;map01100|Metabolic pathways;
meta_678	5-Bromoisoquinoline		C9H6BrN
meta_679	Megastigmatrienone		C13H18O
meta_680	MLS002207059-01!7-Methoxy-4-methylcoumarin2555-28-4		C11H10O3
meta_681	Isoelemicin	C16975	C12H16O3
meta_682	Carbendazim	C10897	C9H9N3O2
meta_683	2-Chlorobenzenesulfonamide		C6H6ClNO2S
meta_684	CLOPIDOL		C7H7Cl2NO
meta_685	Caryophyllene [T(-)]		C14H22
meta_686	4-(2,6,6-Trimethylcyclohexa-1,3-dienyl)but-3-en-2-one		C13H18O
meta_687	Carglumic acid	C05829	C6H10N2O5	map00340|Histidine metabolism;
meta_688	Isocitric acid	C00311	C6H8O7	map00020|Citrate cycle (TCA cycle);map00630|Glyoxylate and dicarboxylate metabolism;map00720|Carbon fixation pathways in prokaryotes;map01060|Biosynthesis of plant secondary metabolites;map01061|Biosynthesis of phenylpropanoids;map01062|Biosynthesis of terpenoids and steroids;map01063|Biosynthesis of alkaloids derived from shikimate pathway;map01064|Biosynthesis of alkaloids derived from ornithin…
meta_689	5-Methoxytryptophol		C11H13NO2
meta_690	N,N-Diethyl-m-toluamide	C10935	C12H17NO
meta_691	2,6-N-tert-Butylpyridine		C13H21N
meta_692	5-Hydroxyindoleacetic acid	C05635	C10H9NO3	map00380|Tryptophan metabolism;map01100|Metabolic pathways;map04726|Serotonergic synapse;
meta_693	Phendimetrazine	C07904	C12H17NO
meta_694	MLS002153335-01!R-(-)-Desmethyldeprenyl hydrochloride		C12H16ClN
meta_695	4-Hydroxy-5-phenyltetrahydro-1,3-oxazin-2-one	C16595	C10H11NO3	map00982|Drug metabolism - cytochrome P450;
meta_696	Glucaric acid	C00818	C6H10O8	map00053|Ascorbate and aldarate metabolism;map01100|Metabolic pathways;
meta_697	(plusmn)-Jasmonic Acid		C12H18O3
meta_698	Sinapyl alcohol	C02325	C11H14O4	map00940|Phenylpropanoid biosynthesis;map01061|Biosynthesis of phenylpropanoids;map01100|Metabolic pathways;map01110|Biosynthesis of secondary metabolites;
meta_699	Scopoletin	C01752	C10H8O4	map00940|Phenylpropanoid biosynthesis;map01061|Biosynthesis of phenylpropanoids;map01110|Biosynthesis of secondary metabolites;
meta_700	Phenylacetylglycine	C05598	C10H11NO3	map00360|Phenylalanine metabolism;
meta_701	Tocainide	C07142	C11H16N2O
meta_702	Myristicin	C10480	C11H12O3
meta_703	MLS002207159-01!3,5-Dinitrobenzamide121-81-3		C7H5N3O5
meta_704	Caffeine	C07481	C8H10N4O2	map00232|Caffeine metabolism;map01060|Biosynthesis of plant secondary metabolites;map01065|Biosynthesis of alkaloids derived from histidine and purine;map01100|Metabolic pathways;map01110|Biosynthesis of secondary metabolites;map01120|Microbial metabolism in diverse environments;
meta_705	Isouron	C18432	C10H17N3O2
meta_706	Orciprenaline	C07144	C11H17NO3
meta_707	4-Hexyloxyaniline		C12H19NO
meta_708	Zalcitabine	C07207	C9H13N3O3	map04976|Bile secretion;
meta_709	Varenicline		C13H13N3
meta_710	Zonisamide	C07504	C8H8N2O3S
meta_711	4-methyl-5-oxo-2-pentyl-2,5-dihydrofuran-3-carboxylic acid		C11H16O4
meta_712	Dolichotheline	C16696	C10H17N3O	map01065|Biosynthesis of alkaloids derived from histidine and purine;map01110|Biosynthesis of secondary metabolites;
meta_713	Leucodopachrome	C05604	C9H9NO4	map00350|Tyrosine metabolism;map00965|Betalain biosynthesis;map01100|Metabolic pathways;
meta_714	Isoferulic acid	C10470	C10H10O4
meta_715	Temozolomide		C6H6N6O2
meta_716	Tyrosine methylester	C03404	C10H13NO3
meta_717	Neocnidilide	C17002	C12H18O2
meta_718	Methoxyeugenol		C11H14O3
meta_719	2-Amino-2-deoxy-D-gluconate	C03752	C6H13NO6	map00030|Pentose phosphate pathway;map01120|Microbial metabolism in diverse environments;map02060|Phosphotransferase system (PTS);
meta_720	N-Acetyldopamine		C10H13NO3
meta_721	NP-013736		C10H16N2O2
meta_722	MeIQx	C19255	C11H11N5	map05204|Chemical carcinogenesis;
meta_723	1,7-Dimethyluric acid	C16356	C7H8N4O3	map00232|Caffeine metabolism;map01100|Metabolic pathways;map01110|Biosynthesis of secondary metabolites;
meta_724	Omethoate	C18662	C5H12NO4PS
meta_725	O-BENZYL-l-SERINE		C10H13NO3
meta_726	Carmustine	C06873	C5H9Cl2N3O2
meta_727	Salicyluric acid	C07588	C9H9NO4
meta_728	MLS002207052-01!5-Chloroindole-2-carboxylic acid10517-21-2		C9H6ClNO2
meta_729	MLS000548114-01!N-[4,6-bis(dimethylamino)-1,3,5-triazin-2-yl]-N-methylamine		C8H16N6
meta_730	Pesticide1_Omethoate_C5H12NO4PS_		C5H12NO4PS
meta_731	Gluconic acid	C00257	C6H12O7	map00030|Pentose phosphate pathway;map01100|Metabolic pathways;map01110|Biosynthesis of secondary metabolites;map01120|Microbial metabolism in diverse environments;map01130|Biosynthesis of antibiotics;map01200|Carbon metabolism;
meta_732	5-Hydroxyconiferyl alcohol	C12205	C10H12O4	map00940|Phenylpropanoid biosynthesis;map01110|Biosynthesis of secondary metabolites;
meta_733	N-Acetylhistidine	C02997	C8H11N3O3
meta_734	2,2'-(3-methylcyclohexane-1,1-diyl)diacetic acid		C11H18O4
meta_735	3-(3,4-Dihydroxyphenyl)pyruvate	C04045	C9H8O5	map00350|Tyrosine metabolism;
meta_736	Dibenzylamine		C14H15N
meta_737	4-[(dimethylamino)methylene]-5-phenyl-2,4-dihydro-3H-pyrazol-3-one		C12H13N3O
meta_738	L-Dopa	C00355	C9H11NO4	map00350|Tyrosine metabolism;map00950|Isoquinoline alkaloid biosynthesis;map00965|Betalain biosynthesis;map01060|Biosynthesis of plant secondary metabolites;map01063|Biosynthesis of alkaloids derived from shikimate pathway;map01100|Metabolic pathways;map01110|Biosynthesis of secondary metabolites;map04728|Dopaminergic synapse;map04917|Prolactin signaling pathway;map05012|Parkinson's disease;map05…
meta_739	Metanephrine	C05588	C10H15NO3	map00350|Tyrosine metabolism;map01100|Metabolic pathways;
meta_740	DL-Dopa		C9H11NO4
meta_741	Tacrine	C01453	C13H14N2
meta_742	tridecanal		C13H26O
meta_743	N-Octyl-2-pyrrolidone		C12H23NO
meta_744	Selenomethionine	C05335	C5H11NO2Se	map00450|Selenocompound metabolism;
meta_745	L-Histidine trimethylbetaine	C05575	C9H16N3O2	map00340|Histidine metabolism;
meta_746	3-(3,4-Dihydroxyphenyl)lactic acid	C01207	C9H10O5	map00350|Tyrosine metabolism;
meta_747	Vanillylmandelic acid	C05584	C9H10O5	map00350|Tyrosine metabolism;map01100|Metabolic pathways;
meta_748	4-Chlorobenzophenone		C13H9ClO
meta_749	methyl 2-[(2-acetyl-3-oxo-1-butenyl)amino]acetate		C9H13NO4
meta_750	Syringic acid	C10833	C9H10O5	map00627|Aminobenzoate degradation;map01120|Microbial metabolism in diverse environments;
meta_751	Methoxsalen	C01864	C12H8O4
meta_752	Diethylcarbamazine	C07968	C10H21N3O
meta_753	4,4'-Thiodianiline	C19303	C12H12N2S
meta_754	xi-5-Dodecanolide		C12H22O2
meta_755	NP-002854		C11H20O4
meta_756	gamma-Glutamyl-beta-aminopropiononitrile	C06114	C8H13N3O3	map00460|Cyanoamino acid metabolism;
meta_757	5-Hydroxythiabendazole		C10H7N3OS
meta_758	Phenothiazine	D02601	C12H9NS
meta_759	O-Phosphothreonine	C12147	C4H10NO6P	map00860|Porphyrin and chlorophyll metabolism;
meta_760	Dodecanoic acid	C02679	C12H24O2	map00061|Fatty acid biosynthesis;map01100|Metabolic pathways;
meta_761	Captopril		C9H15NO3S
meta_762	2,3-dihydrothieno-Thiadiazole Carboxylate		C6H4N2O2S2
meta_763	3-Bromo-N,N-dimethylaniline		C8H10BrN
meta_764	Ecgonine methyl ester	C12448	C10H17NO3	map00960|Tropane, piperidine and pyridine alkaloid biosynthesis;map01064|Biosynthesis of alkaloids derived from ornithine, lysine and nicotinic acid;map01100|Metabolic pathways;map01110|Biosynthesis of secondary metabolites;
meta_765	p-CHLOROPHENYLALANINE		C9H10ClNO2
meta_766	Pyrimethanil	C11180	C12H13N3
meta_767	gamma-L-Glutamyl-D-alanine	C03738	C8H14N2O5
meta_768	3-[(1R,2S,5R,6S)-5-Hydroxy-7-oxabicyclo[4.1.0]heptan-2-yl]-2-oxopropanoate	C21087	C9H12O5	map01130|Biosynthesis of antibiotics;
meta_769	5-Methoxydimethyltryptamine	C08309	C13H18N2O
meta_770	4-Fumarylacetoacetate	C01061	C8H8O6	map00350|Tyrosine metabolism;map00643|Styrene degradation;map01100|Metabolic pathways;map01120|Microbial metabolism in diverse environments;
meta_771	1,3-Dihydro-1,3,3-trimethyl-2H-indol-2-ylidene acetaldehyde		C13H15NO
meta_772	(3-Phenoxyphenyl)methanol	C19800	C13H12O2
meta_773	sodium gluconate		C6H11NaO7
meta_774	Ethyl-L-NIO		C9H19N3O2
meta_775	D-Erythrose 4-phosphate	C00279	C4H9O7P	map00030|Pentose phosphate pathway;map00400|Phenylalanine, tyrosine and tryptophan biosynthesis;map00710|Carbon fixation in photosynthetic organisms;map00750|Vitamin B6 metabolism;map01060|Biosynthesis of plant secondary metabolites;map01061|Biosynthesis of phenylpropanoids;map01063|Biosynthesis of alkaloids derived from shikimate pathway;map01070|Biosynthesis of plant hormones;map01100|Metabolic…
meta_776	Dinotefuran		C7H14N4O3
meta_777	5-benzyl-4-ethyl-2,4-dihydro-3H-1,2,4-triazole-3-thione		C11H13N3S
meta_778	Pesticide4_Dinotefuran_C7H14N4O3_Guanidine, N-methyl-N''-nitro-N'-[(tetrahydro-3-furanyl)methyl]-		C7H14N4O3
meta_779	Asymmetric dimethylarginine	C03626	C8H18N4O2
meta_780	Thiabendazole	C07131	C10H7N3S
meta_781	11-Aminoundecanoic acid	C19325	C11H23NO2
meta_782	Simazine	C11172	C7H12ClN5
meta_783	4-chloro-N~1~-(4-pyridinyl)-1,2-benzenediamine		C11H10ClN3
meta_784	NCGC00180533-02!2-[5-(2-hydroxypropyl)oxolan-2-yl]propanoic acid		C10H18O4
meta_785	Benzoyl phosphate	C06206	C7H7O5P	map00627|Aminobenzoate degradation;map01120|Microbial metabolism in diverse environments;
meta_786	5-Hydroxytryptophan	C01017	C11H12N2O3
meta_787	4-AMINOETHYLBENZENESULFONYL FLUORIDE		C8H10FNO2S
meta_788	Spermine	C00750	C10H26N4	map00330|Arginine and proline metabolism;map00410|beta-Alanine metabolism;map00480|Glutathione metabolism;map01100|Metabolic pathways;map04976|Bile secretion;
meta_789	Tryptophanamide	C00977	C11H13N3O
meta_790	Purpurogallin	C09964	C11H8O5
meta_791	(-)-alpha-Curcumene	C09649	C15H22
meta_792	2-[3-methyl-2-(methylimino)-4-oxo-1,3-thiazolan-5-yl]acetic acid		C7H10N2O3S
meta_793	N-Acetyl-D-galactosamine	C01132	C8H15NO6	map00052|Galactose metabolism;map02060|Phosphotransferase system (PTS);
meta_794	Acetylcarnitine		C9H17NO4
meta_795	O-Acetylcarnitine	C02571	C9H18NO4	map04931|Insulin resistance;
meta_796	Indolepyruvate	C00331	C11H9NO3	map00380|Tryptophan metabolism;map01100|Metabolic pathways;
meta_797	N-Acetylmannosamine	C00645	C8H15NO6	map00520|Amino sugar and nucleotide sugar metabolism;map01100|Metabolic pathways;
meta_798	ETHYL 3-INDOLEACETATE		C12H13NO2
meta_799	Indolebutyric acid	C11284	C12H13NO2
meta_800	N6-Acetyl-N6-hydroxy-L-lysine	C03955	C8H16N2O4	map00310|Lysine degradation;map01120|Microbial metabolism in diverse environments;
meta_801	LEVULINIC ACID, 3-BENZYLIDENYL-		C12H12O3
meta_802	Diglycidyl resorcinol ether	C19228	C12H14O4
meta_803	D-Tryptophan	C00525	C11H12N2O2
meta_804	Diethylpropion	C06954	C13H19NO
meta_805	2-piperidinobenzoic acid		C12H15NO2
meta_806	1-(4-nitrophenyl)piperidine		C11H14N2O2
meta_807	Acetyl-L-tyrosine		C11H13NO4
meta_808	Xanthurenic acid	C02470	C10H7NO4	map00380|Tryptophan metabolism;
meta_809	Indolelactic acid	C02043	C11H11NO3	map00380|Tryptophan metabolism;
meta_810	5-Methoxyindoleacetate	C05660	C11H11NO3	map00380|Tryptophan metabolism;
meta_811	Lipoamide	C00248	C8H15NOS2
meta_812	Homocitric acid	C01251	C7H10O7	map00300|Lysine biosynthesis;map00620|Pyruvate metabolism;map01100|Metabolic pathways;map01120|Microbial metabolism in diverse environments;map01130|Biosynthesis of antibiotics;map01210|2-Oxocarboxylic acid metabolism;map01230|Biosynthesis of amino acids;
meta_813	4-(Methylnitrosamino)-1-(3-pyridyl)-1-butanone	C16453	C10H13N3O2	map00980|Metabolism of xenobiotics by cytochrome P450;map05204|Chemical carcinogenesis;
meta_814	Ibuprofen	C01588	C13H18O2
meta_815	7-(?-Hydroxyethyl)theophylline	D07933	C9H12N4O3
meta_816	Triethylene glycol monobutyl ether		C10H22O4
meta_817	MDMA Methylene homolog		C12H17NO2
meta_818	Scoparone	C09311	C11H10O4
meta_819	Dichlormid	C18782	C8H11Cl2NO
meta_820	1-Methyl-6-phenyl-1H-imidazo[4,5-b]pyridin-2-amine	C16038	C13H12N4	map05200|Pathways in cancer;map05204|Chemical carcinogenesis;map05215|Prostate cancer;
meta_821	Phenylpropionylglycine		C11H13NO3
meta_822	4-(2-Aminophenyl)-2,4-dioxobutanoic acid	C01252	C10H9NO4	map00380|Tryptophan metabolism;map01100|Metabolic pathways;
meta_823	3-(3,4-Dimethoxyphenyl)-2-propenoic acid		C11H12O4
meta_824	Prometon	C14186	C10H19N5O
meta_825	Cyprodinil	C10914	C14H15N3
meta_826	Fraxetin	C09265	C10H8O5
meta_827	Pilocarpine	C07474	C11H16N2O2	map01065|Biosynthesis of alkaloids derived from histidine and purine;map01110|Biosynthesis of secondary metabolites;
meta_828	5,10-Dihydrophenazine-1-carboxylate	C20981	C13H10N2O2	map00405|Phenazine biosynthesis;map01130|Biosynthesis of antibiotics;
meta_829	L-Kynurenine	C00328	C10H12N2O3	map00380|Tryptophan metabolism;map01100|Metabolic pathways;map05143|African trypanosomiasis;
meta_830	6-Methoxymellein	C02381	C11H12O4
meta_831	trans-Isoasarone	C17846	C12H16O3
meta_832	Genipin	C09780	C11H14O5
meta_833	NP-018660		C13H22O3
meta_834	Myristoleic acid	C08322	C14H26O2
meta_835	Ethirimol	C18828	C11H19N3O
meta_836	L-Glutamic acid 5-phosphate	C03287	C5H10NO7P	map00330|Arginine and proline metabolism;map00332|Carbapenem biosynthesis;map01100|Metabolic pathways;map01110|Biosynthesis of secondary metabolites;map01130|Biosynthesis of antibiotics;map01230|Biosynthesis of amino acids;
meta_837	S107		C11H15NOS
meta_838	N-Acetyldemethylphosphinothricin	C17949	C6H12NO5P	map00440|Phosphonate and phosphinate metabolism;map01130|Biosynthesis of antibiotics;
meta_839	D-Glucoheptose		C7H14O7
meta_840	N1-isopropyl-2-(1H-2-pyrrolylcarbonyl)-1-hydrazinecarboxamide		C9H14N4O2
meta_841	Propoxur	C14334	C11H15NO3
meta_842	MLS001076123-01!		C9H18N6
meta_843	3,4-DMMA		C12H19NO2
meta_844	L-Arogenate	C00826	C10H13NO5	map00400|Phenylalanine, tyrosine and tryptophan biosynthesis;map01100|Metabolic pathways;map01110|Biosynthesis of secondary metabolites;map01230|Biosynthesis of amino acids;
meta_845	NP-016101		C10H10O5
meta_846	(-)-Jasmonic acid	C08491	C12H18O3	map00592|alpha-Linolenic acid metabolism;map01060|Biosynthesis of plant secondary metabolites;map01070|Biosynthesis of plant hormones;map01100|Metabolic pathways;map01110|Biosynthesis of secondary metabolites;map04075|Plant hormone signal transduction;
meta_847	3-(3,4-Dihydroxy-5-methoxy)-2-propenoic acid	C05619	C10H10O5	map00940|Phenylpropanoid biosynthesis;map01061|Biosynthesis of phenylpropanoids;map01100|Metabolic pathways;map01110|Biosynthesis of secondary metabolites;
meta_848	Isobornyl propionate		C13H22O2
meta_849	Imidacloprid-UREA		C9H10ClN3O
meta_850	Mevalonic acid-5P	C01107	C6H13O7P	map00900|Terpenoid backbone biosynthesis;map01100|Metabolic pathways;map01110|Biosynthesis of secondary metabolites;map01130|Biosynthesis of antibiotics;
meta_851	Methyldopa	C07194	C10H13NO4
meta_852	MLS002153350-01!1-[2-(Trifluoromethyl)phenyl]imidazole25371-96-4		C10H7F3N2
meta_853	Clonidine	C06920	C9H9Cl2N3
meta_854	1H-Imidazol-2-amine, N-(2,6-dichlorophenyl)-4,5-dihydro- [CAS]		C9H9Cl2N3
meta_855	Methoxamine	C07513	C11H17NO3
meta_856	terbutylazine-2-hydroxy		C9H17N5O
meta_857	TRIM		C10H7F3N2
meta_858	delta-Tridecalactone		C13H24O2
meta_859	Pinosylvin	C01745	C14H12O2	map00945|Stilbenoid, diarylheptanoid and gingerol biosynthesis;map01110|Biosynthesis of secondary metabolites;
meta_860	Dehydrocostus lactone	C09387	C15H18O2
meta_861	N-Butylbenzenesulfonamide		C10H15NO2S
meta_862	NP-007995		C11H16O4
meta_863	NP-020205		C11H16O4
meta_864	Dodecanedioic acid	C02678	C12H22O4
meta_865	C.I. Basic Orange 2		C12H12N4
meta_866	N'2-imino(2-pyridyl)methylfuran-2-carbohydrazide		C11H10N4O2
meta_867	D-Glycero-D-galacto-heptitol	C08255	C7H16O7
meta_868	Clasto-Lactacystin beta-lactone		C10H15NO4
meta_869	4`-Bromacetanilide		C8H8BrNO
meta_870	Methyl dodecanoate		C13H26O2
meta_871	NP-007491		C10H14O5
meta_872	Dethiobiotin	C01909	C10H18N2O3	map00780|Biotin metabolism;map01100|Metabolic pathways;
meta_873	Harmaline	C06536	C13H14N2O	map01063|Biosynthesis of alkaloids derived from shikimate pathway;
meta_874	bk-EABDI		C15H21NO
meta_875	N-(9-oxodecyl)acetamide		C12H23NO2
meta_876	Tetradecylamine		C14H31N
meta_877	6-Phenoxynicotinic acid		C12H9NO3
meta_878	Atrazine	C06551	C8H14ClN5	map00791|Atrazine degradation;map01100|Metabolic pathways;map01120|Microbial metabolism in diverse environments;
meta_879	D-(+)-Glucosamine hydrochloride		C6H14ClNO5
meta_880	Amifostine	C06819	C5H15N2O3PS
meta_881	Kinetin	C08272	C10H9N5O
meta_882	Fluometuron	C18853	C10H11F3N2O
meta_883	NP-000919		C11H18O4
meta_884	NP-021797		C12H22O3
meta_885	6-Aminopenicillanic acid	C02954	C8H12N2O3S	map00311|Penicillin and cephalosporin biosynthesis;map01130|Biosynthesis of antibiotics;map07011|Penicillins;map07012|Cephalosporins - parenteral agents;
meta_886	5-(Difluoromethoxy)-2-mercapto-1H-benzimidazole		C8H6F2N2OS
meta_887	Nalpha-Acetyl-L-arginine		C8H16N4O3
meta_888	Tetrahydroharmine	C09243	C13H16N2O	map01063|Biosynthesis of alkaloids derived from shikimate pathway;
meta_889	1-(5-Anilino-1,2,4-thiadiazol-3-yl)acetone		C11H11N3OS
meta_890	12-Hydroxydodecanoic acid	C08317	C12H24O3
meta_891	12-Aminododecanoic acid		C12H25NO2
meta_892	2-Benzothiazolesulfonic acid		C7H5NO3S2
meta_893	Disodium beta-glycerophosphate		C3H7Na2O6P
meta_894	Bis-(4-cyanophenyl)-methanol		C15H10N2
meta_895	N-a-Acetylcitrulline	C15532	C8H15N3O4	map00220|Arginine biosynthesis;map01100|Metabolic pathways;
meta_896	7-(1-pyrrolidinyl)pyrimido[4,5-d]pyrimidin-4-amine		C10H12N6
meta_897	(4S,5S,8S,10R)-4,5,8-trihydroxy-10-methyl-3,4,5,8,9,10-hexahydro-2H-oxecin-2-one		C10H16O5
meta_898	4,6-dimethyl-2-morpholinonicotinonitrile		C12H15N3O
meta_899	3-Methylindolepyruvate	C05644	C12H11NO3	map00380|Tryptophan metabolism;
meta_900	FOSFOSAL		C7H7O6P
meta_901	N-Acetylserotonin	C00978	C12H14N2O2	map00380|Tryptophan metabolism;map01100|Metabolic pathways;
meta_902	Propionylcarnitine	C03017	C10H19NO4
meta_903	Primidone	C07371	C12H14N2O2
meta_904	gamma-Glutamylalanine	C03740	C7H11N2O5R	map00480|Glutathione metabolism;
meta_905	4-Amino-2-methyl-5-(phosphooxymethyl)pyrimidine	C04556	C6H10N3O4P	map00730|Thiamine metabolism;map01100|Metabolic pathways;
meta_906	1-Hydroxypyrene	C14519	C16H10O	map00624|Polycyclic aromatic hydrocarbon degradation;map01120|Microbial metabolism in diverse environments;
meta_907	N-Phenyl-2-naphthylamine	C14694	C16H13N
meta_908	Cis-zeatin	C00371	C10H13N5O	map00908|Zeatin biosynthesis;map01060|Biosynthesis of plant secondary metabolites;map01070|Biosynthesis of plant hormones;map01100|Metabolic pathways;map01110|Biosynthesis of secondary metabolites;map04075|Plant hormone signal transduction;
meta_909	(E)-4-Octenoic acid		C12H10O4
meta_910	D-Lysopine	C04020	C9H18N2O4	map00310|Lysine degradation;
meta_911	Capsidiol	C09627	C15H24O2	map00909|Sesquiterpenoid and triterpenoid biosynthesis;
meta_912	ethyl 4-amino-2-(methylsulfanyl)-1,3-thiazole-5-carboxylate		C7H10N2O2S2
meta_913	8-Methoxykynurenate	C05830	C11H9NO4	map00380|Tryptophan metabolism;
meta_914	Pantothenic acid	C00864	C9H17NO5	map00410|beta-Alanine metabolism;map00770|Pantothenate and CoA biosynthesis;map01100|Metabolic pathways;map01110|Biosynthesis of secondary metabolites;map04977|Vitamin digestion and absorption;
meta_915	ornidazole		C7H10ClN3O3
meta_916	N-Methyl-(R,S)-tetrahydrobenzylisoquinoline	C05314	C17H19N
meta_917	Dicamba	C18597	C8H6Cl2O3
meta_918	N-Acetyl-b-glucosaminylamine	C01239	C8H16N2O5
meta_919	Pyrimidodiazepine	C02587	C9H11N5O2	map00790|Folate biosynthesis;
meta_920	5-Hydroxy-L-tryptophan	C00643	C11H12N2O3	map00380|Tryptophan metabolism;map01063|Biosynthesis of alkaloids derived from shikimate pathway;map01100|Metabolic pathways;map04726|Serotonergic synapse;
meta_921	1-(3-ethyl-2,4-dihydroxy-6-methoxyphenyl)butan-1-one		C13H18O4
meta_922	5-hydroxy-2-phenyl-4H-chromen-4-one		C15H10O3
meta_923	1D-1-Guanidino-3-amino-1,3-dideoxy-scyllo-inositol	C01298	C7H16N4O4	map00521|Streptomycin biosynthesis;map01130|Biosynthesis of antibiotics;
meta_924	Procarbazine	C07402	C12H19N3O
meta_925	Caryophyllene alpha-oxide	C16908	C15H24O
meta_926	NCGC00381344-01!8-hydroxy-6-methoxy-1-oxo-3,4-dihydroisochromene-7-carboxylic acid		C11H10O6
meta_927	Xylazine		C12H16N2S
meta_928	N-Acetyl-D-glucosamine	C00140	C8H15NO6	map00520|Amino sugar and nucleotide sugar metabolism;map01100|Metabolic pathways;map02010|ABC transporters;map02060|Phosphotransferase system (PTS);
meta_929	4a-Carbinolamine tetrahydrobiopterin	C00268	C9H13N5O3	map00790|Folate biosynthesis;map01100|Metabolic pathways;
meta_930	MMV553002		C10H9NO4S
meta_931	Carbofuran	C14291	C12H15NO3
meta_932	Quinmerac	C18891	C11H8ClNO2
meta_933	cis-ACCP		C7H15N2O4P
meta_934	Isoetharine	C07053	C13H21NO3
meta_935	7-(2-aminophenyl)heptanoic acid		C13H19NO2
meta_936	Procarbazine hydrochloride	C07376	C12H19N3O. HCl
meta_937	Acetazolamide	C06805	C4H6N4O3S2
meta_938	N-benzyl-1-methyl-1H-pyrazolo[3,4-d]pyrimidin-4-amine		C13H13N5
meta_939	(E)-Monocrotophos	C18663	C7H14NO5P
meta_940	MLS002637643-01!		C14H9NO2
meta_941	L-Cystathionine	C02291	C7H14N2O4S	map00260|Glycine, serine and threonine metabolism;map00270|Cysteine and methionine metabolism;map01100|Metabolic pathways;map01110|Biosynthesis of secondary metabolites;map01130|Biosynthesis of antibiotics;map01230|Biosynthesis of amino acids;
meta_942	Allocystathionine	C00542	C7H14N2O4S
meta_943	Tetraglyme		C10H22O5
meta_944	Dehydrovomifoliol		C13H18O3
meta_945	Isobornyl methacrylate		C14H22O2
meta_946	(E,E)-2,4-Decadienoic isobutylamide		C14H25NO
meta_947	NP-016344		C11H10O5
meta_948	Apiole	C10429	C12H14O4
meta_949	Nerolidol		C15H26O
meta_950	6-Bromo-2(1H)-quinolinone		C9H6BrNO
meta_951	L-3-Hydroxykynurenine	C03227	C10H12N2O4	map00380|Tryptophan metabolism;map01100|Metabolic pathways;
meta_952	4-(2-Amino-3-hydroxyphenyl)-2,4-dioxobutanoic acid	C05645	C10H9NO5	map00380|Tryptophan metabolism;
meta_953	7-CHLOROKYNURENIC ACID		C10H6ClNO3
meta_954	Cerulenin	C12058	C12H17NO3
meta_955	4-amino-1-(2-furylmethyl)-6-hydroxy-1,2-dihydropyrimidine-2-thione		C9H9N3O2S
meta_956	Hydroxykynurenine	C02794	C10H12N2O4
meta_957	Methyl jasmonate	C11512	C13H20O3	map00592|alpha-Linolenic acid metabolism;map01110|Biosynthesis of secondary metabolites;
meta_958	N,N'-Dicyclohexylurea		C13H24N2O
meta_959	Mephenoxalone	D07318	C11H13NO4
meta_960	(1H-Indol-3-yl)(2,2,3,3-tetramethylcyclopropyl)methanone		C16H19NO
meta_961	10-methoxy-4H-benzo[4,5]cyclohepta[b]thiophen-4-one		C14H10O2S
meta_962	3-(2-thienylmethylidene)chroman-4-one		C14H10O2S
meta_963	Sinapate	C00482	C11H12O5	map00940|Phenylpropanoid biosynthesis;map01061|Biosynthesis of phenylpropanoids;map01100|Metabolic pathways;map01110|Biosynthesis of secondary metabolites;
meta_964	Ethoprophos	C18687	C8H19O2PS2
meta_965	Clofibrate	C06916	C12H15ClO3
meta_966	1-Hexadecanol	C00823	C16H34O	map00071|Fatty acid degradation;
meta_967	tetradec-5-ynoic acid		C14H24O2
meta_968	NP-020400		C12H18O5
meta_969	NP-007909		C13H20O3
meta_970	(2S)-Flavanone	C02099	C15H12O2
meta_971	Prephenate	C00254	C10H10O6	map00400|Phenylalanine, tyrosine and tryptophan biosynthesis;map00401|Novobiocin biosynthesis;map01060|Biosynthesis of plant secondary metabolites;map01061|Biosynthesis of phenylpropanoids;map01063|Biosynthesis of alkaloids derived from shikimate pathway;map01100|Metabolic pathways;map01110|Biosynthesis of secondary metabolites;map01130|Biosynthesis of antibiotics;map01230|Biosynthesis of amino a…
meta_972	Chorismate	C00251	C10H10O6	map00130|Ubiquinone and other terpenoid-quinone biosynthesis;map00400|Phenylalanine, tyrosine and tryptophan biosynthesis;map00405|Phenazine biosynthesis;map00790|Folate biosynthesis;map01053|Biosynthesis of siderophore group nonribosomal peptides;map01059|Biosynthesis of enediyne antibiotics;map01060|Biosynthesis of plant secondary metabolites;map01061|Biosynthesis of phenylpropanoids;map01063|B…
meta_973	NP-017152		C13H23NO2
meta_974	3-hydroxy-2-(hydroxymethyl)-2,3,3a,9a-tetrahydro-6H-furo[2',3'_4,5][1,3]oxazolo[3,2-a]pyrimidin-6-one		C9H10N2O5
meta_975	Amobarbital	C07536	C11H18N2O3
meta_976	NCGC00385670-01!N-(10-hydroxy-10-methylundecyl)acetamide		C14H29NO2
meta_977	N-acetyl-2-carboxy Benzenesulfonamide		C9H9NO5S
meta_978	Cytokinin B	C11263	C12H11N5
meta_979	Carnosine	C00386	C9H14N4O3	map00340|Histidine metabolism;map00410|beta-Alanine metabolism;map01100|Metabolic pathways;
meta_980	NH-DVal(NMe)-Val-OMe		C12H24N2O3
meta_981	NP-020401		C12H18O4
meta_982	Deoxycytidine	C00881	C9H13N3O4	map00240|Pyrimidine metabolism;
meta_983	Porphobilinogen	C00931	C10H14N2O4	map00860|Porphyrin and chlorophyll metabolism;map01100|Metabolic pathways;map01110|Biosynthesis of secondary metabolites;map01120|Microbial metabolism in diverse environments;
meta_984	4-oxododecanedioic acid		C12H20O5
meta_985	Metyrapone	C07205	C14H14N2O
meta_986	Xanthyletin	C09317	C14H12O3
meta_987	6-Azuridine		C8H11N3O6
meta_988	Thionin		C12H10ClN3S
meta_989	2-Methylbutyroylcarnitine		C12H23NO4
meta_990	Myristic acid	C06424	C14H28O2	map00061|Fatty acid biosynthesis;map01100|Metabolic pathways;
meta_991	n-Pentadecylamine		C15H33N
meta_992	Deoxyuridine	C00526	C9H12N2O5	map00240|Pyrimidine metabolism;
meta_993	Guanfacine	C07037	C9H9Cl2N3O
meta_994	FENAMISAL		C13H11NO3
meta_995	Trioxsalen	C09314	C14H12O3
meta_996	Leucylproline		C11H20N2O3
meta_997	Tebuthiuron	C18436	C9H16N4OS
meta_998	Terbuthylazine	C18810	C9H16ClN5
meta_999	Traumatic Acid	C16308	C12H20O4	map00592|alpha-Linolenic acid metabolism;map01110|Biosynthesis of secondary metabolites;
meta_1000	alpha-Santonin	C02206	C15H18O3
meta_1001	Bisphenol A	C13624	C15H16O2	map00363|Bisphenol degradation;map01100|Metabolic pathways;map01120|Microbial metabolism in diverse environments;
meta_1002	3-O-Methyldopa Monohydrate		C10H15NO5
meta_1003	Ergothioneine	C05570	C9H16N3O2S	map00340|Histidine metabolism;
meta_1004	Methoxetamine		C15H21NO2
meta_1005	NP-004036		C12H22O4
meta_1006	7-Oxobenz[de]anthracene		C17H10O
meta_1007	1-(2,3-Dichlorophenyl)piperazine		C10H12Cl2N2
meta_1008	(R)-Kawain	C09947	C14H14O3
meta_1009	Meperidine	C07128	C15H21NO2
meta_1010	Icaridin		C12H23NO3
meta_1011	D-Ribose 5-phosphate	C00117	C5H11O8P	map00030|Pentose phosphate pathway;map00230|Purine metabolism;map00440|Phosphonate and phosphinate metabolism;map00710|Carbon fixation in photosynthetic organisms;map01100|Metabolic pathways;map01110|Biosynthesis of secondary metabolites;map01120|Microbial metabolism in diverse environments;map01130|Biosynthesis of antibiotics;map01200|Carbon metabolism;map01230|Biosynthesis of amino acids;map049…
meta_1012	O-11		C13H26O3
meta_1013	Dimethoate	C14326	C5H12NO3PS2
meta_1014	(5S,6S)-5-hydroxy-4-methoxy-6-(2-phenylethyl)-5,6-dihydro-2H-pyran-2-one		C14H16O4
meta_1015	NP-006656		C12H22O4
meta_1016	N2-Succinyl-L-glutamic acid 5-semialdehyde	C05932	C9H13NO6	map00330|Arginine and proline metabolism;map01100|Metabolic pathways;
meta_1017	Pyridoxamine phosphate	C00647	C8H13N2O5P	map00750|Vitamin B6 metabolism;map01100|Metabolic pathways;map04977|Vitamin digestion and absorption;
meta_1018	Visnagin	C09049	C13H10O4	map01060|Biosynthesis of plant secondary metabolites;
meta_1019	2-[(5R,8S,8aS)-3,8-dimethyl-2-oxo-1,2,4,5,6,7,8,8a-octahydroazulen-5-yl]prop-2-enoic acid		C15H20O3
meta_1020	Fenfluramine	C06996	C12H16F3N
meta_1021	tert-Butyl N-[1-(aminocarbonyl)-3-methylbutyl]carbamate		C11H22N2O3
meta_1022	Parthenolide	C07609	C15H20O3
meta_1023	Aminophenazone	C07539	C13H17N3O
meta_1024	Pesticide3_Diuron_C9H10Cl2N2O_3-(3,4-Dichlorophenyl)-1,1-dimethylurea		C9H10Cl2N2O
meta_1025	Marindinin		C14H16O3
meta_1026	Aceanthrenequinone		C16H8O2
meta_1027	Kifunensine		C8H12N2O6
meta_1028	Nalidixic Acid	C05079	C12H12N2O3
meta_1029	N2-Succinyl-L-ornithine	C03415	C9H16N2O5	map00330|Arginine and proline metabolism;map01100|Metabolic pathways;
meta_1030	Sulfadiazine	C07658	C10H10N4O2S
meta_1031	Melatonin	C01598	C13H16N2O2	map00380|Tryptophan metabolism;map01100|Metabolic pathways;map04080|Neuroactive ligand-receptor interaction;map04713|Circadian entrainment;
meta_1032	Phenobarbital	C07434	C12H12N2O3
meta_1033	Methaqualone	C07560	C16H14N2O
meta_1034	Isoalantolactone	C09484	C15H20O2
meta_1035	Meptazinol	D08182	C15H23NO
meta_1036	Citrinin	C16765	C13H14O5
meta_1037	Alantolactone	C09289	C15H20O2
meta_1038	4,4?-Dichlorobenzophenone	C06643	C13H8Cl2O	map00351|DDT degradation;map01120|Microbial metabolism in diverse environments;
meta_1039	13-methoxy-1,6-diazatetracyclo[7.6.1.0<U+00E2><U+0081><U+00B5>,<U+00C2><U+00B9><U+00E2><U+0081><U+00B6>.0<U+00C2><U+00B9><U+00E2><U+0081><U+00B0>,<U+00C2><U+00B9><U+00E2><U+0081><U+00B5>]hexadeca-3,5,7,9(16),10,12,14-heptaen-2-one		C15H10N2O2
meta_1040	Normeperidine		C14H19NO2
meta_1041	Polygodial	C09712	C15H22O2
meta_1042	ethyl 5-hydroxy-4-oxo-4H-chromene-2-carboxylate		C12H10O5
meta_1043	Curcumenol	C16942	C15H22O2
meta_1044	Pentylone		C13H17NO3
meta_1045	N-(6-methoxypyridin-3-yl)thiophene-2-carboxamide		C11H10N2O2S
meta_1046	Lenacil	C11200	C13H18N2O2
meta_1047	Trinexapac-ethyl	C18541	C13H16O5
meta_1048	(8aR,12S,12aR)-12-Hydroxy-4-methyl-4,5,6,7,8,8a,12,12a-octahydro-2H-3-benzoxecine-2,9(1H)-dione		C14H20O4
meta_1049	Phenytoin	C07443	C15H12N2O2
meta_1050	(S)-Tetrahydroprotoberberine	C05204	C17H17N
meta_1051	ALANYL-dl-PHENYLALANINE		C12H16N2O3
meta_1052	Cybutryne	C10927	C11H19N5S
meta_1053	Farnesoic acid	C16502	C15H24O2	map00981|Insect hormone biosynthesis;
meta_1054	Tetrahydrozoline HCl		C13H17ClN2
meta_1055	Procaine	C07375	C13H20N2O2
meta_1056	N-(2,3-dihydro-1,4-benzodioxin-6-yl)-N'-(2-hydroxyethyl)thiourea		C11H14N2O3S
meta_1057	Biopterin	C06313	C9H11N5O3
meta_1058	1-[3-Hydroxy-2-(2-hydroxy-2-propanyl)-2,3-dihydro-1-benzofuran-5-yl]ethanone		C13H16O4
meta_1059	NP-020240		C14H20O3
meta_1060	NP-004713		C15H24O2
meta_1061	NCGC00384855-01!2-butyl-5-pentylbenzene-1,3-diol		C15H24O2
meta_1062	5,6,7-Trimethoxycoumarin	C09313	C12H12O5
meta_1063	NP-012616		C15H24O2
meta_1064	Carbamazepine	C06868	C15H12N2O	map00982|Drug metabolism - cytochrome P450;
meta_1065	4-(3-Methyl-5-oxo-4,5-dihydro-1H-pyrazol-1-yl)benzenesulfonic acid		C10H10N2O4S
meta_1066	5-Methoxy methylone		C12H15NO4
meta_1067	Anhalonine	C16705	C13H19NO3	map01063|Biosynthesis of alkaloids derived from shikimate pathway;
meta_1068	NOMIFENSIN		C16H18N2
meta_1069	Ketorolac	C07062	C15H13NO3
meta_1070	2-hexadecenal		C16H30O
meta_1071	DIPYROCETYL		C11H10O6
meta_1072	Purpurin	C10395	C14H8O5
meta_1073	R-Salbutamol	C11770	C13H21NO3
meta_1074	3-hydroxy-5,5,8a-trimethyl-3,4,4a,6,7,8-hexahydronaphthalene-2-carboxylic acid		C14H22O3
meta_1075	3,4,5-Trimethoxycinnamic acid		C12H14O5
meta_1076	4(15)-Selinene-11,12-diol		C15H26O2
meta_1077	1,4-dioxacyclohexadecane-5,16-dione		C14H24O4
meta_1078	Meclofenoxate	C08195	C12H16ClNO3
meta_1079	5-Methylphenazine-1-carboxylate	C21295	C14H11N2O2	map00405|Phenazine biosynthesis;map01130|Biosynthesis of antibiotics;
meta_1080	Salbutamol		C13H21NO3
meta_1081	D-erythro-Sphingosine C-15		C15H31NO2
meta_1082	CAY10577		C10H5Cl2NO3
meta_1083	Alizarin	C01474	C14H8O4
meta_1084	Pirbuterol	C07807	C12H20N2O3
meta_1085	O-1821		C17H22O2
meta_1086	N-Benzoylanthranilic acid	C03141	C14H11NO3
meta_1087	MLS001077357-01!6-ETHOXY-2-BENZOTHIAZOLESULFONAMIDE		C9H10N2O3S2
meta_1088	Thiram	C11160	C6H12N2S4
meta_1089	6,7-DICHLORO-3-HYDROXY-2-QUINOXALINECARBOXYLIC ACID		C9H4Cl2N2O3
meta_1090	NP-012972		C14H24O3
meta_1091	NCGC00016333-05_C14H13NO4_4,7,8-Trimethoxyfuro[2,3-b]quinoline		C14H13NO4
meta_1092	BRETYLIUM		C11H16BrN
meta_1093	Primaquine	C07627	C15H21N3O
meta_1094	6-Deoxy-5-ketofructose 1-phosphate	C16848	C6H11O8P	map00400|Phenylalanine, tyrosine and tryptophan biosynthesis;map01110|Biosynthesis of secondary metabolites;map01130|Biosynthesis of antibiotics;
meta_1095	Methocarbamol		C11H15NO5
meta_1096	(2E,4E)-N-(1,3-dihydroxy-3-methylpentan-2-yl)-2-methylhexa-2,4-dienamide		C13H23NO3
meta_1097	MLS001174930-01!2-(4-Hydroxyphenylazo)benzoic acid		C13H10N2O3
meta_1098	5-(Methylthio)-2,3-dioxopentyl phosphate	C15650	C6H11O6PS	map00270|Cysteine and methionine metabolism;map01100|Metabolic pathways;
meta_1099	Bis(2-ethylhexyl) amine		C16H35N
meta_1100	gamma-Glutamyl-beta-cyanoalanine	C05711	C9H13N3O5	map00460|Cyanoamino acid metabolism;
meta_1101	3-[(4-hydroxyphenyl)methyl]-octahydropyrrolo[1,2-a]pyrazine-1,4-dione		C14H16N2O3
meta_1102	Oxymetazoline	C07363	C16H24N2O
meta_1103	NCGC00380346-01!2-(7-hydroxyoctyl)pentanedioic acid		C13H24O5
meta_1104	N1-(1H-indol-4-yl)cyclohexane-1-carboxamide		C15H18N2O
meta_1105	Tetrabutylammonium		C16H36N
meta_1106	Equol	C14131	C15H14O3
meta_1107	DL-Hexanoylcarnitine		[C13H26NO4]+
meta_1108	2-[(4-chlorophenyl)sulfonyl]-N,N-dimethylacetamide		C10H12ClNO3S
meta_1109	N1-(3,5-dichlorophenyl)-3-amino-3-hydroxyiminopropanamide		C9H9Cl2N3O2
meta_1110	3-hydroxy-tetradecanoic acid		C14H28O3
meta_1111	Xylometazoline	C07913	C16H24N2
meta_1112	4-Hydroxy-6,9-dimethyl-3-methylene-3a,5,6,6a,7,9b-hexahydroazuleno[4,5-b]furan-2,8(3H,4H)-dione		C15H18O4
meta_1113	Uridine	C00299	C9H12N2O6	map00240|Pyrimidine metabolism;map01100|Metabolic pathways;
meta_1114	N1-Acetylspermine	C02567	C12H28N4O
meta_1115	3,3'-Dimethoxybenzidine	C19231	C14H16N2O2
meta_1116	NCGC00381248-01!4-oxododecanedioic acid		C12H20O5
meta_1117	Osthol	C09280	C15H16O3
meta_1118	3-Pyrimidin-2-yl-2-pyrimidin-2-ylmethyl-Propionic Acid		C12H12N4O2
meta_1119	Pyrovalerone		C16H23NO
meta_1120	NCGC00160249-01!2,3-Dihydro-6-Methoxy-4-Methyl-2-Hydroxyethylfuro[3,2-c]quinoline		C14H15NO3
meta_1121	4-Acetyl-6-tert-butyl-1,1-dimethylindane		C17H24O
meta_1122	1,11-Undecanedicarboxylic acid		C13H24O4
meta_1123	(R)-flurbiprofen		C15H13FO2
meta_1124	NP-006888		C13H24O4
meta_1125	Thiamine aldehyde	C05856	C12H15N4OS	map00730|Thiamine metabolism;map01100|Metabolic pathways;
meta_1126	3-[(2-chloro-1,3-thiazol-5-yl)methyl]-5-methyl-1,3,5-oxadiazinan-4-ylideneamin		C8H11ClN4OS
meta_1127	Mepivacaine	C07528	C15H22N2O
meta_1128	N-Acetyl-DL-tryptophan		C13H14N2O3
meta_1129	beta-Alanyl-L-arginine	C05340	C9H19N5O3	map00410|beta-Alanine metabolism;
meta_1130	3,3-Dimethyl-N-{[(2R,4S,5R)-5-vinyl-1-azabicyclo[2.2.2]oct-2-yl]methyl}butanamide		C16H28N2O
meta_1131	(3S,3aS,5aR,9R,9aS,9bS)-9-hydroxy-3,5a,9-trimethyl-2H,3H,3aH,4H,5H,5aH,6H,9H,9aH,9bH-naphtho[1,2-b]furan-2,6-dione		C15H20O4
meta_1132	Isopimpinellin	C02162	C13H10O5	map01061|Biosynthesis of phenylpropanoids;map01110|Biosynthesis of secondary metabolites;
meta_1133	Lenticin	C09213	C14H18N2O2
meta_1134	(3aR,7aS,8S,9aR)-5,8-dimethyl-3-methylidene-2H,3H,3aH,4H,6H,7H,7aH,8H,9H,9aH-azuleno[6,5-b]furan-2,6-dione		C15H18O3
meta_1135	N-(4-Coumaroyl)-L-homoserine lactone	C20677	C13H13NO4	map02024|Quorum sensing;
meta_1136	Matricarin	C09394	C15H18O3
meta_1137	Desmethyldoxepin		C18H19NO
meta_1138	Pyridoxal 5'-phosphate	C00018	C8H10NO6P	map00730|Thiamine metabolism;map00750|Vitamin B6 metabolism;map01100|Metabolic pathways;map04977|Vitamin digestion and absorption;
meta_1139	6-N,4-diphenyl-1,4-dihydro-1,3,5-triazine-2,6-diamine		C15H15N5
meta_1140	MLS000574953-01!		C15H10N2O3
meta_1141	Nevirapine	C07263	C15H14N4O
meta_1142	Quadrone	C09537	C15H20O3
meta_1143	5-nitrothiophene-3-carbaldehyde 3-(2-pyridyl)hydrazone		C10H8N4O2S
meta_1144	Diphenyl phosphate		C12H11O4P
meta_1145	Diethofencarb	C11077	C14H21NO4
meta_1146	Pipradrol		C18H21NO
meta_1147	N,O-Didesmethylvenlafaxine		C15H23NO2
meta_1148	Metoprolol	C07202	C15H25NO3
meta_1149	N-Desmethyltramadol		C15H23NO2
meta_1150	gamma-L-Glutamyl-L-cysteine	C00669	C8H14N2O5S	map00480|Glutathione metabolism;map01100|Metabolic pathways;map04216|Ferroptosis;
meta_1151	PPG n4		C12H26O5
meta_1152	Ubiquinone-1	C00399	C14H18O4	map00130|Ubiquinone and other terpenoid-quinone biosynthesis;map00190|Oxidative phosphorylation;map01100|Metabolic pathways;map01110|Biosynthesis of secondary metabolites;map02020|Two-component system;
meta_1153	Methyl farnesoate	C16503	C16H26O2	map00981|Insect hormone biosynthesis;
meta_1154	Xanthoxin	C13453	C15H22O3	map00906|Carotenoid biosynthesis;map01062|Biosynthesis of terpenoids and steroids;map01100|Metabolic pathways;map01110|Biosynthesis of secondary metabolites;
meta_1155	Rivastigmine	C11766	C14H22N2O2
meta_1156	cis-N-Methyl-(S)-7,8,13,14-tetrahydroprotoberberine	C05318	C18H20N
meta_1157	OPEO	D05229	C16H26O2
meta_1158	7-Methoxyflavone		C16H12O3
meta_1159	7-Methoxyisoflavone	C15616	C16H12O3
meta_1160	Nebularine	C01736	C10H12N4O4
meta_1161	5'-Deoxyadenosine	C05198	C10H13N5O3
meta_1162	Oxcarbazepine	C07492	C15H12N2O2	map00982|Drug metabolism - cytochrome P450;
meta_1163	Desmethylmirtazapine		C16H17N3
meta_1164	dinor-12-oxo Phytodienoic Acid-d5		C16H19D5O3
meta_1165	Meperidine-d5		C15H16[2]H5NO2
meta_1166	N-Acetyl-L-tyrosine	C01657	C13H17NO4
meta_1167	Prosulfocarb	C18760	C14H21NOS
meta_1168	Muramic acid	C06470	C9H17NO7
meta_1169	MLS002172474-01!RX 821002		C12H15ClN2O3
meta_1170	8-Propyloxycaffeine		C11H16N4O3
meta_1171	Thiacloprid-amide		C10H11ClN4OS
meta_1172	SR 16584		C17H22N2O
meta_1173	Zedoarondiol		C15H24O3
meta_1174	(-)-Malyngolide		C16H30O3
meta_1175	Furanyl norfentanyl		C16H18N2O2
meta_1176	10,11-Dihydroxycarbamazepine	C07495	C15H14N2O3	map00982|Drug metabolism - cytochrome P450;
meta_1177	4-Isopropyl-9H-thioxanthen-9-one		C16H14OS
meta_1178	Anabasamine		C16H19N3
meta_1179	N-[1-(4-Methoxy-2-oxo-2H-pyran-6-yl)-2-methylbutyl]acetamide		C13H19NO4
meta_1180	Pelargonidin	C05904	C15H11O5	map00941|Flavonoid biosynthesis;map00942|Anthocyanin biosynthesis;map01100|Metabolic pathways;map01110|Biosynthesis of secondary metabolites;
meta_1181	Palmitoleic acid	C08362	C16H30O2	map00061|Fatty acid biosynthesis;
meta_1182	Midodrine	C07890	C12H18N2O4
meta_1183	Propyzamide	C14333	C12H11Cl2NO
meta_1184	Lamotrigine	C07066	C9H7Cl2N5
meta_1185	5?[(1E)?2?[4?(dimethylamino)phenyl]diazen?1?yl]pyrimidine?2,4,6?triamine		C12H16N8
meta_1186	4'-Methoxyflavanone	C19895	C16H14O3
meta_1187	L-Phosphoarginine	C05945	C6H15N4O5P	map00330|Arginine and proline metabolism;
meta_1188	Diphenhydramine	C06960	C17H21NO
meta_1189	Sotalol	C07309	C12H20N2O3S
meta_1190	Nicotinate D-ribonucleoside	C05841	C11H14NO6	map00760|Nicotinate and nicotinamide metabolism;map01100|Metabolic pathways;
meta_1191	NP-021074		C13H20O5
meta_1192	Spermidine trihydrochloride		C7H19N3
meta_1193	Atomoxetine hydrochloride		C17H21NO
meta_1194	N-decanoyl-L-Homoserine lactone		C14H25NO3
meta_1195	SPI_256.2273_14.6		C15H29NO2
meta_1196	Isoliquiritigenin	C08650	C15H12O4	map00941|Flavonoid biosynthesis;map01061|Biosynthesis of phenylpropanoids;map01110|Biosynthesis of secondary metabolites;
meta_1197	3-Methoxymorphinan		C17H23NO
meta_1198	5alpha-Androst-16-en-3alpha-ol		C19H30O
meta_1199	Levorphanol	C08014	C17H23NO
meta_1200	(2S)-Liquiritigenin	C09762	C15H12O4	map00941|Flavonoid biosynthesis;map00943|Isoflavonoid biosynthesis;map01061|Biosynthesis of phenylpropanoids;map01110|Biosynthesis of secondary metabolites;
meta_1201	N-Benzoyl-4-hydroxyanthranilate	C04207	C14H11NO4
meta_1202	NP-020418		C15H28O3
meta_1203	ascr#7		C13H22O6
meta_1204	Lauric isopropanolamide		C15H31NO2
meta_1205	Mono-benzyl phthalate		C15H12O4
meta_1206	Metobromuron	C18793	C9H11BrN2O2
meta_1207	Alternariol	C16838	C14H10O5
meta_1208	Paraoxon	C06606	C10H14NO6P	map00627|Aminobenzoate degradation;map01120|Microbial metabolism in diverse environments;
meta_1209	MMV687251		C8H9N3O4S2
meta_1210	Glycerophosphocholine	C00670	C8H21NO6P	map00564|Glycerophospholipid metabolism;map00565|Ether lipid metabolism;map05231|Choline metabolism in cancer;
meta_1211	epsilon-(gamma-L-Glutamyl)-L-lysine	C21730	C11H21N3O5
meta_1212	Propachlor ESA		C11H15NO4S
meta_1213	Tetradecanedioic acid		C14H26O4
meta_1214	DL-Isocitric acid		C6H5Na3O7
meta_1215	Xanthoxyletin		C15H14O4
meta_1216	ethyl 5-amino-1-(4-nitrophenyl)-1H-pyrazole-4-carboxylate		C12H12N4O4
meta_1217	4-Hydroxycinnamoylagmatine	C04498	C14H20N4O2	map00330|Arginine and proline metabolism;
meta_1218	5-IAI		C9H10IN
meta_1219	4-Benzoylbiphenyl		C19H14O
meta_1220	MLS000574962-01!		C12H9BrN2
meta_1221	Beta-D-Fructose 6-phosphate	C05345	C6H13O9P	map00010|Glycolysis / Gluconeogenesis;map00030|Pentose phosphate pathway;map00051|Fructose and mannose metabolism;map00520|Amino sugar and nucleotide sugar metabolism;map01060|Biosynthesis of plant secondary metabolites;map01061|Biosynthesis of phenylpropanoids;map01062|Biosynthesis of terpenoids and steroids;map01063|Biosynthesis of alkaloids derived from shikimate pathway;map01064|Biosynthesis …
meta_1222	Glucose 6-phosphate	C00092	C6H13O9P	map00500|Starch and sucrose metabolism;map00521|Streptomycin biosynthesis;map00524|Neomycin, kanamycin and gentamicin biosynthesis;map00562|Inositol phosphate metabolism;map01062|Biosynthesis of terpenoids and steroids;map01100|Metabolic pathways;map01130|Biosynthesis of antibiotics;map02020|Two-component system;map02060|Phosphotransferase system (PTS);map04911|Insulin secretion;map04917|Prolacti…
meta_1223	Pentoxifylline	C07424	C13H18N4O3
meta_1224	7,8-Dihydroyangonin		C15H16O4
meta_1225	CAY10554		C14H16N2OS
meta_1226	Lotaustralin	C08334	C11H19NO6	map00460|Cyanoamino acid metabolism;map01110|Biosynthesis of secondary metabolites;
meta_1227	Mannitol 1-phosphate	C00644	C6H15O9P	map00051|Fructose and mannose metabolism;map02060|Phosphotransferase system (PTS);
meta_1228	Imazapyr	C18864	C13H15N3O3
meta_1229	Carbadox		C11H10N4O4
meta_1230	Cinoxacin	C08052	C12H10N2O5
meta_1231	deoxy-PF1140		C16H23NO2
meta_1232	Piperocaine	C14173	C16H23NO2	map07015|Local analgesics;
meta_1233	Flumequine		C14H12FNO3
meta_1234	3-Deazaneplanocin A		C12H14N4O3
meta_1235	Thiazole	C02740	C11H8N2O3S2
meta_1236	(3aR,4aS,5R,8S,9aR)-5-hydroxy-4a,8-dimethyl-3-methylidene-2H,3H,3aH,4H,4aH,5H,6H,8H,9H,9aH-azuleno[6,5-b]furan-2,6-dione		C15H18O4
meta_1237	Ticlopidine	C07140	C14H14ClNS
meta_1238	Parthenin	C09523	C15H18O4
meta_1239	Linoleic acid	C01595	C18H32O2	map00591|Linoleic acid metabolism;map01040|Biosynthesis of unsaturated fatty acids;map01060|Biosynthesis of plant secondary metabolites;map01100|Metabolic pathways;
meta_1240	Sodium 1-hydroxy-2-(1H-indol-3-yl)ethane-1-sulfonate		C10H10NNaO4S
meta_1241	Tetracaine	C07526	C15H24N2O2
meta_1242	Subaphylline	C10497	C14H20N2O3	map00330|Arginine and proline metabolism;
meta_1243	Tatridin B		C15H20O4
meta_1244	Cycloheximide	C06685	C15H23NO4
meta_1245	Dodemorph	C18786	C18H35NO
meta_1246	Tramadol	C07153	C16H25NO2
meta_1247	Dihydrophaseic acid	C15971	C15H22O5	map00906|Carotenoid biosynthesis;
meta_1248	Mirtazapine	C07570	C17H19N3
meta_1249	Isoniazid alpha-ketoglutaric acid	C16625	C11H11N3O5	map00983|Drug metabolism - other enzymes;
meta_1250	(S)-Abscisic acid	C06082	C15H20O4	map00906|Carotenoid biosynthesis;map01060|Biosynthesis of plant secondary metabolites;map01062|Biosynthesis of terpenoids and steroids;map01070|Biosynthesis of plant hormones;map01100|Metabolic pathways;map01110|Biosynthesis of secondary metabolites;map04075|Plant hormone signal transduction;
meta_1251	Qing Hau Sau	C09538	C15H22O5
meta_1252	Phenylacetylglutamine	C04148	C13H16N2O4	map00360|Phenylalanine metabolism;
meta_1253	12-Oxo-2,3-dinor-10,15-phytodienoic acid		C16H24O3
meta_1254	Tizoxanide		C10H7N3O4S
meta_1255	Thiamine	C00378	C12H17N4OS	map00730|Thiamine metabolism;map01100|Metabolic pathways;map02010|ABC transporters;map04122|Sulfur relay system;map04977|Vitamin digestion and absorption;
meta_1256	4,4'-Methylene-bis-(2-chloroaniline)	C10999	C13H12Cl2N2
meta_1257	Anisomycin	C11281	C14H19NO4
meta_1258	Verrucarol		C15H22O4
meta_1259	Cyclizine	C06930	C18H22N2
meta_1260	metolachloor	C10953	C15H22ClNO2
meta_1261	Xanthoxic acid	C13454	C15H22O4	map00906|Carotenoid biosynthesis;
meta_1262	Sulfaclozine		C10H9ClN4O2S
meta_1263	Atenolol		C14H22N2O3
meta_1264	Juvenile hormone III	C09694	C16H26O3	map00981|Insect hormone biosynthesis;
meta_1265	NCGC00380108-02!(4E,6E)-2-(hydroxymethyl)-3-(3-methoxy-3-oxopropyl)deca-4,6-dienoic acid		C15H24O5
meta_1266	4-Piperidinemethanol, a,a-diphenyl-		C18H21NO
meta_1267	MMV688557		C12H13NO2S2
meta_1268	Adenosine	C00212	C10H13N5O4	map00230|Purine metabolism;map01100|Metabolic pathways;map04022|cGMP-PKG signaling pathway;map04024|cAMP signaling pathway;map04071|Sphingolipid signaling pathway;map04080|Neuroactive ligand-receptor interaction;map04270|Vascular smooth muscle contraction;map04923|Regulation of lipolysis in adipocytes;map04924|Renin secretion;map05012|Parkinson's disease;map05032|Morphine addiction;map05034|Alcoh…
meta_1269	Inosine	C00294	C10H12N4O5	map00230|Purine metabolism;map01100|Metabolic pathways;
meta_1270	Deoxyguanosine	C00330	C10H13N5O4	map00230|Purine metabolism;map01100|Metabolic pathways;
meta_1271	NCGC00385864-01_C15H12N2O3_3-Isoquinolinecarboxylic acid, 1,2-dihydro-1-oxo-4-(1H-pyrrol-2-yl)-, methyl ester		C15H12N2O3
meta_1272	NCGC00160349-01!BREVICARINE		C17H21N3
meta_1273	DL-Homocystine	C01817	C8H16N2O4S2	map00270|Cysteine and methionine metabolism;
meta_1274	DMABA-d6 NHS ester		C13H8D6N2O4
meta_1275	Acoric acid		C15H24O4
meta_1276	N1,N12-Diacetylspermine	C03413	C14H30N4O2
meta_1277	2'-Deoxyadenosine monohydrate		C10H15N5O4
meta_1278	(S)-Norlaudanosoline	C02916	C16H17NO4	map00950|Isoquinoline alkaloid biosynthesis;map01110|Biosynthesis of secondary metabolites;
meta_1279	Estrone	C00468	C18H22O2	map00140|Steroid hormone biosynthesis;map01100|Metabolic pathways;map04913|Ovarian steroidogenesis;map04917|Prolactin signaling pathway;map07226|Progesterone, androgen and estrogen receptor agonists/antagonists;
meta_1280	4-[(2-cyclohex-1-enylethyl)amino]-2H-chromen-2-one		C17H19NO2
meta_1281	3-(4-Hydroxyphenyl)-1-(4-hydroxy-2-methoxyphenyl)-2-propen-1-one	C15531	C16H14O4
meta_1282	pinostrobin		C16H14O4
meta_1283	Heptadecanoic acid		C17H34O2
meta_1284	N-Demethylpromethazine		C16H18N2S
meta_1285	NP-013538		C12H16O8
meta_1286	Diazoxon		C12H21N2O4P
meta_1287	Desomorphine		C17H21NO2
meta_1288	3-hydroxy-C10-homoserine lactone		C14H25NO4
meta_1289	N-lauroylsarcosine		C15H29NO3
meta_1290	1-deoxymethylsphinganine		C17H37NO
meta_1291	Ecklonialactone A		C18H26O3
meta_1292	Azatadine	C07774	C20H22N2
meta_1293	alpha-Camphorene		C20H32
meta_1294	Estradiol	C00951	C18H24O2	map00140|Steroid hormone biosynthesis;map01100|Metabolic pathways;map01522|Endocrine resistance;map04913|Ovarian steroidogenesis;map04915|Estrogen signaling pathway;map04917|Prolactin signaling pathway;map04961|Endocrine and other factor-regulated calcium reabsorption;map05200|Pathways in cancer;map05215|Prostate cancer;map05224|Breast cancer;map07226|Progesterone, androgen and estrogen receptor …
meta_1295	Argininosuccinic acid	C03406	C10H18N4O6	map00220|Arginine biosynthesis;map00250|Alanine, aspartate and glutamate metabolism;map01100|Metabolic pathways;map01110|Biosynthesis of secondary metabolites;map01130|Biosynthesis of antibiotics;map01230|Biosynthesis of amino acids;
meta_1296	17a-Estradiol	C02537	C18H24O2	map00140|Steroid hormone biosynthesis;
meta_1297	Ebselen Oxide		C13H9NO2Se
meta_1298	Terbinafine	C08079	C21H25N
meta_1299	NP-015090		C16H18O4
meta_1300	MLS001066393-01!5,7-Dichlorokynurenic acid monohydrate		C10H7Cl2NO4
meta_1301	N-Succinyl-L-citrulline	C18048	C10H17N3O6
meta_1302	(3R)-4,4-Dimethyl-2-oxotetrahydro-3-furanyl beta-D-glucopyranoside		C12H20O8
meta_1303	Dimethenamid	C18499	C12H18ClNO2S
meta_1304	Ormetoprim		C14H18N4O2
meta_1305	Cyclobenzaprine	C06931	C20H21N
meta_1306	9-OxoOTrE		C18H28O3
meta_1307	10-deoxygerfelin		C15H14O5
meta_1308	Nandrolone	C07254	C18H26O2
meta_1309	ebselen		C13H9NOSe
meta_1310	6-chloro-n-(2-chlorophenyl)-1-methyl-1h-pyrazolo[3,4-d]pyrimidin-4-amine		C12H9Cl2N5
meta_1311	Saccharopine	C00449	C11H20N2O6	map00300|Lysine biosynthesis;map00310|Lysine degradation;map01100|Metabolic pathways;map01110|Biosynthesis of secondary metabolites;map01130|Biosynthesis of antibiotics;map01230|Biosynthesis of amino acids;
meta_1312	N-Acetylmuramate	C02713	C11H19NO8	map00520|Amino sugar and nucleotide sugar metabolism;map01100|Metabolic pathways;map02060|Phosphotransferase system (PTS);
meta_1313	N-Benzyl-N-isopropyl-4-methyl-1,2,3-thiadiazole-5-carboxamide		C14H17N3OS
meta_1314	Ursinoic Acid		C15H16O5
meta_1315	Pramoxine	C07892	C17H27NO3
meta_1316	Bupropion hydrochloride		C13H18ClNO.HCl
meta_1317	4-(2-chloro-6-fluorobenzyl)-3,5-dimethyl-4-prop-2-ynyl-4H-pyrazole		C15H14ClFN2
meta_1318	(5-L-Glutamyl)-L-glutamate	C05282	C10H16N2O7
meta_1319	6-Tuliposide B	C21186	C11H18O9
meta_1320	Aspartame	C11045	C14H18N2O5	map04742|Taste transduction;
meta_1321	7-(4-methylpiperazino)pyrimido[4,5-d]pyrimidine-2,4(1H,3H)-dithione		C11H14N6S2
meta_1322	Cyclo(Tyr-Leu)		C15H20N2O3
meta_1323	Estazolam	C06981	C16H11ClN4
meta_1324	6-Phosphogluconic acid	C00345	C6H13O10P	map00030|Pentose phosphate pathway;map01100|Metabolic pathways;map01110|Biosynthesis of secondary metabolites;map01120|Microbial metabolism in diverse environments;map01130|Biosynthesis of antibiotics;map01200|Carbon metabolism;
meta_1325	NCGC00381106-01!3-(6,8-dimethoxy-1-oxoisochromen-3-yl)-2-hydroxypropanoic acid		C14H14O7
meta_1326	Gingerol	C10462	C17H26O4	map00945|Stilbenoid, diarylheptanoid and gingerol biosynthesis;map01110|Biosynthesis of secondary metabolites;
meta_1327	Triethyl citrate	D06228	C12H20O7
meta_1328	[6]-Shogaol	C10494	C17H24O3
meta_1329	Stearidonic acid	C16300	C18H28O2	map00592|alpha-Linolenic acid metabolism;map01110|Biosynthesis of secondary metabolites;
meta_1330	Queuine	C01449	C12H15N5O3
meta_1331	Sulfamethazine	C19530	C12H14N4O2S
meta_1332	Pinolenic Acid		C18H30O2
meta_1333	MLS001195659-01!sumatriptan		C14H21N3O2S
meta_1334	Pizotyline		C19H21NS
meta_1335	Venlafaxine	C07187	C17H27NO2
meta_1336	NCGC00385487-01_C15H21NO5_		C15H21NO5
meta_1337	1,7-Bis(4-hydroxyphenyl)hept-1-en-3-one; MFCD19441072		C19H20O3
meta_1338	Dehypoxanthine futalosine	C17010	C14H16O7	map00130|Ubiquinone and other terpenoid-quinone biosynthesis;map01110|Biosynthesis of secondary metabolites;
meta_1339	Vomitoxin	C09747	C15H20O6
meta_1340	6-Paradol	C10482	C17H26O3
meta_1341	Exemestane	C08162	C20H24O2
meta_1342	Alpha-Linolenic acid	C06427	C18H30O2	map00592|alpha-Linolenic acid metabolism;map01040|Biosynthesis of unsaturated fatty acids;map01060|Biosynthesis of plant secondary metabolites;map01070|Biosynthesis of plant hormones;map01100|Metabolic pathways;map01110|Biosynthesis of secondary metabolites;
meta_1343	Dibutyl phthalate	C14214	C16H22O4
meta_1344	Tetradecyl Phosphonate		C14H31O3P
meta_1345	13S-hydroxyoctadecadienoic acid	C14762	C18H32O3	map00591|Linoleic acid metabolism;map03320|PPAR signaling pathway;
meta_1346	Diisobutyl phthalate	C15205	C16H22O4
meta_1347	Oxamniquine	C07341	C14H21N3O3
meta_1348	Metalaxyl	C10947	C15H21NO4
meta_1349	3-Ketosphingosine	C06121	C18H35NO2
meta_1350	Pesticide4_Spiroxamine Isomer 1*_C18H35NO2_N-Ethyl-N-{[8-(2-methyl-2-propanyl)-1,4-dioxaspiro[4.5]dec-2-yl]methyl}-1-propanamine		C18H35NO2
meta_1351	Spiroxamine	C11124	C18H35NO2
meta_1352	Quinalphos	C11030	C12H15N2O3PS
meta_1353	9-Riburonosyladenine	C11501	C10H11N5O5
meta_1354	N7-Methylguanosine	C20674	C11H16N5O5
meta_1355	3-Iodopropynyl butylcarbamate		C8H12INO2
meta_1356	(1E)-5-hydroxy-1,7-diphenylhept-1-en-3-one		C19H20O2
meta_1357	10E,12Z-Octadecadienoic acid	C04056	C18H32O2	map00591|Linoleic acid metabolism;
meta_1358	Stearolic acid	C08459	C18H32O2
meta_1359	MLS001077329-01!		C9H10Cl3N3O
meta_1360	4-Hydroxyphenylacetylglutamic acid	C05595	C13H15NO6	map00350|Tyrosine metabolism;
meta_1361	1-Methyladenosine	C02494	C11H15N5O4
meta_1362	INDOPROFEN		C17H15NO3
meta_1363	(-)-Quebrachamine	C09235	C19H26N2
meta_1364	Oleamide	C19670	C18H35NO
meta_1365	Neopine	C09594	C18H21NO3
meta_1366	Saxitoxin	C13757	C10H17N7O4
meta_1367	Aldohexose 6-phosphate	C03251	C6H13O9P
meta_1368	Sulfaquinoxaline		C14H12N4O2S
meta_1369	PEG n6		C12H26O7
meta_1370	4-(beta-D-Glucosyloxy)benzoate	C03993	C13H16O8	map00130|Ubiquinone and other terpenoid-quinone biosynthesis;
meta_1371	5,7-Dimethoxyflavone	C10029	C17H14O4
meta_1372	N3-(4-chlorophenyl)-4-(trifluoromethyl)nicotinamide		C13H8ClF3N2O
meta_1373	Miltirone	C13715	C19H22O2
meta_1374	Vaccenic acid	C08367	C18H34O2
meta_1375	Milnacipran HCl		C15H22N2O.HCl
meta_1376	Metolachlor	C10953	C15H22ClNO2
meta_1377	Promethazine	C07404	C17H20N2S
meta_1378	Retinal	C00376	C20H28O	map00830|Retinol metabolism;map01100|Metabolic pathways;map04744|Phototransduction;map04977|Vitamin digestion and absorption;
meta_1379	(2R,3R,4S,5R)-2-(6-amino-2-chloro-9H-purin-9-yl)-5-(hydroxymethyl)tetrahydrofuran-3,4-diol		C10H12ClN5O4
meta_1380	N-Phenylacetylphenylalanine		C17H17NO3
meta_1381	MLS002153486-01!		C17H20ClN3
meta_1382	9-cis-Retinal	C16681	C20H28O	map00830|Retinol metabolism;
meta_1383	N-dodecanoyl-L-Homoserine lactone		C16H29NO3
meta_1384	Octadecanamide	C13846	C18H37NO
meta_1385	trans-N-p-coumaroyl tyramine		C17H17NO3
meta_1386	Promazine	C07379	C17H20N2S
meta_1387	Letrozole	C08163	C17H11N5
meta_1388	Dinitrocarbanilide		C13H10N4O5
meta_1389	Hydromorphone	C07042	C17H19NO3
meta_1390	Morphine	C01516	C17H19NO3	map00950|Isoquinoline alkaloid biosynthesis;map00982|Drug metabolism - cytochrome P450;map01063|Biosynthesis of alkaloids derived from shikimate pathway;map01100|Metabolic pathways;map01110|Biosynthesis of secondary metabolites;map04080|Neuroactive ligand-receptor interaction;
meta_1391	Biochanin A	C00814	C16H12O5	map00943|Isoflavonoid biosynthesis;map01061|Biosynthesis of phenylpropanoids;map01110|Biosynthesis of secondary metabolites;
meta_1392	Aureusidin	C08576	C15H10O6
meta_1393	4-ANPP-d5		C19H19[2]H5N2
meta_1394	Fisetin	C10041	C15H10O6
meta_1395	Thymidine-3',5'-cyclic monophosphate sodium salt		C10H13N2O7P
meta_1396	7-Aminoclonazepam		C15H12ClN3O
meta_1397	6beta-Hydroxytestosterone	C14497	C19H28O3
meta_1398	2-carbazol-9-ylbenzoic acid		C19H13NO2
meta_1399	Rutaecarpine	C09238	C18H13N3O
meta_1400	Galantamine	C08526	C17H21NO3	map00950|Isoquinoline alkaloid biosynthesis;map01063|Biosynthesis of alkaloids derived from shikimate pathway;map01110|Biosynthesis of secondary metabolites;
meta_1401	C17-Sphinganine		C17H37NO2
meta_1402	Dehydroepiandrosterone	C01227	C19H28O2	map00140|Steroid hormone biosynthesis;map00984|Steroid degradation;map01100|Metabolic pathways;map01120|Microbial metabolism in diverse environments;map04913|Ovarian steroidogenesis;map05200|Pathways in cancer;map05215|Prostate cancer;
meta_1403	Pyrophen		C16H17NO4
meta_1404	MLS001076686-01!Tizanidine hydrochloride64461-82-1		C9H9Cl2N5S
meta_1405	Eriodictyol	C05631	C15H12O6	map00941|Flavonoid biosynthesis;map01110|Biosynthesis of secondary metabolites;
meta_1406	Terbufos	C18693	C9H21O2PS3
meta_1407	Myclobutanil	C18477	C15H17ClN4
meta_1408	N-Succinyl-2-amino-6-ketopimelate	C04462	C11H15NO8	map00300|Lysine biosynthesis;map01100|Metabolic pathways;map01120|Microbial metabolism in diverse environments;map01230|Biosynthesis of amino acids;
meta_1409	4-Hydroxyestradiol	C14209	C18H24O3	map04913|Ovarian steroidogenesis;
meta_1410	Nitazoxanide		C12H9N3O5S
meta_1411	Epiandrosterone	C07635	C19H30O2	map00984|Steroid degradation;map01120|Microbial metabolism in diverse environments;
meta_1412	Phenyllactic acid	C01479	C17H23NO3	map00960|Tropane, piperidine and pyridine alkaloid biosynthesis;map01110|Biosynthesis of secondary metabolites;
meta_1413	Ophthalmic acid		C11H19N3O6
meta_1414	MMV688991		C12H9N3O5S
meta_1415	Dyclonine	C07881	C18H27NO2
meta_1416	Catechin	C06562	C15H14O6	map00941|Flavonoid biosynthesis;map01061|Biosynthesis of phenylpropanoids;map01110|Biosynthesis of secondary metabolites;
meta_1417	1-Dehydro-[6]-gingerdione	C17746	C17H22O4	map00945|Stilbenoid, diarylheptanoid and gingerol biosynthesis;map01110|Biosynthesis of secondary metabolites;
meta_1418	Cyproconazole	C18456	C15H18ClN3O
meta_1419	Epicatechin	C09727	C15H14O6	map00941|Flavonoid biosynthesis;map01061|Biosynthesis of phenylpropanoids;map01110|Biosynthesis of secondary metabolites;
meta_1420	Carbinoxamine	C06871	C16H19ClN2O
meta_1421	Sclareol	C09183	C20H36O2	map00904|Diterpenoid biosynthesis;map01110|Biosynthesis of secondary metabolites;
meta_1422	nimesulide		C13H12N2O5S
meta_1423	Androsterone	C00523	C19H30O2	map00140|Steroid hormone biosynthesis;
meta_1424	Penbutolol	C07416	C18H29NO2
meta_1425	Cyclopentolate	C06932	C17H25NO3
meta_1426	Benproperine		C21H27NO
meta_1427	4-hydroxy-6-[2-(2-methyl-1,2,4a,5,6,7,8,8a-octahydronaphthalen-1-yl)ethyl]oxan-2-one		C18H28O3
meta_1428	Climbazole		C15H17ClN2O2
meta_1429	Methadone	C07163	C21H27NO	map00982|Drug metabolism - cytochrome P450;
meta_1430	3-(2-chloro-10H-phenothiazin-10-yl)propan-1-amine		C15H13D2ClN2S
meta_1431	Cannabinol	C07580	C21H26O2
meta_1432	Venlafaxine N-Oxide		C17H27NO3
meta_1433	1,7,8-Trihydroxy-3-methyl-2,3,4,7-tetrahydro-12(1H)-tetraphenone		C19H18O4
meta_1434	13(S)-HpOTrE	C04785	C18H30O4	map00592|alpha-Linolenic acid metabolism;map01100|Metabolic pathways;map01110|Biosynthesis of secondary metabolites;
meta_1435	9(S)-HPOT	C16321	C18H30O4	map00592|alpha-Linolenic acid metabolism;map01110|Biosynthesis of secondary metabolites;
meta_1436	12-OPDA	C01226	C18H28O3	map00592|alpha-Linolenic acid metabolism;map01100|Metabolic pathways;map01110|Biosynthesis of secondary metabolites;
meta_1437	5-HYDROXY DICLOFENAC		C14H11Cl2NO3
meta_1438	2-Anilino-6-oxo-4-(2-thienyl)-1,6-dihydropyrimidine-5-carbonitrile		C15H10N4OS
meta_1439	AG-490		C17H14N2O3
meta_1440	Trimipramine maleate	C14029	C20H26N2. C4H4O4
meta_1441	Domoic acid	C13732	C15H21NO6
meta_1442	Ondansetron	C07325	C18H19N3O
meta_1443	DESMETHYLDIHYDROCAPSAICIN		C17H27NO3
meta_1444	(plusmn)13-Azaprostanoic acid		C19H37NO2
meta_1445	N-tetradecanoyl-L-Homoserine lactone		C18H33NO3
meta_1446	AH 8532		C16H23ClN2O
meta_1447	Norfluoxetine		C16H16F3NO
meta_1448	Levonorgestrel	C08153	C21H28O2
meta_1449	Piperolactam D		C17H13NO4
meta_1450	9-OxoODE	C14766	C18H30O3	map00591|Linoleic acid metabolism;
meta_1451	13-L-Hydroperoxylinoleic acid	C04717	C18H32O4	map00591|Linoleic acid metabolism;map01100|Metabolic pathways;
meta_1452	NP-022469		C16H24O5
meta_1453	Propizepine		C17H20N4O
meta_1454	Butyl palmitate		C20H40O2
meta_1455	9,10-Epoxyoctadecenoic acid	C14825	C18H32O3	map00591|Linoleic acid metabolism;map01100|Metabolic pathways;
meta_1456	NP-014287		C18H32O3
meta_1457	58-93-5		C7H8ClN3O4S2
meta_1458	Hydrochlorothiazide	C07041	C7H8ClN3O4S2
meta_1459	Pergolide	C07425	C19H26N2S
meta_1460	Pethoxamid		C16H22ClNO2
meta_1461	Ethyl oleate	C03425	C19H36O2
meta_1462	5-hydroxy-6,7-dimethoxy-2-phenyl-4H-chromen-4-one		C17H14O5
meta_1463	13,14-dihydro-15-keto-tetranor PGE2		C16H26O5
meta_1464	Trimeprazine	C07172	C18H22N2S
meta_1465	Palmitoleoyl Ethanolamide		C18H35NO2
meta_1466	Tridemorph	C11285	C19H39NO
meta_1467	D-4'-Phosphopantothenate	C03492	C9H18NO8P	map00410|beta-Alanine metabolism;map00770|Pantothenate and CoA biosynthesis;map01100|Metabolic pathways;
meta_1468	Norethindrone	C05028	C20H26O2
meta_1469	cis-9,10-Epoxystearic acid	C19418	C18H34O3	map00073|Cutin, suberine and wax biosynthesis;
meta_1470	Verimol A		C18H20O5
meta_1471	Nonadecanoic acid	C16535	C19H38O2
meta_1472	Hydrocodone	C08024	C18H21NO3
meta_1473	Nialamide		C16H18N4O2
meta_1474	9,10-Dihydroxystearate	C19622	C18H36O4	map00073|Cutin, suberine and wax biosynthesis;
meta_1475	Salidroside	C06046	C14H20O7	map00350|Tyrosine metabolism;
meta_1476	(S)-N-Methylcoclaurine	C05176	C18H21NO3	map00950|Isoquinoline alkaloid biosynthesis;map01063|Biosynthesis of alkaloids derived from shikimate pathway;map01100|Metabolic pathways;map01110|Biosynthesis of secondary metabolites;
meta_1477	MMV676377		C13H8BrN3O2
meta_1478	Metoclopramide	C07868	C14H22ClN3O2
meta_1479	all-trans-Retinoic acid	C00777	C20H28O2	map00830|Retinol metabolism;map01100|Metabolic pathways;map04659|Th17 cell differentiation;map04672|Intestinal immune network for IgA production;map05200|Pathways in cancer;map05222|Small cell lung cancer;map05223|Non-small cell lung cancer;
meta_1480	12(13)-EpOME-d		C18H28D4O3
meta_1481	3-Dehydrosphinganine	C02934	C18H37NO2	map00600|Sphingolipid metabolism;map01100|Metabolic pathways;
meta_1482	Sphingosine	C00319	C18H37NO2	map00600|Sphingolipid metabolism;map01100|Metabolic pathways;map04071|Sphingolipid signaling pathway;map04210|Apoptosis;map04217|Necroptosis;
meta_1483	5-Nitro-2-(3-phenylpropylamino)benzoic acid	C13705	C16H16N2O4
meta_1484	Menthyl pyrrolidone carboxylate	C03962	C16H30O6
meta_1485	N-Acetyl-D-Glucosamine 6-Phosphate	C00357	C8H16NO9P	map00520|Amino sugar and nucleotide sugar metabolism;map01100|Metabolic pathways;map01130|Biosynthesis of antibiotics;map02060|Phosphotransferase system (PTS);
meta_1486	Fluvoxamine	C07571	C15H21F3N2O2
meta_1487	Dobutamine	C06967	C18H23NO3
meta_1488	Ellagic acid	C10788	C14H6O8
meta_1489	11b-Hydroxyandrost-4-ene-3,17-dione	C05284	C19H26O3	map00140|Steroid hormone biosynthesis;
meta_1490	Enterodiol	C18166	C18H22O4
meta_1491	Sphinganine	C00836	C18H39NO2	map00600|Sphingolipid metabolism;map01100|Metabolic pathways;map04071|Sphingolipid signaling pathway;
meta_1492	Dihydrosphingosine		C18H39NO2
meta_1493	Fenamiphos	C18659	C13H22NO3PS
meta_1494	2,3-Dimethoxybenzaldehyde 1-(3-nitro-2-pyridyl)hydrazone		C14H14N4O4
meta_1495	2-Methoxyestradiol	C05302	C19H26O3	map00140|Steroid hormone biosynthesis;
meta_1496	2-Chloroadenosine		C10H12ClN5O4
meta_1497	Hesperetin	C01709	C16H14O6	map00941|Flavonoid biosynthesis;
meta_1498	NP-018131		C15H28O7
meta_1499	Palmitoyl Ethanolamide-d4		C18H33D4NO2
meta_1500	Flumazenil	C07825	C15H14FN3O3
meta_1501	Arachidonic acid	C00219	C20H32O2	map00590|Arachidonic acid metabolism;map00591|Linoleic acid metabolism;map01040|Biosynthesis of unsaturated fatty acids;map01100|Metabolic pathways;map04216|Ferroptosis;map04217|Necroptosis;map04270|Vascular smooth muscle contraction;map04611|Platelet activation;map04664|Fc epsilon RI signaling pathway;map04666|Fc gamma R-mediated phagocytosis;map04723|Retrograde endocannabinoid signaling;map0472…
meta_1502	1-hexadecylpyridinium		C21H37N
meta_1503	Melphalan	C07122	C13H18Cl2N2O2	map05204|Chemical carcinogenesis;
meta_1504	Clostebol	D07731	C19H27ClO2
meta_1505	Nopaline	C01682	C11H20N4O6	map00330|Arginine and proline metabolism;map02010|ABC transporters;
meta_1506	4-(2,3-dihydroxy-3-methylbutoxy)-7H-furo[3,2-g]chromen-7-one		C16H16O6
meta_1507	N-Acetylaspartylglutamic acid	C12270	C11H16N2O8	map00250|Alanine, aspartate and glutamate metabolism;map01100|Metabolic pathways;map04080|Neuroactive ligand-receptor interaction;
meta_1508	Palmitoyl Ethanolamide-d5		C18H32D5NO2
meta_1509	3alpha,11beta-Dihydroxy-5alpha-androstane-17-one	C14606	C19H30O3
meta_1510	NCGC00017337-18_C18H27NO3_6-Nonenamide, N-[(4-hydroxy-3-methoxyphenyl)methyl]-8-methyl-, (6E)-		C18H27NO3
meta_1511	Propentofylline		C15H22N4O3
meta_1512	4'-Oxolividamine	C21257	C12H23N3O6	map00524|Neomycin, kanamycin and gentamicin biosynthesis;map01130|Biosynthesis of antibiotics;
meta_1513	Capsaicin	C06866	C18H27NO3	map00360|Phenylalanine metabolism;map01060|Biosynthesis of plant secondary metabolites;map01063|Biosynthesis of alkaloids derived from shikimate pathway;map01100|Metabolic pathways;map01110|Biosynthesis of secondary metabolites;map04750|Inflammatory mediator regulation of TRP channels;
meta_1514	CMP	C00055	C9H14N3O8P	map00240|Pyrimidine metabolism;map01100|Metabolic pathways;
meta_1515	PRZ_M325		C12H15Cl3N2O2
meta_1516	Quinoxyfen	C18892	C15H8Cl2FNO
meta_1517	(-)-Epigallocatechin	C12136	C15H14O7	map00941|Flavonoid biosynthesis;map01110|Biosynthesis of secondary metabolites;
meta_1518	Sterigmatocystin	C00961	C18H12O6	map00254|Aflatoxin biosynthesis;
meta_1519	Clopidogrel Carboxylic Acid		C15H14ClNO2S
meta_1520	Acetohexamide	C06806	C15H20N2O4S
meta_1521	Zolpidem	C07219	C19H21N3O
meta_1522	Oxyphenbutazone	C19494	C19H20N2O3
meta_1523	Prazepam	C07366	C19H17ClN2O
meta_1524	Benzatropine	C06846	C21H25NO
meta_1525	Dihomo-gamma-linolenate	C03242	C20H34O2	map00591|Linoleic acid metabolism;map01040|Biosynthesis of unsaturated fatty acids;map01100|Metabolic pathways;
meta_1526	methyl N-cyano-4-(5-nitropyridin-2-yl)tetrahydropyrazine-1(2H)-carbimidothioate		C12H14N6O2S
meta_1527	Glutathione	C00051	C10H17N3O6S	map00270|Cysteine and methionine metabolism;map00480|Glutathione metabolism;map01100|Metabolic pathways;map02010|ABC transporters;map04216|Ferroptosis;map04918|Thyroid hormone synthesis;map04976|Bile secretion;
meta_1528	N-Glycolylneuraminic acid	C03410	C11H19NO10	map00520|Amino sugar and nucleotide sugar metabolism;
meta_1529	Midazolam	C07524	C18H13ClFN3
meta_1530	Lauryltrimethylaminium bromide	C20389	C15H34N. Br
meta_1531	Dihydrocapsaicin	C16952	C18H29NO3
meta_1532	Lividamine	C21255	C12H25N3O6	map00524|Neomycin, kanamycin and gentamicin biosynthesis;map01130|Biosynthesis of antibiotics;
meta_1533	Alprazolam	C06817	C17H13ClN4
meta_1534	Clobenpropit		C14H17ClN4S
meta_1535	Bisdemethoxycurcumin	C17743	C19H16O4	map00945|Stilbenoid, diarylheptanoid and gingerol biosynthesis;map01110|Biosynthesis of secondary metabolites;
meta_1536	trans-beta-D-Glucosyl-2-hydroxycinnamate	C05158	C15H18O8	map00940|Phenylpropanoid biosynthesis;map01110|Biosynthesis of secondary metabolites;
meta_1537	(2E)-3-(4-{[(2S,3R,4S,5S,6R)-3,4,5-trihydroxy-6-(hydroxymethyl)oxan-2-yl]oxy}phenyl)prop-2-enoic acid		C15H18O8
meta_1538	2-[1-(2H-1,3-benzodioxol-5-yl)propan-2-yl]-6-methoxy-4-(prop-2-en-1-yl)phenol		C20H22O4
meta_1539	Dihydrosterigmatocystin	C20445	C18H14O6	map00254|Aflatoxin biosynthesis;
meta_1540	Bilobalide A	C07605	C15H18O8
meta_1541	Warfarin	C01541	C19H16O4
meta_1542	PPG n5		C15H32O6
meta_1543	2,3-Dinor-8-iso prostaglandin F2alpha	C14794	C18H30O5	map00590|Arachidonic acid metabolism;
meta_1544	Sinapine	C00933	C16H24NO5	map00940|Phenylpropanoid biosynthesis;
meta_1545	NP-001445		C18H30O5
meta_1546	Fluoxetine		C17H18F3NO
meta_1547	Eicosadienoic acid	C16525	C20H36O2	map01040|Biosynthesis of unsaturated fatty acids;
meta_1548	Avocadyne 1-acetate		C19H34O4
meta_1549	MMV026468		C18H15ClN2O
meta_1550	(2S)-3-(4-hydroxyphenyl)-2-[(2E)-3-(4-hydroxyphenyl)prop-2-enamido]propanoic acid		C18H17NO5
meta_1551	N-Acetyl-a-neuraminic acid	C19909	C11H19NO9
meta_1552	9-Nitrooleate		C18H33NO4
meta_1553	Demethylcitalopram	C16608	C19H19FN2O	map00982|Drug metabolism - cytochrome P450;
meta_1554	Dicyclomine	C06951	C19H35NO2
meta_1555	Fluazifop	C18527	C15H12F3NO4
meta_1556	Ribose 1,5-bisphosphate	C01151	C5H12O11P2	map00030|Pentose phosphate pathway;map00440|Phosphonate and phosphinate metabolism;
meta_1557	(1-Pentyl-1H-indol-3-yl)(2,2,3,3-tetramethylcyclopropyl)methanone		C21H29NO
meta_1558	(11E,15Z)-9,10,13-trihydroxyoctadeca-11,15-dienoic acid		C18H32O5
meta_1559	dienogest	D03799	C20H25NO2
meta_1560	Nalorphine	C11787	C19H21NO3
meta_1561	Olanzapine	C07322	C17H20N4S
meta_1562	Arachidic acid	C06425	C20H40O2	map01040|Biosynthesis of unsaturated fatty acids;
meta_1563	Malathion	C07497	C10H19O6PS2
meta_1564	PQQ	C00113	C14H6N2O8
meta_1565	Ethylmorphine	C07537	C19H23NO3
meta_1566	(S)-HDAC-42		C18H20N2O3
meta_1567	Flunitrazepam	D01230	C16H12FN3O3
meta_1568	7,8-Dihydropteroic acid	C00921	C14H14N6O3	map00790|Folate biosynthesis;map01100|Metabolic pathways;
meta_1569	NP-020241		C18H19NO4
meta_1570	Moupinamide	C02717	C18H19NO4
meta_1571	Pretazettine	C08536	C18H21NO5
meta_1572	Heptadecanoyl Ethanolamide		C19H39NO2
meta_1573	N,N-dimethyl arachidonoyl amine		C22H37NO
meta_1574	6-Bromo-3'-methylflavone		C16H11BrO2
meta_1575	Bromazepam		C14H10BrN3O
meta_1576	(S)-3-Hydroxy-N-methylcoclaurine	C05202	C18H21NO4	map00950|Isoquinoline alkaloid biosynthesis;map01063|Biosynthesis of alkaloids derived from shikimate pathway;map01100|Metabolic pathways;map01110|Biosynthesis of secondary metabolites;
meta_1577	Neosaxitoxin	C17208	C10H17N7O5
meta_1578	Oxycodone	C08018	C18H21NO4
meta_1579	Kahweol		C20H26O3
meta_1580	(2R,3R,4S,5S,6R)-2-{[(2E,6R)-6-hydroxy-2,6-dimethylocta-2,7-dien-1-yl]oxy}-6-(hydroxymethyl)oxane-3,4,5-triol		C16H28O7
meta_1581	MMV676584		C12H8ClFN2OS2
meta_1582	Valdecoxib	C21552	C16H14N2O3S
meta_1583	DUARTIN (-)		C18H20O6
meta_1584	Timolol	C07141	C13H24N4O3S
meta_1585	AG-1478		C16H14ClN3O2
meta_1586	[(2R,3S,4R,5S)-3,4,5-trihydroxyoxan-2-yl]methyl 3,4,5-trihydroxybenzoate		C13H16O9
meta_1587	Decanoyl-L-carnitine	C03299	C17H33NO4
meta_1588	triclocarban		C13H9Cl3N2O
meta_1589	Mitomycin	C06681	C15H18N4O5	map01130|Biosynthesis of antibiotics;
meta_1590	Nateglinide	C12508	C19H27NO3
meta_1591	12-Keto-leukotriene B4	C05949	C20H30O4	map00590|Arachidonic acid metabolism;
meta_1592	15-Deoxy-d-12,14-PGJ2	C14717	C20H28O3	map00590|Arachidonic acid metabolism;
meta_1593	CGS 12066B		C17H17F3N4
meta_1594	Azinphos-methyl	C11018	C10H12N3O3PS2
meta_1595	Chlorpromazine	C06906	C17H19ClN2S
meta_1596	Aspartylglycosamine	C04540	C12H21N3O8
meta_1597	5-KETE	C14732	C20H30O3	map00590|Arachidonic acid metabolism;
meta_1598	Coenzyme Q2	C00399	C19H26O4	map00130|Ubiquinone and other terpenoid-quinone biosynthesis;map00190|Oxidative phosphorylation;map01100|Metabolic pathways;map01110|Biosynthesis of secondary metabolites;map02020|Two-component system;
meta_1599	Piplartine	C10166	C17H19NO5
meta_1600	ormosanine		C20H35N3
meta_1601	Phytosphingosine	C12144	C18H39NO3	map00600|Sphingolipid metabolism;map01100|Metabolic pathways;
meta_1602	Pyriftalid	C18485	C15H14N2O4S
meta_1603	Phenolphthalein	C14286	C20H14O4
meta_1604	Butyl 9,12-octadecadienoate		C22H40O2
meta_1605	12-KETE	C14807	C20H30O3	map00590|Arachidonic acid metabolism;
meta_1606	S-(Hydroxymethyl)glutathione	C14180	C11H19N3O7S	map00680|Methane metabolism;map01120|Microbial metabolism in diverse environments;
meta_1607	Tetrodotoxin	C11692	C11H17N3O8
meta_1608	Pregnanediol	C05484	C21H36O2	map00140|Steroid hormone biosynthesis;map01100|Metabolic pathways;
meta_1609	25C-NBOH		C17H20ClNO3
meta_1610	MLS001074184-01!Phenergan58-33-3		C17H21ClN2S
meta_1611	3-hydroxy-N-(1-hydroxy-4-methylpentan-2-yl)-5-oxo-6-phenylhexanamide		C18H27NO4
meta_1612	(plusmn)alpha-CMBHC		C19H28O4
meta_1613	2-hydroxy-6-[2-hydroxy-6-(hydroxymethyl)-4-methoxyphenoxy]-4-methylbenzoic acid		C16H16O7
meta_1614	Chlorpyrifos-methyl	C14520	C7H7Cl3NO3PS
meta_1615	RCS-4		C21H23NO2
meta_1616	ethyl 2-{[(hexylamino)carbonyl]amino}-3-phenylpropanoate		C18H28N2O3
meta_1617	Phenthoate	C14429	C12H17O4PS2
meta_1618	14,15-DiHETrE	C14775	C20H34O4	map00590|Arachidonic acid metabolism;map01100|Metabolic pathways;map04726|Serotonergic synapse;
meta_1619	15-Acetyl-4-deoxynivalenol		C17H22O7
meta_1620	MLS001048924-01!methyl 3-benzoyloxy-8-methyl-8-azabicyclo[3.2.1]octane-4-carboxylate		C17H22ClNO4
meta_1621	Bavachromene		C20H18O4
meta_1622	Aprindine		C22H30N2
meta_1623	Propoxyphene	C07406	C22H29NO2
meta_1624	Neamine	C01441	C12H26N4O6	map00524|Neomycin, kanamycin and gentamicin biosynthesis;map01130|Biosynthesis of antibiotics;
meta_1625	?-Linolenoyl ethanolamide		C20H35NO2
meta_1626	mesotrione		C14H13NO7S
meta_1627	2'-Deamino-2'-hydroxy-6'-dehydroparomamine	C20351	C12H22N2O8	map00524|Neomycin, kanamycin and gentamicin biosynthesis;map01130|Biosynthesis of antibiotics;
meta_1628	3'-CMP	C05822	C9H14N3O8P	map00240|Pyrimidine metabolism;
meta_1629	BADGE	C14348	C21H24O4
meta_1630	Vulgaxanthin II	C08569	C14H16N2O8
meta_1631	Cyazofamid	C18573	C13H13ClN4O2S
meta_1632	N-(1-methyl-1H-indazol-3-yl)-2-[3-(trifluoromethyl)-1H-pyrazol-1-yl]acetamide		C14H12F3N5O
meta_1633	N-(5-cyclopropyl-1,3,4-thiadiazol-2-yl)-N'-(5-methyl-3-phenyl-4-isoxazolyl)urea		C16H15N5O2S
meta_1634	Quinidine	C06527	C20H24N2O2	map01063|Biosynthesis of alkaloids derived from shikimate pathway;
meta_1635	Glabranin	C09752	C20H20O4
meta_1636	N-Acetylsphingosine		C20H39NO3
meta_1637	Valaciclovir		C13H20N6O4
meta_1638	N-Cyclohexanecarbonyltetradecylamine		C21H41NO
meta_1639	Kojibiose	C19632	C12H22O11
meta_1640	Monocrotaline	C10350	C16H23NO6
meta_1641	Boscalid	C18547	C18H12Cl2N2O
meta_1642	4-Hydroxyalprazolam		C17H13ClN4O
meta_1643	Dipropyleneglycol dibenzoate		C20H22O5
meta_1644	7-{[(2E)-3-methyl-4-(4-methyl-5-oxo-2,5-dihydrofuran-2-yl)but-2-en-1-yl]oxy}-2H-chromen-2-one		C19H18O5
meta_1645	Triazolam		C17H12Cl2N4
meta_1646	Acepromazine		C19H22N2OS
meta_1647	Ajmaline	C06542	C20H26N2O2	map00901|Indole alkaloid biosynthesis;map01110|Biosynthesis of secondary metabolites;
meta_1648	Tolterodine	C07750	C22H31NO
meta_1649	10-Nitrolinoleic acid	C13800	C18H31NO4
meta_1650	Tumonoic Acid E		C18H31NO4
meta_1651	Oleoylethanolamide	C20792	C20H39NO2	map04024|cAMP signaling pathway;
meta_1652	Oleoyl Ethanolamide		C20H39NO2
meta_1653	Heneicosanoic acid (21_0)		C21H42O2
meta_1654	2,4-Dioxotetrahydropyrimidine D-ribonucleotide	C04639	C9H15N2O9P
meta_1655	ADB-PINACA		C19H28N4O2
meta_1656	Oxyphencyclimine	C07851	C20H28N2O3
meta_1657	tranilast		C18H17NO5
meta_1658	Kenpaullone		C16H11BrN2O
meta_1659	MLS001148648-01!2,2-DICHLORO-N-[4-HYDROXYPHENYL]-N-METHYLACETAMIDE 2-FUROIC ACID ESTER		C14H11Cl2NO4
meta_1660	Methotrimeprazine	C07192	C19H24N2OS
meta_1661	Aflatoxin G	C16755	C17H12O7	map00254|Aflatoxin biosynthesis;
meta_1662	Docosahexaenoic acid	C06429	C22H32O2	map01040|Biosynthesis of unsaturated fatty acids;
meta_1663	Labetalol	C07063	C19H24N2O3
meta_1664	15S-HETE-d8		C20H24D8O3
meta_1665	N,N-Dimethylsphingosine	C13914	C20H41NO2
meta_1666	iodinated analogue of makaluvone		[C11H10IN2O2]+
meta_1667	Cyclic AMP	C00575	C10H12N5O6P	map00230|Purine metabolism;map01522|Endocrine resistance;map02025|Biofilm formation - Pseudomonas aeruginosa;map02026|Biofilm formation - Escherichia coli;map04010|MAPK signaling pathway;map04014|Ras signaling pathway;map04015|Rap1 signaling pathway;map04020|Calcium signaling pathway;map04022|cGMP-PKG signaling pathway;map04024|cAMP signaling pathway;map04062|Chemokine signaling pathway;map04072|…
meta_1668	Syringetin	C11620	C17H14O8	map00944|Flavone and flavonol biosynthesis;
meta_1669	cis-4,10-13,16-Docosatetraenoic Acid methyl ester		C23H38O2
meta_1670	(S)-Reticuline	C02105	C19H23NO4	map00950|Isoquinoline alkaloid biosynthesis;map01063|Biosynthesis of alkaloids derived from shikimate pathway;map01100|Metabolic pathways;map01110|Biosynthesis of secondary metabolites;
meta_1671	iodinated analogue of makaluvamine Q		[C11H11IN3O]+
meta_1672	Gibberellin A7	C11867	C19H22O5	map00904|Diterpenoid biosynthesis;map01110|Biosynthesis of secondary metabolites;
meta_1673	Palmitoyl Serinol		C19H39NO3
meta_1674	17-Hydroxyprogesterone	C01176	C21H30O3	map00140|Steroid hormone biosynthesis;map01100|Metabolic pathways;map04913|Ovarian steroidogenesis;
meta_1675	Furosemide	C07017	C12H11ClN2O5S
meta_1676	dGMP	C00362	C10H14N5O7P	map00230|Purine metabolism;map01100|Metabolic pathways;
meta_1677	Oleoyl Ethanolamide-d4		C20H35D4NO2
meta_1678	Salutaridinol	C05220	C19H23NO4	map00950|Isoquinoline alkaloid biosynthesis;map01063|Biosynthesis of alkaloids derived from shikimate pathway;map01100|Metabolic pathways;map01110|Biosynthesis of secondary metabolites;
meta_1679	biperiden hydrochloride		C21H30ClNO
meta_1680	Camptothecin	C01897	C20H16N2O4	map01063|Biosynthesis of alkaloids derived from shikimate pathway;map01110|Biosynthesis of secondary metabolites;map07042|Antineoplastics - agents from natural products;
meta_1681	Ciprofloxacin	C05349	C17H18FN3O3	map02010|ABC transporters;
meta_1682	3,7-Dimethylquercetin	C01265	C17H14O7	map00944|Flavone and flavonol biosynthesis;
meta_1683	Ipratropium	C07052	C20H30NO3
meta_1684	Aflatoxin G2	C16754	C17H14O7	map00254|Aflatoxin biosynthesis;
meta_1685	Abu-His-OH		C15H16N4O6
meta_1686	11(12)-EET-d11		C20H21D11O3
meta_1687	Ethyl icosapentate	C16184	C22H34O2
meta_1688	dAMP	C00360	C10H14N5O6P	map00230|Purine metabolism;map01100|Metabolic pathways;
meta_1689	Docosapentaenoic acid (DPA; cis-22_5n-3)		C22H34O2
meta_1690	5'-O-beta-D-Glucosylpyridoxine	C03996	C14H21NO8
meta_1691	Sanguinarine	C06162	C20H14NO4	map00950|Isoquinoline alkaloid biosynthesis;
meta_1692	omega-3 Arachidonic Acid ethyl ester		C22H36O2
meta_1693	Arachidonic acid ethyl ester		C22H36O2
meta_1694	5(6)-EET-d11		C20H21D11O3
meta_1695	Chlorpyrifos	C14322	C9H11Cl3NO3PS
meta_1696	1,1-dioxo-6-(trifluoromethyl)-3,4-dihydro-2H-1$l^{6},2,4-benzothiadiazine-7-sulfonamide		C8H8F3N3O4S2
meta_1697	Dichlofluanid	C18820	C9H11Cl2FN2O2S2
meta_1698	Norsanguinarine	C05191	C20H15NO4	map00950|Isoquinoline alkaloid biosynthesis;map01100|Metabolic pathways;map01110|Biosynthesis of secondary metabolites;
meta_1699	dIMP	C06196	C10H13N4O7P	map00230|Purine metabolism;
meta_1700	PQQH2	C01359	C14H8N2O8
meta_1701	Carnosic acid		C20H28O4
meta_1702	Isoxaben	C18504	C18H24N2O4
meta_1703	Pefloxacin		C17H20FN3O3
meta_1704	Docosahexaenoic Acid-d5		C22H27D5O2
meta_1705	Spectinomycin	C02078	C14H24N2O7	map01130|Biosynthesis of antibiotics;
meta_1706	Prostaglandin D3	C13802	C20H30O5
meta_1707	NP-016430		C16H19N3O5
meta_1708	2,4,12-Octadecatrienoic acid isobutylamide		C22H39NO
meta_1709	CARBETAPENTANE		C20H31NO3
meta_1710	Prostaglandin-c2	C05955	C20H30O4	map00590|Arachidonic acid metabolism;map01100|Metabolic pathways;map04726|Serotonergic synapse;
meta_1711	S-Formylglutathione	C01031	C11H17N3O7S	map00680|Methane metabolism;map01120|Microbial metabolism in diverse environments;
meta_1712	(2E)-2-[2-(1,2,4a,5-tetramethyl-1,2,3,4,4a,7,8,8a-octahydronaphthalen-1-yl)ethyl]but-2-enedioic acid		C20H30O4
meta_1713	Lipoxin B4	C06315	C20H32O5	map00590|Arachidonic acid metabolism;
meta_1714	MLS002667412-01!		C21H34O3
meta_1715	7-Hydroxychlorpromazine		C17H19ClN2OS
meta_1716	Protopine	C05189	C20H19NO5	map00950|Isoquinoline alkaloid biosynthesis;map01063|Biosynthesis of alkaloids derived from shikimate pathway;map01100|Metabolic pathways;map01110|Biosynthesis of secondary metabolites;
meta_1717	Fentanyl	D00320	C22H28N2O
meta_1718	Prostaglandin C1	C04686	C20H32O4
meta_1719	Cyclopropyl fentanyl-d5		C23H23[2]H5N2O
meta_1720	Prostaglandin A1	C04685	C20H32O4
meta_1721	Tenoxicam		C13H11N3O4S2
meta_1722	Xanthohumol	C16417	C21H22O5	map00941|Flavonoid biosynthesis;
meta_1723	Kyotorphin	C02993	C15H23N5O4
meta_1724	Olopatadine	C07789	C21H23NO3
meta_1725	Cyclopiazonic acid	C03032	C20H20N2O3
meta_1726	Cloquintocet-mexyl		C18H22ClNO3
meta_1727	Prostaglandin E1	C04741	C20H34O5
meta_1728	MG(18_2(9Z,12Z)_0_0_0_0)[rac]		C21H38O4
meta_1729	Psoralidin	C10523	C20H16O5
meta_1730	O-Methylsterigmatocystin	C03686	C19H14O6	map00254|Aflatoxin biosynthesis;
meta_1731	BEFLUBUTAMID		C18H17F4NO2
meta_1732	N1-(4-isopropylphenyl)-2-[2-oxo-3-(trifluoromethyl)-1,2-dihydropyridin-1-yl]acetamide		C17H17F3N2O2
meta_1733	Linoleoyl glycine		C20H35NO3
meta_1734	5,6-DHET	C14772	C20H34O4	map00590|Arachidonic acid metabolism;map01100|Metabolic pathways;map04726|Serotonergic synapse;
meta_1735	Erucic acid	C08316	C22H42O2	map01040|Biosynthesis of unsaturated fatty acids;
meta_1736	13Z-Docosenamide		C22H43NO
meta_1737	METHIOTHEPIN		C20H24N2S2
meta_1738	Dimefuron	C18783	C15H19ClN4O3
meta_1739	NP-020705		C17H24O8
meta_1740	Disopyramide	C06965	C21H29N3O
meta_1741	Docosanamide		C22H45NO
meta_1742	Aesculin	C09264	C15H16O9
meta_1743	(4-methoxyphenyl)(4-phenyl-3-quinolinyl)methanone		C23H17NO2
meta_1744	1-ethyl 4-(2-oxo-1,2-diphenylethyl) succinate		C20H20O5
meta_1745	Rosiglitazone		C18H19N3O3S
meta_1746	11-Deoxy prostaglandin F1?		C20H36O4
meta_1747	1-(4-chlorophenyl)-4-hydroxy-6-isopropyl-3-phenylpyridin-2(1H)-one		C20H18ClNO2
meta_1748	N-Oleoyl Glycine		C20H37NO3
meta_1749	Methoxyacetyl fentanyl-d5		C22H23[2]H5N2O2
meta_1750	Vulgaxanthin I	C08568	C14H17N3O7
meta_1751	N-(2-morpholinophenyl)-1,3-benzothiazole-2-carboxamide		C18H17N3O2S
meta_1752	AM3102		C21H41NO2
meta_1753	Matairesinol	C10682	C20H22O6	map01061|Biosynthesis of phenylpropanoids;map01110|Biosynthesis of secondary metabolites;
meta_1754	11-Deoxy prostaglandin F1?		C20H36O4
meta_1755	13,14-dihydro Prostaglandin F1&alpha		C20H38O5
meta_1756	13,14-dihydro-15-keto Prostaglandin E1-d4		C20H30D4O5
meta_1757	CUDA		C19H36N2O3
meta_1758	Naltrexone	C07253	C20H23NO4
meta_1759	Florasulam	C18850	C12H8F3N5O3S
meta_1760	Docosahexaenoic Acid methyl ester		C23H34O2
meta_1761	DIPROTIN A		C17H31N3O4
meta_1762	PGF1alpha Alcohol		C20H38O4
meta_1763	4',5,6,7-Tetramethoxyflavone	C14472	C19H18O6
meta_1764	Zapotin		C19H18O6
meta_1765	(-)-erythro-Anethole glycol 2-glucoside		C16H24O8
meta_1766	JWH 073 5-hydroxyindole metabolite		C23H21NO2
meta_1767	5-Fluoro AMB metabolite 2		C19H27N3O4
meta_1768	MLS001146935-01!ANISOTROPINE METHYLBROMIDE		C17H32BrNO2
meta_1769	DIACETYLDIDEISOVALERYL-RHODOMYRTOXIN		C18H16O7
meta_1770	Maltitol		C12H24O11
meta_1771	Formoterol	C07805	C19H24N2O4
meta_1772	Levofloxacin	C07660	C18H20FN3O4	map04976|Bile secretion;
meta_1773	Dodecanoylcarnitine		C19H37NO4
meta_1774	Medroxyprogesterone	C07119	C22H32O3
meta_1775	Tyr-Tyr		C18H20N2O5
meta_1776	Dihydroceramide C2		C20H41NO3
meta_1777	Marbofloxacine	D08156	C17H19FN4O4
meta_1778	Coumaphos	C11025	C14H16ClO5PS
meta_1779	MLS000859959-01!1,3-PBIT dihydrobromide		C12H19BrN4S2
meta_1780	6-methyl-3,10-dimethylene-2,7-dioxo-2,3,3a,4,5,6,7,10,11,11a-decahydro-6,9-epoxycyclodeca[b]furan-4-yl methacrylate		C19H20O6
meta_1781	6a,7,8,12a-Tetrahydroxy-3-methyl-2,3,4,5,6,6a,7,12a-octahydro-1,12-tetraphenedione		C19H20O6
meta_1782	LSM-5799		C17H19FN4O4
meta_1783	Tomentin	C04581	C17H14O8
meta_1784	25N-NBOMe		C18H22N2O5
meta_1785	Himbacine	C10598	C22H35NO2
meta_1786	Cyclic GMP	C00942	C10H12N5O7P	map00230|Purine metabolism;map04022|cGMP-PKG signaling pathway;map04270|Vascular smooth muscle contraction;map04540|Gap junction;map04611|Platelet activation;map04713|Circadian entrainment;map04730|Long-term depression;map04740|Olfactory transduction;map04744|Phototransduction;map04921|Oxytocin signaling pathway;map04923|Regulation of lipolysis in adipocytes;map04924|Renin secretion;map04925|Aldo…
meta_1787	MLS001074064-01!Bentyl		C19H36ClNO2
meta_1788	10-Hydroxycamptothecin	C17939	C20H16N2O5
meta_1789	Tetrahydrocortisone	C05470	C21H32O5	map00140|Steroid hormone biosynthesis;
meta_1790	Gibberellin A3	C01699	C19H22O6	map00904|Diterpenoid biosynthesis;map01110|Biosynthesis of secondary metabolites;
meta_1791	Cortexolone	C05488	C21H30O4	map00140|Steroid hormone biosynthesis;map01100|Metabolic pathways;
meta_1792	5-fluoro AB-PINACA N-(4-hydroxypentyl) metabolite		C18H25FN4O3
meta_1793	koaburside		C15H22O9
meta_1794	AMP	C00020	C10H14N5O7P	map00230|Purine metabolism;map00908|Zeatin biosynthesis;map01060|Biosynthesis of plant secondary metabolites;map01065|Biosynthesis of alkaloids derived from histidine and purine;map01070|Biosynthesis of plant hormones;map01100|Metabolic pathways;map01110|Biosynthesis of secondary metabolites;map01130|Biosynthesis of antibiotics;map01523|Antifolate resistance;map04022|cGMP-PKG signaling pathway;ma…
meta_1795	Prostaglandin F1a-d9		C20H27D9O5
meta_1796	Cefradine	C06897	C16H19N3O4S
meta_1797	Bepridil	C06847	C24H34N2O
meta_1798	2-Hydroxy-6-pentadecylbenzoic acid	C10759	C22H36O3
meta_1799	9S-hydroxy-11,15-dioxo-5Z,13E-prostadienoic acid	C04758	C20H30O5
meta_1800	N-acetyl-S-farnesyl-L-Cysteine		C20H33NO3S
meta_1801	N-(2-fluro-ethyl) arachidonoyl amine		C22H36FNO
meta_1802	Alpha-Linolenoyl ethanolamide	C13828	C22H39NO2
meta_1803	N,5-dimethyl-2-phenyl-N-[5-(trifluoromethyl)-1,3,4-thiadiazol-2-yl]-2H-1,2,3-triazole-4-carboxamide		C14H11F3N6OS
meta_1804	Cyclic AMP sodium		C10H11N5NaO6P
meta_1805	Tri-o-Cresyl phosphate		C21H21O4P
meta_1806	XLR11 N-(4-hydroxypentyl) metabolite-d5		C21H23[2]H5FNO2
meta_1807	Pretetramid	C18295	C19H13NO6	map00253|Tetracycline biosynthesis;map01057|Biosynthesis of type II polyketide products;map01130|Biosynthesis of antibiotics;
meta_1808	MMV688763		C13H10ClN5OS2
meta_1809	6-Ketoprostaglandin E1	C05962	C20H32O6	map00590|Arachidonic acid metabolism;map01100|Metabolic pathways;
meta_1810	Prostaglandin G2	C05956	C20H32O6	map00590|Arachidonic acid metabolism;map01100|Metabolic pathways;map04611|Platelet activation;map04726|Serotonergic synapse;map07034|Eicosanoids;
meta_1811	SB 225002		C13H10BrN3O4
meta_1812	Azasetron		C17H20ClN3O3
meta_1813	(S)-[10]-Gingerol	C17496	C21H34O4
meta_1814	17-phenyl trinor Prostaglandin A2		C23H28O4
meta_1815	11-Dehydro-thromboxane B2	C05964	C20H32O6	map00590|Arachidonic acid metabolism;map01100|Metabolic pathways;map04726|Serotonergic synapse;
meta_1816	Griseofulvin	C06686	C17H17ClO6	map01130|Biosynthesis of antibiotics;
meta_1817	FG-4592		C19H16N2O5
meta_1818	15-Keto-prostaglandin F2a	C05960	C20H32O5	map00590|Arachidonic acid metabolism;
meta_1819	Arachidonoyl Ethanolamide-d4		C22H33D4NO2
meta_1820	5'-Uridylic acid, 2'-deoxy-, disodium salt		C9H11N2Na2O8P
meta_1821	MLS000860060-01!VER-3323 hemifumarate salt		C15H19BrN2O4
meta_1822	2',4',11-trioxaspiro[tricyclo[4.4.1.0?a,???]undecane-2,3'-tricyclo[7.3.1.0???,?a?l]tridecane]-1'(12'),3,5',7',8,9'(13'),10'-heptaene-5,7,10-triol		C20H16O6
meta_1823	AM2232		C24H20N2O
meta_1824	(13E)-11a-Hydroxy-9,15-dioxoprost-13-enoic acid	C04654	C20H32O5
meta_1825	NP-012888		C22H24O4
meta_1826	13,14-Dihydro-15-keto-PGE2	C04671	C20H32O5
meta_1827	5-Amino-6-(5'-phosphoribosylamino)uracil	C01268	C9H15N4O9P	map00740|Riboflavin metabolism;map01100|Metabolic pathways;map01110|Biosynthesis of secondary metabolites;
meta_1828	Met-Asn-OH		C14H17N3O7S
meta_1829	17-O-Acetylnorajmaline	C11809	C21H26N2O3	map00901|Indole alkaloid biosynthesis;map01110|Biosynthesis of secondary metabolites;
meta_1830	MLS000766244-01!		C19H14O7
meta_1831	Fusarenone X	C19583	C17H22O8
meta_1832	Trazodone	C07156	C19H22ClN5O
meta_1833	Prostaglandin F2a	C00639	C20H34O5	map00590|Arachidonic acid metabolism;map01100|Metabolic pathways;map04072|Phospholipase D signaling pathway;map04080|Neuroactive ligand-receptor interaction;map04726|Serotonergic synapse;map04913|Ovarian steroidogenesis;map04921|Oxytocin signaling pathway;map04976|Bile secretion;
meta_1834	(plusmn)-Myristoylcarnitine		C21H41NO4
meta_1835	2-Caffeoylisocitrate	C02927	C15H14O10
meta_1836	Profenofos	C18404	C11H15BrClO3PS
meta_1837	(+)-Sesamin	C10882	C20H18O6
meta_1838	S-Adenosylmethioninamine	C01137	C14H23N6O3S	map00270|Cysteine and methionine metabolism;map00330|Arginine and proline metabolism;map01100|Metabolic pathways;
meta_1839	Chlorogenic acid	C00852	C16H18O9	map00940|Phenylpropanoid biosynthesis;map00941|Flavonoid biosynthesis;map00945|Stilbenoid, diarylheptanoid and gingerol biosynthesis;map01110|Biosynthesis of secondary metabolites;
meta_1840	Prostaglandin F2b	C02314	C20H34O5
meta_1841	lornoxicam		C13H10ClN3O4S2
meta_1842	5-Amino-6-(5'-phosphoribitylamino)uracil	C04454	C9H17N4O9P	map00740|Riboflavin metabolism;map01100|Metabolic pathways;map01110|Biosynthesis of secondary metabolites;
meta_1843	Rutamarin	C09308	C21H24O5
meta_1844	1-O-Feruloyl-beta-D-glucose	C17759	C16H20O9
meta_1845	Amodiaquine	C07626	C20H22ClN3O
meta_1846	U69593		C22H32N2O2
meta_1847	Bis(methylthio)gliotoxin		C15H20N2O4S2
meta_1848	Pioglitazone	C07675	C19H20N2O3S
meta_1849	Monooleoylglycerol		C21H40O4
meta_1850	2,5-Diamino-6-(5-phospho-D-ribitylamino)pyrimidin-4(3H)-one	C18910	C9H18N5O8P	map00740|Riboflavin metabolism;map01100|Metabolic pathways;
meta_1851	Acetil acid		C18H20N4O4
meta_1852	Docosahexaenoic Acid ethyl ester		C24H36O2
meta_1853	(R,E)-S-2-acetamido-13-(methylamino)-13-oxotridec-3-enyl ethanethioate		C18H32N2O3S
meta_1854	6k-PGF1alpha-d4	C05961	C20H30D4O6	map00590|Arachidonic acid metabolism;map01100|Metabolic pathways;
meta_1855	Nalbuphine	C07251	C21H27NO4
meta_1856	MG(0_0_18_1(9Z)_0_0)		C21H40O4
meta_1857	Chlorsulfuron	C05071	C12H12ClN5O4S
meta_1858	NCGC00347603-02!2,4-dihydroxy-6-methyl-3-[(2E,6E)-3,7,11-trimethyldodeca-2,6,10-trienyl]benzaldehyde		C23H32O3
meta_1859	MMV011765		C13H6ClF3N4OS
meta_1860	FIBF-d7		C23H22[2]H7FN2O
meta_1861	Oxybutynin	C07360	C22H31NO3
meta_1862	BALSALAZIDE		C17H15N3O6
meta_1863	Myrocin A		C20H22O6
meta_1864	Pantetheine 4'-phosphate	C01134	C11H23N2O7PS	map00332|Carbapenem biosynthesis;map00770|Pantothenate and CoA biosynthesis;map01100|Metabolic pathways;map01130|Biosynthesis of antibiotics;
meta_1865	Cannabidiolic acid	C10784	C22H30O4
meta_1866	beta-Lactose	C01970	C12H22O11
meta_1867	Penicillin N	C06564	C14H21N3O6S	map00311|Penicillin and cephalosporin biosynthesis;map01100|Metabolic pathways;map01130|Biosynthesis of antibiotics;
meta_1868	trans-Clovamide		C18H17NO7
meta_1869	Rosmarinate	C01850	C18H16O8	map00350|Tyrosine metabolism;
meta_1870	N-arachidonoyl dihydroxypropylamine		C23H39NO3
meta_1871	Aldosterone	C01780	C21H28O5	map00140|Steroid hormone biosynthesis;map01100|Metabolic pathways;map04925|Aldosterone synthesis and secretion;map04960|Aldosterone-regulated sodium reabsorption;map07225|Glucocorticoid and meneralocorticoid receptor agonists/antagonists;
meta_1872	Bisacodyl		C22H19NO4
meta_1873	Omeprazole sulfone		C17H19N3O4S
meta_1874	Mefloquine	C07633	C17H16F6N2O
meta_1875	Riboflavin reduced	C01007	C17H22N4O6	map00740|Riboflavin metabolism;map01100|Metabolic pathways;
meta_1876	Anisotropine methylbromide	C06830	C17H32NO2. Br
meta_1877	Nitrendipine	C07713	C18H20N2O6
meta_1878	Didecyldimethylammonium chloride	C15436	C22H48N. Cl
meta_1879	Cortisone	C00762	C21H28O5	map00140|Steroid hormone biosynthesis;map01100|Metabolic pathways;map04960|Aldosterone-regulated sodium reabsorption;map05200|Pathways in cancer;map05215|Prostate cancer;map07225|Glucocorticoid and meneralocorticoid receptor agonists/antagonists;
meta_1880	3-hydroxy-2-[3-methyl-2-({[3,4,5-trihydroxy-6-(hydroxymethyl)oxan-2-yl]oxy}methyl)cyclopent-2-en-1-yl]propanoic acid		C16H26O9
meta_1881	methyl 2-methyl-5-{[3-(1,3-oxazol-5-yl)anilino]sulfonyl}-3-furoate		C16H14N2O6S
meta_1882	5-Hydroxyomeprazole		C17H19N3O4S
meta_1883	Thyrotropin releasing hormone	C03958	C16H22N6O4	map04080|Neuroactive ligand-receptor interaction;
meta_1884	R-1 Methanandamide		C23H39NO2
meta_1885	Sphingosine 1-phosphate	C06124	C18H38NO5P	map00600|Sphingolipid metabolism;map01100|Metabolic pathways;map04020|Calcium signaling pathway;map04071|Sphingolipid signaling pathway;map04072|Phospholipase D signaling pathway;map04080|Neuroactive ligand-receptor interaction;map04371|Apelin signaling pathway;map04666|Fc gamma R-mediated phagocytosis;map05152|Tuberculosis;
meta_1886	16,16-Dimethyl prostaglandin A2		C22H34O4
meta_1887	CORALYNE		C22H21NO4
meta_1888	Catalpol	C09773	C15H22O10
meta_1889	Dihydrochelirubine	C05194	C21H17NO5	map00950|Isoquinoline alkaloid biosynthesis;map01100|Metabolic pathways;map01110|Biosynthesis of secondary metabolites;
meta_1890	Rufloxacin	C11240	C17H18FN3O3S
meta_1891	7(S),17(S)-dihydroxy-8(E),10(Z),13(Z),15(E),19(Z)-Docosapentaenoic Acid		C22H34O4
meta_1892	Cetyltrimethylammonium bromide	C11275	C19H42N. Br
meta_1893	18-Hydroxycorticosterone	C01124	C21H30O5	map00140|Steroid hormone biosynthesis;map01100|Metabolic pathways;map04925|Aldosterone synthesis and secretion;
meta_1894	(plusmn)2-Methyl Arachidonoyl-2'-Fluoroethylamide		C23H38FNO
meta_1895	JWH147		C27H27NO
meta_1896	Amoxicillin	C06827	C16H19N3O5S
meta_1897	6-Methylpretetramide	C06629	C20H15NO6	map00253|Tetracycline biosynthesis;map01057|Biosynthesis of type II polyketide products;map01130|Biosynthesis of antibiotics;
meta_1898	Geranyl pyrophosphate ammonium salt		C10H29N3O7P2
meta_1899	Radicicol		C18H17ClO6
meta_1900	Ser-His-OH		C15H16N4O7
meta_1901	Derrubone		C21H18O6
meta_1902	Tetracenomycin F1	C12367	C20H14O7	map01057|Biosynthesis of type II polyketide products;map01130|Biosynthesis of antibiotics;
meta_1903	MLS001401401-01!Galanthamine		C17H22BrNO3
meta_1904	ethyl 2-amino-1-(4-chlorophenyl)-1H-pyrrolo[2,3-b]quinoxaline-3-carboxylate		C19H15ClN4O2
meta_1905	Tetracenomycin F2	C12366	C20H16O8	map01057|Biosynthesis of type II polyketide products;map01130|Biosynthesis of antibiotics;
meta_1906	Rilpivirine		C22H18N6
meta_1907	Ethynodiol Diacetate	C12724	C24H32O4
meta_1908	Diacetoxyscirpenol	C09662	C19H26O7
meta_1909	Phenyl fentanyl		C26H28N2O
meta_1910	Nervonic acid	C08323	C24H46O2	map01040|Biosynthesis of unsaturated fatty acids;
meta_1911	(1S,17S)-3,7,9-trihydroxy-17-methyl-16,21-dioxapentacyclo[15.3.1.0??,?a???.0???,?a?l.0???,?a?a]henicosa-2,4(13),6,8,10,14-hexaene-5,12-dione		C20H16O7
meta_1912	Sarafloxacin		C20H17F2N3O3
meta_1913	O-Feruloylgalactarate	C03156	C16H18O11
meta_1914	Orotidylic acid	C01103	C10H13N2O11P	map00240|Pyrimidine metabolism;map01100|Metabolic pathways;
meta_1915	4-O-beta-D-Glucosyl-sinapate	C02919	C17H22O10
meta_1916	Carboprost	C06872	C21H36O5
meta_1917	NCGC00169451-02!6-[(2E,4E,6E)-4,6-dimethyl-7-(1,2,4-trimethyl-3,6-dioxabicyclo[3.1.0]hexan-4-yl)hepta-2,4,6-trien-2-yl]-4-methoxy-5-methylpyran-2-one		C23H30O5
meta_1918	Sufentanil	C08022	C22H30N2O2S
meta_1919	5alpha-Cholestanone	C03238	C27H46O
meta_1920	Mesoridazine	C07143	C21H26N2OS2
meta_1921	Lathosterol	C01189	C27H46O	map00100|Steroid biosynthesis;map01100|Metabolic pathways;
meta_1922	Cholesterol	C00187	C27H46O	map00100|Steroid biosynthesis;map00120|Primary bile acid biosynthesis;map00140|Steroid hormone biosynthesis;map00981|Insect hormone biosynthesis;map00984|Steroid degradation;map01066|Biosynthesis of alkaloids derived from terpenoid and polyketide;map01100|Metabolic pathways;map01120|Microbial metabolism in diverse environments;map04913|Ovarian steroidogenesis;map04925|Aldosterone synthesis and se…
meta_1923	U50488	C11796	C19H26Cl2N2O
meta_1924	Lansoprazole		C16H14F3N3O2S
meta_1925	Amidosulfuron	C10933	C9H15N5O7S2
meta_1926	6-[1,1'-biphenyl]-4-yl-3-(4-pyridinyl)-7H-[1,2,4]triazolo[3,4-b][1,3,4]thiadiazine		C21H15N5S
meta_1927	2'-Deoxycytidine 5'-diphosphate sodium salt		C9H15N3O10P2
meta_1928	4-(2,3-dihydro-1,4-benzodioxin-6-yl)-1,2-diphenylbut-2-ene-1,4-dione		C24H18O4
meta_1929	ochratoxin B		C20H19NO6
meta_1930	SQ-29548		C21H29N3O4
meta_1931	Valeryl fentanyl-d5		C24H27[2]H5N2O
meta_1932	Thromboxane B2	C05963	C20H34O6	map00590|Arachidonic acid metabolism;map01100|Metabolic pathways;map04726|Serotonergic synapse;map04976|Bile secretion;
meta_1933	Norsolorinic acid	C20452	C20H18O7	map00254|Aflatoxin biosynthesis;
meta_1934	Di(2-ethylhexyl) adipate	C14240	C22H42O4
meta_1935	6-Keto-prostaglandin F1a	C05961	C20H34O6	map00590|Arachidonic acid metabolism;map01100|Metabolic pathways;
meta_1936	MLS000860082-01!Chloroethylclonidine dihydrochloride		C13H18Cl4N4
meta_1937	Thioridazine		C21H26N2S2
meta_1938	13,14-dihydro-16,16-difluoro PGJ2		C20H30F2O4
meta_1939	NP-007257		C22H31NO5
meta_1940	Floramultine	C16713	C21H25NO5	map00950|Isoquinoline alkaloid biosynthesis;map01063|Biosynthesis of alkaloids derived from shikimate pathway;
meta_1941	(4-amino-3-{[2-(1-pyrrolidinyl)ethyl]sulfanyl}thieno[2,3-c]isothiazol-5-yl)(phenyl)methanone		C18H19N3OS3
meta_1942	Biocytin	C05552	C16H28N4O4S	map00780|Biotin metabolism;map01100|Metabolic pathways;map04977|Vitamin digestion and absorption;
meta_1943	Sclerotiorin		C21H23ClO5
meta_1944	Tangeretin	C10190	C20H20O7
meta_1945	Sinensetin	C10186	C20H20O7
meta_1946	MLS002153138-01!IMID-4F hydrochloride		C16H15Cl3FN3
meta_1947	W-19		C19H22ClN3O2S
meta_1948	DIMBOA-glucoside	C04831	C15H19NO10	map00402|Benzoxazinoid biosynthesis;
meta_1949	3-Oxo-5beta-cholanate	C03070	C24H38O3
meta_1950	2-thio-Acetyl MAGE		C21H42O3S
meta_1951	N-(4-chlorophenyl)-N'-{[2-methoxy-4-(trifluoromethyl)pyridin-3-yl]carbonyl}urea		C15H11ClF3N3O3
meta_1952	NP-021116		C17H26O9
meta_1953	Furanyl fentanyl		C24H26N2O2
meta_1954	PICOLINAFEN		C19H12F4N2O2
meta_1955	5-(1H-1,2,3-benzotriazol-1-ylmethyl)-4-[3-(trifluoromethyl)phenyl]-2,4-dihydro-3H-1,2,4-triazole-3-thione		C16H11F3N6S
meta_1956	Pipamperone	D02622	C21H30FN3O2
meta_1957	rubitecan		C20H15N3O6
meta_1958	Isolithocholic acid	C17658	C24H40O3	map00121|Secondary bile acid biosynthesis;
meta_1959	1-(4-chlorophenyl)-N-(2-pyridin-2-ylethyl)-5-(trifluoromethyl)-1H-pyrazole-4-carboxamide		C18H14ClF3N4O
meta_1960	NP-015129		C22H18O7
meta_1961	Riboflavin	C00255	C17H20N4O6	map00740|Riboflavin metabolism;map01100|Metabolic pathways;map01110|Biosynthesis of secondary metabolites;map04977|Vitamin digestion and absorption;
meta_1962	MLS002153159-01!CP-5594083002-04-4		C24H40O3
meta_1963	Doxapram		C24H30N2O2
meta_1964	6 ?-Hydroxycortisol		C21H30O6
meta_1965	2-Arachidonoylglycerol	C13856	C23H38O4	map04080|Neuroactive ligand-receptor interaction;map04723|Retrograde endocannabinoid signaling;
meta_1966	NP-020634		C21H30O6
meta_1967	6-Thioguanosine monophosphate	C16619	C10H14N5O7PS	map00983|Drug metabolism - other enzymes;
meta_1968	benzyl 4-{[(1,3-benzodioxol-5-ylmethyl)amino]carbonyl}tetrahydro-1(2H)-pyridinecarboxylate		C22H24N2O5
meta_1969	2,5-di[4-(trifluoromethyl)benzylidene]cyclopentan-1-one		C21H14F6O
meta_1970	Carbenicillin	C06869	C17H18N2O6S
meta_1971	Ergosterol	C01694	C28H44O	map00100|Steroid biosynthesis;map01100|Metabolic pathways;map01130|Biosynthesis of antibiotics;
meta_1972	Robustic acid		C22H20O6
meta_1973	C-6 Ceramide		C24H47NO3
meta_1974	Carbosulfan	C18416	C20H32N2O3S
meta_1975	NP-015947		C20H30O8
meta_1976	Ro 31-7549		C24H22N4O2
meta_1977	8-Demethylnovobiocic acid	C20629	C21H19NO6	map00401|Novobiocin biosynthesis;map01130|Biosynthesis of antibiotics;
meta_1978	Fludrocortisone	C07004	C21H29FO5
meta_1979	Mitragynine	C09226	C23H30N2O4
meta_1980	Celecoxib	C07589	C17H14F3N3O2S
meta_1981	trans-Zeatin-7-beta-D-glucoside	C16443	C16H23N5O6	map00908|Zeatin biosynthesis;map01110|Biosynthesis of secondary metabolites;
meta_1982	Tofisopam		C22H26N2O4
meta_1983	Quinacrine	C07339	C23H30ClN3O
meta_1984	Tetraphenylarsonium	C11316	C24H20As
meta_1985	N-Acetyllactosamine	C00611	C14H25NO11
meta_1986	T2 Triol		C20H30O7
meta_1987	Tolfenpyrad	C18491	C21H22ClN3O2
meta_1988	Nafronyl		C24H33NO3
meta_1989	Resorcinolnaphthalein		C24H14O5
meta_1990	Lacto-N-biose I	C06372	C14H25NO11
meta_1991	N2-(2-Benzoylphenyl)-1-benzylpyrrolidine-2-carboxamide		C25H24N2O2
meta_1992	4,5-dihydroxy-3,4-bis(hydroxymethyl)-4a,8,8-trimethyl-1,4,4a,5,6,7,8,8a-octahydronaphthalen-1-yl hexanoate		C21H36O6
meta_1993	Zuclopenthixol		C22H25ClN2OS
meta_1994	UCM707		C25H37NO2
meta_1995	Behenoyl-EA		C24H49NO2
meta_1996	AX 048		C22H41NO4
meta_1997	Desmosterol	C01802	C27H44O	map00100|Steroid biosynthesis;map01100|Metabolic pathways;
meta_1998	1'-Hydroxyversicolorone	C20503	C20H16O8	map00254|Aflatoxin biosynthesis;
[truncated: 954 more rows]

## Sheet: meta_neg_kegg_anno
KEGG annotation information of metabolites in negative ion mode
Compound_ID	Name	Kegg_ID	Formula	Kegg_map
meta_1	Succinate semialdehyde	C00232	C4H6O3	map00250|Alanine, aspartate and glutamate metabolism;map00350|Tyrosine metabolism;map00650|Butanoate metabolism;map00720|Carbon fixation pathways in prokaryotes;map00750|Vitamin B6 metabolism;map00760|Nicotinate and nicotinamide metabolism;map01100|Metabolic pathways;map01120|Microbial metabolism in diverse environments;map01200|Carbon metabolism;map02024|Quorum sensing;
meta_2	L-Erythrulose	C02045	C4H8O4
meta_3	Valeric acid	C00803	C5H10O2
meta_4	N-Formylglycine		C3H5NO3
meta_5	(R)-3-Aminobutanoic Acid		C4H9NO2
meta_6	3-Hydroxybutyric acid		C4H8O3
meta_7	Propyl chloroformate		C4H7ClO2
meta_8	Biuret	C06555	C2H5N3O2	map00791|Atrazine degradation;map01100|Metabolic pathways;map01120|Microbial metabolism in diverse environments;
meta_9	Nitrobenzene	C06813	C6H5NO2	map00627|Aminobenzoate degradation;map01120|Microbial metabolism in diverse environments;map01220|Degradation of aromatic compounds;
meta_10	Glyceric acid	C00258	C3H6O4	map00030|Pentose phosphate pathway;map00260|Glycine, serine and threonine metabolism;map00561|Glycerolipid metabolism;map00630|Glyoxylate and dicarboxylate metabolism;map00680|Methane metabolism;map01100|Metabolic pathways;map01110|Biosynthesis of secondary metabolites;map01120|Microbial metabolism in diverse environments;map01130|Biosynthesis of antibiotics;map01200|Carbon metabolism;
meta_11	Melamine	C08737	C3H6N6	map00791|Atrazine degradation;map01120|Microbial metabolism in diverse environments;
meta_12	Pyrimidin-4-yl-Methanol		C5H6N2O
meta_13	4-Oxoproline	C01877	C5H7NO3	map00330|Arginine and proline metabolism;
meta_14	Pyrrolidonecarboxylic acid	C02237	C5H7NO3	map00471|D-Glutamine and D-glutamate metabolism;
meta_15	(E)-Glutaconate	C02214	C5H6O4
meta_16	2-Furoic acid	C01546	C5H4O3	map00365|Furfural degradation;map01120|Microbial metabolism in diverse environments;
meta_17	Uracil	C00106	C4H4N2O2	map00240|Pyrimidine metabolism;map00410|beta-Alanine metabolism;map00770|Pantothenate and CoA biosynthesis;map01100|Metabolic pathways;
meta_18	Itaconate	C00490	C5H6O4	map00660|C5-Branched dibasic acid metabolism;
meta_19	Methylsuccinic acid	C08645	C5H8O4
meta_20	Ethylmalonic acid		C5H8O4
meta_21	N-Methylhydantoin	C02565	C4H6N2O2	map00330|Arginine and proline metabolism;map01100|Metabolic pathways;
meta_22	6-Hydroxyhexanoic acid	C06103	C6H12O3	map00930|Caprolactam degradation;map01120|Microbial metabolism in diverse environments;map01220|Degradation of aromatic compounds;
meta_23	Trifluoroacetic acid		C2HF3O2
meta_24	Parabanic Acid		C3H2N2O3
meta_25	L-3-Cyanoalanine	C02512	C4H6N2O2	map00460|Cyanoamino acid metabolism;map01100|Metabolic pathways;map01110|Biosynthesis of secondary metabolites;
meta_26	2-Heptanone	C08380	C7H14O
meta_27	4-Hydroxybenzeneacetonitrile	C03766	C8H7NO
meta_28	Methyl acetoacetate		C5H8O3
meta_29	Maleic acid	C01384	C4H4O4	map00350|Tyrosine metabolism;map00650|Butanoate metabolism;map00760|Nicotinate and nicotinamide metabolism;map01120|Microbial metabolism in diverse environments;
meta_30	Guanidinoacetate	C00581	C3H7N3O2	map00260|Glycine, serine and threonine metabolism;map00330|Arginine and proline metabolism;map01100|Metabolic pathways;
meta_31	1-Hydroxybenzotriazole		C6H5N3O
meta_32	Aceturic acid		C4H7NO3
meta_33	L-Norvaline	C01826	C5H11NO2
meta_34	Tartronate	C02500	C3H2O5
meta_35	Succinic acid	C00042	C4H6O4	map00020|Citrate cycle (TCA cycle);map00190|Oxidative phosphorylation;map00250|Alanine, aspartate and glutamate metabolism;map00350|Tyrosine metabolism;map00360|Phenylalanine metabolism;map00361|Chlorocyclohexane and chlorobenzene degradation;map00620|Pyruvate metabolism;map00630|Glyoxylate and dicarboxylate metabolism;map00640|Propanoate metabolism;map00650|Butanoate metabolism;map00720|Carbon f…
meta_36	Toluate	C01454	C8H8O2	map00622|Xylene degradation;map01100|Metabolic pathways;map01120|Microbial metabolism in diverse environments;map01220|Degradation of aromatic compounds;
meta_37	Succinate		C4H4O4
meta_38	Methylmalonic acid	C02170	C4H6O4	map00240|Pyrimidine metabolism;map00280|Valine, leucine and isoleucine degradation;map00640|Propanoate metabolism;
meta_39	5-Aminopentanoic acid	C00431	C5H11NO2	map00310|Lysine degradation;map00330|Arginine and proline metabolism;
meta_40	L-Allothreonine	C05519	C4H9NO3	map00260|Glycine, serine and threonine metabolism;map01100|Metabolic pathways;
meta_41	Isoniazid	C07054	C6H7N3O	map00983|Drug metabolism - other enzymes;
meta_42	3-Methylthiopropionic acid	C08276	C4H8O2S	map00270|Cysteine and methionine metabolism;map00920|Sulfur metabolism;map01100|Metabolic pathways;
meta_43	Bovinocidin	C05669	C3H5NO4	map00410|beta-Alanine metabolism;
meta_44	2-Aminonicotinic acid		C6H6N2O2
meta_45	Erythritol	C00503	C4H10O4	map02010|ABC transporters;
meta_46	4,5,6,7-Tetrahydroisoxazolo(5,4-c)pyridin-3-ol	C13693	C6H8N2O2
meta_47	Phenylethylamine	C05332	C8H11N	map00360|Phenylalanine metabolism;
meta_48	2-METHOXYRESORCINOL		C7H8O3
meta_49	Nicotinic acid	C00253	C6H5NO2	map00760|Nicotinate and nicotinamide metabolism;map00960|Tropane, piperidine and pyridine alkaloid biosynthesis;map01060|Biosynthesis of plant secondary metabolites;map01064|Biosynthesis of alkaloids derived from ornithine, lysine and nicotinic acid;map01100|Metabolic pathways;map01110|Biosynthesis of secondary metabolites;map01120|Microbial metabolism in diverse environments;map05133|Pertussis;
meta_50	Picolinic acid	C10164	C6H5NO2	map00380|Tryptophan metabolism;map01100|Metabolic pathways;
meta_51	nicotinate		C6H4NO2
meta_52	cis,cis-Muconate	C02480	C6H6O4	map00362|Benzoate degradation;map01100|Metabolic pathways;map01120|Microbial metabolism in diverse environments;map01220|Degradation of aromatic compounds;
meta_53	4-Methylcatechol	C06730	C7H8O2	map00622|Xylene degradation;map00623|Toluene degradation;map00626|Naphthalene degradation;map01100|Metabolic pathways;map01120|Microbial metabolism in diverse environments;map01220|Degradation of aromatic compounds;
meta_54	Glycolate		C2H4O3
meta_55	1,3,5-Trihydroxybenzene	C02183	C6H6O3	map00627|Aminobenzoate degradation;map01120|Microbial metabolism in diverse environments;
meta_56	5-METHYLCYTOSINE HYDROCLORIDE		C5H7N3O
meta_57	Thymine	C00178	C5H6N2O2	map00240|Pyrimidine metabolism;map01100|Metabolic pathways;
meta_58	Caprylic acid	C06423	C8H16O2	map00061|Fatty acid biosynthesis;map01060|Biosynthesis of plant secondary metabolites;map01066|Biosynthesis of alkaloids derived from terpenoid and polyketide;map01100|Metabolic pathways;
meta_59	Methylglutaric acid		C6H10O4
meta_60	D-Glutamine	C00819	C5H10N2O3	map00471|D-Glutamine and D-glutamate metabolism;map01100|Metabolic pathways;
meta_61	Cyclohexane-1-carboxylate	C09822	C7H12O2	map00362|Benzoate degradation;map01120|Microbial metabolism in diverse environments;
meta_62	Cyanuric acid	C06554	C3H3N3O3	map00791|Atrazine degradation;map01100|Metabolic pathways;map01120|Microbial metabolism in diverse environments;
meta_63	4-Chlorophenol	C02124	C6H5ClO	map00361|Chlorocyclohexane and chlorobenzene degradation;map01100|Metabolic pathways;map01120|Microbial metabolism in diverse environments;map01220|Degradation of aromatic compounds;
meta_64	Pyroglutamic acid	C01879	C5H7NO3	map00480|Glutathione metabolism;
meta_65	Dihydroxyfumaric acid hydrate		C4H4O6
meta_66	(R)-Mevalonate	C00418	C6H12O4	map00900|Terpenoid backbone biosynthesis;map01060|Biosynthesis of plant secondary metabolites;map01062|Biosynthesis of terpenoids and steroids;map01070|Biosynthesis of plant hormones;map01100|Metabolic pathways;map01110|Biosynthesis of secondary metabolites;map01130|Biosynthesis of antibiotics;map04216|Ferroptosis;
meta_67	Citramalic acid	C00815	C5H8O5
meta_68	D-2-Hydroxyglutaric acid	C01087	C5H8O5
meta_69	alpha-Keto-gamma-(methylthio)butyric acid		C5H8O3S
meta_70	Benzyl isothiocyanate	C03098	C8H7NS
meta_71	Diethyldithiocarbamic acid	C19150	C5H11NS2
meta_72	6-Methyladenine	C08434	C6H7N5
meta_73	Creatine	C00300	C4H9N3O2	map00260|Glycine, serine and threonine metabolism;map00330|Arginine and proline metabolism;map01100|Metabolic pathways;
meta_74	Glutaric acid	C00489	C5H8O4	map00071|Fatty acid degradation;map00310|Lysine degradation;
meta_75	Glycyl-glycine	C02037	C4H8N2O3
[truncated: 2,244 more rows]
