# Supplementary material for: Combined physiological and metabolomic analysis reveals the effects of different biostimulants on maize production and reproduction
Source: Front Plant Sci. 2022 Nov 23;13:1062603. doi: 10.3389/fpls.2022.1062603 (PMC9727306; doi:10.3389/fpls.2022.1062603)
Supplement: Supplementary file 1 [file DataSheet_1.zip › File 3.XLS]

## Sheet: HU.vs.CK_all_Diff
Statistical and annotation analysis of differential metabolites
ID	name	mz	rt	formula	pathway	FC	p.value	VIP	log2FC	trend	Kegg_ID	NAME
meta_neg_554	Fluroxypyr	252.959	130.9	C7H5Cl2FN2O3	-	2.76399	2.99189e-07	1.97421	1.46675	UP	C18858
meta_pos_745	L-Histidine trimethylbetaine	198.123	83.6	C9H16N3O2	map00340|Histidine metabolism;	0.3162	3.47439e-07	1.9745	-1.66109	DOWN	C05575	Hercynine
meta_pos_2819	NCGC00385666-01!(1R,2S)-7-hydroxy-1-(4-hydroxy-3,5-dimethoxyphenyl)-2-N,3-N-bis[2-(4-hydroxyphenyl)ethyl]-6,8-dimethoxy-1,2-dihydronaphthalene-2,3-dicarboxamide	684.265	113.8	C38H40N2O10	-	11.8761	4.37627e-07	1.97088	3.56999	UP
meta_neg_1432	Celastrol	431.258	830.6	C29H38O4	-	0.103412	1.88444e-05	1.97155	-3.27352	DOWN
meta_pos_755	NP-002854	199.127	83.6	C11H20O4	-	0.227721	4.1814e-05	1.95225	-2.13466	DOWN
meta_neg_558	Arbutin	253.067	442.2	C12H16O7	map00010|Glycolysis / Gluconeogenesis;map02060|Phosphotransferase system (PTS);	0.224386	5.74328e-05	1.92549	-2.15594	DOWN	C06186	Arbutin
meta_pos_1125	Thiamine aldehyde	246.089	101.6	C12H15N4OS	map00730|Thiamine metabolism;map01100|Metabolic pathways;	0.486168	6.52256e-05	1.94302	-1.04047	DOWN	C05856
meta_pos_386	trans-Aconitate	157.011	117.2	C6H6O6	map00660|C5-Branched dibasic acid metabolism	0.460615	6.61395e-05	1.92667	-1.11837	DOWN	C02341
meta_pos_1531	Dihydrocapsaicin	308.219	638	C18H29NO3	-	2.22179	0.000119234	1.90985	1.15172	UP
meta_neg_220	2,4-Dichloro-6-Methylphenol	174.974	170.8	C7H6Cl2O	-	0.0762331	0.000126348	1.97129	-3.71344	DOWN
meta_neg_737	3,5-Dibromo-4-hydroxybenzoate	293.851	131.4	C7H4Br2O3	map00364|Fluorobenzoate degradation;map01120|Microbial metabolism in diverse environments;	19.4083	0.00012967	1.96577	4.2786	UP	C03925
meta_pos_1910	Nervonic acid	367.343	819.5	C24H46O2	map01040|Biosynthesis of unsaturated fatty acids;	2.43048	0.000169414	1.90861	1.28124	UP	C08323	(15Z)-Tetracosenoic acid
meta_pos_2048	Ziprasidone	395.094	496.6	C21H21ClN4OS	-	4.00957	0.000206281	1.91863	2.00345	UP	C07568
meta_neg_1895	Adenosine diphosphate ribose	559.08	114.5	C15H23N5O14P2	map00230|Purine metabolism;	6.84267	0.000211673	1.93613	2.77456	UP	C00301
meta_pos_1390	Morphine	285.13	621.6	C17H19NO3	map00950|Isoquinoline alkaloid biosynthesis;map00982|Drug metabolism - cytochrome P450;map01063|Biosynthesis of alkaloids derived from shikimate pathway;map01100|Metabolic pathways;map01110|Biosynthesis of secondary metabolites;map04080|Neuroactive ligand-receptor interaction;	13.8959	0.000225556	1.96224	3.79658	UP	C01516	Morphine
meta_pos_2662	Uridine diphosphate glucose	567.064	249.2	C15H24N2O17P2	map00040|Pentose and glucuronate interconversions;map00052|Galactose metabolism;map00053|Ascorbate and aldarate metabolism;map00240|Pyrimidine metabolism;map00500|Starch and sucrose metabolism;map00520|Amino sugar and nucleotide sugar metabolism;map00524|Neomycin, kanamycin and gentamicin biosynthesis;map00561|Glycerolipid metabolism;map00908|Zeatin biosynthesis;map01051|Biosynthesis of ansamycin…	2.68335	0.000226627	1.92651	1.42403	UP	C00029
meta_neg_1913	12b-O-[deca-2Z,4E,6E-trienoyl]-13_-isobutyroyloxy-4b-deoxyphorbol	566.321	763.1	C34H46O7	-	6.4738	0.000249337	1.8904	2.69461	UP
meta_neg_94	N-ACETYLPROLINE	138.053	36.4	C7H11NO3	-	Inf	0.000269756	1.96651	Inf	UP
meta_neg_498	NCGC00381349-01_C11H13NO5_1H-Pyrrole-3-propanoic acid, 5-acetyl-4-(carboxymethyl)-	239.079	507.7	C11H13NO5	-	0.335418	0.000286748	1.88464	-1.57597	DOWN
meta_pos_387	Orotic acid monohydrate	157.021	142.9	C5H6N2O5	-	2.31536	0.000286992	1.94418	1.21124	UP
meta_neg_790	5-bromo-2'-deoxyuridine	304.978	116	C9H11BrN2O5	-	7.89151	0.000318224	1.91559	2.9803	UP
meta_pos_1800	N-acetyl-S-farnesyl-L-Cysteine	350.221	719.5	C20H33NO3S	-	4.77753	0.000370531	1.87963	2.25626	UP
meta_neg_1791	Gossypol_C30H30O8	517.195	649	C30H30O8	-	17.7613	0.000374725	1.93869	4.15066	UP
meta_pos_1380	N-Phenylacetylphenylalanine	284.127	621.1	C17H17NO3	-	4.39068	0.000394916	1.92931	2.13444	UP
meta_pos_1525	Dihomo-gamma-linolenate	307.262	819.3	C20H34O2	map00591|Linoleic acid metabolism;map01040|Biosynthesis of unsaturated fatty acids;map01100|Metabolic pathways;	4.12552	0.000418102	1.8704	2.04458	UP
meta_pos_355	Xanthine	153.04	146.6	C5H4N4O2	map00230|Purine metabolism;map00232|Caffeine metabolism;map01060|Biosynthesis of plant secondary metabolites;map01065|Biosynthesis of alkaloids derived from histidine and purine;map01100|Metabolic pathways;map01110|Biosynthesis of secondary metabolites;map01120|Microbial metabolism in diverse environments;	2.63751	0.000467637	1.92545	1.39918	UP
meta_pos_1516	Quinoxyfen	306.996	130.9	C15H8Cl2FNO	-	48.0462	0.000494562	1.95756	5.58635	UP
meta_pos_1003	Ergothioneine	230.095	101.6	C9H16N3O2S	map00340|Histidine metabolism;	0.416121	0.000518418	1.93373	-1.26492	DOWN
meta_neg_1204	(2S)-4-Oxo-2-phenyl-3,4-dihydro-2H-chromen-7-yl beta-D-glucopyranoside	383.112	419.7	C21H22O8	-	3.50914	0.000521783	1.94297	1.81112	UP
meta_pos_918	N-Acetyl-b-glucosaminylamine	220.105	82.3	C8H16N2O5	-	0.115286	0.000530189	1.94741	-3.11671	DOWN
meta_pos_1460	Pethoxamid	296.803	80.5	C16H22ClNO2	-	5.09309	0.00055423	1.93538	2.34854	UP
meta_neg_1270	Naltrindole	395.175	458.8	C26H26N2O3	map07224|Opioid receptor agonists/antagonists;	3.86988	0.000610868	1.90895	1.95229	UP
meta_neg_861	Nilutamide	317.061	610.7	C12H10F3N3O4	-	0.0770008	0.000652056	1.94733	-3.69898	DOWN
meta_pos_957	Methyl jasmonate	224.01	608.6	C13H20O3	map00592|alpha-Linolenic acid metabolism;map01110|Biosynthesis of secondary metabolites;	3.38104	0.000658153	1.87244	1.75747	UP
meta_pos_2710	Hesperetin 7-neohesperidoside	593.179	538.3	C28H34O15	map00941|Flavonoid biosynthesis;	0.398415	0.000697791	1.85609	-1.32766	DOWN
meta_neg_402	4-hydroxy-5,8-dimethylquinoline-3-carboxylic acid	217.068	34.9	C12H11NO3	-	0.273608	0.000738856	1.84819	-1.86982	DOWN
meta_neg_859	Dattelic acid	317.066	462.6	C16H16O8	map00940|Phenylpropanoid biosynthesis;map00941|Flavonoid biosynthesis;map00945|Stilbenoid, diarylheptanoid and gingerol biosynthesis;map01100|Metabolic pathways;map01110|Biosynthesis of secondary metabolites;	0.205469	0.000748449	1.86021	-2.28301	DOWN
meta_neg_1056	N'1,N'3-bis(2-Thienylmethylidene)-2-butylpropanediohydrazide	357.084	354.8	C17H20N4O2S2	-	4.11308	0.00081645	1.84221	2.04022	UP
meta_neg_921	NCGC00380736-01_C21H30O3_(2E,4E)-5-{(1S,2R,4aS,5S,8S,8aS)-2-[(2E)-2-Buten-2-yl]-5-hydroxy-3,8-dimethyl-1,2,4a,5,6,7,8,8a-octahydro-1-naphthalenyl}-2,4-pentadienoic acid	329.218	756.3	C21H30O3	-	0.26217	0.000898609	1.85233	-1.93143	DOWN
meta_pos_1630	Vulgaxanthin II	323.089	783.3	C14H16N2O8	-	4.31603	0.000928173	1.84083	2.1097	UP
meta_pos_1650	Tumonoic Acid E	326.232	739.5	C18H31NO4	-	0.315004	0.000936375	1.8521	-1.66656	DOWN
meta_pos_1381	MLS002153486-01!	284.127	630.7	C17H20ClN3	-	5.92882	0.000937347	1.839	2.56774	UP
meta_neg_1399	NCGC00380647-01_C17H30O12_alpha-D-Glucopyranoside, alpha-D-glucopyranosyl, 3-(2-methylbutanoate)	426.178	659.5	C17H30O12	-	Inf	0.000951155	1.94755	Inf	UP
meta_pos_362	Ortho-Hydroxyphenylacetic acid	153.054	561.1	C8H8O3	map00360|Phenylalanine metabolism;map00643|Styrene degradation;map01100|Metabolic pathways;map01120|Microbial metabolism in diverse environments;	0.101908	0.000955442	1.94624	-3.29467	DOWN
meta_neg_525	Ellipticine	245.11	314.5	C17H14N2	-	0.202957	0.000968693	1.93312	-2.30075	DOWN
meta_neg_1972	Margaritene	592.174	537.9	C28H32O14	-	0.351355	0.00103373	1.86232	-1.509	DOWN
meta_pos_1497	Hesperetin	303.086	558.1	C16H14O6	map00941|Flavonoid biosynthesis;	9.27308	0.00103818	1.90677	3.21305	UP
meta_pos_1261	Xanthoxic acid	267.159	600.8	C15H22O4	map00906|Carotenoid biosynthesis;	11.6348	0.0010933	1.90112	3.54037	UP
meta_pos_1014	(5S,6S)-5-hydroxy-4-methoxy-6-(2-phenylethyl)-5,6-dihydro-2H-pyran-2-one	231.1	101.6	C14H16O4	-	0.346511	0.00116769	1.86381	-1.52903	DOWN
meta_neg_2112	7_-O-acetoxy-5_-14_-O-dibenzoyloxy-15_-hydroxy-3_-propanoyloxy-17,13-oxypremyrsinol	673.306	553.2	C39H46O10	-	0.496291	0.00120892	1.82248	-1.01074	DOWN
meta_pos_1074	3-hydroxy-5,5,8a-trimethyl-3,4,4a,6,7,8-hexahydronaphthalene-2-carboxylic acid	239.164	492.2	C14H22O3	-	0.252717	0.00123187	1.86502	-1.9844	DOWN
meta_neg_1733	LY223982	502.196	509.5	C30H30O7	-	0.406473	0.00129664	1.8524	-1.29877	DOWN
meta_pos_1208	Paraoxon	258.049	114.9	C10H14NO6P	map00627|Aminobenzoate degradation;map01120|Microbial metabolism in diverse environments;	6.39981	0.00133021	1.92139	2.67803	UP
meta_pos_1187	L-Phosphoarginine	255.085	463.1	C6H15N4O5P	map00330|Arginine and proline metabolism;	0.233147	0.00139343	1.81569	-2.10069	DOWN
meta_pos_2908	NCGC00381158-01![2-[4-[7-acetyloxy-5-chloro-3-[(1E,3E)-3,5-dimethylhepta-1,3-dienyl]-7-methyl-6,8-dioxoisoquinolin-2-yl]butyl]-5-chloro-3-[(1E,3E)-3,5-dimethylhepta-1,3-dienyl]-7-methyl-6,8-dioxoisoquinolin-7-yl] acetate	815.316	706.1	C46H54Cl2N2O8	-	4.23173	0.0014595	1.8151	2.08125	UP
meta_pos_600	Theophylline	181.133	672.2	C7H8N4O2	map00232|Caffeine metabolism;map01060|Biosynthesis of plant secondary metabolites;map01065|Biosynthesis of alkaloids derived from histidine and purine;map01100|Metabolic pathways;map01110|Biosynthesis of secondary metabolites;map01120|Microbial metabolism in diverse environments;	0.400261	0.00147472	1.90694	-1.32099	DOWN
meta_neg_2253	NP-004270	831.468	609.7	C42H72O16	-	43.3044	0.00153634	1.91978	5.43644	UP
meta_pos_1931	Valeryl fentanyl-d5	370.293	814.2	C24H27[2]H5N2O	-	2.44069	0.00155372	1.8569	1.28729	UP
meta_pos_264	5-Methylbarbiturate	142.052	70.9	C5H6N2O3	map00240|Pyrimidine metabolism;	5.06527	0.00161922	1.92684	2.34064	UP
meta_neg_1068	NCGC00381440-01!(2S,3S)-3-decyl-2-hydroxy-2-(3-methoxy-3-oxopropyl)butanedioic acid	359.201	760.6	C18H32O7	-	5.24838	0.00167341	1.92993	2.39187	UP
meta_pos_2327	MLS001157775-01!(2S)-1-[2-[[(2Z)-2-(1,3-benzodioxol-5-ylmethylidene)-3-oxo-1-benzofuran-6-yl]oxy]acetyl]-4-hydroxypyrrolidine-2-carboxylic acid	453.11	103.2	C23H19NO9	-	0.323227	0.00167987	1.81396	-1.62938	DOWN
meta_neg_1670	NCGC00380654-01_C21H28O13_(2E)-3-[4-({2-O-[(2S,3R,4R)-3,4-Dihydroxy-4-(hydroxymethyl)tetrahydro-2-furanyl]-beta-D-glucopyranosyl}oxy)-3-methoxyphenyl]acrylic acid	487.154	423.4	C21H28O13	-	0.325242	0.00173475	1.80604	-1.62041	DOWN
meta_pos_543	(+)-Muscarine	174.148	507.7	C9H19NO2	-	0.343142	0.00174191	1.87014	-1.54312	DOWN
meta_pos_2329	2-Picenecarboxylic acid; (2R,4aS,6aS,12bR,14aS,14bR)-10,11-Dihydroxy-2,4a,6a,12b,14a-pentamethyl-8-oxo-1,2,3,4,4a,5,6,6a,8,12b,13,14,14a,14b-tetradecahydro-2-picenecarboxylic acid	453.269	424.1	C28H36O5	-	9.03767	0.00175398	1.86959	3.17595	UP
meta_neg_451	N-octanoyl-L-Homoserine lactone	226.141	651	C12H21NO3	-	0.395191	0.00177221	1.87634	-1.33938	DOWN
meta_neg_725	3-nitro-N-[4-(trifluoromethyl)phenyl]benzamide	291.041	462.5	C14H9F3N2O3	-	0.0496429	0.00177416	1.91914	-4.33227	DOWN
meta_neg_492	5-(3-chloro-4-methylanilino)-1-methyl-1H-pyrazol-3-ol	237.073	507.7	C11H12ClN3O	-	0.416698	0.001799	1.85744	-1.26292	DOWN
meta_pos_1742	Aesculin	340.08	139.6	C15H16O9	-	4.92524	0.00184961	1.91406	2.30019	UP
meta_neg_581	4-(beta-D-Glucopyranosyloxy)-2-methylenebutanoic acid	259.078	34.6	C11H18O8	-	0.163704	0.00191014	1.83021	-2.61084	DOWN
meta_neg_1074	Rosmarinic acid	360.087	406.9	C18H16O8	map00350|Tyrosine metabolism;	4.31267	0.00194006	1.83885	2.10858	UP
meta_pos_1950	2-thio-Acetyl MAGE	374.29	796.9	C21H42O3S	-	2.52006	0.00209218	1.80904	1.33346	UP
meta_neg_247	Caffeate	179.032	469.5	C9H8O4	map00940|Phenylpropanoid biosynthesis;map01061|Biosynthesis of phenylpropanoids;map01100|Metabolic pathways;map01110|Biosynthesis of secondary metabolites;map01220|Degradation of aromatic compounds;	0.381705	0.00218965	1.88469	-1.38947	DOWN
meta_pos_2620	(2S,5R,8S)-2-[(Benzoyloxy)methyl]-3-(?-D-glucopyranosyloxy)-8-methyl-9,10-dioxatetracyclo[4.3.1.02,5.03,8]decane-6-sulfonic acid	545.129	101.6	C23H28O13S	-	2.84801	0.00226045	1.84832	1.50996	UP
meta_neg_489	L-Ascorbic acid 2-sulfate	236.964	170.4	C6H8O9S	-	3.91665	0.0023362	1.79897	1.96962	UP
meta_neg_564	2-Aminoflubendazole	254.071	462.8	C14H10FN3O	-	0.318785	0.00238018	1.84696	-1.64935	DOWN
meta_neg_1588	Andrastin (Putative_Observed from A. flavus)	467.237	509	C28H38O7	-	0.353366	0.00239633	1.78071	-1.50076	DOWN
meta_pos_448	Anabasine	163.039	463.1	C10H14N2	map00960|Tropane, piperidine and pyridine alkaloid biosynthesis;map01064|Biosynthesis of alkaloids derived from ornithine, lysine and nicotinic acid;map01110|Biosynthesis of secondary metabolites;	0.400847	0.00240888	1.85283	-1.31888	DOWN
meta_neg_1401	Tetrahydrofolic acid	426.163	834.4	C19H23N7O6	map00260|Glycine, serine and threonine metabolism;map00670|One carbon pool by folate;map00680|Methane metabolism;map00720|Carbon fixation pathways in prokaryotes;map00790|Folate biosynthesis;map00970|Aminoacyl-tRNA biosynthesis;map01100|Metabolic pathways;map01120|Microbial metabolism in diverse environments;map01200|Carbon metabolism;map01523|Antifolate resistance;	5.5034	0.00252888	1.78004	2.46032	UP
meta_neg_717	(plusmn)-Mevalonic acid 5-pyrophosphate tetralithium salt	288.984	143.3	C6H14O10P2	-	2.98344	0.00265292	1.79824	1.57698	UP
meta_pos_2403	Mycothiol	469.151	109.1	C17H30N2O12S	-	2.65844	0.00278669	1.87536	1.41058	UP
meta_pos_2763	Somocystinamide A byproduct	627.419	623.3	C32H58N4O4S2	-	Inf	0.00292886	1.91103	Inf	UP
meta_pos_2918	euphodendroidin S	849.367	691.4	C44H52N2O15	-	2.66813	0.00298862	1.7918	1.41583	UP
meta_neg_1815	NCGC00347641-02_C25H38O12_(1R,2R,3R,3aS,5aS,6R,7R,10R,10aR,10cR)-1,2,6,7-Tetrahydroxy-3,7,10a,10c-tetramethyl-4-oxo-2,3,3a,4,5a,6,6a,7,10,10a,10b,10c-dodecahydro-1H-phenanthro[10,1-bc]furan-10-yl beta-D-glucopyranoside	529.228	509.5	C25H38O12	-	0.180971	0.00310342	1.89758	-2.46617	DOWN
meta_pos_1611	3-hydroxy-N-(1-hydroxy-4-methylpentan-2-yl)-5-oxo-6-phenylhexanamide	321.19	461.1	C18H27NO4	-	7.96845	0.00327115	1.85272	2.9943	UP
meta_pos_2627	NP-018437	547.199	783.3	C24H36O15	-	4.31473	0.00332403	1.76077	2.10927	UP
meta_neg_1247	NP-016354	390.206	587.3	C22H30O6	-	3.64921	0.00340548	1.78444	1.86758	UP
meta_pos_1318	(5-L-Glutamyl)-L-glutamate	277.104	145.7	C10H16N2O7	-	0.431961	0.00344622	1.88083	-1.21103	DOWN
meta_neg_612	NP-012534	265.141	603.5	C15H24O5	-	10.9136	0.00345786	1.82792	3.44805	UP
meta_pos_2103	MLS002154254-01!Glafenine hydrochloride65513-72-6	408.068	402.4	C19H18Cl2N2O4	-	3.83558	0.00348237	1.81335	1.93944	UP
meta_pos_1218	5-IAI	258.989	71.2	C9H10IN	-	2.89095	0.00355068	1.8081	1.53154	UP
meta_pos_1146	Pipradrol	250.152	605.1	C18H21NO	-	47.9102	0.00358691	1.89678	5.58226	UP
meta_neg_1419	NCGC00347503-02!8-[2-(3,4-dihydroxy-2,5-dimethoxyoxolan-3-yl)ethyl]-4a,7,8-trimethylspiro[2,3,5,6,7,8a-hexahydro-1H-naphthalene-4,2'-oxirane]-2,3-diol	429.242	793.2	C22H38O8	-	3.72421	0.00379249	1.84739	1.89693	UP
meta_pos_2324	EP_M451	451.101	742.8	C20H20ClFN4O3S	-	2.71021	0.00382832	1.74645	1.43841	UP
meta_neg_2158	Myristin	722.646	79.9	C45H86O6	-	2.83523	0.00382844	1.78904	1.50347	UP
meta_pos_1566	(S)-HDAC-42	313.154	518.8	C18H20N2O3	-	0.0575464	0.0039089	1.88844	-4.11913	DOWN
meta_neg_680	3-amino-4-hydroxyphenyl sulfone	279.044	91.9	C12H12N2O4S	-	4.05503	0.00391372	1.84288	2.01971	UP
meta_pos_2177	AGELASINE	421.317	809.4	C26H39N5	-	0.430461	0.00397967	1.76926	-1.21604	DOWN
meta_neg_2296	NCGC00384931-01!3-[(2S,3R,4S,5R,6R)-3-[(2S,3R,4R,5S,6S)-3,5-dihydroxy-6-methyl-4-[(2S,3R,4S,5S,6R)-3,4,5-trihydroxy-6-(hydroxymethyl)oxan-2-yl]oxyoxan-2-yl]oxy-4,5-dihydroxy-6-[[(2R,3R,4R,5R,6S)-3,4,5-trihydroxy-6-methyloxan-2-yl]oxymethyl]oxan-2-yl]oxy-2-(3,4-dihydroxyphenyl)-5,7-dihydroxychromen-4-one	917.253	592.6	C39H50O25	-	6.27162	0.00399085	1.89169	2.64884	UP
meta_pos_604	Homovanillic acid	182.029	109.9	C9H10O4	map00350|Tyrosine metabolism;map01100|Metabolic pathways;map04728|Dopaminergic synapse;	0.197843	0.00411189	1.89017	-2.33757	DOWN
meta_neg_2301	NCGC00381114-01!3-(1,3-benzodioxol-5-yl)-7-[6-[[3,4-dihydroxy-4-(hydroxymethyl)oxolan-2-yl]oxymethyl]-5-[6-[[3,4-dihydroxy-4-(hydroxymethyl)oxolan-2-yl]oxymethyl]-3,4,5-trihydroxyoxan-2-yl]oxy-3,4-dihydroxyoxan-2-yl]oxy-5,6-dimethoxychromen-4-one	929.269	586.9	C40H50O25	-	0.142804	0.00426404	1.85468	-2.80789	DOWN
meta_pos_397	cadaverine dihydrochloride	158.092	144.3	C5H16Cl2N2	-	0.389068	0.00427632	1.8539	-1.3619	DOWN
meta_neg_1351	NCGC00380251-01!	415.138	158.1	C22H24O8	-	0.355833	0.00428141	1.79693	-1.49073	DOWN
meta_neg_1341	NP-020903	412.132	693.1	C20H25ClO7	-	223.448	0.00448061	1.8883	7.80379	UP
meta_neg_2043	Lopinavir	628.366	826.3	C37H48N4O5	-	0.194388	0.00451959	1.8641	-2.36299	DOWN
meta_neg_1125	Digalacturonate	369.076	502.1	C12H18O13	map00040|Pentose and glucuronate interconversions;map01100|Metabolic pathways;map02010|ABC transporters;	0.20184	0.00456973	1.73093	-2.30872	DOWN
meta_pos_2298	4,5,8-trihydroxy-5-(hydroxymethyl)-3-(3-methoxy-3-oxoprop-1-en-2-yl)-8a-methyl-decahydronaphthalen-2-yl 3,4-dihydroxy-2-methylidenebutanoate	444.206	431.9	C21H32O10	-	0.325715	0.0046142	1.73391	-1.61832	DOWN
meta_neg_1601	7-Sulfocholic acid	469.232	508.9	C24H40O8S	-	0.146404	0.0047641	1.86271	-2.77198	DOWN
meta_pos_1826	13,14-Dihydro-15-keto-PGE2	353.229	768.3	C20H32O5	-	2.94823	0.00486869	1.76644	1.55985	UP
meta_neg_2294	Isohopeaphenol	905.26	576.7	C56H42O12	-	0.490527	0.00490034	1.86134	-1.0276	DOWN
meta_pos_2446	Clo&beta;sone butyrate	478.2	650.7	C26H32ClFO5	-	4.4393	0.00497795	1.73405	2.15033	UP
meta_pos_2351	Vindoline	456.22	651	C25H32N2O6	map00901|Indole alkaloid biosynthesis;map01063|Biosynthesis of alkaloids derived from shikimate pathway;	3.24411	0.00500754	1.76264	1.69782	UP
meta_neg_599	Nitrofen	263.963	171.5	C12H7Cl2NO3	-	2.64816	0.00501127	1.72469	1.40499	UP
meta_pos_199	Ornithine	133.101	33.4	C5H12N2O2	map00220|Arginine biosynthesis;map00330|Arginine and proline metabolism;map00472|D-Arginine and D-ornithine metabolism;map00480|Glutathione metabolism;map01060|Biosynthesis of plant secondary metabolites;map01064|Biosynthesis of alkaloids derived from ornithine, lysine and nicotinic acid;map01100|Metabolic pathways;map01110|Biosynthesis of secondary metabolites;map01130|Biosynthesis of antibiotic…	0.343379	0.00501835	1.73774	-1.54213	DOWN
meta_neg_1935	NCGC00380166-01_C28H34O13_beta-D-Glucopyranoside, 4-[(1R,3aR,4S,6aS)-6a-(acetyloxy)tetrahydro-4-(4-hydroxy-3-methoxyphenyl)-1H,3H-furo[3,4-c]furan-1-yl]-2-methoxyphenyl	577.188	161.4	C28H34O13	-	0.423145	0.00511592	1.78405	-1.24078	DOWN
meta_neg_1720	NCGC00381154-01_C27H35ClN2O6_6-{7-Acetoxy-5-chloro-3-[(1E,3E)-3,5-dimethyl-1,3-heptadien-1-yl]-7-methyl-6,8-dioxo-7,8-dihydro-2(6H)-isoquinolinyl}norleucine	499.198	649.6	C27H35ClN2O6	-	2.96904	0.00514607	1.7261	1.56999	UP
meta_pos_2303	Dodecamethylcyclohexasiloxane	445.114	432.8	C12H36O6Si6	-	0.451232	0.00520628	1.76408	-1.14806	DOWN
meta_pos_788	Spermine	203.143	603.8	C10H26N4	map00330|Arginine and proline metabolism;map00410|beta-Alanine metabolism;map00480|Glutathione metabolism;map01100|Metabolic pathways;map04976|Bile secretion;	4.25088	0.00532058	1.74306	2.08776	UP
meta_pos_2782	NCGC00380118-01!	642.343	565.9	C36H50O10	-	0.364586	0.0053467	1.75006	-1.45567	DOWN
meta_pos_807	Acetyl-L-tyrosine	206.081	35.1	C11H13NO4	-	0.34663	0.0056427	1.73572	-1.52853	DOWN
meta_pos_1312	N-Acetylmuramate	276.101	145.7	C11H19NO8	map00520|Amino sugar and nucleotide sugar metabolism;map01100|Metabolic pathways;map02060|Phosphotransferase system (PTS);	0.39981	0.00568852	1.8388	-1.32261	DOWN
meta_pos_1161	5'-Deoxyadenosine	252.216	614.8	C10H13N5O3	-	0.064118	0.00573669	1.85713	-3.96313	DOWN
meta_pos_2872	Ferri neocoprogen I [M+Fe-2H]	752.247	783.5	C31H47FeN6O12	-	7.36173	0.00602192	1.77991	2.88004	UP
meta_pos_2514	3,4-dihydroxy-5-{[(2S,3R,4S,5S,6R)-3,4,5-trihydroxy-6-{[4-(2-hydroxypropan-2-yl)cyclohex-1-ene-1-carbonyloxy]methyl}oxan-2-yl]oxy}benzoic acid	498.161	547.6	C23H30O12	-	4.41396	0.00604453	1.86445	2.14207	UP
meta_pos_821	Phenylpropionylglycine	208.097	34.8	C11H13NO3	-	0.497541	0.00613281	1.81976	-1.00711	DOWN
meta_neg_1279	AB-FUBINACA metabolite 2B	397.128	302.3	C20H19FN4O4	-	0.374678	0.00613776	1.74447	-1.41628	DOWN
meta_pos_2389	MLS001160388-01!(2R)-2-[[(2S)-2-(1,2-dihydroimidazo[1,2-a]benzimidazole-3-carbonylamino)-4-methylsulfanylbutanoyl]amino]-3-phenylpropanoic acid	464.173	388	C24H27N5O4S	-	0.378433	0.00617071	1.7581	-1.40189	DOWN
meta_pos_2344	MLS001148168-01!BUTETHAMATE CITRATE	455.218	650.6	C22H33NO9	-	3.66755	0.00629805	1.71586	1.87481	UP
meta_pos_1109	N1-(3,5-dichlorophenyl)-3-amino-3-hydroxyiminopropanamide	244	34.5	C9H9Cl2N3O2	-	0.152873	0.00632388	1.86394	-2.7096	DOWN
meta_pos_2342	13-(acetyloxy)-1-hydroxy-8-(hydroxymethyl)-4,12,12,15-tetramethyl-5-oxotetracyclo[8.5.0.0??,???.0?a?a,?a?l]pentadeca-3,8-dien-14-yl (2E)-2-methylbut-2-enoate	455.241	479.1	C27H36O7	-	0.378081	0.00634741	1.70657	-1.40323	DOWN
meta_neg_2098	C-12 NBD-dihydro-Ceramide	660.476	718.2	C36H63N5O6	-	7.30463	0.00640918	1.84583	2.86881	UP
meta_pos_2720	Galbeta1-3[Fucalpha1-4]GlcNAcbeta-Sp	599.223	301.8	C22H38N4O15	-	0.458845	0.00646726	1.71119	-1.12392	DOWN
meta_pos_702	Myristicin	193.085	763.2	C11H12O3	-	2.13678	0.00654726	1.69846	1.09544	UP
meta_pos_1075	3,4,5-Trimethoxycinnamic acid	239.091	508.7	C12H14O5	-	0.435547	0.00655948	1.83047	-1.1991	DOWN
meta_pos_1670	(S)-Reticuline	329.171	789.3	C19H23NO4	map00950|Isoquinoline alkaloid biosynthesis;map01063|Biosynthesis of alkaloids derived from shikimate pathway;map01100|Metabolic pathways;map01110|Biosynthesis of secondary metabolites;	3.40212	0.00659421	1.72913	1.76644	UP
meta_pos_2540	MLS001148627-01!	512.2	653.7	C29H34Cl2N2O2	-	0.495412	0.00659475	1.78849	-1.0133	DOWN
meta_neg_469	D-Glyceric acid	230.977	116.7	C6H10CaO8	map00030|Pentose phosphate pathway;map00260|Glycine, serine and threonine metabolism;map00561|Glycerolipid metabolism;map00630|Glyoxylate and dicarboxylate metabolism;map00680|Methane metabolism;map01100|Metabolic pathways;map01110|Biosynthesis of secondary metabolites;map01120|Microbial metabolism in diverse environments;map01130|Biosynthesis of antibiotics;map01200|Carbon metabolism;	2.72851	0.00674307	1.82735	1.44811	UP
meta_pos_2849	N(omega)-(ADP-D-ribosyl)-L-arginine	715.192	546.1	C21H35N9O15P2	-	10.1567	0.00680233	1.81832	3.34436	UP
meta_pos_742	tridecanal	198.203	750.1	C13H26O	-	0.280615	0.0068127	1.69441	-1.83333	DOWN
meta_neg_2035	NP-019498	623.165	328.7	C28H32O16	-	2.34091	0.00694692	1.70381	1.22707	UP
meta_pos_1300	MLS001066393-01!5,7-Dichlorokynurenic acid monohydrate	274.972	115.5	C10H7Cl2NO4	-	6.02994	0.00703313	1.78908	2.59214	UP
meta_pos_2548	Coenzyme F420-0	515.096	130.5	C19H22N3O12P	map00680|Methane metabolism;map01120|Microbial metabolism in diverse environments;	6.894	0.00721973	1.81081	2.78534	UP
meta_neg_2302	Lauroyl-CoA	930.279	526.5	C33H58N7O17P3S	map00062|Fatty acid elongation;map00071|Fatty acid degradation;map01100|Metabolic pathways;map01212|Fatty acid metabolism;	0.277546	0.00725286	1.73962	-1.8492	DOWN
meta_neg_1811	Naphthol AS-BI alpha-D-glucuronide	528.032	114.5	C24H22BrNO9	-	3.97307	0.00733304	1.77588	1.99025	UP
meta_pos_276	2-Pyrrolidone-5-carboxylic acid, methyl ester	144.066	325	C6H9NO3	-	0.210665	0.00748541	1.72776	-2.24698	DOWN
meta_pos_2160	MLS000028581-01!METOPROLOL TARTRATE	418.205	535.2	C19H31NO9	-	0.449399	0.00780338	1.69553	-1.15393	DOWN
meta_neg_272	DL-O-Phosphoserine	185.003	185.8	C3H8NO6P	-	2.01004	0.00789613	1.70985	1.00722	UP
meta_pos_1008	(R)-Kawain	230.097	592.4	C14H14O3	-	0.36229	0.00790319	1.70909	-1.46478	DOWN
meta_neg_890	N-3-oxo-tetradecanoyl-L-Homoserine lactone	324.213	736.5	C18H31NO4	-	0.386909	0.00807215	1.82626	-1.36993	DOWN
meta_pos_2357	(1R,2R,4S,16R,17R,20S)-2-hydroxy-13,20-dimethoxy-4,7,17,22,22-pentamethyl-5,10,21,23-tetraoxahexacyclo[18.2.1.0?a,?a???.0???,?a???.0???,?a???.0???,?a??]tricosa-6,8(12),13-trien-11-one	457.221	651.7	C26H34O8	-	9.61601	0.00807636	1.81736	3.26544	UP
meta_neg_1484	7-Formyl-4,6'-dihydroxy-6-(hydroxymethyl)-2',5',5',8a'-tetramethyl-3',4',4a',5',6',7',8',8a'-octahydro-2'H,3H-spiro[1-benzofuran-2,1'-naphthalen]-7'-yl acetate	445.236	710.7	C25H34O7	-	7.02686	0.00818973	1.82626	2.81288	UP
meta_neg_574	N1,N4-Diacetylsulfanilamide	256.053	320.3	C10H12N2O4S	-	0.19366	0.00821744	1.82484	-2.3684	DOWN
meta_pos_2940	NCGC00380494-01!3-[(2S,3R,4S,5S,6R)-4,5-dihydroxy-3-[(2S,3R,4R,5R,6S)-3,4,5-trihydroxy-6-methyloxan-2-yl]oxy-6-[[(2S,3R,4R,5R,6S)-3,4,5-trihydroxy-6-methyloxan-2-yl]oxymethyl]oxan-2-yl]oxy-5-hydroxy-2-(4-hydroxyphenyl)-6-methoxy-7-[(2S,3R,4R,5R,6S)-3,4,5-trihydroxy-6-methyloxan-2-yl]oxychromen-4-one	899.278	634.3	C40H52O24	-	4.63445	0.0083417	1.83959	2.2124	UP
meta_neg_1558	Hexaflumuron	459.986	402.6	C16H8Cl2F6N2O3	-	0.448515	0.00840008	1.71456	-1.15677	DOWN
meta_neg_640	NCGC00380954-01_C16H22N2O3_4,6,8-Decatrienamide, 3-hydroxy-2,2,4-trimethyl-10-(5-oxazolyl)-, (3R,4Z,6Z,8E)-	271.151	722.4	C16H22N2O3	-	4.79465	0.00843128	1.81143	2.26143	UP
meta_neg_1337	Sorbitan monostearate	411.316	777.7	C24H46O6	-	0.279705	0.008695	1.67148	-1.83802	DOWN
meta_neg_1580	[4-(?-D-Glucopyranosyloxy)-2,6-bis(3-methyl-2-buten-1-yl)phenyl](hydroxy)acetic acid	466.227	509.3	C24H34O9	-	0.377586	0.00878301	1.70155	-1.40512	DOWN
meta_neg_1166	N-[2-acetyl-5-(tert-butyl)-3-thienyl]-2-(propylsulfanyl)nicotinamide	376.123	807.9	C19H24N2O2S2	-	4.11967	0.00883481	1.75206	2.04253	UP
meta_neg_98	4-Nitrophenol	138.016	658.4	C6H5NO3	map00627|Aminobenzoate degradation;map01120|Microbial metabolism in diverse environments;	0.268658	0.00884016	1.77765	-1.89616	DOWN
meta_neg_1587	1-({(2R,3S,4R,5S)-3,4-Dihydroxy-5-[2-oxo-2-(4-phenyl-1-piperazinyl)ethyl]tetrahydro-2-furanyl}methyl)-3-(4-methylphenyl)urea	467.226	509	C25H32N4O5	-	0.459319	0.00895005	1.7565	-1.12243	DOWN
meta_pos_2869	NCGC00179920-02![(2S,3R,4R,5S,6S)-2-[[(1aS,1bS,2S,5aR,6S,6aS)-1a-(hydroxymethyl)-2-[(2S,3R,4S,5S,6R)-3,4,5-trihydroxy-6-(hydroxymethyl)oxan-2-yl]oxy-2,5a,6,6a-tetrahydro-1bH-oxireno[5,6]cyclopenta[1,3-c]pyran-6-yl]oxy]-5-hydroxy-6-methyl-3-[(E)-3-phenylprop-2-enoyl]oxyoxan-4-yl] (E)-3-phenylprop-2-enoate	751.246	756.1	C39H44O16	-	8.14775	0.00906478	1.80819	3.0264	UP
meta_pos_1685	Abu-His-OH	331.099	740.3	C15H16N4O6	-	0.364675	0.00911816	1.67562	-1.45532	DOWN
meta_pos_17	Succinic acid semialdehyde	103.039	31.9	C4H6O3	map00250|Alanine, aspartate and glutamate metabolism;map00350|Tyrosine metabolism;map00650|Butanoate metabolism;map00720|Carbon fixation pathways in prokaryotes;map00750|Vitamin B6 metabolism;map00760|Nicotinate and nicotinamide metabolism;map01100|Metabolic pathways;map01120|Microbial metabolism in diverse environments;map01200|Carbon metabolism;map02024|Quorum sensing;	0.17691	0.00920993	1.79346	-2.49891	DOWN
meta_neg_1344	Flecainide	413.136	684.8	C17H20F6N2O3	-	258.383	0.00930139	1.83355	8.01336	UP
meta_neg_2211	NCGC00381336-01_C33H50O21_2,6-Anhydro-5-O-[4-({6-O-[4-(beta-D-glucopyranosyloxy)-2-methylenebutanoyl]-beta-D-glucopyranosyl}oxy)-2-methylenebutanoyl]-1-O-(4-hydroxy-2-methylenebutanoyl)hexitol	781.275	700.6	C33H50O21	-	4.39231	0.00932173	1.68083	2.13498	UP
meta_pos_2131	Acetophenazine	412.203	821.8	C23H29N3O2S	-	2.12525	0.0093277	1.66126	1.08763	UP
meta_neg_2152	NCGC00384698-01![(6R)-6-hydroxy-6-[(2S,8S,9R,10R,13R,14S,16R)-16-hydroxy-4,4,9,13,14-pentamethyl-3,11-dioxo-2-[(2S,3R,4S,5S,6R)-3,4,5-trihydroxy-6-(hydroxymethyl)oxan-2-yl]oxy-2,7,8,10,12,15,16,17-octahydro-1H-cyclopenta[a]phenanthren-17-yl]-2-methyl-5-oxoheptan-2-yl] acetate	721.366	803.3	C38H58O13	-	0.446441	0.00940419	1.79956	-1.16346	DOWN
meta_pos_1693	Arachidonic acid ethyl ester	332.277	744.3	C22H36O2	-	2.01097	0.00947518	1.78373	1.00789	UP
meta_neg_2186	CAPREOMYCIN SULFATE	750.301	710.8	C25H46N14O11S	-	45.5155	0.00954432	1.82939	5.50829	UP
meta_neg_2198	Methyl (1S,4aS,7S,7aS)-1-(?-D-glucopyranosyloxy)-4'-[(1S)-1-({(2E)-3-[4-(?-D-glucopyranosyloxy)phenyl]-2-propenoyl}oxy)ethyl]-5'-oxo-4a,7a-dihydro-1H,5'H-spiro[cyclopenta[c]pyran-7,2'-furan]-4-carboxylate	759.211	726.6	C36H42O19	-	4.24151	0.00965008	1.7233	2.08458	UP
meta_pos_2833	Pleiokomenine A	699.428	719.5	C45H56N4O4	-	2.46337	0.00968131	1.66691	1.30063	UP
meta_pos_1117	Osthol	245.116	612.7	C15H16O3	-	0.172552	0.00972585	1.7715	-2.53489	DOWN
meta_pos_2644	MMV689758	555.171	480.1	C32H31BrN2O2	-	0.169941	0.00984344	1.82543	-2.55689	DOWN
meta_neg_255	Mannitol	181.066	515.5	C6H14O6	map00051|Fructose and mannose metabolism;map02010|ABC transporters;map02060|Phosphotransferase system (PTS);	0.221675	0.0100771	1.70335	-2.17348	DOWN
meta_pos_2152	Beta-tocopherol	416.354	798.4	C28H48O2	map00130|Ubiquinone and other terpenoid-quinone biosynthesis;map01100|Metabolic pathways;map01110|Biosynthesis of secondary metabolites;	0.359002	0.0100828	1.65274	-1.47793	DOWN
meta_neg_1302	Cortisone acetate	401.186	805.6	C23H30O6	-	0.361447	0.0102315	1.69463	-1.46814	DOWN
meta_neg_470	Diflunisal	231.022	141.6	C13H8F2O3	-	4.17578	0.0102955	1.81673	2.06205	UP
meta_pos_1060	NP-004713	237.184	743.6	C15H24O2	-	2.21355	0.0104375	1.65368	1.14636	UP
meta_pos_1571	Pretazettine	314.137	642.1	C18H21NO5	-	78.7752	0.010564	1.81907	6.29967	UP
meta_pos_2890	Ansamitocinoside P-3	783.303	702.5	C37H51ClN2O14	map01051|Biosynthesis of ansamycins;map01130|Biosynthesis of antibiotics;	8.13346	0.0105811	1.74307	3.02387	UP
meta_pos_1286	Diazoxon	271.114	172	C12H21N2O4P	-	71.6257	0.0106121	1.81983	6.16241	UP
meta_neg_460	Pesticide1_Dimethoate_C5H12NO3PS2_Phosphorodithioic acid, O,O-dimethyl S-[2-(methylamino)-2-oxoethyl] ester	227.991	80.8	C5H12NO3PS2	-	2.36183	0.0106745	1.77259	1.2399	UP
meta_pos_1848	Pioglitazone	356.118	782.9	C19H20N2O3S	-	17.9208	0.0107555	1.81204	4.16356	UP
meta_neg_1970	MLS001056797-01!CGP-20712A methanesulfonate salt	589.168	783.9	C24H29F3N4O8S	-	4.26125	0.0110724	1.7383	2.09128	UP
meta_pos_819	Dichlormid	207.018	792.3	C8H11Cl2NO	-	3.64459	0.0112063	1.81286	1.86576	UP
meta_pos_1009	Meperidine	230.144	614.1	C15H21NO2	-	0.110822	0.0112775	1.80526	-3.17368	DOWN
meta_neg_840	Nivalenol	312.119	631.5	C15H20O7	map00909|Sesquiterpenoid and triterpenoid biosynthesis;	39.1072	0.011364	1.81255	5.28936	UP
meta_pos_967	tetradec-5-ynoic acid	225.188	614.7	C14H24O2	-	0.0532993	0.0113686	1.80873	-4.22974	DOWN
meta_pos_2374	NCGC00380875-01_C21H32O11_4-(4-Hydroxyphenyl)-2-butanyl 6-O-[(4xi)-alpha-L-threo-pentofuranosyl]-beta-D-glucopyranoside	461.203	104.5	C21H32O11	-	0.445859	0.0114034	1.68126	-1.16534	DOWN
meta_neg_871	Chloroquine	319.188	785.5	C18H26ClN3	-	0.0236103	0.0116609	1.8095	-5.40444	DOWN
meta_pos_936	Procarbazine hydrochloride	222.156	786.1	C12H19N3O. HCl	-	0.0894177	0.011695	1.8091	-3.4833	DOWN
meta_pos_1570	Moupinamide	314.137	632	C18H19NO4	-	40.7166	0.0117215	1.8089	5.34755	UP
meta_pos_1909	Phenyl fentanyl	367.208	807	C26H28N2O	-	2.98498	0.0117242	1.65334	1.57772	UP
meta_pos_1173	Zedoarondiol	253.179	597.6	C15H24O3	-	15.7436	0.0117697	1.80821	3.97669	UP
meta_pos_816	Triethylene glycol monobutyl ether	207.159	614.1	C10H22O4	-	0.0927787	0.0117711	1.80813	-3.43006	DOWN
meta_pos_2846	Fe-coproporphyrin III	709.2	549.4	C36H36FeN4O8	map00860|Porphyrin and chlorophyll metabolism;map01100|Metabolic pathways;map01110|Biosynthesis of secondary metabolites;	2.52731	0.0118843	1.66779	1.3376	UP
meta_neg_704	NP-002717	285.083	482	C16H14O5	-	0.252184	0.0119802	1.7292	-1.98745	DOWN
meta_pos_926	NCGC00381344-01!8-hydroxy-6-methoxy-1-oxo-3,4-dihydroisochromene-7-carboxylic acid	221.042	89.7	C11H10O6	-	2.14763	0.0120039	1.63318	1.10274	UP
meta_pos_924	Procarbazine	221.154	786.2	C12H19N3O	-	0.269553	0.0122987	1.64241	-1.89136	DOWN
meta_pos_2703	GDP-L-fucose	589.077	426.8	C16H25N5O15P2	map00051|Fructose and mannose metabolism;map00520|Amino sugar and nucleotide sugar metabolism;map01100|Metabolic pathways;	2.40228	0.0123333	1.63701	1.26441	UP
meta_neg_54	Glycolate	124	342.8	C2H4O3	-	0.491106	0.0123349	1.63152	-1.02589	DOWN
meta_neg_2177	NCGC00381417-01_C39H53N7O9_Pyrrolo[2,1-o][1,4,7,10,13,16,19]benzoheptaazacyclodocosine-6,9,12,15,18,23,26(5H)-heptone, 7,8,10,11,13,14,16,17,18a,19,20,21,24,25-tetradecahydro-13-(1-hydroxyethyl)-7-[(4-hydroxyphenyl)methyl]-10-methyl-24-(1-methylethyl)-16-(1-methylpropyl)-	744.374	501.8	C39H53N7O9	-	0.363734	0.0123606	1.63591	-1.45904	DOWN
meta_pos_1246	Tramadol	264.193	792.3	C16H25NO2	-	2.04387	0.0124639	1.62715	1.0313	UP
meta_pos_1578	Oxycodone	315.14	633.7	C18H21NO4	-	436.34	0.0124644	1.80391	8.76931	UP
meta_neg_253	Monomethyl phthalate	180.038	320.3	C9H8O4	-	0.187995	0.0125162	1.78536	-2.41124	DOWN
meta_neg_1181	NCGC00381146-01!2-[5-[2-[2-[5-(2-oxopropyl)oxolan-2-yl]propanoyloxy]butyl]oxolan-2-yl]propanoic acid	379.206	805.9	C21H34O7	-	0.339381	0.0125266	1.6524	-1.55902	DOWN
meta_neg_752	17a-Ethynylestradiol	296.181	763.7	C20H24O2	-	14.5576	0.0125437	1.77588	3.8637	UP
meta_pos_2907	Cephalomannine	814.337	706.6	C45H53NO14	-	2.84398	0.0126103	1.64343	1.50791	UP
meta_neg_2087	L-161,982	654.153	538	C32H29F3N4O4S2	-	0.382175	0.0126664	1.63384	-1.38769	DOWN
meta_neg_491	NCGC00247503-02!(3R)-8-hydroxy-3-(4-hydroxyphenyl)-3,4-dihydroisochromen-1-one	237.057	34.7	C15H12O4	-	0.360293	0.0128354	1.64549	-1.47276	DOWN
meta_pos_837	S107	210.097	139.7	C11H15NOS	-	0.494742	0.0129706	1.68528	-1.01525	DOWN
meta_neg_761	Meclofenamate sodium	297.973	144.1	C14H10Cl2NO2. Na	-	2.3806	0.0130274	1.66251	1.25132	UP
meta_pos_2071	Thiocarlide	401.217	621.5	C23H32N2O2S	-	2.21798	0.0130881	1.72414	1.14925	UP
meta_pos_1485	N-Acetyl-D-Glucosamine 6-Phosphate	301.049	614.6	C8H16NO9P	map00520|Amino sugar and nucleotide sugar metabolism;map01100|Metabolic pathways;map01130|Biosynthesis of antibiotics;map02060|Phosphotransferase system (PTS);	0.377392	0.0130987	1.67975	-1.40586	DOWN
meta_neg_68	D-2-Hydroxyglutaric acid	129.016	241.8	C5H8O5	-	0.217802	0.0131203	1.69234	-2.19891	DOWN
meta_pos_958	N,N'-Dicyclohexylurea	224.185	614.1	C13H24N2O	-	0.0961062	0.0131742	1.79528	-3.37923	DOWN
meta_neg_2134	NCGC00386053-01!6-[4-(4-carboxy-3-hydroxy-5-methylphenoxy)carbonyl-3-hydroxy-5-pentadecylphenoxy]-3,4,5-trihydroxyoxane-2-carboxylic acid	689.303	471.6	C36H50O13	-	0.474672	0.0134729	1.67979	-1.075	DOWN
meta_neg_1937	Procyanidin B2	578.136	585.1	C30H26O12	-	3.47771	0.0135178	1.73023	1.79814	UP
meta_neg_632	Nordiazepam	269.048	45.8	C15H11ClN2O	-	0.165601	0.0136199	1.79287	-2.59422	DOWN
meta_neg_2195	NCGC00384715-01_C34H46O19_Dimethyl (2S,3R,4S,2'S,3'R,4'R)-4,4'-[(2E)-4-oxo-2-butene-1,3-diyl]bis[2-(beta-D-glucopyranosyloxy)-3-vinyl-3,4-dihydro-2H-pyran-5-carboxylate]	757.25	786.6	C34H46O19	-	2.7139	0.013634	1.63673	1.44037	UP
meta_neg_2128	(2R,3S,4S,5R,6S)-2-(hydroxymethyl)-6-[4-[[(3S,4S)-4-(hydroxymethyl)-5-[3-methoxy-4-[(2S,3R,4S,5S,6R)-3,4,5-trihydroxy-6-(hydroxymethyl)oxan-2-yl]oxyphenyl]oxolan-3-yl]methyl]-2-methoxyphenoxy]oxane-3,4,5-triol	684.243	100.2	C32H44O16	-	0.327156	0.0136743	1.64668	-1.61195	DOWN
meta_neg_1254	5-[({3-[4-(tert-butyl)phenyl]-1,2,4-oxadiazol-5-yl}methyl)sulfanyl]-4-(2-furylmethyl)-4H-1,2,4-triazol-3-ol	392.117	395.4	C20H21N5O3S	-	2.30689	0.0141022	1.62803	1.20595	UP
meta_neg_884	JWH 018	322.161	627.4	C24H23NO	-	3.4748	0.0143319	1.61837	1.79693	UP
meta_pos_450	2-Deoxystreptamine	163.112	517.6	C6H14N2O3	map00524|Neomycin, kanamycin and gentamicin biosynthesis;map01130|Biosynthesis of antibiotics;	0.105531	0.014804	1.78353	-3.24426	DOWN
meta_neg_1905	5-hydroxy-2-(4-hydroxyphenyl)-7-[(3,4,5-trihydroxy-6-methyloxan-2-yl)oxy]-3-[(3,4,5-trihydroxyoxan-2-yl)oxy]-4H-chromen-4-one	563.14	471.6	C26H28O14	-	0.485308	0.0149001	1.60979	-1.04303	DOWN
meta_neg_318	NP-013674	195.062	33.2	C10H12O4	-	0.49967	0.0150094	1.74115	-1.00095	DOWN
meta_pos_733	N-Acetylhistidine	197.081	34.9	C8H11N3O3	-	0.418747	0.0150723	1.61297	-1.25585	DOWN
meta_pos_820	1-Methyl-6-phenyl-1H-imidazo[4,5-b]pyridin-2-amine	207.101	802.4	C13H12N4	map05200|Pathways in cancer;map05204|Chemical carcinogenesis;map05215|Prostate cancer;	3.07111	0.0151176	1.77672	1.61876	UP
meta_neg_1412	NCGC00380824-01!1-[(Z)-but-2-en-2-yl]-2,8,10-trichloro-3,9-dihydroxy-4,7-dimethylbenzo[b][1,4]benzodioxepin-6-one	427.992	106.3	C19H15Cl3O5	-	0.419773	0.0151449	1.60315	-1.25232	DOWN
meta_pos_861	N-Butylbenzenesulfonamide	213.076	35	C10H15NO2S	-	0.170786	0.0152024	1.7217	-2.54973	DOWN
meta_pos_1100	gamma-Glutamyl-beta-cyanoalanine	243.085	100.1	C9H13N3O5	map00460|Cyanoamino acid metabolism;	0.370388	0.0152488	1.64172	-1.43289	DOWN
meta_neg_298	4-Nitroquinoline N-oxide	189.031	92	C9H6N2O3	-	2.56027	0.0154299	1.7522	1.35629	UP
meta_pos_442	(S)-NICOTINE	163.123	140.4	C10H14N2	-	0.42333	0.0156233	1.77517	-1.24014	DOWN
meta_pos_2127	3-Ethyl 5-methyl 2-[4-(4-fluorobenzyl)-1,4-diazepan-1-yl]-6-methylpyridine-3,5-dicarboxylate	412.191	618.9	C23H28FN3O4	-	2.98376	0.0156517	1.59719	1.57713	UP
meta_pos_1725	Cyclopiazonic acid	337.153	730.2	C20H20N2O3	-	64.2308	0.0157271	1.77535	6.00519	UP
meta_neg_242	Fructose-1P	179.053	225.2	C6H12O6	-	0.348598	0.0157327	1.66458	-1.52037	DOWN
meta_pos_321	N-Methyl-D-aspartic acid	148.06	73.9	C5H9NO4	-	0.453305	0.0160917	1.61974	-1.14145	DOWN
meta_neg_868	NP-015468	319.095	367.4	C20H16O4	-	0.327516	0.0161817	1.71279	-1.61036	DOWN
meta_pos_316	Adipic acid	147.065	63.5	C6H10O4	map00930|Caprolactam degradation;map01100|Metabolic pathways;map01120|Microbial metabolism in diverse environments;map01220|Degradation of aromatic compounds;	0.321042	0.0161982	1.63938	-1.63917	DOWN
meta_pos_2321	NP-020174	451.161	355.4	C23H22N4O6	-	0.386397	0.0162915	1.65206	-1.37184	DOWN
meta_pos_1389	Hydromorphone	285.132	557.7	C17H19NO3	-	2.69284	0.0166082	1.61758	1.42913	UP
meta_pos_1024	Pesticide3_Diuron_C9H10Cl2N2O_3-(3,4-Dichlorophenyl)-1,1-dimethylurea	232.013	116.2	C9H10Cl2N2O	-	3.55149	0.0166625	1.5905	1.82842	UP
meta_pos_2015	N-oleoyl taurine	389.252	444.3	C20H39NO4S	-	0.418154	0.016807	1.58764	-1.25789	DOWN
meta_neg_963	thiophene-2-carbaldehyde 2-[5-(3,4-dihydro-2H-1,5-benzodioxepin-7-yl)-1,3-thiazol-2-yl]hydrazone	338.046	462.8	C17H15N3O2S2	-	0.238826	0.0170182	1.67037	-2.06597	DOWN
meta_pos_2760	NP-007694	624.177	101.5	C28H32O16	-	0.366724	0.0170503	1.74796	-1.44723	DOWN
meta_pos_2137	(-)-alpha-Narcotine	414.155	686.8	C22H23NO7	-	74.8993	0.017081	1.76549	6.22688	UP
meta_pos_1912	Sarafloxacin	368.351	834.8	C20H17F2N3O3	-	2.37598	0.0171486	1.703	1.24852	UP
meta_neg_57	Thymine	125.032	438.8	C5H6N2O2	map00240|Pyrimidine metabolism;map01100|Metabolic pathways;	0.133299	0.0172078	1.76116	-2.90726	DOWN
meta_pos_87	Acetylglycine	118.049	222.6	C4H7NO3	-	2.50605	0.0173918	1.65437	1.32541	UP
meta_neg_1186	PGF2alpha ethyl amide	380.273	825.6	C22H39NO4	-	0.134968	0.0174854	1.75097	-2.88931	DOWN
meta_neg_2168	NCGC00381438-01_C29H48O22_alpha-D-Glucopyranoside, O-beta-D-glucopyranosyl-(1->2)-6-O-[(2E)-2-methyl-1-oxo-2-buten-1-yl]-alpha-D-glucopyranosyl O-beta-D-glucopyranosyl-(1->2)-	729.245	782.1	C29H48O22	-	3.86111	0.0176391	1.73562	1.94902	UP
meta_neg_1232	7-hydroxy-5-oxo-N-[3-(trifluoromethyl)phenyl]-2,3-dihydro-1H,5H-pyrido[3,2,1-ij]quinoline-6-carboxamide	388.098	710.7	C20H15F3N2O3	-	0.439656	0.0180272	1.58339	-1.18555	DOWN
meta_pos_989	2-Methylbutyroylcarnitine	228.159	643.2	C12H23NO4	-	0.477021	0.0181419	1.59128	-1.06788	DOWN
meta_pos_394	4-hydroxy Nonenal	157.122	91.2	C9H16O2	-	2.12458	0.0182046	1.60889	1.08717	UP
meta_neg_1934	8-Oxo-9-(3,4,5-trimethoxyphenyl)-5,5a,6,8,8a,9-hexahydrofuro[3',4'_6,7]naphtho[2,3-d][1,3]dioxol-5-yl hexopyranoside	575.164	602.4	C28H32O13	-	0.12482	0.0184728	1.7518	-3.00208	DOWN
meta_pos_2689	NCGC00385791-01!	580.25	150	C29H40O12	-	2.14038	0.0185736	1.5757	1.09787	UP
meta_neg_1638	NCGC00380581-01_C26H38O8_(4a'R,5'S,6'R,6a'S,7'R,10a'R,10b'R)-6'-Acetoxy-4a',6a',10b'-trimethyl-5-oxododecahydro-2'H-dispiro[furan-3,3'-benzo[f]chromene-7',2''-oxiran]-5'-yl 2-methylpropanoate	478.257	598	C26H38O8	-	3.01056	0.0189642	1.5939	1.59003	UP
meta_neg_798	Zaleplon	305.124	721.1	C17H15N5O	-	20.8163	0.0190756	1.74398	4.37964	UP
meta_pos_1716	Protopine	336.118	633.2	C20H19NO5	map00950|Isoquinoline alkaloid biosynthesis;map01063|Biosynthesis of alkaloids derived from shikimate pathway;map01100|Metabolic pathways;map01110|Biosynthesis of secondary metabolites;	9.69649	0.0192142	1.7428	3.27746	UP
meta_pos_1709	CARBETAPENTANE	334.237	782.1	C20H31NO3	-	3.45578	0.0196841	1.57883	1.78901	UP
meta_neg_2189	5-Hydroxy-2-(4-hydroxyphenyl)-7-methoxy-4-oxo-4H-chromen-3-yl 6-O-(4-carboxy-3-hydroxy-3-methylbutanoyl)-4-O-(6-deoxyhexopyranosyl)hexopyranoside	752.226	492.2	C34H40O19	-	0.447712	0.0197795	1.72987	-1.15936	DOWN
meta_neg_1023	JWH 073 2-hydroxyindole metabolite-d7	350.197	559.6	C23H14D7NO2	-	0.145812	0.0200473	1.70113	-2.77782	DOWN
meta_neg_59	Methylglutaric acid	127.037	34.6	C6H10O4	-	0.466266	0.0200494	1.70942	-1.10078	DOWN
meta_pos_2444	Fluocinonide	477.203	657.5	C26H32F2O7	-	5.01326	0.0200522	1.66975	2.32575	UP
meta_neg_1061	3-[3-(beta-D-Glucopyranosyloxy)-2-methoxyphenyl]propanoic acid	358.123	631.1	C16H22O9	-	176.098	0.0202353	1.74163	7.46024	UP
meta_neg_2187	Xanthorhamnin	751.21	527	C34H42O20	-	0.24105	0.0202554	1.70768	-2.05259	DOWN
meta_neg_547	Deoxyinosine	251.076	320.3	C10H12N4O4	map00230|Purine metabolism;map01100|Metabolic pathways;	0.159826	0.0204418	1.72836	-2.64543	DOWN
meta_pos_1923	U50488	369.155	799.3	C19H26Cl2N2O	-	2.10183	0.0204528	1.56082	1.07164	UP
meta_neg_758	5'-Methylthioadenosine	297.238	819.2	C11H15N5O3S	map00270|Cysteine and methionine metabolism;map00908|Zeatin biosynthesis;map01060|Biosynthesis of plant secondary metabolites;map01100|Metabolic pathways;	2.67854	0.0205687	1.55952	1.42145	UP
meta_neg_2160	NCGC00381103-01!5-[[(2R,3S,4S,5R,6S)-3,4-dihydroxy-6-[[5-hydroxy-2-(4-hydroxyphenyl)-4-oxo-2,3-dihydrochromen-7-yl]oxy]-5-[(2S,3R,4R,5R,6S)-3,4,5-trihydroxy-6-methyloxan-2-yl]oxyoxan-2-yl]methoxy]-3-hydroxy-3-methyl-5-oxopentanoic acid	724.207	570	C33H40O18	-	2.42672	0.0205883	1.60061	1.27901	UP
meta_pos_2172	N-{[(2R,4S,5S)-5-{[4-(2-Pyrimidinyl)-1-piperazinyl]methyl}-1-azabicyclo[2.2.2]oct-2-yl]methyl}benzamide	420.258	603.1	C24H32N6O	-	3.32743	0.0207614	1.58637	1.73441	UP
meta_pos_54	N-Vinyl-2-pyrrolidone	112.076	34.8	C6H9NO	-	0.393615	0.02117	1.55402	-1.34514	DOWN
meta_pos_736	Dibenzylamine	197.118	802	C14H15N	-	0.0918371	0.0212474	1.73394	-3.44478	DOWN
meta_neg_1406	NP-002399	427.153	464.9	C19H25NO10	-	0.364188	0.0212561	1.55342	-1.45725	DOWN
meta_pos_444	5-Hydroxylysine	163.111	32	C6H14N2O3	map00310|Lysine degradation;map01100|Metabolic pathways;	0.3619	0.0217243	1.71274	-1.46634	DOWN
meta_pos_2898	Ferri fusarinin B [M+Fe-2H]	797.32	743	C33H53FeN6O13	-	3.53052	0.0222795	1.63273	1.81988	UP
meta_pos_2516	Dicaffeoylquinic acid	499.117	115.7	C25H24O12	-	15.8216	0.0223481	1.72499	3.98382	UP
meta_pos_1127	Mepivacaine	246.17	482.5	C15H22N2O	-	0.268359	0.0226262	1.57893	-1.89776	DOWN
meta_pos_2719	Hypaconitine	598.312	815.9	C33H45NO10	-	2.82236	0.0226545	1.54426	1.4969	UP
meta_neg_264	Trimidox	183.038	320.3	C7H8N2O4	-	0.18595	0.0227118	1.71532	-2.42701	DOWN
meta_neg_1751	NCGC00168804-02_C26H34O10_4-[3-(Hydroxymethyl)-5-(3-hydroxypropyl)-7-methoxy-2,3-dihydro-1-benzofuran-2-yl]-2-methoxyphenyl 6-deoxy-alpha-D-mannopyranoside	506.215	501.9	C26H34O10	-	0.356661	0.0229668	1.63431	-1.48737	DOWN
meta_pos_2630	NCGC00347452-02!4-[4-(2,4-dihydroxy-3,6-dimethylbenzoyl)oxy-2-methoxy-3,5,6-trimethylbenzoyl]oxy-2-methoxy-3,5,6-trimethylbenzoic acid	549.208	756.9	C31H34O10	-	8.39392	0.0230206	1.64693	3.06935	UP
meta_pos_1634	Quinidine	324.179	629.6	C20H24N2O2	map01063|Biosynthesis of alkaloids derived from shikimate pathway;	5.84374	0.0230233	1.57424	2.54689	UP
meta_pos_419	Betonicine	160.097	232.3	C7H13NO3	-	0.185474	0.0230586	1.71894	-2.43071	DOWN
meta_pos_467	Eugenol	165.091	770.8	C10H12O2	map00940|Phenylpropanoid biosynthesis;	4.21893	0.023111	1.60031	2.07688	UP
meta_pos_1147	N,O-Didesmethylvenlafaxine	250.177	821.2	C15H23NO2	-	0.298713	0.0236023	1.70715	-1.74317	DOWN
meta_neg_1031	8-Iso-15-keto-prostaglandin-F2?	351.211	725.6	C20H32O5	-	0.250363	0.0236203	1.6243	-1.99791	DOWN
meta_neg_1883	3-[(3R,5S,10R,13R,14S,17R)-5,14-dihydroxy-10,13-dimethyl-3-[(2R,3R,4S,5S,6R)-3,4,5-trihydroxy-6-(hydroxymethyl)oxan-2-yl]oxy-2,3,4,6,7,8,9,11,12,15,16,17-dodecahydro-1H-cyclopenta[a]phenanthren-17-yl]-2H-furan-5-one	552.284	829	C29H44O10	-	0.486319	0.0238318	1.5508	-1.04003	DOWN
meta_pos_2452	Calceolarioside B	479.457	624.6	C23H26O11	-	3.20433	0.0240823	1.54948	1.68002	UP
meta_pos_1083	Alizarin	241.051	119.7	C14H8O4	-	0.374987	0.0242733	1.66272	-1.41509	DOWN
meta_pos_2164	HC-toxin	419.226	621.5	C21H32N4O6	-	2.20481	0.0243018	1.56549	1.14065	UP
meta_pos_1810	Prostaglandin G2	351.213	794.7	C20H32O6	map00590|Arachidonic acid metabolism;map01100|Metabolic pathways;map04611|Platelet activation;map04726|Serotonergic synapse;map07034|Eicosanoids;	2.79195	0.0246258	1.54795	1.48127	UP
meta_neg_1121	4-Hydroxytamoxifen	368.205	718.2	C26H29NO2	map00982|Drug metabolism - cytochrome P450;	2.28339	0.0246809	1.62621	1.19118	UP
meta_neg_2318	lanatoside C	983.51	475.1	C49H76O20	-	0.495073	0.0247623	1.5718	-1.01429	DOWN
meta_neg_2022	NCGC00386086-01![9-[(E)-3-acetyloxy-4-methylhex-4-en-2-yl]-12-hydroxy-3-(2-hydroxypropan-2-yl)-10-methoxy-6a,12b-dimethyl-8,11-dioxo-1,2,3,4a,5,6,12,12a-octahydropyrano[3,2-a]xanthen-1-yl] acetate	618.305	680.4	C33H46O11	-	2.10197	0.0247647	1.58058	1.07174	UP
meta_pos_43	2-Aminomethylpyrimidine (hydrochloride)	109.065	32	C5H7N3	-	0.374656	0.0249408	1.586	-1.41636	DOWN
meta_pos_2582	Deacetylipecoside	523.203	503.1	C25H33NO11	map00950|Isoquinoline alkaloid biosynthesis;	0.323122	0.0252699	1.54809	-1.62985	DOWN
meta_neg_1080	NCGC00380612-01!3,8-dihydroxy-1-methoxy-4-(1,3,4-trihydroxybutan-2-yl)xanthen-9-one	361.093	445.1	C18H18O8	-	2.86949	0.0257818	1.66292	1.52079	UP
meta_neg_951	Linezolid	336.137	728.2	C16H20FN3O4	-	56.6731	0.0263548	1.69721	5.82459	UP
meta_neg_2203	NP-001176	767.242	531.7	C39H44O16	-	0.0513358	0.0264331	1.69109	-4.28389	DOWN
meta_pos_348	N-Methyltyramine	151.112	829.1	C9H13NO	map00350|Tyrosine metabolism;	2.65571	0.0264407	1.53202	1.4091	UP
meta_neg_1140	NCGC00179757-02![(2R,3S,4S,5R,6S)-3,4,5-trihydroxy-6-(4-hydroxyphenoxy)oxan-2-yl]methyl 4-hydroxybenzoate	373.084	367.3	C19H20O9	-	0.496259	0.0266532	1.52288	-1.01084	DOWN
meta_neg_947	(2R)-5-Methoxy-8,8-dimethyl-2-phenyl-2,3-dihydro-4H,8H-pyrano[2,3-f]chromen-4-one	335.132	728.2	C21H20O4	-	30.2907	0.0267083	1.6952	4.9208	UP
meta_pos_2097	Methyl Deoxycholate	406.307	510.9	C25H42O4	-	0.49849	0.0267987	1.54456	-1.00436	DOWN
meta_pos_2358	Soyasapogenol A	457.365	812.9	C30H50O4	-	3.04058	0.0268434	1.60975	1.60435	UP
meta_neg_2197	Neu5Gcalpha2-3Galbeta1-4GlcNAcbeta-Sp	759.259	586.6	C27H45N5O20	-	0.438459	0.0269273	1.52092	-1.18949	DOWN
meta_pos_800	N6-Acetyl-N6-hydroxy-L-lysine	204.106	544.2	C8H16N2O4	map00310|Lysine degradation;map01120|Microbial metabolism in diverse environments;	2.16721	0.0276374	1.57604	1.11584	UP
meta_neg_1579	dCTP	465.973	104	C9H16N3O13P3	map00240|Pyrimidine metabolism;map01100|Metabolic pathways;	0.437413	0.0277661	1.55001	-1.19293	DOWN
meta_pos_832	Genipin	209.081	666.4	C11H14O5	-	2.75834	0.0277776	1.68201	1.4638	UP
meta_pos_1356	(1E)-5-hydroxy-1,7-diphenylhept-1-en-3-one	281.156	754.9	C19H20O2	-	3.00326	0.0278796	1.53246	1.58653	UP
meta_pos_1142	Quadrone	249.148	726.7	C15H20O3	-	0.118104	0.0284168	1.67083	-3.08187	DOWN
meta_neg_232	D-Gulono-1,4-lactone	177.036	34.6	C6H10O6	-	0.459286	0.0285334	1.66406	-1.12253	DOWN
meta_neg_914	N-trans-Feruloyloctopamine	328.115	619.5	C18H19NO5	-	2.97055	0.0286399	1.51486	1.57073	UP
meta_neg_2003	Tubocurarine	608.302	755.2	C37H41N2O6	map01063|Biosynthesis of alkaloids derived from shikimate pathway;map07221|Nicotinic cholinergic receptor antagonists;	3.29401	0.0288106	1.5389	1.71984	UP
meta_neg_907	3,5-dimethyl-N'-[4-(trifluoromethyl)benzoyl]isoxazole-4-carbohydrazide	327.088	427.6	C14H12F3N3O3	-	2.48091	0.0288878	1.5135	1.31087	UP
meta_neg_633	NP-002676	269.171	650.1	C15H26O4	-	3.97024	0.0291555	1.53136	1.98923	UP
meta_pos_63	Citraconic acid	113.018	478.1	C5H6O4	map00290|Valine, leucine and isoleucine biosynthesis;map00660|C5-Branched dibasic acid metabolism;map01100|Metabolic pathways;map01210|2-Oxocarboxylic acid metabolism;	0.402116	0.0292697	1.55726	-1.31432	DOWN
meta_neg_2215	Phlinoside A	785.244	648.1	C35H46O20	-	0.266595	0.0293623	1.50141	-1.90728	DOWN
meta_pos_2217	Ononin	430.132	506.9	C22H22O9	map00943|Isoflavonoid biosynthesis;	2.49939	0.0294045	1.52584	1.32158	UP
meta_neg_1	Succinate semialdehyde	101.022	124.8	C4H6O3	map00250|Alanine, aspartate and glutamate metabolism;map00350|Tyrosine metabolism;map00650|Butanoate metabolism;map00720|Carbon fixation pathways in prokaryotes;map00750|Vitamin B6 metabolism;map00760|Nicotinate and nicotinamide metabolism;map01100|Metabolic pathways;map01120|Microbial metabolism in diverse environments;map01200|Carbon metabolism;map02024|Quorum sensing;	0.17188	0.0295291	1.62808	-2.54052	DOWN
meta_neg_731	Methyl 3-{1-[3-hydroxy-4-(hydroxymethyl)tetrahydrofuran-2-yl]-2,4-dioxo-1,2,3,4-tetrahydropyrimidin-5-yl}acrylate	293.083	313.7	C13H16N2O7	-	3.28787	0.029723	1.67604	1.71715	UP
meta_pos_2871	Haploperoside C Acetate	752.225	783.7	C34H40O19	-	8.27059	0.0299762	1.66745	3.04799	UP
meta_pos_1148	Metoprolol	250.177	827.3	C15H25NO3	-	3.28646	0.0301295	1.64656	1.71653	UP
meta_neg_1317	Val-Phe4Cl-OH	405.094	388.3	C19H19ClN2O6	-	2.06125	0.030255	1.59047	1.04352	UP
meta_pos_1291	Ecklonialactone A	273.182	538.1	C18H26O3	-	2.02948	0.0303072	1.63405	1.02111	UP
meta_neg_208	4-hydroxynon-2-enoic acid	171.1	32	C9H16O3	-	3.61535	0.0304854	1.52981	1.85414	UP
meta_neg_320	3,7-Dimethyluric acid	195.048	720.8	C7H8N4O3	map00232|Caffeine metabolism;	0.108841	0.030835	1.65508	-3.1997	DOWN
meta_neg_591	Gemcitabine	263.072	36.1	C9H11F2N3O4	-	0.265565	0.0308451	1.62518	-1.91287	DOWN
meta_neg_1485	Quercetin 3-O-glucoside	445.082	780.5	C21H20O12	map00944|Flavone and flavonol biosynthesis;map01100|Metabolic pathways;map01110|Biosynthesis of secondary metabolites;	7.23055	0.0310749	1.60033	2.8541	UP
meta_neg_417	NCGC00381404-01_C14H22O3_2-Naphthalenecarboxylic acid, 3,4,4a,5,6,7,8,8a-octahydro-3-hydroxy-5,5,8a-trimethyl-	219.135	616.5	C14H22O3	-	0.142992	0.0311691	1.66344	-2.80599	DOWN
meta_pos_2660	Apiin	565.154	471.7	C26H28O14	map00944|Flavone and flavonol biosynthesis;	0.350082	0.0315399	1.49774	-1.51424	DOWN
meta_pos_2047	24-Norursa-3,12-diene	394.351	837.8	C29H46	-	0.221809	0.0317165	1.51224	-2.17261	DOWN
meta_neg_1625	NCGC00384616-01!5-hydroxy-6,7-dimethoxy-2-[4-[(2S,3R,4S,5S,6R)-3,4,5-trihydroxy-6-(hydroxymethyl)oxan-2-yl]oxyphenyl]chromen-4-one	475.127	104	C23H24O11	-	2.38374	0.0318389	1.64513	1.25323	UP
meta_pos_863	NP-020205	213.112	680	C11H16O4	-	0.19021	0.0320962	1.65342	-2.39434	DOWN
meta_pos_647	N-(5-ACETAMIDOPENTYL)ACETAMIDE; Pentamethylene bisacetamide; N,N'-1,5-Pentanediyldiacetamide	187.148	621.5	C9H18N2O2	-	4.31169	0.0321031	1.55451	2.10825	UP
meta_pos_2649	Inosine-5'-triphosphate trisodium salt	556.523	834.8	C10H12N4Na3O14P3	-	0.0501393	0.0331094	1.63545	-4.31792	DOWN
meta_neg_1096	Indapamide	365.066	146.2	C16H16ClN3O3S	-	0.204526	0.0331813	1.62943	-2.28965	DOWN
meta_pos_2670	(1S,2R,4S,9R,10R,14S,15S,17S)-9-(furan-3-yl)-1-hydroxy-15-[(1R)-1-hydroxy-2-methoxy-2-oxoethyl]-10,14,16,16-tetramethyl-7,18-dioxo-3,8-dioxapentacyclo[12.3.1.0??,???.0???,?a?l.0???,?a???]octadecan-17-yl 2-methylpropanoate	571.24	434.8	C31H40O11	-	2.08199	0.0332521	1.58567	1.05796	UP
meta_pos_2798	Elloramycin A	661.182	304.1	C32H36O15	map01057|Biosynthesis of type II polyketide products;map01130|Biosynthesis of antibiotics;	0.241682	0.0333133	1.62478	-2.04882	DOWN
meta_pos_1509	3alpha,11beta-Dihydroxy-5alpha-androstane-17-one	306.217	520.1	C19H30O3	-	0.41048	0.0334253	1.48372	-1.28462	DOWN
meta_neg_391	9-Oxo-4,5,6,7,8,9-hexahydropyrazolo[5,1-b]quinazoline-3-carbonitrile	213.073	33.6	C11H10N4O	-	0.393601	0.0335467	1.5006	-1.34519	DOWN
meta_pos_2571	NCGC00347746-02!1-[4,5-dihydroxy-6-(hydroxymethyl)-3-[(E)-3-(4-hydroxyphenyl)prop-2-enoyl]oxyoxan-2-yl]oxy-6-hydroxy-7-methylidene-4a,5,6,7a-tetrahydro-1H-cyclopenta[c]pyran-4-carboxylic acid	520.158	421.9	C25H28O12	-	2.73439	0.0336417	1.63307	1.45122	UP
meta_neg_1206	Prazosin	383.155	674.5	C19H21N5O4	-	0.186125	0.0337443	1.64967	-2.42565	DOWN
meta_pos_2730	Guanosine 5'-diphosphoglucose sodium salt	605.336	727.6	C16H25N5O16P2	-	2.76053	0.0339212	1.58696	1.46495	UP
meta_neg_152	orotate	155.006	45.5	C5H3N2O4	-	0.487693	0.0339627	1.4918	-1.03596	DOWN
meta_neg_1591	CARAPIN	468.214	455.3	C27H32O7	-	0.387474	0.0342282	1.59865	-1.36783	DOWN
meta_pos_888	Tetrahydroharmine	216.123	427.3	C13H16N2O	map01063|Biosynthesis of alkaloids derived from shikimate pathway;	3.10458	0.0343488	1.48919	1.6344	UP
meta_neg_602	(?)-Abscisic acid	264.129	624.1	C15H20O4	-	0.344155	0.0347174	1.50037	-1.53887	DOWN
meta_pos_1734	5,6-DHET	338.237	819	C20H34O4	map00590|Arachidonic acid metabolism;map01100|Metabolic pathways;map04726|Serotonergic synapse;	2.13388	0.0349276	1.47082	1.09348	UP
meta_neg_1748	3-(4-{[1,3-Dihydroxy-1-(4-hydroxy-3-methoxyphenyl)-2-propanyl]oxy}-3-methoxyphenyl)propyl 6-deoxy-alpha-L-mannopyranoside	505.212	501.9	C26H36O11	-	0.493221	0.0352814	1.49453	-1.01969	DOWN
meta_pos_1410	Nitazoxanide	290.018	142.9	C12H9N3O5S	-	2.17552	0.0353424	1.49094	1.12136	UP
meta_pos_1299	NP-015090	274.115	509.8	C16H18O4	-	0.295835	0.0355729	1.47581	-1.75713	DOWN
meta_pos_2832	1-Palmitoyl-2-linoleoyl PE	698.52	497.9	C39H74NO8P	-	0.438207	0.0357221	1.46976	-1.19032	DOWN
meta_neg_1987	YM218	597.283	815.2	C35H38F2N4O4	-	2.24282	0.0357539	1.52225	1.16531	UP
meta_neg_452	Nitrotyrosine	226.059	786.7	C9H10N2O5	-	0.300517	0.0359648	1.50966	-1.73448	DOWN
meta_pos_607	Triisopropanolamine cyclic borate	182.125	517.8	C9H18BNO3	-	0.230714	0.0364315	1.60086	-2.11582	DOWN
meta_pos_1022	Parthenolide	231.137	607.2	C15H20O3	-	2.53215	0.03666	1.5142	1.34036	UP
meta_neg_2000	Lipedoside A	608.211	151.9	C29H36O14	-	2.25607	0.0366795	1.46803	1.17381	UP
meta_neg_1594	NCGC00380387-01_C21H27NO11_	468.151	463.6	C21H27NO11	-	0.417217	0.036742	1.54657	-1.26113	DOWN
meta_pos_552	2-Isopropyl-3-oxosuccinate	175.058	92.7	C7H10O5	map00290|Valine, leucine and isoleucine biosynthesis;map01100|Metabolic pathways;map01110|Biosynthesis of secondary metabolites;map01210|2-Oxocarboxylic acid metabolism;	0.49219	0.0369092	1.54033	-1.02271	DOWN
meta_pos_1066	5-Methoxy methylone	238.107	465.5	C12H15NO4	-	6.98511	0.0370375	1.58582	2.80428	UP
meta_pos_2239	Flunisolide	434.214	249.6	C24H31FO6	-	2.24457	0.0371384	1.48665	1.16644	UP
meta_neg_48	2-METHOXYRESORCINOL	121.026	623.6	C7H8O3	-	0.43113	0.0371469	1.49583	-1.2138	DOWN
meta_neg_917	4,4'-Sulfonylbis[2-(prop-2-en-1-yl)phenol]	329.083	247.6	C18H18O4S	-	0.342331	0.037278	1.46781	-1.54654	DOWN
meta_pos_1325	NCGC00381106-01!3-(6,8-dimethoxy-1-oxoisochromen-3-yl)-2-hydroxypropanoic acid	277.067	463.6	C14H14O7	-	0.210826	0.0373544	1.5005	-2.24587	DOWN
meta_pos_1957	rubitecan	376.339	765.3	C20H15N3O6	-	0.419258	0.0373984	1.48504	-1.25409	DOWN
meta_pos_2699	Montelukast	585.195	150.8	C35H36ClNO3S	-	3.48245	0.0375595	1.51283	1.8001	UP
meta_neg_428	(3R,4S)-4,6,8-Trihydroxy-7-methoxy-3-methyl-3,4-dihydro-1H-isochromen-1-one	221.042	33.6	C11H12O6	-	0.24019	0.0375977	1.61942	-2.05775	DOWN
meta_neg_341	MCPA	199.016	90.5	C9H9ClO3	-	0.384005	0.0377224	1.6127	-1.3808	DOWN
meta_pos_1547	Eicosadienoic acid	309.277	834.8	C20H36O2	map01040|Biosynthesis of unsaturated fatty acids;	2.46343	0.0381725	1.46806	1.30067	UP
meta_neg_1656	Methyl (2S,4S,6S,12bR)-2-(benzylamino)-4-(2-fluorophenyl)-1,2,3,4,6,7,12,12b-octahydroindolo[2,3-a]quinolizine-6-carboxylate	482.221	488.3	C30H30FN3O2	-	0.444496	0.038521	1.60306	-1.16976	DOWN
meta_neg_474	D-Glucuronic acid sodium salt hydrate	233.026	34.6	C6H11NaO8	-	0.478024	0.0391564	1.60001	-1.06485	DOWN
meta_neg_941	20-Hydroxy-leukotriene B4	333.202	684.1	C20H32O5	map00590|Arachidonic acid metabolism;	6.53123	0.0392154	1.6224	2.70736	UP
meta_neg_509	LSM-5335	241.14	748.8	C15H18N2O	-	3.26858	0.0393734	1.47289	1.70866	UP
meta_pos_855	Methoxamine	212.128	34.8	C11H17NO3	-	0.347781	0.0394106	1.57773	-1.52375	DOWN
meta_neg_1150	(-)-Wikstromol	374.127	810.8	C20H22O7	-	5.83675	0.0400625	1.56747	2.54516	UP
meta_pos_634	4'-(Imidazol-1-yl)acetophenone	186.076	200.4	C11H10N2O	-	0.101128	0.0400831	1.61978	-3.30574	DOWN
meta_neg_1699	Glyburide	493.153	652.7	C23H28ClN3O5S	-	0.492968	0.0400839	1.51735	-1.02043	DOWN
meta_pos_2009	Chlormadinone acetate	387.174	522.3	C23H29ClO4	-	0.482652	0.0402085	1.44742	-1.05094	DOWN
meta_pos_1815	11-Dehydro-thromboxane B2	351.211	829	C20H32O6	map00590|Arachidonic acid metabolism;map01100|Metabolic pathways;map04726|Serotonergic synapse;	2.36867	0.040777	1.54462	1.24408	UP
meta_neg_720	Methylgingerol	289.177	738.5	C18H28O4	-	2.35561	0.0407878	1.60201	1.2361	UP
meta_pos_2319	NP-008301	450.154	355.4	C22H26O10	-	0.440725	0.0408949	1.48641	-1.18205	DOWN
meta_neg_1832	NCGC00380871-01_C22H27ClO13_(1R,4S,5R,6S,7R,8S)-5-Chloro-9-(beta-D-glucopyranosyloxy)-4-hydroxy-2,10-dioxatricyclo[5.3.1.0~4,8~]undec-6-yl 3,4-dihydroxybenzoate	534.121	501.8	C22H27ClO13	-	0.375693	0.0409826	1.56533	-1.41237	DOWN
meta_pos_1945	Sinensetin	373.126	831.9	C20H20O7	-	0.0573854	0.0411205	1.61295	-4.12317	DOWN
meta_pos_646	5-Guanidino-3-methyl-2-oxopentanoate	187.096	36.1	C7H13N3O3	-	0.145673	0.0413426	1.61225	-2.7792	DOWN
meta_neg_2235	NP-019044	809.422	709.2	C44H62N2O12	-	0.459743	0.0416691	1.45562	-1.1211	DOWN
meta_neg_1043	BIO	354.986	139.8	C16H10BrN3O2	-	2.13023	0.041756	1.51667	1.09101	UP
meta_neg_2165	Militarine	726.255	705.2	C34H46O17	-	17.6851	0.0418807	1.60691	4.14447	UP
meta_pos_2405	3-alpha-HYDROXYDEOXYGEDININ	469.26	510.5	C28H36O6	-	0.40546	0.0419091	1.51678	-1.30237	DOWN
meta_neg_534	2,6-Bis[(2-hydroxyethyl)amino]-3-nitrobenzonitrile	247.078	34.6	C11H14N4O4	-	0.287063	0.0420749	1.55251	-1.80056	DOWN
meta_pos_841	Propoxur	210.11	499.2	C11H15NO3	-	0.456005	0.0422374	1.59437	-1.13288	DOWN
meta_pos_1750	Vulgaxanthin I	340.116	815.3	C14H17N3O7	-	0.224378	0.0424409	1.57023	-2.156	DOWN
meta_pos_1228	Imazapyr	262.114	623.2	C13H15N3O3	-	0.144702	0.0427276	1.60508	-2.78885	DOWN
meta_pos_191	Cinnamaldehyde	132.065	394	C9H8O	map00940|Phenylpropanoid biosynthesis;map01060|Biosynthesis of plant secondary metabolites;map01100|Metabolic pathways;map01110|Biosynthesis of secondary metabolites;map04750|Inflammatory mediator regulation of TRP channels;	0.333439	0.0431484	1.4308	-1.58451	DOWN
meta_neg_345	N1-[4-(trifluoromethoxy)phenyl]acetamide	200.032	85.7	C9H8F3NO2	-	0.459455	0.0432253	1.45319	-1.122	DOWN
meta_neg_902	NCGC00380825-01!1-[(Z)-but-2-en-2-yl]-3,9-dihydroxy-4,7-dimethylbenzo[b][1,4]benzodioxepin-6-one	326.118	598	C19H18O5	-	0.359677	0.0432729	1.52594	-1.47523	DOWN
meta_neg_135	4-Hydroxy-3-methylbenzoate	152.043	439.6	C8H8O3	map00623|Toluene degradation;map01120|Microbial metabolism in diverse environments;	0.379274	0.0435057	1.44216	-1.39869	DOWN
meta_pos_1855	Nalbuphine	357.201	826.1	C21H27NO4	-	7.16813	0.0435887	1.57947	2.8416	UP
meta_neg_1377	Asn-Phe4Cl-OH	420.06	804.8	C18H16ClN3O7	-	4.83504	0.0439115	1.48705	2.27353	UP
meta_neg_1287	Colchicine	399.171	766.7	C22H25NO6	map00950|Isoquinoline alkaloid biosynthesis;map01063|Biosynthesis of alkaloids derived from shikimate pathway;map01110|Biosynthesis of secondary metabolites;	0.14263	0.0443011	1.57782	-2.80965	DOWN
meta_neg_772	Temazepam	300.067	507.6	C16H13ClN2O2	-	0.353737	0.0443037	1.46356	-1.49925	DOWN
meta_pos_2355	Chicoric acid	457.063	496.1	C22H18O12	-	3.01788	0.0443627	1.45883	1.59353	UP
meta_pos_494	p-Synephrine	168.101	48	C9H13NO2	-	0.461687	0.044414	1.51989	-1.11501	DOWN
meta_neg_114	Oxoglutaric acid	146.022	128.1	C5H6O5	map00020|Citrate cycle (TCA cycle);map00040|Pentose and glucuronate interconversions;map00053|Ascorbate and aldarate metabolism;map00220|Arginine biosynthesis;map00250|Alanine, aspartate and glutamate metabolism;map00300|Lysine biosynthesis;map00340|Histidine metabolism;map00365|Furfural degradation;map00430|Taurine and hypotaurine metabolism;map00471|D-Glutamine and D-glutamate metabolism;map006…	0.321833	0.0444279	1.57806	-1.63562	DOWN
meta_neg_2214	NCGC00384511-01_C45H72O12_(1S,4E,5'R,6R,6'R,7S,8R,10S,12R,14S,16S,18E,20E,22S,25R,27R,28R,29S)-22-Ethyl-7,11,14,15-tetrahydroxy-6'-[(2S)-2-hydroxypropyl]-5',6,8,10,12,14,16,28,29-nonamethyl-5',6'-dihydro-3H,9H,13H-spiro[2,26-dioxabicyclo[23.3.1]nonacosa-4,18,20-triene-27,2'-pyran]-3,3',9,13(4'H)-tetrone	785.468	609.6	C45H72O12	-	Inf	0.0446744	1.59607	Inf	UP
meta_neg_747	Alpha-dimorphecolic acid	295.223	823	C18H32O3	map00591|Linoleic acid metabolism;map03320|PPAR signaling pathway;	3.06682	0.0451943	1.43219	1.61674	UP
meta_neg_1626	N-({(2R,4S,5R)-5-[1-Methyl-3-(2-naphthyl)-1H-pyrazol-5-yl]-1-azabicyclo[2.2.2]oct-2-yl}methyl)-1,3-benzodioxole-5-carboxamide	475.2	501.9	C30H30N4O3	-	0.499004	0.0453682	1.50859	-1.00288	DOWN
meta_neg_1183	7-{[(2E)-3,7-Dimethyl-2,6-octadien-1-yl]oxy}-1,3-dihydroxy-9H-xanthen-9-one	380.161	358.5	C23H24O5	-	0.433979	0.0455453	1.44592	-1.2043	DOWN
meta_neg_362	Lipoic acid	205.033	177.5	C8H14O2S2	-	0.0912687	0.0455629	1.59151	-3.45374	DOWN
meta_pos_1522	Oxyphenbutazone	307.142	723.1	C19H20N2O3	-	15.0113	0.0456739	1.58721	3.90797	UP
meta_pos_1203	ascr#7	257.302	819	C13H22O6	-	0.326267	0.0456788	1.4291	-1.61588	DOWN
meta_pos_1019	2-[(5R,8S,8aS)-3,8-dimethyl-2-oxo-1,2,4,5,6,7,8,8a-octahydroazulen-5-yl]prop-2-enoic acid	231.138	489.9	C15H20O3	-	3.33051	0.0460573	1.5324	1.73574	UP
meta_pos_1761	DIPROTIN A	342.241	744.5	C17H31N3O4	-	0.326273	0.0464934	1.42719	-1.61585	DOWN
meta_neg_1804	NCGC00385009-01!(1S,3R,4R,5R)-1,3-dihydroxy-4,5-bis[[(E)-3-(4-hydroxy-3-methoxyphenyl)prop-2-enoyl]oxy]cyclohexane-1-carboxylic acid	525.14	555.7	C27H28O12	-	0.341343	0.0466609	1.51088	-1.5507	DOWN
meta_pos_798	ETHYL 3-INDOLEACETATE	204.101	392.7	C12H13NO2	-	0.26709	0.0468679	1.5275	-1.9046	DOWN
meta_pos_1383	N-dodecanoyl-L-Homoserine lactone	284.221	784.5	C16H29NO3	-	0.404649	0.0468871	1.46123	-1.30526	DOWN
meta_pos_584	beta-D-Glucosamine	180.086	137.6	C6H13NO5	-	0.244537	0.0468875	1.58192	-2.03188	DOWN
meta_neg_2157	Liriodendrin	723.232	567.5	C34H46O18	-	0.415051	0.0470224	1.42999	-1.26864	DOWN
meta_neg_624	Sakuranetin	267.065	838.2	C16H14O5	-	0.434951	0.0470735	1.56254	-1.20108	DOWN
meta_neg_1559	NCGC00380656-01!2-[7-acetyloxy-5-chloro-3-[(1E,3E)-3,5-dimethylhepta-1,3-dienyl]-7-methyl-6,8-dioxoisoquinolin-2-yl]propanoic acid	460.149	463	C24H28ClNO6	-	2.30589	0.0471196	1.57416	1.20532	UP
meta_neg_2063	NCGC00384507-01!	639.165	513.1	C32H32O14	-	0.499142	0.047194	1.52572	-1.00248	DOWN
meta_neg_1018	Tetracosanoic acid	349.23	777.4	C24H48O2	map01040|Biosynthesis of unsaturated fatty acids;	5.84781	0.0472863	1.57673	2.5479	UP
meta_neg_950	Prostaglandin B1	336.22	723.4	C20H32O4	-	0.0796187	0.0484267	1.57048	-3.65075	DOWN
meta_neg_1081	Secoisolariciresinol	361.169	464.7	C20H26O6	-	0.282674	0.0487057	1.48451	-1.82279	DOWN
meta_neg_1210	Quetiapine	383.169	834.4	C21H25N3O2S	-	5.16984	0.0488752	1.56519	2.37012	UP
meta_pos_2856	Flavonol 3-O-beta-D-glucosyl-(1->2)-beta-D-glucosyl-(1->2)-beta-D-glucoside	725.193	516.3	C33H40O18	-	2.29638	0.0490101	1.44406	1.19936	UP
meta_neg_1039	Valganciclovir	353.159	803.8	C14H22N6O5	-	3.5624	0.0490687	1.51965	1.83285	UP
meta_neg_171	Quinazoline-2,4-diol	162.046	784.3	C8H6N2O2	-	0.0867123	0.0494233	1.57246	-3.52762	DOWN
meta_neg_2110	3,5,7,15-tetraacetoxy-8-benzoyloxy-2-hydroxy-9,14-dioxojatropha-6(17),11E-diene	670.263	585.1	C35H42O13	-	0.284397	0.0494532	1.52361	-1.81402	DOWN
meta_neg_254	2',6'-Dihydroxy-4'-methoxyacetophenone	181.047	33.2	C9H10O4	-	0.428206	0.0494652	1.55969	-1.22362	DOWN

## Sheet: HU.vs.CK_all_Diff_UP
Statistical and annotation analysis of up-regulated differential metabolites
ID	name	mz	rt	formula	pathway	FC	p.value	VIP	log2FC	trend
meta_neg_554	Fluroxypyr	252.959	130.9	C7H5Cl2FN2O3	-	2.76399	2.99189e-07	1.97421	1.46675	UP
meta_pos_2819	NCGC00385666-01!(1R,2S)-7-hydroxy-1-(4-hydroxy-3,5-dimethoxyphenyl)-2-N,3-N-bis[2-(4-hydroxyphenyl)ethyl]-6,8-dimethoxy-1,2-dihydronaphthalene-2,3-dicarboxamide	684.265	113.8	C38H40N2O10	-	11.8761	4.37627e-07	1.97088	3.56999	UP
meta_pos_1531	Dihydrocapsaicin	308.219	638	C18H29NO3	-	2.22179	0.000119234	1.90985	1.15172	UP
meta_neg_737	3,5-Dibromo-4-hydroxybenzoate	293.851	131.4	C7H4Br2O3	map00364|Fluorobenzoate degradation;map01120|Microbial metabolism in diverse environments;	19.4083	0.00012967	1.96577	4.2786	UP
meta_pos_1910	Nervonic acid	367.343	819.5	C24H46O2	map01040|Biosynthesis of unsaturated fatty acids;	2.43048	0.000169414	1.90861	1.28124	UP
meta_pos_2048	Ziprasidone	395.094	496.6	C21H21ClN4OS	-	4.00957	0.000206281	1.91863	2.00345	UP
meta_neg_1895	Adenosine diphosphate ribose	559.08	114.5	C15H23N5O14P2	map00230|Purine metabolism;	6.84267	0.000211673	1.93613	2.77456	UP
meta_pos_1390	Morphine	285.13	621.6	C17H19NO3	map00950|Isoquinoline alkaloid biosynthesis;map00982|Drug metabolism - cytochrome P450;map01063|Biosynthesis of alkaloids derived from shikimate pathway;map01100|Metabolic pathways;map01110|Biosynthesis of secondary metabolites;map04080|Neuroactive ligand-receptor interaction;	13.8959	0.000225556	1.96224	3.79658	UP
meta_pos_2662	Uridine diphosphate glucose	567.064	249.2	C15H24N2O17P2	map00040|Pentose and glucuronate interconversions;map00052|Galactose metabolism;map00053|Ascorbate and aldarate metabolism;map00240|Pyrimidine metabolism;map00500|Starch and sucrose metabolism;map00520|Amino sugar and nucleotide sugar metabolism;map00524|Neomycin, kanamycin and gentamicin biosynthesis;map00561|Glycerolipid metabolism;map00908|Zeatin biosynthesis;map01051|Biosynthesis of ansamycin…	2.68335	0.000226627	1.92651	1.42403	UP
meta_neg_1913	12b-O-[deca-2Z,4E,6E-trienoyl]-13_-isobutyroyloxy-4b-deoxyphorbol	566.321	763.1	C34H46O7	-	6.4738	0.000249337	1.8904	2.69461	UP
meta_neg_94	N-ACETYLPROLINE	138.053	36.4	C7H11NO3	-	Inf	0.000269756	1.96651	Inf	UP
meta_pos_387	Orotic acid monohydrate	157.021	142.9	C5H6N2O5	-	2.31536	0.000286992	1.94418	1.21124	UP
meta_neg_790	5-bromo-2'-deoxyuridine	304.978	116	C9H11BrN2O5	-	7.89151	0.000318224	1.91559	2.9803	UP
meta_pos_1800	N-acetyl-S-farnesyl-L-Cysteine	350.221	719.5	C20H33NO3S	-	4.77753	0.000370531	1.87963	2.25626	UP
meta_neg_1791	Gossypol_C30H30O8	517.195	649	C30H30O8	-	17.7613	0.000374725	1.93869	4.15066	UP
meta_pos_1380	N-Phenylacetylphenylalanine	284.127	621.1	C17H17NO3	-	4.39068	0.000394916	1.92931	2.13444	UP
meta_pos_1525	Dihomo-gamma-linolenate	307.262	819.3	C20H34O2	map00591|Linoleic acid metabolism;map01040|Biosynthesis of unsaturated fatty acids;map01100|Metabolic pathways;	4.12552	0.000418102	1.8704	2.04458	UP
meta_pos_355	Xanthine	153.04	146.6	C5H4N4O2	map00230|Purine metabolism;map00232|Caffeine metabolism;map01060|Biosynthesis of plant secondary metabolites;map01065|Biosynthesis of alkaloids derived from histidine and purine;map01100|Metabolic pathways;map01110|Biosynthesis of secondary metabolites;map01120|Microbial metabolism in diverse environments;	2.63751	0.000467637	1.92545	1.39918	UP
meta_pos_1516	Quinoxyfen	306.996	130.9	C15H8Cl2FNO	-	48.0462	0.000494562	1.95756	5.58635	UP
meta_neg_1204	(2S)-4-Oxo-2-phenyl-3,4-dihydro-2H-chromen-7-yl beta-D-glucopyranoside	383.112	419.7	C21H22O8	-	3.50914	0.000521783	1.94297	1.81112	UP
meta_pos_1460	Pethoxamid	296.803	80.5	C16H22ClNO2	-	5.09309	0.00055423	1.93538	2.34854	UP
meta_neg_1270	Naltrindole	395.175	458.8	C26H26N2O3	map07224|Opioid receptor agonists/antagonists;	3.86988	0.000610868	1.90895	1.95229	UP
meta_pos_957	Methyl jasmonate	224.01	608.6	C13H20O3	map00592|alpha-Linolenic acid metabolism;map01110|Biosynthesis of secondary metabolites;	3.38104	0.000658153	1.87244	1.75747	UP
meta_neg_1056	N'1,N'3-bis(2-Thienylmethylidene)-2-butylpropanediohydrazide	357.084	354.8	C17H20N4O2S2	-	4.11308	0.00081645	1.84221	2.04022	UP
meta_pos_1630	Vulgaxanthin II	323.089	783.3	C14H16N2O8	-	4.31603	0.000928173	1.84083	2.1097	UP
meta_pos_1381	MLS002153486-01!	284.127	630.7	C17H20ClN3	-	5.92882	0.000937347	1.839	2.56774	UP
meta_neg_1399	NCGC00380647-01_C17H30O12_alpha-D-Glucopyranoside, alpha-D-glucopyranosyl, 3-(2-methylbutanoate)	426.178	659.5	C17H30O12	-	Inf	0.000951155	1.94755	Inf	UP
meta_pos_1497	Hesperetin	303.086	558.1	C16H14O6	map00941|Flavonoid biosynthesis;	9.27308	0.00103818	1.90677	3.21305	UP
meta_pos_1261	Xanthoxic acid	267.159	600.8	C15H22O4	map00906|Carotenoid biosynthesis;	11.6348	0.0010933	1.90112	3.54037	UP
meta_pos_1208	Paraoxon	258.049	114.9	C10H14NO6P	map00627|Aminobenzoate degradation;map01120|Microbial metabolism in diverse environments;	6.39981	0.00133021	1.92139	2.67803	UP
meta_pos_2908	NCGC00381158-01![2-[4-[7-acetyloxy-5-chloro-3-[(1E,3E)-3,5-dimethylhepta-1,3-dienyl]-7-methyl-6,8-dioxoisoquinolin-2-yl]butyl]-5-chloro-3-[(1E,3E)-3,5-dimethylhepta-1,3-dienyl]-7-methyl-6,8-dioxoisoquinolin-7-yl] acetate	815.316	706.1	C46H54Cl2N2O8	-	4.23173	0.0014595	1.8151	2.08125	UP
meta_neg_2253	NP-004270	831.468	609.7	C42H72O16	-	43.3044	0.00153634	1.91978	5.43644	UP
meta_pos_1931	Valeryl fentanyl-d5	370.293	814.2	C24H27[2]H5N2O	-	2.44069	0.00155372	1.8569	1.28729	UP
meta_pos_264	5-Methylbarbiturate	142.052	70.9	C5H6N2O3	map00240|Pyrimidine metabolism;	5.06527	0.00161922	1.92684	2.34064	UP
meta_neg_1068	NCGC00381440-01!(2S,3S)-3-decyl-2-hydroxy-2-(3-methoxy-3-oxopropyl)butanedioic acid	359.201	760.6	C18H32O7	-	5.24838	0.00167341	1.92993	2.39187	UP
meta_pos_2329	2-Picenecarboxylic acid; (2R,4aS,6aS,12bR,14aS,14bR)-10,11-Dihydroxy-2,4a,6a,12b,14a-pentamethyl-8-oxo-1,2,3,4,4a,5,6,6a,8,12b,13,14,14a,14b-tetradecahydro-2-picenecarboxylic acid	453.269	424.1	C28H36O5	-	9.03767	0.00175398	1.86959	3.17595	UP
meta_pos_1742	Aesculin	340.08	139.6	C15H16O9	-	4.92524	0.00184961	1.91406	2.30019	UP
meta_neg_1074	Rosmarinic acid	360.087	406.9	C18H16O8	map00350|Tyrosine metabolism;	4.31267	0.00194006	1.83885	2.10858	UP
meta_pos_1950	2-thio-Acetyl MAGE	374.29	796.9	C21H42O3S	-	2.52006	0.00209218	1.80904	1.33346	UP
meta_pos_2620	(2S,5R,8S)-2-[(Benzoyloxy)methyl]-3-(?-D-glucopyranosyloxy)-8-methyl-9,10-dioxatetracyclo[4.3.1.02,5.03,8]decane-6-sulfonic acid	545.129	101.6	C23H28O13S	-	2.84801	0.00226045	1.84832	1.50996	UP
meta_neg_489	L-Ascorbic acid 2-sulfate	236.964	170.4	C6H8O9S	-	3.91665	0.0023362	1.79897	1.96962	UP
meta_neg_1401	Tetrahydrofolic acid	426.163	834.4	C19H23N7O6	map00260|Glycine, serine and threonine metabolism;map00670|One carbon pool by folate;map00680|Methane metabolism;map00720|Carbon fixation pathways in prokaryotes;map00790|Folate biosynthesis;map00970|Aminoacyl-tRNA biosynthesis;map01100|Metabolic pathways;map01120|Microbial metabolism in diverse environments;map01200|Carbon metabolism;map01523|Antifolate resistance;	5.5034	0.00252888	1.78004	2.46032	UP
meta_neg_717	(plusmn)-Mevalonic acid 5-pyrophosphate tetralithium salt	288.984	143.3	C6H14O10P2	-	2.98344	0.00265292	1.79824	1.57698	UP
meta_pos_2403	Mycothiol	469.151	109.1	C17H30N2O12S	-	2.65844	0.00278669	1.87536	1.41058	UP
meta_pos_2763	Somocystinamide A byproduct	627.419	623.3	C32H58N4O4S2	-	Inf	0.00292886	1.91103	Inf	UP
meta_pos_2918	euphodendroidin S	849.367	691.4	C44H52N2O15	-	2.66813	0.00298862	1.7918	1.41583	UP
meta_pos_1611	3-hydroxy-N-(1-hydroxy-4-methylpentan-2-yl)-5-oxo-6-phenylhexanamide	321.19	461.1	C18H27NO4	-	7.96845	0.00327115	1.85272	2.9943	UP
meta_pos_2627	NP-018437	547.199	783.3	C24H36O15	-	4.31473	0.00332403	1.76077	2.10927	UP
meta_neg_1247	NP-016354	390.206	587.3	C22H30O6	-	3.64921	0.00340548	1.78444	1.86758	UP
meta_neg_612	NP-012534	265.141	603.5	C15H24O5	-	10.9136	0.00345786	1.82792	3.44805	UP
meta_pos_2103	MLS002154254-01!Glafenine hydrochloride65513-72-6	408.068	402.4	C19H18Cl2N2O4	-	3.83558	0.00348237	1.81335	1.93944	UP
meta_pos_1218	5-IAI	258.989	71.2	C9H10IN	-	2.89095	0.00355068	1.8081	1.53154	UP
meta_pos_1146	Pipradrol	250.152	605.1	C18H21NO	-	47.9102	0.00358691	1.89678	5.58226	UP
meta_neg_1419	NCGC00347503-02!8-[2-(3,4-dihydroxy-2,5-dimethoxyoxolan-3-yl)ethyl]-4a,7,8-trimethylspiro[2,3,5,6,7,8a-hexahydro-1H-naphthalene-4,2'-oxirane]-2,3-diol	429.242	793.2	C22H38O8	-	3.72421	0.00379249	1.84739	1.89693	UP
meta_pos_2324	EP_M451	451.101	742.8	C20H20ClFN4O3S	-	2.71021	0.00382832	1.74645	1.43841	UP
meta_neg_2158	Myristin	722.646	79.9	C45H86O6	-	2.83523	0.00382844	1.78904	1.50347	UP
meta_neg_680	3-amino-4-hydroxyphenyl sulfone	279.044	91.9	C12H12N2O4S	-	4.05503	0.00391372	1.84288	2.01971	UP
meta_neg_2296	NCGC00384931-01!3-[(2S,3R,4S,5R,6R)-3-[(2S,3R,4R,5S,6S)-3,5-dihydroxy-6-methyl-4-[(2S,3R,4S,5S,6R)-3,4,5-trihydroxy-6-(hydroxymethyl)oxan-2-yl]oxyoxan-2-yl]oxy-4,5-dihydroxy-6-[[(2R,3R,4R,5R,6S)-3,4,5-trihydroxy-6-methyloxan-2-yl]oxymethyl]oxan-2-yl]oxy-2-(3,4-dihydroxyphenyl)-5,7-dihydroxychromen-4-one	917.253	592.6	C39H50O25	-	6.27162	0.00399085	1.89169	2.64884	UP
meta_neg_1341	NP-020903	412.132	693.1	C20H25ClO7	-	223.448	0.00448061	1.8883	7.80379	UP
meta_pos_1826	13,14-Dihydro-15-keto-PGE2	353.229	768.3	C20H32O5	-	2.94823	0.00486869	1.76644	1.55985	UP
meta_pos_2446	Clo&beta;sone butyrate	478.2	650.7	C26H32ClFO5	-	4.4393	0.00497795	1.73405	2.15033	UP
meta_pos_2351	Vindoline	456.22	651	C25H32N2O6	map00901|Indole alkaloid biosynthesis;map01063|Biosynthesis of alkaloids derived from shikimate pathway;	3.24411	0.00500754	1.76264	1.69782	UP
meta_neg_599	Nitrofen	263.963	171.5	C12H7Cl2NO3	-	2.64816	0.00501127	1.72469	1.40499	UP
meta_neg_1720	NCGC00381154-01_C27H35ClN2O6_6-{7-Acetoxy-5-chloro-3-[(1E,3E)-3,5-dimethyl-1,3-heptadien-1-yl]-7-methyl-6,8-dioxo-7,8-dihydro-2(6H)-isoquinolinyl}norleucine	499.198	649.6	C27H35ClN2O6	-	2.96904	0.00514607	1.7261	1.56999	UP
meta_pos_788	Spermine	203.143	603.8	C10H26N4	map00330|Arginine and proline metabolism;map00410|beta-Alanine metabolism;map00480|Glutathione metabolism;map01100|Metabolic pathways;map04976|Bile secretion;	4.25088	0.00532058	1.74306	2.08776	UP
meta_pos_2872	Ferri neocoprogen I [M+Fe-2H]	752.247	783.5	C31H47FeN6O12	-	7.36173	0.00602192	1.77991	2.88004	UP
meta_pos_2514	3,4-dihydroxy-5-{[(2S,3R,4S,5S,6R)-3,4,5-trihydroxy-6-{[4-(2-hydroxypropan-2-yl)cyclohex-1-ene-1-carbonyloxy]methyl}oxan-2-yl]oxy}benzoic acid	498.161	547.6	C23H30O12	-	4.41396	0.00604453	1.86445	2.14207	UP
meta_pos_2344	MLS001148168-01!BUTETHAMATE CITRATE	455.218	650.6	C22H33NO9	-	3.66755	0.00629805	1.71586	1.87481	UP
meta_neg_2098	C-12 NBD-dihydro-Ceramide	660.476	718.2	C36H63N5O6	-	7.30463	0.00640918	1.84583	2.86881	UP
meta_pos_702	Myristicin	193.085	763.2	C11H12O3	-	2.13678	0.00654726	1.69846	1.09544	UP
meta_pos_1670	(S)-Reticuline	329.171	789.3	C19H23NO4	map00950|Isoquinoline alkaloid biosynthesis;map01063|Biosynthesis of alkaloids derived from shikimate pathway;map01100|Metabolic pathways;map01110|Biosynthesis of secondary metabolites;	3.40212	0.00659421	1.72913	1.76644	UP
meta_neg_469	D-Glyceric acid	230.977	116.7	C6H10CaO8	map00030|Pentose phosphate pathway;map00260|Glycine, serine and threonine metabolism;map00561|Glycerolipid metabolism;map00630|Glyoxylate and dicarboxylate metabolism;map00680|Methane metabolism;map01100|Metabolic pathways;map01110|Biosynthesis of secondary metabolites;map01120|Microbial metabolism in diverse environments;map01130|Biosynthesis of antibiotics;map01200|Carbon metabolism;	2.72851	0.00674307	1.82735	1.44811	UP
meta_pos_2849	N(omega)-(ADP-D-ribosyl)-L-arginine	715.192	546.1	C21H35N9O15P2	-	10.1567	0.00680233	1.81832	3.34436	UP
meta_neg_2035	NP-019498	623.165	328.7	C28H32O16	-	2.34091	0.00694692	1.70381	1.22707	UP
meta_pos_1300	MLS001066393-01!5,7-Dichlorokynurenic acid monohydrate	274.972	115.5	C10H7Cl2NO4	-	6.02994	0.00703313	1.78908	2.59214	UP
meta_pos_2548	Coenzyme F420-0	515.096	130.5	C19H22N3O12P	map00680|Methane metabolism;map01120|Microbial metabolism in diverse environments;	6.894	0.00721973	1.81081	2.78534	UP
meta_neg_1811	Naphthol AS-BI alpha-D-glucuronide	528.032	114.5	C24H22BrNO9	-	3.97307	0.00733304	1.77588	1.99025	UP
meta_neg_272	DL-O-Phosphoserine	185.003	185.8	C3H8NO6P	-	2.01004	0.00789613	1.70985	1.00722	UP
meta_pos_2357	(1R,2R,4S,16R,17R,20S)-2-hydroxy-13,20-dimethoxy-4,7,17,22,22-pentamethyl-5,10,21,23-tetraoxahexacyclo[18.2.1.0?a,?a???.0???,?a???.0???,?a???.0???,?a??]tricosa-6,8(12),13-trien-11-one	457.221	651.7	C26H34O8	-	9.61601	0.00807636	1.81736	3.26544	UP
meta_neg_1484	7-Formyl-4,6'-dihydroxy-6-(hydroxymethyl)-2',5',5',8a'-tetramethyl-3',4',4a',5',6',7',8',8a'-octahydro-2'H,3H-spiro[1-benzofuran-2,1'-naphthalen]-7'-yl acetate	445.236	710.7	C25H34O7	-	7.02686	0.00818973	1.82626	2.81288	UP
meta_pos_2940	NCGC00380494-01!3-[(2S,3R,4S,5S,6R)-4,5-dihydroxy-3-[(2S,3R,4R,5R,6S)-3,4,5-trihydroxy-6-methyloxan-2-yl]oxy-6-[[(2S,3R,4R,5R,6S)-3,4,5-trihydroxy-6-methyloxan-2-yl]oxymethyl]oxan-2-yl]oxy-5-hydroxy-2-(4-hydroxyphenyl)-6-methoxy-7-[(2S,3R,4R,5R,6S)-3,4,5-trihydroxy-6-methyloxan-2-yl]oxychromen-4-one	899.278	634.3	C40H52O24	-	4.63445	0.0083417	1.83959	2.2124	UP
meta_neg_640	NCGC00380954-01_C16H22N2O3_4,6,8-Decatrienamide, 3-hydroxy-2,2,4-trimethyl-10-(5-oxazolyl)-, (3R,4Z,6Z,8E)-	271.151	722.4	C16H22N2O3	-	4.79465	0.00843128	1.81143	2.26143	UP
meta_neg_1166	N-[2-acetyl-5-(tert-butyl)-3-thienyl]-2-(propylsulfanyl)nicotinamide	376.123	807.9	C19H24N2O2S2	-	4.11967	0.00883481	1.75206	2.04253	UP
meta_pos_2869	NCGC00179920-02![(2S,3R,4R,5S,6S)-2-[[(1aS,1bS,2S,5aR,6S,6aS)-1a-(hydroxymethyl)-2-[(2S,3R,4S,5S,6R)-3,4,5-trihydroxy-6-(hydroxymethyl)oxan-2-yl]oxy-2,5a,6,6a-tetrahydro-1bH-oxireno[5,6]cyclopenta[1,3-c]pyran-6-yl]oxy]-5-hydroxy-6-methyl-3-[(E)-3-phenylprop-2-enoyl]oxyoxan-4-yl] (E)-3-phenylprop-2-enoate	751.246	756.1	C39H44O16	-	8.14775	0.00906478	1.80819	3.0264	UP
meta_neg_1344	Flecainide	413.136	684.8	C17H20F6N2O3	-	258.383	0.00930139	1.83355	8.01336	UP
meta_neg_2211	NCGC00381336-01_C33H50O21_2,6-Anhydro-5-O-[4-({6-O-[4-(beta-D-glucopyranosyloxy)-2-methylenebutanoyl]-beta-D-glucopyranosyl}oxy)-2-methylenebutanoyl]-1-O-(4-hydroxy-2-methylenebutanoyl)hexitol	781.275	700.6	C33H50O21	-	4.39231	0.00932173	1.68083	2.13498	UP
meta_pos_2131	Acetophenazine	412.203	821.8	C23H29N3O2S	-	2.12525	0.0093277	1.66126	1.08763	UP
meta_pos_1693	Arachidonic acid ethyl ester	332.277	744.3	C22H36O2	-	2.01097	0.00947518	1.78373	1.00789	UP
meta_neg_2186	CAPREOMYCIN SULFATE	750.301	710.8	C25H46N14O11S	-	45.5155	0.00954432	1.82939	5.50829	UP
meta_neg_2198	Methyl (1S,4aS,7S,7aS)-1-(?-D-glucopyranosyloxy)-4'-[(1S)-1-({(2E)-3-[4-(?-D-glucopyranosyloxy)phenyl]-2-propenoyl}oxy)ethyl]-5'-oxo-4a,7a-dihydro-1H,5'H-spiro[cyclopenta[c]pyran-7,2'-furan]-4-carboxylate	759.211	726.6	C36H42O19	-	4.24151	0.00965008	1.7233	2.08458	UP
meta_pos_2833	Pleiokomenine A	699.428	719.5	C45H56N4O4	-	2.46337	0.00968131	1.66691	1.30063	UP
meta_neg_470	Diflunisal	231.022	141.6	C13H8F2O3	-	4.17578	0.0102955	1.81673	2.06205	UP
meta_pos_1060	NP-004713	237.184	743.6	C15H24O2	-	2.21355	0.0104375	1.65368	1.14636	UP
meta_pos_1571	Pretazettine	314.137	642.1	C18H21NO5	-	78.7752	0.010564	1.81907	6.29967	UP
meta_pos_2890	Ansamitocinoside P-3	783.303	702.5	C37H51ClN2O14	map01051|Biosynthesis of ansamycins;map01130|Biosynthesis of antibiotics;	8.13346	0.0105811	1.74307	3.02387	UP
meta_pos_1286	Diazoxon	271.114	172	C12H21N2O4P	-	71.6257	0.0106121	1.81983	6.16241	UP
meta_neg_460	Pesticide1_Dimethoate_C5H12NO3PS2_Phosphorodithioic acid, O,O-dimethyl S-[2-(methylamino)-2-oxoethyl] ester	227.991	80.8	C5H12NO3PS2	-	2.36183	0.0106745	1.77259	1.2399	UP
meta_pos_1848	Pioglitazone	356.118	782.9	C19H20N2O3S	-	17.9208	0.0107555	1.81204	4.16356	UP
meta_neg_1970	MLS001056797-01!CGP-20712A methanesulfonate salt	589.168	783.9	C24H29F3N4O8S	-	4.26125	0.0110724	1.7383	2.09128	UP
meta_pos_819	Dichlormid	207.018	792.3	C8H11Cl2NO	-	3.64459	0.0112063	1.81286	1.86576	UP
meta_neg_840	Nivalenol	312.119	631.5	C15H20O7	map00909|Sesquiterpenoid and triterpenoid biosynthesis;	39.1072	0.011364	1.81255	5.28936	UP
meta_pos_1570	Moupinamide	314.137	632	C18H19NO4	-	40.7166	0.0117215	1.8089	5.34755	UP
meta_pos_1909	Phenyl fentanyl	367.208	807	C26H28N2O	-	2.98498	0.0117242	1.65334	1.57772	UP
meta_pos_1173	Zedoarondiol	253.179	597.6	C15H24O3	-	15.7436	0.0117697	1.80821	3.97669	UP
meta_pos_2846	Fe-coproporphyrin III	709.2	549.4	C36H36FeN4O8	map00860|Porphyrin and chlorophyll metabolism;map01100|Metabolic pathways;map01110|Biosynthesis of secondary metabolites;	2.52731	0.0118843	1.66779	1.3376	UP
meta_pos_926	NCGC00381344-01!8-hydroxy-6-methoxy-1-oxo-3,4-dihydroisochromene-7-carboxylic acid	221.042	89.7	C11H10O6	-	2.14763	0.0120039	1.63318	1.10274	UP
meta_pos_2703	GDP-L-fucose	589.077	426.8	C16H25N5O15P2	map00051|Fructose and mannose metabolism;map00520|Amino sugar and nucleotide sugar metabolism;map01100|Metabolic pathways;	2.40228	0.0123333	1.63701	1.26441	UP
meta_pos_1246	Tramadol	264.193	792.3	C16H25NO2	-	2.04387	0.0124639	1.62715	1.0313	UP
meta_pos_1578	Oxycodone	315.14	633.7	C18H21NO4	-	436.34	0.0124644	1.80391	8.76931	UP
meta_neg_752	17a-Ethynylestradiol	296.181	763.7	C20H24O2	-	14.5576	0.0125437	1.77588	3.8637	UP
meta_pos_2907	Cephalomannine	814.337	706.6	C45H53NO14	-	2.84398	0.0126103	1.64343	1.50791	UP
meta_neg_761	Meclofenamate sodium	297.973	144.1	C14H10Cl2NO2. Na	-	2.3806	0.0130274	1.66251	1.25132	UP
meta_pos_2071	Thiocarlide	401.217	621.5	C23H32N2O2S	-	2.21798	0.0130881	1.72414	1.14925	UP
meta_neg_1937	Procyanidin B2	578.136	585.1	C30H26O12	-	3.47771	0.0135178	1.73023	1.79814	UP
meta_neg_2195	NCGC00384715-01_C34H46O19_Dimethyl (2S,3R,4S,2'S,3'R,4'R)-4,4'-[(2E)-4-oxo-2-butene-1,3-diyl]bis[2-(beta-D-glucopyranosyloxy)-3-vinyl-3,4-dihydro-2H-pyran-5-carboxylate]	757.25	786.6	C34H46O19	-	2.7139	0.013634	1.63673	1.44037	UP
meta_neg_1254	5-[({3-[4-(tert-butyl)phenyl]-1,2,4-oxadiazol-5-yl}methyl)sulfanyl]-4-(2-furylmethyl)-4H-1,2,4-triazol-3-ol	392.117	395.4	C20H21N5O3S	-	2.30689	0.0141022	1.62803	1.20595	UP
meta_neg_884	JWH 018	322.161	627.4	C24H23NO	-	3.4748	0.0143319	1.61837	1.79693	UP
meta_pos_820	1-Methyl-6-phenyl-1H-imidazo[4,5-b]pyridin-2-amine	207.101	802.4	C13H12N4	map05200|Pathways in cancer;map05204|Chemical carcinogenesis;map05215|Prostate cancer;	3.07111	0.0151176	1.77672	1.61876	UP
meta_neg_298	4-Nitroquinoline N-oxide	189.031	92	C9H6N2O3	-	2.56027	0.0154299	1.7522	1.35629	UP
meta_pos_2127	3-Ethyl 5-methyl 2-[4-(4-fluorobenzyl)-1,4-diazepan-1-yl]-6-methylpyridine-3,5-dicarboxylate	412.191	618.9	C23H28FN3O4	-	2.98376	0.0156517	1.59719	1.57713	UP
meta_pos_1725	Cyclopiazonic acid	337.153	730.2	C20H20N2O3	-	64.2308	0.0157271	1.77535	6.00519	UP
meta_pos_1389	Hydromorphone	285.132	557.7	C17H19NO3	-	2.69284	0.0166082	1.61758	1.42913	UP
meta_pos_1024	Pesticide3_Diuron_C9H10Cl2N2O_3-(3,4-Dichlorophenyl)-1,1-dimethylurea	232.013	116.2	C9H10Cl2N2O	-	3.55149	0.0166625	1.5905	1.82842	UP
meta_pos_2137	(-)-alpha-Narcotine	414.155	686.8	C22H23NO7	-	74.8993	0.017081	1.76549	6.22688	UP
meta_pos_1912	Sarafloxacin	368.351	834.8	C20H17F2N3O3	-	2.37598	0.0171486	1.703	1.24852	UP
meta_pos_87	Acetylglycine	118.049	222.6	C4H7NO3	-	2.50605	0.0173918	1.65437	1.32541	UP
meta_neg_2168	NCGC00381438-01_C29H48O22_alpha-D-Glucopyranoside, O-beta-D-glucopyranosyl-(1->2)-6-O-[(2E)-2-methyl-1-oxo-2-buten-1-yl]-alpha-D-glucopyranosyl O-beta-D-glucopyranosyl-(1->2)-	729.245	782.1	C29H48O22	-	3.86111	0.0176391	1.73562	1.94902	UP
meta_pos_394	4-hydroxy Nonenal	157.122	91.2	C9H16O2	-	2.12458	0.0182046	1.60889	1.08717	UP
meta_pos_2689	NCGC00385791-01!	580.25	150	C29H40O12	-	2.14038	0.0185736	1.5757	1.09787	UP
meta_neg_1638	NCGC00380581-01_C26H38O8_(4a'R,5'S,6'R,6a'S,7'R,10a'R,10b'R)-6'-Acetoxy-4a',6a',10b'-trimethyl-5-oxododecahydro-2'H-dispiro[furan-3,3'-benzo[f]chromene-7',2''-oxiran]-5'-yl 2-methylpropanoate	478.257	598	C26H38O8	-	3.01056	0.0189642	1.5939	1.59003	UP
meta_neg_798	Zaleplon	305.124	721.1	C17H15N5O	-	20.8163	0.0190756	1.74398	4.37964	UP
meta_pos_1716	Protopine	336.118	633.2	C20H19NO5	map00950|Isoquinoline alkaloid biosynthesis;map01063|Biosynthesis of alkaloids derived from shikimate pathway;map01100|Metabolic pathways;map01110|Biosynthesis of secondary metabolites;	9.69649	0.0192142	1.7428	3.27746	UP
meta_pos_1709	CARBETAPENTANE	334.237	782.1	C20H31NO3	-	3.45578	0.0196841	1.57883	1.78901	UP
meta_pos_2444	Fluocinonide	477.203	657.5	C26H32F2O7	-	5.01326	0.0200522	1.66975	2.32575	UP
meta_neg_1061	3-[3-(beta-D-Glucopyranosyloxy)-2-methoxyphenyl]propanoic acid	358.123	631.1	C16H22O9	-	176.098	0.0202353	1.74163	7.46024	UP
meta_pos_1923	U50488	369.155	799.3	C19H26Cl2N2O	-	2.10183	0.0204528	1.56082	1.07164	UP
meta_neg_758	5'-Methylthioadenosine	297.238	819.2	C11H15N5O3S	map00270|Cysteine and methionine metabolism;map00908|Zeatin biosynthesis;map01060|Biosynthesis of plant secondary metabolites;map01100|Metabolic pathways;	2.67854	0.0205687	1.55952	1.42145	UP
meta_neg_2160	NCGC00381103-01!5-[[(2R,3S,4S,5R,6S)-3,4-dihydroxy-6-[[5-hydroxy-2-(4-hydroxyphenyl)-4-oxo-2,3-dihydrochromen-7-yl]oxy]-5-[(2S,3R,4R,5R,6S)-3,4,5-trihydroxy-6-methyloxan-2-yl]oxyoxan-2-yl]methoxy]-3-hydroxy-3-methyl-5-oxopentanoic acid	724.207	570	C33H40O18	-	2.42672	0.0205883	1.60061	1.27901	UP
meta_pos_2172	N-{[(2R,4S,5S)-5-{[4-(2-Pyrimidinyl)-1-piperazinyl]methyl}-1-azabicyclo[2.2.2]oct-2-yl]methyl}benzamide	420.258	603.1	C24H32N6O	-	3.32743	0.0207614	1.58637	1.73441	UP
meta_pos_2898	Ferri fusarinin B [M+Fe-2H]	797.32	743	C33H53FeN6O13	-	3.53052	0.0222795	1.63273	1.81988	UP
meta_pos_2516	Dicaffeoylquinic acid	499.117	115.7	C25H24O12	-	15.8216	0.0223481	1.72499	3.98382	UP
meta_pos_2719	Hypaconitine	598.312	815.9	C33H45NO10	-	2.82236	0.0226545	1.54426	1.4969	UP
meta_pos_2630	NCGC00347452-02!4-[4-(2,4-dihydroxy-3,6-dimethylbenzoyl)oxy-2-methoxy-3,5,6-trimethylbenzoyl]oxy-2-methoxy-3,5,6-trimethylbenzoic acid	549.208	756.9	C31H34O10	-	8.39392	0.0230206	1.64693	3.06935	UP
meta_pos_1634	Quinidine	324.179	629.6	C20H24N2O2	map01063|Biosynthesis of alkaloids derived from shikimate pathway;	5.84374	0.0230233	1.57424	2.54689	UP
meta_pos_467	Eugenol	165.091	770.8	C10H12O2	map00940|Phenylpropanoid biosynthesis;	4.21893	0.023111	1.60031	2.07688	UP
meta_pos_2452	Calceolarioside B	479.457	624.6	C23H26O11	-	3.20433	0.0240823	1.54948	1.68002	UP
meta_pos_2164	HC-toxin	419.226	621.5	C21H32N4O6	-	2.20481	0.0243018	1.56549	1.14065	UP
meta_pos_1810	Prostaglandin G2	351.213	794.7	C20H32O6	map00590|Arachidonic acid metabolism;map01100|Metabolic pathways;map04611|Platelet activation;map04726|Serotonergic synapse;map07034|Eicosanoids;	2.79195	0.0246258	1.54795	1.48127	UP
meta_neg_1121	4-Hydroxytamoxifen	368.205	718.2	C26H29NO2	map00982|Drug metabolism - cytochrome P450;	2.28339	0.0246809	1.62621	1.19118	UP
meta_neg_2022	NCGC00386086-01![9-[(E)-3-acetyloxy-4-methylhex-4-en-2-yl]-12-hydroxy-3-(2-hydroxypropan-2-yl)-10-methoxy-6a,12b-dimethyl-8,11-dioxo-1,2,3,4a,5,6,12,12a-octahydropyrano[3,2-a]xanthen-1-yl] acetate	618.305	680.4	C33H46O11	-	2.10197	0.0247647	1.58058	1.07174	UP
meta_neg_1080	NCGC00380612-01!3,8-dihydroxy-1-methoxy-4-(1,3,4-trihydroxybutan-2-yl)xanthen-9-one	361.093	445.1	C18H18O8	-	2.86949	0.0257818	1.66292	1.52079	UP
meta_neg_951	Linezolid	336.137	728.2	C16H20FN3O4	-	56.6731	0.0263548	1.69721	5.82459	UP
meta_pos_348	N-Methyltyramine	151.112	829.1	C9H13NO	map00350|Tyrosine metabolism;	2.65571	0.0264407	1.53202	1.4091	UP
meta_neg_947	(2R)-5-Methoxy-8,8-dimethyl-2-phenyl-2,3-dihydro-4H,8H-pyrano[2,3-f]chromen-4-one	335.132	728.2	C21H20O4	-	30.2907	0.0267083	1.6952	4.9208	UP
meta_pos_2358	Soyasapogenol A	457.365	812.9	C30H50O4	-	3.04058	0.0268434	1.60975	1.60435	UP
meta_pos_800	N6-Acetyl-N6-hydroxy-L-lysine	204.106	544.2	C8H16N2O4	map00310|Lysine degradation;map01120|Microbial metabolism in diverse environments;	2.16721	0.0276374	1.57604	1.11584	UP
meta_pos_832	Genipin	209.081	666.4	C11H14O5	-	2.75834	0.0277776	1.68201	1.4638	UP
meta_pos_1356	(1E)-5-hydroxy-1,7-diphenylhept-1-en-3-one	281.156	754.9	C19H20O2	-	3.00326	0.0278796	1.53246	1.58653	UP
meta_neg_914	N-trans-Feruloyloctopamine	328.115	619.5	C18H19NO5	-	2.97055	0.0286399	1.51486	1.57073	UP
meta_neg_2003	Tubocurarine	608.302	755.2	C37H41N2O6	map01063|Biosynthesis of alkaloids derived from shikimate pathway;map07221|Nicotinic cholinergic receptor antagonists;	3.29401	0.0288106	1.5389	1.71984	UP
meta_neg_907	3,5-dimethyl-N'-[4-(trifluoromethyl)benzoyl]isoxazole-4-carbohydrazide	327.088	427.6	C14H12F3N3O3	-	2.48091	0.0288878	1.5135	1.31087	UP
meta_neg_633	NP-002676	269.171	650.1	C15H26O4	-	3.97024	0.0291555	1.53136	1.98923	UP
meta_pos_2217	Ononin	430.132	506.9	C22H22O9	map00943|Isoflavonoid biosynthesis;	2.49939	0.0294045	1.52584	1.32158	UP
meta_neg_731	Methyl 3-{1-[3-hydroxy-4-(hydroxymethyl)tetrahydrofuran-2-yl]-2,4-dioxo-1,2,3,4-tetrahydropyrimidin-5-yl}acrylate	293.083	313.7	C13H16N2O7	-	3.28787	0.029723	1.67604	1.71715	UP
meta_pos_2871	Haploperoside C Acetate	752.225	783.7	C34H40O19	-	8.27059	0.0299762	1.66745	3.04799	UP
meta_pos_1148	Metoprolol	250.177	827.3	C15H25NO3	-	3.28646	0.0301295	1.64656	1.71653	UP
meta_neg_1317	Val-Phe4Cl-OH	405.094	388.3	C19H19ClN2O6	-	2.06125	0.030255	1.59047	1.04352	UP
meta_pos_1291	Ecklonialactone A	273.182	538.1	C18H26O3	-	2.02948	0.0303072	1.63405	1.02111	UP
meta_neg_208	4-hydroxynon-2-enoic acid	171.1	32	C9H16O3	-	3.61535	0.0304854	1.52981	1.85414	UP
meta_neg_1485	Quercetin 3-O-glucoside	445.082	780.5	C21H20O12	map00944|Flavone and flavonol biosynthesis;map01100|Metabolic pathways;map01110|Biosynthesis of secondary metabolites;	7.23055	0.0310749	1.60033	2.8541	UP
meta_neg_1625	NCGC00384616-01!5-hydroxy-6,7-dimethoxy-2-[4-[(2S,3R,4S,5S,6R)-3,4,5-trihydroxy-6-(hydroxymethyl)oxan-2-yl]oxyphenyl]chromen-4-one	475.127	104	C23H24O11	-	2.38374	0.0318389	1.64513	1.25323	UP
meta_pos_647	N-(5-ACETAMIDOPENTYL)ACETAMIDE; Pentamethylene bisacetamide; N,N'-1,5-Pentanediyldiacetamide	187.148	621.5	C9H18N2O2	-	4.31169	0.0321031	1.55451	2.10825	UP
meta_pos_2670	(1S,2R,4S,9R,10R,14S,15S,17S)-9-(furan-3-yl)-1-hydroxy-15-[(1R)-1-hydroxy-2-methoxy-2-oxoethyl]-10,14,16,16-tetramethyl-7,18-dioxo-3,8-dioxapentacyclo[12.3.1.0??,???.0???,?a?l.0???,?a???]octadecan-17-yl 2-methylpropanoate	571.24	434.8	C31H40O11	-	2.08199	0.0332521	1.58567	1.05796	UP
meta_pos_2571	NCGC00347746-02!1-[4,5-dihydroxy-6-(hydroxymethyl)-3-[(E)-3-(4-hydroxyphenyl)prop-2-enoyl]oxyoxan-2-yl]oxy-6-hydroxy-7-methylidene-4a,5,6,7a-tetrahydro-1H-cyclopenta[c]pyran-4-carboxylic acid	520.158	421.9	C25H28O12	-	2.73439	0.0336417	1.63307	1.45122	UP
meta_pos_2730	Guanosine 5'-diphosphoglucose sodium salt	605.336	727.6	C16H25N5O16P2	-	2.76053	0.0339212	1.58696	1.46495	UP
meta_pos_888	Tetrahydroharmine	216.123	427.3	C13H16N2O	map01063|Biosynthesis of alkaloids derived from shikimate pathway;	3.10458	0.0343488	1.48919	1.6344	UP
meta_pos_1734	5,6-DHET	338.237	819	C20H34O4	map00590|Arachidonic acid metabolism;map01100|Metabolic pathways;map04726|Serotonergic synapse;	2.13388	0.0349276	1.47082	1.09348	UP
meta_pos_1410	Nitazoxanide	290.018	142.9	C12H9N3O5S	-	2.17552	0.0353424	1.49094	1.12136	UP
meta_neg_1987	YM218	597.283	815.2	C35H38F2N4O4	-	2.24282	0.0357539	1.52225	1.16531	UP
meta_pos_1022	Parthenolide	231.137	607.2	C15H20O3	-	2.53215	0.03666	1.5142	1.34036	UP
meta_neg_2000	Lipedoside A	608.211	151.9	C29H36O14	-	2.25607	0.0366795	1.46803	1.17381	UP
meta_pos_1066	5-Methoxy methylone	238.107	465.5	C12H15NO4	-	6.98511	0.0370375	1.58582	2.80428	UP
meta_pos_2239	Flunisolide	434.214	249.6	C24H31FO6	-	2.24457	0.0371384	1.48665	1.16644	UP
meta_pos_2699	Montelukast	585.195	150.8	C35H36ClNO3S	-	3.48245	0.0375595	1.51283	1.8001	UP
meta_pos_1547	Eicosadienoic acid	309.277	834.8	C20H36O2	map01040|Biosynthesis of unsaturated fatty acids;	2.46343	0.0381725	1.46806	1.30067	UP
meta_neg_941	20-Hydroxy-leukotriene B4	333.202	684.1	C20H32O5	map00590|Arachidonic acid metabolism;	6.53123	0.0392154	1.6224	2.70736	UP
meta_neg_509	LSM-5335	241.14	748.8	C15H18N2O	-	3.26858	0.0393734	1.47289	1.70866	UP
meta_neg_1150	(-)-Wikstromol	374.127	810.8	C20H22O7	-	5.83675	0.0400625	1.56747	2.54516	UP
meta_pos_1815	11-Dehydro-thromboxane B2	351.211	829	C20H32O6	map00590|Arachidonic acid metabolism;map01100|Metabolic pathways;map04726|Serotonergic synapse;	2.36867	0.040777	1.54462	1.24408	UP
meta_neg_720	Methylgingerol	289.177	738.5	C18H28O4	-	2.35561	0.0407878	1.60201	1.2361	UP
meta_neg_1043	BIO	354.986	139.8	C16H10BrN3O2	-	2.13023	0.041756	1.51667	1.09101	UP
meta_neg_2165	Militarine	726.255	705.2	C34H46O17	-	17.6851	0.0418807	1.60691	4.14447	UP
meta_pos_1855	Nalbuphine	357.201	826.1	C21H27NO4	-	7.16813	0.0435887	1.57947	2.8416	UP
meta_neg_1377	Asn-Phe4Cl-OH	420.06	804.8	C18H16ClN3O7	-	4.83504	0.0439115	1.48705	2.27353	UP
meta_pos_2355	Chicoric acid	457.063	496.1	C22H18O12	-	3.01788	0.0443627	1.45883	1.59353	UP
meta_neg_2214	NCGC00384511-01_C45H72O12_(1S,4E,5'R,6R,6'R,7S,8R,10S,12R,14S,16S,18E,20E,22S,25R,27R,28R,29S)-22-Ethyl-7,11,14,15-tetrahydroxy-6'-[(2S)-2-hydroxypropyl]-5',6,8,10,12,14,16,28,29-nonamethyl-5',6'-dihydro-3H,9H,13H-spiro[2,26-dioxabicyclo[23.3.1]nonacosa-4,18,20-triene-27,2'-pyran]-3,3',9,13(4'H)-tetrone	785.468	609.6	C45H72O12	-	Inf	0.0446744	1.59607	Inf	UP
meta_neg_747	Alpha-dimorphecolic acid	295.223	823	C18H32O3	map00591|Linoleic acid metabolism;map03320|PPAR signaling pathway;	3.06682	0.0451943	1.43219	1.61674	UP
meta_pos_1522	Oxyphenbutazone	307.142	723.1	C19H20N2O3	-	15.0113	0.0456739	1.58721	3.90797	UP
meta_pos_1019	2-[(5R,8S,8aS)-3,8-dimethyl-2-oxo-1,2,4,5,6,7,8,8a-octahydroazulen-5-yl]prop-2-enoic acid	231.138	489.9	C15H20O3	-	3.33051	0.0460573	1.5324	1.73574	UP
meta_neg_1559	NCGC00380656-01!2-[7-acetyloxy-5-chloro-3-[(1E,3E)-3,5-dimethylhepta-1,3-dienyl]-7-methyl-6,8-dioxoisoquinolin-2-yl]propanoic acid	460.149	463	C24H28ClNO6	-	2.30589	0.0471196	1.57416	1.20532	UP
meta_neg_1018	Tetracosanoic acid	349.23	777.4	C24H48O2	map01040|Biosynthesis of unsaturated fatty acids;	5.84781	0.0472863	1.57673	2.5479	UP
meta_neg_1210	Quetiapine	383.169	834.4	C21H25N3O2S	-	5.16984	0.0488752	1.56519	2.37012	UP
meta_pos_2856	Flavonol 3-O-beta-D-glucosyl-(1->2)-beta-D-glucosyl-(1->2)-beta-D-glucoside	725.193	516.3	C33H40O18	-	2.29638	0.0490101	1.44406	1.19936	UP
meta_neg_1039	Valganciclovir	353.159	803.8	C14H22N6O5	-	3.5624	0.0490687	1.51965	1.83285	UP

## Sheet: HU.vs.CK_all_Diff_DOWN
Statistical and annotation analysis of down-regulated differential metabolites
ID	name	mz	rt	formula	pathway	FC	p.value	VIP	log2FC	trend
meta_pos_745	L-Histidine trimethylbetaine	198.123	83.6	C9H16N3O2	map00340|Histidine metabolism;	0.3162	3.47439e-07	1.9745	-1.66109	DOWN
meta_neg_1432	Celastrol	431.258	830.6	C29H38O4	-	0.103412	1.88444e-05	1.97155	-3.27352	DOWN
meta_pos_755	NP-002854	199.127	83.6	C11H20O4	-	0.227721	4.1814e-05	1.95225	-2.13466	DOWN
meta_neg_558	Arbutin	253.067	442.2	C12H16O7	map00010|Glycolysis / Gluconeogenesis;map02060|Phosphotransferase system (PTS);	0.224386	5.74328e-05	1.92549	-2.15594	DOWN
meta_pos_1125	Thiamine aldehyde	246.089	101.6	C12H15N4OS	map00730|Thiamine metabolism;map01100|Metabolic pathways;	0.486168	6.52256e-05	1.94302	-1.04047	DOWN
meta_pos_386	trans-Aconitate	157.011	117.2	C6H6O6	-	0.460615	6.61395e-05	1.92667	-1.11837	DOWN
meta_neg_220	2,4-Dichloro-6-Methylphenol	174.974	170.8	C7H6Cl2O	-	0.0762331	0.000126348	1.97129	-3.71344	DOWN
meta_neg_498	NCGC00381349-01_C11H13NO5_1H-Pyrrole-3-propanoic acid, 5-acetyl-4-(carboxymethyl)-	239.079	507.7	C11H13NO5	-	0.335418	0.000286748	1.88464	-1.57597	DOWN
meta_pos_1003	Ergothioneine	230.095	101.6	C9H16N3O2S	map00340|Histidine metabolism;	0.416121	0.000518418	1.93373	-1.26492	DOWN
meta_pos_918	N-Acetyl-b-glucosaminylamine	220.105	82.3	C8H16N2O5	-	0.115286	0.000530189	1.94741	-3.11671	DOWN
meta_neg_861	Nilutamide	317.061	610.7	C12H10F3N3O4	-	0.0770008	0.000652056	1.94733	-3.69898	DOWN
meta_pos_2710	Hesperetin 7-neohesperidoside	593.179	538.3	C28H34O15	map00941|Flavonoid biosynthesis;	0.398415	0.000697791	1.85609	-1.32766	DOWN
meta_neg_402	4-hydroxy-5,8-dimethylquinoline-3-carboxylic acid	217.068	34.9	C12H11NO3	-	0.273608	0.000738856	1.84819	-1.86982	DOWN
meta_neg_859	Dattelic acid	317.066	462.6	C16H16O8	map00940|Phenylpropanoid biosynthesis;map00941|Flavonoid biosynthesis;map00945|Stilbenoid, diarylheptanoid and gingerol biosynthesis;map01100|Metabolic pathways;map01110|Biosynthesis of secondary metabolites;	0.205469	0.000748449	1.86021	-2.28301	DOWN
meta_neg_921	NCGC00380736-01_C21H30O3_(2E,4E)-5-{(1S,2R,4aS,5S,8S,8aS)-2-[(2E)-2-Buten-2-yl]-5-hydroxy-3,8-dimethyl-1,2,4a,5,6,7,8,8a-octahydro-1-naphthalenyl}-2,4-pentadienoic acid	329.218	756.3	C21H30O3	-	0.26217	0.000898609	1.85233	-1.93143	DOWN
meta_pos_1650	Tumonoic Acid E	326.232	739.5	C18H31NO4	-	0.315004	0.000936375	1.8521	-1.66656	DOWN
meta_pos_362	Ortho-Hydroxyphenylacetic acid	153.054	561.1	C8H8O3	map00360|Phenylalanine metabolism;map00643|Styrene degradation;map01100|Metabolic pathways;map01120|Microbial metabolism in diverse environments;	0.101908	0.000955442	1.94624	-3.29467	DOWN
meta_neg_525	Ellipticine	245.11	314.5	C17H14N2	-	0.202957	0.000968693	1.93312	-2.30075	DOWN
meta_neg_1972	Margaritene	592.174	537.9	C28H32O14	-	0.351355	0.00103373	1.86232	-1.509	DOWN
meta_pos_1014	(5S,6S)-5-hydroxy-4-methoxy-6-(2-phenylethyl)-5,6-dihydro-2H-pyran-2-one	231.1	101.6	C14H16O4	-	0.346511	0.00116769	1.86381	-1.52903	DOWN
meta_neg_2112	7_-O-acetoxy-5_-14_-O-dibenzoyloxy-15_-hydroxy-3_-propanoyloxy-17,13-oxypremyrsinol	673.306	553.2	C39H46O10	-	0.496291	0.00120892	1.82248	-1.01074	DOWN
meta_pos_1074	3-hydroxy-5,5,8a-trimethyl-3,4,4a,6,7,8-hexahydronaphthalene-2-carboxylic acid	239.164	492.2	C14H22O3	-	0.252717	0.00123187	1.86502	-1.9844	DOWN
meta_neg_1733	LY223982	502.196	509.5	C30H30O7	-	0.406473	0.00129664	1.8524	-1.29877	DOWN
meta_pos_1187	L-Phosphoarginine	255.085	463.1	C6H15N4O5P	map00330|Arginine and proline metabolism;	0.233147	0.00139343	1.81569	-2.10069	DOWN
meta_pos_600	Theophylline	181.133	672.2	C7H8N4O2	map00232|Caffeine metabolism;map01060|Biosynthesis of plant secondary metabolites;map01065|Biosynthesis of alkaloids derived from histidine and purine;map01100|Metabolic pathways;map01110|Biosynthesis of secondary metabolites;map01120|Microbial metabolism in diverse environments;	0.400261	0.00147472	1.90694	-1.32099	DOWN
meta_pos_2327	MLS001157775-01!(2S)-1-[2-[[(2Z)-2-(1,3-benzodioxol-5-ylmethylidene)-3-oxo-1-benzofuran-6-yl]oxy]acetyl]-4-hydroxypyrrolidine-2-carboxylic acid	453.11	103.2	C23H19NO9	-	0.323227	0.00167987	1.81396	-1.62938	DOWN
meta_neg_1670	NCGC00380654-01_C21H28O13_(2E)-3-[4-({2-O-[(2S,3R,4R)-3,4-Dihydroxy-4-(hydroxymethyl)tetrahydro-2-furanyl]-beta-D-glucopyranosyl}oxy)-3-methoxyphenyl]acrylic acid	487.154	423.4	C21H28O13	-	0.325242	0.00173475	1.80604	-1.62041	DOWN
meta_pos_543	(+)-Muscarine	174.148	507.7	C9H19NO2	-	0.343142	0.00174191	1.87014	-1.54312	DOWN
meta_neg_451	N-octanoyl-L-Homoserine lactone	226.141	651	C12H21NO3	-	0.395191	0.00177221	1.87634	-1.33938	DOWN
meta_neg_725	3-nitro-N-[4-(trifluoromethyl)phenyl]benzamide	291.041	462.5	C14H9F3N2O3	-	0.0496429	0.00177416	1.91914	-4.33227	DOWN
meta_neg_492	5-(3-chloro-4-methylanilino)-1-methyl-1H-pyrazol-3-ol	237.073	507.7	C11H12ClN3O	-	0.416698	0.001799	1.85744	-1.26292	DOWN
meta_neg_581	4-(beta-D-Glucopyranosyloxy)-2-methylenebutanoic acid	259.078	34.6	C11H18O8	-	0.163704	0.00191014	1.83021	-2.61084	DOWN
meta_neg_247	Caffeate	179.032	469.5	C9H8O4	map00940|Phenylpropanoid biosynthesis;map01061|Biosynthesis of phenylpropanoids;map01100|Metabolic pathways;map01110|Biosynthesis of secondary metabolites;map01220|Degradation of aromatic compounds;	0.381705	0.00218965	1.88469	-1.38947	DOWN
meta_neg_564	2-Aminoflubendazole	254.071	462.8	C14H10FN3O	-	0.318785	0.00238018	1.84696	-1.64935	DOWN
meta_neg_1588	Andrastin (Putative_Observed from A. flavus)	467.237	509	C28H38O7	-	0.353366	0.00239633	1.78071	-1.50076	DOWN
meta_pos_448	Anabasine	163.039	463.1	C10H14N2	map00960|Tropane, piperidine and pyridine alkaloid biosynthesis;map01064|Biosynthesis of alkaloids derived from ornithine, lysine and nicotinic acid;map01110|Biosynthesis of secondary metabolites;	0.400847	0.00240888	1.85283	-1.31888	DOWN
meta_neg_1815	NCGC00347641-02_C25H38O12_(1R,2R,3R,3aS,5aS,6R,7R,10R,10aR,10cR)-1,2,6,7-Tetrahydroxy-3,7,10a,10c-tetramethyl-4-oxo-2,3,3a,4,5a,6,6a,7,10,10a,10b,10c-dodecahydro-1H-phenanthro[10,1-bc]furan-10-yl beta-D-glucopyranoside	529.228	509.5	C25H38O12	-	0.180971	0.00310342	1.89758	-2.46617	DOWN
meta_pos_1318	(5-L-Glutamyl)-L-glutamate	277.104	145.7	C10H16N2O7	-	0.431961	0.00344622	1.88083	-1.21103	DOWN
meta_pos_1566	(S)-HDAC-42	313.154	518.8	C18H20N2O3	-	0.0575464	0.0039089	1.88844	-4.11913	DOWN
meta_pos_2177	AGELASINE	421.317	809.4	C26H39N5	-	0.430461	0.00397967	1.76926	-1.21604	DOWN
meta_pos_604	Homovanillic acid	182.029	109.9	C9H10O4	map00350|Tyrosine metabolism;map01100|Metabolic pathways;map04728|Dopaminergic synapse;	0.197843	0.00411189	1.89017	-2.33757	DOWN
meta_neg_2301	NCGC00381114-01!3-(1,3-benzodioxol-5-yl)-7-[6-[[3,4-dihydroxy-4-(hydroxymethyl)oxolan-2-yl]oxymethyl]-5-[6-[[3,4-dihydroxy-4-(hydroxymethyl)oxolan-2-yl]oxymethyl]-3,4,5-trihydroxyoxan-2-yl]oxy-3,4-dihydroxyoxan-2-yl]oxy-5,6-dimethoxychromen-4-one	929.269	586.9	C40H50O25	-	0.142804	0.00426404	1.85468	-2.80789	DOWN
meta_pos_397	cadaverine dihydrochloride	158.092	144.3	C5H16Cl2N2	-	0.389068	0.00427632	1.8539	-1.3619	DOWN
meta_neg_1351	NCGC00380251-01!	415.138	158.1	C22H24O8	-	0.355833	0.00428141	1.79693	-1.49073	DOWN
meta_neg_2043	Lopinavir	628.366	826.3	C37H48N4O5	-	0.194388	0.00451959	1.8641	-2.36299	DOWN
meta_neg_1125	Digalacturonate	369.076	502.1	C12H18O13	map00040|Pentose and glucuronate interconversions;map01100|Metabolic pathways;map02010|ABC transporters;	0.20184	0.00456973	1.73093	-2.30872	DOWN
meta_pos_2298	4,5,8-trihydroxy-5-(hydroxymethyl)-3-(3-methoxy-3-oxoprop-1-en-2-yl)-8a-methyl-decahydronaphthalen-2-yl 3,4-dihydroxy-2-methylidenebutanoate	444.206	431.9	C21H32O10	-	0.325715	0.0046142	1.73391	-1.61832	DOWN
meta_neg_1601	7-Sulfocholic acid	469.232	508.9	C24H40O8S	-	0.146404	0.0047641	1.86271	-2.77198	DOWN
meta_neg_2294	Isohopeaphenol	905.26	576.7	C56H42O12	-	0.490527	0.00490034	1.86134	-1.0276	DOWN
meta_pos_199	Ornithine	133.101	33.4	C5H12N2O2	map00220|Arginine biosynthesis;map00330|Arginine and proline metabolism;map00472|D-Arginine and D-ornithine metabolism;map00480|Glutathione metabolism;map01060|Biosynthesis of plant secondary metabolites;map01064|Biosynthesis of alkaloids derived from ornithine, lysine and nicotinic acid;map01100|Metabolic pathways;map01110|Biosynthesis of secondary metabolites;map01130|Biosynthesis of antibiotic…	0.343379	0.00501835	1.73774	-1.54213	DOWN
meta_neg_1935	NCGC00380166-01_C28H34O13_beta-D-Glucopyranoside, 4-[(1R,3aR,4S,6aS)-6a-(acetyloxy)tetrahydro-4-(4-hydroxy-3-methoxyphenyl)-1H,3H-furo[3,4-c]furan-1-yl]-2-methoxyphenyl	577.188	161.4	C28H34O13	-	0.423145	0.00511592	1.78405	-1.24078	DOWN
meta_pos_2303	Dodecamethylcyclohexasiloxane	445.114	432.8	C12H36O6Si6	-	0.451232	0.00520628	1.76408	-1.14806	DOWN
meta_pos_2782	NCGC00380118-01!	642.343	565.9	C36H50O10	-	0.364586	0.0053467	1.75006	-1.45567	DOWN
meta_pos_807	Acetyl-L-tyrosine	206.081	35.1	C11H13NO4	-	0.34663	0.0056427	1.73572	-1.52853	DOWN
meta_pos_1312	N-Acetylmuramate	276.101	145.7	C11H19NO8	map00520|Amino sugar and nucleotide sugar metabolism;map01100|Metabolic pathways;map02060|Phosphotransferase system (PTS);	0.39981	0.00568852	1.8388	-1.32261	DOWN
meta_pos_1161	5'-Deoxyadenosine	252.216	614.8	C10H13N5O3	-	0.064118	0.00573669	1.85713	-3.96313	DOWN
meta_pos_821	Phenylpropionylglycine	208.097	34.8	C11H13NO3	-	0.497541	0.00613281	1.81976	-1.00711	DOWN
meta_neg_1279	AB-FUBINACA metabolite 2B	397.128	302.3	C20H19FN4O4	-	0.374678	0.00613776	1.74447	-1.41628	DOWN
meta_pos_2389	MLS001160388-01!(2R)-2-[[(2S)-2-(1,2-dihydroimidazo[1,2-a]benzimidazole-3-carbonylamino)-4-methylsulfanylbutanoyl]amino]-3-phenylpropanoic acid	464.173	388	C24H27N5O4S	-	0.378433	0.00617071	1.7581	-1.40189	DOWN
meta_pos_1109	N1-(3,5-dichlorophenyl)-3-amino-3-hydroxyiminopropanamide	244	34.5	C9H9Cl2N3O2	-	0.152873	0.00632388	1.86394	-2.7096	DOWN
meta_pos_2342	13-(acetyloxy)-1-hydroxy-8-(hydroxymethyl)-4,12,12,15-tetramethyl-5-oxotetracyclo[8.5.0.0??,???.0?a?a,?a?l]pentadeca-3,8-dien-14-yl (2E)-2-methylbut-2-enoate	455.241	479.1	C27H36O7	-	0.378081	0.00634741	1.70657	-1.40323	DOWN
meta_pos_2720	Galbeta1-3[Fucalpha1-4]GlcNAcbeta-Sp	599.223	301.8	C22H38N4O15	-	0.458845	0.00646726	1.71119	-1.12392	DOWN
meta_pos_1075	3,4,5-Trimethoxycinnamic acid	239.091	508.7	C12H14O5	-	0.435547	0.00655948	1.83047	-1.1991	DOWN
meta_pos_2540	MLS001148627-01!	512.2	653.7	C29H34Cl2N2O2	-	0.495412	0.00659475	1.78849	-1.0133	DOWN
meta_pos_742	tridecanal	198.203	750.1	C13H26O	-	0.280615	0.0068127	1.69441	-1.83333	DOWN
meta_neg_2302	Lauroyl-CoA	930.279	526.5	C33H58N7O17P3S	map00062|Fatty acid elongation;map00071|Fatty acid degradation;map01100|Metabolic pathways;map01212|Fatty acid metabolism;	0.277546	0.00725286	1.73962	-1.8492	DOWN
meta_pos_276	2-Pyrrolidone-5-carboxylic acid, methyl ester	144.066	325	C6H9NO3	-	0.210665	0.00748541	1.72776	-2.24698	DOWN
meta_pos_2160	MLS000028581-01!METOPROLOL TARTRATE	418.205	535.2	C19H31NO9	-	0.449399	0.00780338	1.69553	-1.15393	DOWN
meta_pos_1008	(R)-Kawain	230.097	592.4	C14H14O3	-	0.36229	0.00790319	1.70909	-1.46478	DOWN
meta_neg_890	N-3-oxo-tetradecanoyl-L-Homoserine lactone	324.213	736.5	C18H31NO4	-	0.386909	0.00807215	1.82626	-1.36993	DOWN
meta_neg_574	N1,N4-Diacetylsulfanilamide	256.053	320.3	C10H12N2O4S	-	0.19366	0.00821744	1.82484	-2.3684	DOWN
meta_neg_1558	Hexaflumuron	459.986	402.6	C16H8Cl2F6N2O3	-	0.448515	0.00840008	1.71456	-1.15677	DOWN
meta_neg_1337	Sorbitan monostearate	411.316	777.7	C24H46O6	-	0.279705	0.008695	1.67148	-1.83802	DOWN
meta_neg_1580	[4-(?-D-Glucopyranosyloxy)-2,6-bis(3-methyl-2-buten-1-yl)phenyl](hydroxy)acetic acid	466.227	509.3	C24H34O9	-	0.377586	0.00878301	1.70155	-1.40512	DOWN
meta_neg_98	4-Nitrophenol	138.016	658.4	C6H5NO3	map00627|Aminobenzoate degradation;map01120|Microbial metabolism in diverse environments;	0.268658	0.00884016	1.77765	-1.89616	DOWN
meta_neg_1587	1-({(2R,3S,4R,5S)-3,4-Dihydroxy-5-[2-oxo-2-(4-phenyl-1-piperazinyl)ethyl]tetrahydro-2-furanyl}methyl)-3-(4-methylphenyl)urea	467.226	509	C25H32N4O5	-	0.459319	0.00895005	1.7565	-1.12243	DOWN
meta_pos_1685	Abu-His-OH	331.099	740.3	C15H16N4O6	-	0.364675	0.00911816	1.67562	-1.45532	DOWN
meta_pos_17	Succinic acid semialdehyde	103.039	31.9	C4H6O3	map00250|Alanine, aspartate and glutamate metabolism;map00350|Tyrosine metabolism;map00650|Butanoate metabolism;map00720|Carbon fixation pathways in prokaryotes;map00750|Vitamin B6 metabolism;map00760|Nicotinate and nicotinamide metabolism;map01100|Metabolic pathways;map01120|Microbial metabolism in diverse environments;map01200|Carbon metabolism;map02024|Quorum sensing;	0.17691	0.00920993	1.79346	-2.49891	DOWN
meta_neg_2152	NCGC00384698-01![(6R)-6-hydroxy-6-[(2S,8S,9R,10R,13R,14S,16R)-16-hydroxy-4,4,9,13,14-pentamethyl-3,11-dioxo-2-[(2S,3R,4S,5S,6R)-3,4,5-trihydroxy-6-(hydroxymethyl)oxan-2-yl]oxy-2,7,8,10,12,15,16,17-octahydro-1H-cyclopenta[a]phenanthren-17-yl]-2-methyl-5-oxoheptan-2-yl] acetate	721.366	803.3	C38H58O13	-	0.446441	0.00940419	1.79956	-1.16346	DOWN
meta_pos_1117	Osthol	245.116	612.7	C15H16O3	-	0.172552	0.00972585	1.7715	-2.53489	DOWN
meta_pos_2644	MMV689758	555.171	480.1	C32H31BrN2O2	-	0.169941	0.00984344	1.82543	-2.55689	DOWN
meta_neg_255	Mannitol	181.066	515.5	C6H14O6	map00051|Fructose and mannose metabolism;map02010|ABC transporters;map02060|Phosphotransferase system (PTS);	0.221675	0.0100771	1.70335	-2.17348	DOWN
meta_pos_2152	Beta-tocopherol	416.354	798.4	C28H48O2	map00130|Ubiquinone and other terpenoid-quinone biosynthesis;map01100|Metabolic pathways;map01110|Biosynthesis of secondary metabolites;	0.359002	0.0100828	1.65274	-1.47793	DOWN
meta_neg_1302	Cortisone acetate	401.186	805.6	C23H30O6	-	0.361447	0.0102315	1.69463	-1.46814	DOWN
meta_pos_1009	Meperidine	230.144	614.1	C15H21NO2	-	0.110822	0.0112775	1.80526	-3.17368	DOWN
meta_pos_967	tetradec-5-ynoic acid	225.188	614.7	C14H24O2	-	0.0532993	0.0113686	1.80873	-4.22974	DOWN
meta_pos_2374	NCGC00380875-01_C21H32O11_4-(4-Hydroxyphenyl)-2-butanyl 6-O-[(4xi)-alpha-L-threo-pentofuranosyl]-beta-D-glucopyranoside	461.203	104.5	C21H32O11	-	0.445859	0.0114034	1.68126	-1.16534	DOWN
meta_neg_871	Chloroquine	319.188	785.5	C18H26ClN3	-	0.0236103	0.0116609	1.8095	-5.40444	DOWN
meta_pos_936	Procarbazine hydrochloride	222.156	786.1	C12H19N3O. HCl	-	0.0894177	0.011695	1.8091	-3.4833	DOWN
meta_pos_816	Triethylene glycol monobutyl ether	207.159	614.1	C10H22O4	-	0.0927787	0.0117711	1.80813	-3.43006	DOWN
meta_neg_704	NP-002717	285.083	482	C16H14O5	-	0.252184	0.0119802	1.7292	-1.98745	DOWN
meta_pos_924	Procarbazine	221.154	786.2	C12H19N3O	-	0.269553	0.0122987	1.64241	-1.89136	DOWN
meta_neg_54	Glycolate	124	342.8	C2H4O3	-	0.491106	0.0123349	1.63152	-1.02589	DOWN
meta_neg_2177	NCGC00381417-01_C39H53N7O9_Pyrrolo[2,1-o][1,4,7,10,13,16,19]benzoheptaazacyclodocosine-6,9,12,15,18,23,26(5H)-heptone, 7,8,10,11,13,14,16,17,18a,19,20,21,24,25-tetradecahydro-13-(1-hydroxyethyl)-7-[(4-hydroxyphenyl)methyl]-10-methyl-24-(1-methylethyl)-16-(1-methylpropyl)-	744.374	501.8	C39H53N7O9	-	0.363734	0.0123606	1.63591	-1.45904	DOWN
meta_neg_253	Monomethyl phthalate	180.038	320.3	C9H8O4	-	0.187995	0.0125162	1.78536	-2.41124	DOWN
meta_neg_1181	NCGC00381146-01!2-[5-[2-[2-[5-(2-oxopropyl)oxolan-2-yl]propanoyloxy]butyl]oxolan-2-yl]propanoic acid	379.206	805.9	C21H34O7	-	0.339381	0.0125266	1.6524	-1.55902	DOWN
meta_neg_2087	L-161,982	654.153	538	C32H29F3N4O4S2	-	0.382175	0.0126664	1.63384	-1.38769	DOWN
meta_neg_491	NCGC00247503-02!(3R)-8-hydroxy-3-(4-hydroxyphenyl)-3,4-dihydroisochromen-1-one	237.057	34.7	C15H12O4	-	0.360293	0.0128354	1.64549	-1.47276	DOWN
meta_pos_837	S107	210.097	139.7	C11H15NOS	-	0.494742	0.0129706	1.68528	-1.01525	DOWN
meta_pos_1485	N-Acetyl-D-Glucosamine 6-Phosphate	301.049	614.6	C8H16NO9P	map00520|Amino sugar and nucleotide sugar metabolism;map01100|Metabolic pathways;map01130|Biosynthesis of antibiotics;map02060|Phosphotransferase system (PTS);	0.377392	0.0130987	1.67975	-1.40586	DOWN
meta_neg_68	D-2-Hydroxyglutaric acid	129.016	241.8	C5H8O5	-	0.217802	0.0131203	1.69234	-2.19891	DOWN
meta_pos_958	N,N'-Dicyclohexylurea	224.185	614.1	C13H24N2O	-	0.0961062	0.0131742	1.79528	-3.37923	DOWN
meta_neg_2134	NCGC00386053-01!6-[4-(4-carboxy-3-hydroxy-5-methylphenoxy)carbonyl-3-hydroxy-5-pentadecylphenoxy]-3,4,5-trihydroxyoxane-2-carboxylic acid	689.303	471.6	C36H50O13	-	0.474672	0.0134729	1.67979	-1.075	DOWN
meta_neg_632	Nordiazepam	269.048	45.8	C15H11ClN2O	-	0.165601	0.0136199	1.79287	-2.59422	DOWN
meta_neg_2128	(2R,3S,4S,5R,6S)-2-(hydroxymethyl)-6-[4-[[(3S,4S)-4-(hydroxymethyl)-5-[3-methoxy-4-[(2S,3R,4S,5S,6R)-3,4,5-trihydroxy-6-(hydroxymethyl)oxan-2-yl]oxyphenyl]oxolan-3-yl]methyl]-2-methoxyphenoxy]oxane-3,4,5-triol	684.243	100.2	C32H44O16	-	0.327156	0.0136743	1.64668	-1.61195	DOWN
meta_pos_450	2-Deoxystreptamine	163.112	517.6	C6H14N2O3	map00524|Neomycin, kanamycin and gentamicin biosynthesis;map01130|Biosynthesis of antibiotics;	0.105531	0.014804	1.78353	-3.24426	DOWN
meta_neg_1905	5-hydroxy-2-(4-hydroxyphenyl)-7-[(3,4,5-trihydroxy-6-methyloxan-2-yl)oxy]-3-[(3,4,5-trihydroxyoxan-2-yl)oxy]-4H-chromen-4-one	563.14	471.6	C26H28O14	-	0.485308	0.0149001	1.60979	-1.04303	DOWN
meta_neg_318	NP-013674	195.062	33.2	C10H12O4	-	0.49967	0.0150094	1.74115	-1.00095	DOWN
meta_pos_733	N-Acetylhistidine	197.081	34.9	C8H11N3O3	-	0.418747	0.0150723	1.61297	-1.25585	DOWN
meta_neg_1412	NCGC00380824-01!1-[(Z)-but-2-en-2-yl]-2,8,10-trichloro-3,9-dihydroxy-4,7-dimethylbenzo[b][1,4]benzodioxepin-6-one	427.992	106.3	C19H15Cl3O5	-	0.419773	0.0151449	1.60315	-1.25232	DOWN
meta_pos_861	N-Butylbenzenesulfonamide	213.076	35	C10H15NO2S	-	0.170786	0.0152024	1.7217	-2.54973	DOWN
meta_pos_1100	gamma-Glutamyl-beta-cyanoalanine	243.085	100.1	C9H13N3O5	map00460|Cyanoamino acid metabolism;	0.370388	0.0152488	1.64172	-1.43289	DOWN
meta_pos_442	(S)-NICOTINE	163.123	140.4	C10H14N2	-	0.42333	0.0156233	1.77517	-1.24014	DOWN
meta_neg_242	Fructose-1P	179.053	225.2	C6H12O6	-	0.348598	0.0157327	1.66458	-1.52037	DOWN
meta_pos_321	N-Methyl-D-aspartic acid	148.06	73.9	C5H9NO4	-	0.453305	0.0160917	1.61974	-1.14145	DOWN
meta_neg_868	NP-015468	319.095	367.4	C20H16O4	-	0.327516	0.0161817	1.71279	-1.61036	DOWN
meta_pos_316	Adipic acid	147.065	63.5	C6H10O4	map00930|Caprolactam degradation;map01100|Metabolic pathways;map01120|Microbial metabolism in diverse environments;map01220|Degradation of aromatic compounds;	0.321042	0.0161982	1.63938	-1.63917	DOWN
meta_pos_2321	NP-020174	451.161	355.4	C23H22N4O6	-	0.386397	0.0162915	1.65206	-1.37184	DOWN
meta_pos_2015	N-oleoyl taurine	389.252	444.3	C20H39NO4S	-	0.418154	0.016807	1.58764	-1.25789	DOWN
meta_neg_963	thiophene-2-carbaldehyde 2-[5-(3,4-dihydro-2H-1,5-benzodioxepin-7-yl)-1,3-thiazol-2-yl]hydrazone	338.046	462.8	C17H15N3O2S2	-	0.238826	0.0170182	1.67037	-2.06597	DOWN
meta_pos_2760	NP-007694	624.177	101.5	C28H32O16	-	0.366724	0.0170503	1.74796	-1.44723	DOWN
meta_neg_57	Thymine	125.032	438.8	C5H6N2O2	map00240|Pyrimidine metabolism;map01100|Metabolic pathways;	0.133299	0.0172078	1.76116	-2.90726	DOWN
meta_neg_1186	PGF2alpha ethyl amide	380.273	825.6	C22H39NO4	-	0.134968	0.0174854	1.75097	-2.88931	DOWN
meta_neg_1232	7-hydroxy-5-oxo-N-[3-(trifluoromethyl)phenyl]-2,3-dihydro-1H,5H-pyrido[3,2,1-ij]quinoline-6-carboxamide	388.098	710.7	C20H15F3N2O3	-	0.439656	0.0180272	1.58339	-1.18555	DOWN
meta_pos_989	2-Methylbutyroylcarnitine	228.159	643.2	C12H23NO4	-	0.477021	0.0181419	1.59128	-1.06788	DOWN
meta_neg_1934	8-Oxo-9-(3,4,5-trimethoxyphenyl)-5,5a,6,8,8a,9-hexahydrofuro[3',4'_6,7]naphtho[2,3-d][1,3]dioxol-5-yl hexopyranoside	575.164	602.4	C28H32O13	-	0.12482	0.0184728	1.7518	-3.00208	DOWN
meta_neg_2189	5-Hydroxy-2-(4-hydroxyphenyl)-7-methoxy-4-oxo-4H-chromen-3-yl 6-O-(4-carboxy-3-hydroxy-3-methylbutanoyl)-4-O-(6-deoxyhexopyranosyl)hexopyranoside	752.226	492.2	C34H40O19	-	0.447712	0.0197795	1.72987	-1.15936	DOWN
meta_neg_1023	JWH 073 2-hydroxyindole metabolite-d7	350.197	559.6	C23H14D7NO2	-	0.145812	0.0200473	1.70113	-2.77782	DOWN
meta_neg_59	Methylglutaric acid	127.037	34.6	C6H10O4	-	0.466266	0.0200494	1.70942	-1.10078	DOWN
meta_neg_2187	Xanthorhamnin	751.21	527	C34H42O20	-	0.24105	0.0202554	1.70768	-2.05259	DOWN
meta_neg_547	Deoxyinosine	251.076	320.3	C10H12N4O4	map00230|Purine metabolism;map01100|Metabolic pathways;	0.159826	0.0204418	1.72836	-2.64543	DOWN
meta_pos_54	N-Vinyl-2-pyrrolidone	112.076	34.8	C6H9NO	-	0.393615	0.02117	1.55402	-1.34514	DOWN
meta_pos_736	Dibenzylamine	197.118	802	C14H15N	-	0.0918371	0.0212474	1.73394	-3.44478	DOWN
meta_neg_1406	NP-002399	427.153	464.9	C19H25NO10	-	0.364188	0.0212561	1.55342	-1.45725	DOWN
meta_pos_444	5-Hydroxylysine	163.111	32	C6H14N2O3	map00310|Lysine degradation;map01100|Metabolic pathways;	0.3619	0.0217243	1.71274	-1.46634	DOWN
meta_pos_1127	Mepivacaine	246.17	482.5	C15H22N2O	-	0.268359	0.0226262	1.57893	-1.89776	DOWN
meta_neg_264	Trimidox	183.038	320.3	C7H8N2O4	-	0.18595	0.0227118	1.71532	-2.42701	DOWN
meta_neg_1751	NCGC00168804-02_C26H34O10_4-[3-(Hydroxymethyl)-5-(3-hydroxypropyl)-7-methoxy-2,3-dihydro-1-benzofuran-2-yl]-2-methoxyphenyl 6-deoxy-alpha-D-mannopyranoside	506.215	501.9	C26H34O10	-	0.356661	0.0229668	1.63431	-1.48737	DOWN
meta_pos_419	Betonicine	160.097	232.3	C7H13NO3	-	0.185474	0.0230586	1.71894	-2.43071	DOWN
meta_pos_1147	N,O-Didesmethylvenlafaxine	250.177	821.2	C15H23NO2	-	0.298713	0.0236023	1.70715	-1.74317	DOWN
meta_neg_1031	8-Iso-15-keto-prostaglandin-F2?	351.211	725.6	C20H32O5	-	0.250363	0.0236203	1.6243	-1.99791	DOWN
meta_neg_1883	3-[(3R,5S,10R,13R,14S,17R)-5,14-dihydroxy-10,13-dimethyl-3-[(2R,3R,4S,5S,6R)-3,4,5-trihydroxy-6-(hydroxymethyl)oxan-2-yl]oxy-2,3,4,6,7,8,9,11,12,15,16,17-dodecahydro-1H-cyclopenta[a]phenanthren-17-yl]-2H-furan-5-one	552.284	829	C29H44O10	-	0.486319	0.0238318	1.5508	-1.04003	DOWN
meta_pos_1083	Alizarin	241.051	119.7	C14H8O4	-	0.374987	0.0242733	1.66272	-1.41509	DOWN
meta_neg_2318	lanatoside C	983.51	475.1	C49H76O20	-	0.495073	0.0247623	1.5718	-1.01429	DOWN
meta_pos_43	2-Aminomethylpyrimidine (hydrochloride)	109.065	32	C5H7N3	-	0.374656	0.0249408	1.586	-1.41636	DOWN
meta_pos_2582	Deacetylipecoside	523.203	503.1	C25H33NO11	map00950|Isoquinoline alkaloid biosynthesis;	0.323122	0.0252699	1.54809	-1.62985	DOWN
meta_neg_2203	NP-001176	767.242	531.7	C39H44O16	-	0.0513358	0.0264331	1.69109	-4.28389	DOWN
meta_neg_1140	NCGC00179757-02![(2R,3S,4S,5R,6S)-3,4,5-trihydroxy-6-(4-hydroxyphenoxy)oxan-2-yl]methyl 4-hydroxybenzoate	373.084	367.3	C19H20O9	-	0.496259	0.0266532	1.52288	-1.01084	DOWN
meta_pos_2097	Methyl Deoxycholate	406.307	510.9	C25H42O4	-	0.49849	0.0267987	1.54456	-1.00436	DOWN
meta_neg_2197	Neu5Gcalpha2-3Galbeta1-4GlcNAcbeta-Sp	759.259	586.6	C27H45N5O20	-	0.438459	0.0269273	1.52092	-1.18949	DOWN
meta_neg_1579	dCTP	465.973	104	C9H16N3O13P3	map00240|Pyrimidine metabolism;map01100|Metabolic pathways;	0.437413	0.0277661	1.55001	-1.19293	DOWN
meta_pos_1142	Quadrone	249.148	726.7	C15H20O3	-	0.118104	0.0284168	1.67083	-3.08187	DOWN
meta_neg_232	D-Gulono-1,4-lactone	177.036	34.6	C6H10O6	-	0.459286	0.0285334	1.66406	-1.12253	DOWN
meta_pos_63	Citraconic acid	113.018	478.1	C5H6O4	map00290|Valine, leucine and isoleucine biosynthesis;map00660|C5-Branched dibasic acid metabolism;map01100|Metabolic pathways;map01210|2-Oxocarboxylic acid metabolism;	0.402116	0.0292697	1.55726	-1.31432	DOWN
meta_neg_2215	Phlinoside A	785.244	648.1	C35H46O20	-	0.266595	0.0293623	1.50141	-1.90728	DOWN
meta_neg_1	Succinate semialdehyde	101.022	124.8	C4H6O3	map00250|Alanine, aspartate and glutamate metabolism;map00350|Tyrosine metabolism;map00650|Butanoate metabolism;map00720|Carbon fixation pathways in prokaryotes;map00750|Vitamin B6 metabolism;map00760|Nicotinate and nicotinamide metabolism;map01100|Metabolic pathways;map01120|Microbial metabolism in diverse environments;map01200|Carbon metabolism;map02024|Quorum sensing;	0.17188	0.0295291	1.62808	-2.54052	DOWN
meta_neg_320	3,7-Dimethyluric acid	195.048	720.8	C7H8N4O3	map00232|Caffeine metabolism;	0.108841	0.030835	1.65508	-3.1997	DOWN
meta_neg_591	Gemcitabine	263.072	36.1	C9H11F2N3O4	-	0.265565	0.0308451	1.62518	-1.91287	DOWN
meta_neg_417	NCGC00381404-01_C14H22O3_2-Naphthalenecarboxylic acid, 3,4,4a,5,6,7,8,8a-octahydro-3-hydroxy-5,5,8a-trimethyl-	219.135	616.5	C14H22O3	-	0.142992	0.0311691	1.66344	-2.80599	DOWN
meta_pos_2660	Apiin	565.154	471.7	C26H28O14	map00944|Flavone and flavonol biosynthesis;	0.350082	0.0315399	1.49774	-1.51424	DOWN
meta_pos_2047	24-Norursa-3,12-diene	394.351	837.8	C29H46	-	0.221809	0.0317165	1.51224	-2.17261	DOWN
meta_pos_863	NP-020205	213.112	680	C11H16O4	-	0.19021	0.0320962	1.65342	-2.39434	DOWN
meta_pos_2649	Inosine-5'-triphosphate trisodium salt	556.523	834.8	C10H12N4Na3O14P3	-	0.0501393	0.0331094	1.63545	-4.31792	DOWN
meta_neg_1096	Indapamide	365.066	146.2	C16H16ClN3O3S	-	0.204526	0.0331813	1.62943	-2.28965	DOWN
meta_pos_2798	Elloramycin A	661.182	304.1	C32H36O15	map01057|Biosynthesis of type II polyketide products;map01130|Biosynthesis of antibiotics;	0.241682	0.0333133	1.62478	-2.04882	DOWN
meta_pos_1509	3alpha,11beta-Dihydroxy-5alpha-androstane-17-one	306.217	520.1	C19H30O3	-	0.41048	0.0334253	1.48372	-1.28462	DOWN
meta_neg_391	9-Oxo-4,5,6,7,8,9-hexahydropyrazolo[5,1-b]quinazoline-3-carbonitrile	213.073	33.6	C11H10N4O	-	0.393601	0.0335467	1.5006	-1.34519	DOWN
meta_neg_1206	Prazosin	383.155	674.5	C19H21N5O4	-	0.186125	0.0337443	1.64967	-2.42565	DOWN
meta_neg_152	orotate	155.006	45.5	C5H3N2O4	-	0.487693	0.0339627	1.4918	-1.03596	DOWN
meta_neg_1591	CARAPIN	468.214	455.3	C27H32O7	-	0.387474	0.0342282	1.59865	-1.36783	DOWN
meta_neg_602	(?)-Abscisic acid	264.129	624.1	C15H20O4	-	0.344155	0.0347174	1.50037	-1.53887	DOWN
meta_neg_1748	3-(4-{[1,3-Dihydroxy-1-(4-hydroxy-3-methoxyphenyl)-2-propanyl]oxy}-3-methoxyphenyl)propyl 6-deoxy-alpha-L-mannopyranoside	505.212	501.9	C26H36O11	-	0.493221	0.0352814	1.49453	-1.01969	DOWN
meta_pos_1299	NP-015090	274.115	509.8	C16H18O4	-	0.295835	0.0355729	1.47581	-1.75713	DOWN
meta_pos_2832	1-Palmitoyl-2-linoleoyl PE	698.52	497.9	C39H74NO8P	-	0.438207	0.0357221	1.46976	-1.19032	DOWN
meta_neg_452	Nitrotyrosine	226.059	786.7	C9H10N2O5	-	0.300517	0.0359648	1.50966	-1.73448	DOWN
meta_pos_607	Triisopropanolamine cyclic borate	182.125	517.8	C9H18BNO3	-	0.230714	0.0364315	1.60086	-2.11582	DOWN
meta_neg_1594	NCGC00380387-01_C21H27NO11_	468.151	463.6	C21H27NO11	-	0.417217	0.036742	1.54657	-1.26113	DOWN
meta_pos_552	2-Isopropyl-3-oxosuccinate	175.058	92.7	C7H10O5	map00290|Valine, leucine and isoleucine biosynthesis;map01100|Metabolic pathways;map01110|Biosynthesis of secondary metabolites;map01210|2-Oxocarboxylic acid metabolism;	0.49219	0.0369092	1.54033	-1.02271	DOWN
meta_neg_48	2-METHOXYRESORCINOL	121.026	623.6	C7H8O3	-	0.43113	0.0371469	1.49583	-1.2138	DOWN
meta_neg_917	4,4'-Sulfonylbis[2-(prop-2-en-1-yl)phenol]	329.083	247.6	C18H18O4S	-	0.342331	0.037278	1.46781	-1.54654	DOWN
meta_pos_1325	NCGC00381106-01!3-(6,8-dimethoxy-1-oxoisochromen-3-yl)-2-hydroxypropanoic acid	277.067	463.6	C14H14O7	-	0.210826	0.0373544	1.5005	-2.24587	DOWN
meta_pos_1957	rubitecan	376.339	765.3	C20H15N3O6	-	0.419258	0.0373984	1.48504	-1.25409	DOWN
meta_neg_428	(3R,4S)-4,6,8-Trihydroxy-7-methoxy-3-methyl-3,4-dihydro-1H-isochromen-1-one	221.042	33.6	C11H12O6	-	0.24019	0.0375977	1.61942	-2.05775	DOWN
meta_neg_341	MCPA	199.016	90.5	C9H9ClO3	-	0.384005	0.0377224	1.6127	-1.3808	DOWN
meta_neg_1656	Methyl (2S,4S,6S,12bR)-2-(benzylamino)-4-(2-fluorophenyl)-1,2,3,4,6,7,12,12b-octahydroindolo[2,3-a]quinolizine-6-carboxylate	482.221	488.3	C30H30FN3O2	-	0.444496	0.038521	1.60306	-1.16976	DOWN
meta_neg_474	D-Glucuronic acid sodium salt hydrate	233.026	34.6	C6H11NaO8	-	0.478024	0.0391564	1.60001	-1.06485	DOWN
meta_pos_855	Methoxamine	212.128	34.8	C11H17NO3	-	0.347781	0.0394106	1.57773	-1.52375	DOWN
meta_pos_634	4'-(Imidazol-1-yl)acetophenone	186.076	200.4	C11H10N2O	-	0.101128	0.0400831	1.61978	-3.30574	DOWN
meta_neg_1699	Glyburide	493.153	652.7	C23H28ClN3O5S	-	0.492968	0.0400839	1.51735	-1.02043	DOWN
meta_pos_2009	Chlormadinone acetate	387.174	522.3	C23H29ClO4	-	0.482652	0.0402085	1.44742	-1.05094	DOWN
meta_pos_2319	NP-008301	450.154	355.4	C22H26O10	-	0.440725	0.0408949	1.48641	-1.18205	DOWN
meta_neg_1832	NCGC00380871-01_C22H27ClO13_(1R,4S,5R,6S,7R,8S)-5-Chloro-9-(beta-D-glucopyranosyloxy)-4-hydroxy-2,10-dioxatricyclo[5.3.1.0~4,8~]undec-6-yl 3,4-dihydroxybenzoate	534.121	501.8	C22H27ClO13	-	0.375693	0.0409826	1.56533	-1.41237	DOWN
meta_pos_1945	Sinensetin	373.126	831.9	C20H20O7	-	0.0573854	0.0411205	1.61295	-4.12317	DOWN
meta_pos_646	5-Guanidino-3-methyl-2-oxopentanoate	187.096	36.1	C7H13N3O3	-	0.145673	0.0413426	1.61225	-2.7792	DOWN
meta_neg_2235	NP-019044	809.422	709.2	C44H62N2O12	-	0.459743	0.0416691	1.45562	-1.1211	DOWN
meta_pos_2405	3-alpha-HYDROXYDEOXYGEDININ	469.26	510.5	C28H36O6	-	0.40546	0.0419091	1.51678	-1.30237	DOWN
meta_neg_534	2,6-Bis[(2-hydroxyethyl)amino]-3-nitrobenzonitrile	247.078	34.6	C11H14N4O4	-	0.287063	0.0420749	1.55251	-1.80056	DOWN
meta_pos_841	Propoxur	210.11	499.2	C11H15NO3	-	0.456005	0.0422374	1.59437	-1.13288	DOWN
meta_pos_1750	Vulgaxanthin I	340.116	815.3	C14H17N3O7	-	0.224378	0.0424409	1.57023	-2.156	DOWN
meta_pos_1228	Imazapyr	262.114	623.2	C13H15N3O3	-	0.144702	0.0427276	1.60508	-2.78885	DOWN
meta_pos_191	Cinnamaldehyde	132.065	394	C9H8O	map00940|Phenylpropanoid biosynthesis;map01060|Biosynthesis of plant secondary metabolites;map01100|Metabolic pathways;map01110|Biosynthesis of secondary metabolites;map04750|Inflammatory mediator regulation of TRP channels;	0.333439	0.0431484	1.4308	-1.58451	DOWN
meta_neg_345	N1-[4-(trifluoromethoxy)phenyl]acetamide	200.032	85.7	C9H8F3NO2	-	0.459455	0.0432253	1.45319	-1.122	DOWN
meta_neg_902	NCGC00380825-01!1-[(Z)-but-2-en-2-yl]-3,9-dihydroxy-4,7-dimethylbenzo[b][1,4]benzodioxepin-6-one	326.118	598	C19H18O5	-	0.359677	0.0432729	1.52594	-1.47523	DOWN
meta_neg_135	4-Hydroxy-3-methylbenzoate	152.043	439.6	C8H8O3	map00623|Toluene degradation;map01120|Microbial metabolism in diverse environments;	0.379274	0.0435057	1.44216	-1.39869	DOWN
meta_neg_1287	Colchicine	399.171	766.7	C22H25NO6	map00950|Isoquinoline alkaloid biosynthesis;map01063|Biosynthesis of alkaloids derived from shikimate pathway;map01110|Biosynthesis of secondary metabolites;	0.14263	0.0443011	1.57782	-2.80965	DOWN
meta_neg_772	Temazepam	300.067	507.6	C16H13ClN2O2	-	0.353737	0.0443037	1.46356	-1.49925	DOWN
meta_pos_494	p-Synephrine	168.101	48	C9H13NO2	-	0.461687	0.044414	1.51989	-1.11501	DOWN
meta_neg_114	Oxoglutaric acid	146.022	128.1	C5H6O5	map00020|Citrate cycle (TCA cycle);map00040|Pentose and glucuronate interconversions;map00053|Ascorbate and aldarate metabolism;map00220|Arginine biosynthesis;map00250|Alanine, aspartate and glutamate metabolism;map00300|Lysine biosynthesis;map00340|Histidine metabolism;map00365|Furfural degradation;map00430|Taurine and hypotaurine metabolism;map00471|D-Glutamine and D-glutamate metabolism;map006…	0.321833	0.0444279	1.57806	-1.63562	DOWN
meta_neg_1626	N-({(2R,4S,5R)-5-[1-Methyl-3-(2-naphthyl)-1H-pyrazol-5-yl]-1-azabicyclo[2.2.2]oct-2-yl}methyl)-1,3-benzodioxole-5-carboxamide	475.2	501.9	C30H30N4O3	-	0.499004	0.0453682	1.50859	-1.00288	DOWN
meta_neg_1183	7-{[(2E)-3,7-Dimethyl-2,6-octadien-1-yl]oxy}-1,3-dihydroxy-9H-xanthen-9-one	380.161	358.5	C23H24O5	-	0.433979	0.0455453	1.44592	-1.2043	DOWN
meta_neg_362	Lipoic acid	205.033	177.5	C8H14O2S2	-	0.0912687	0.0455629	1.59151	-3.45374	DOWN
meta_pos_1203	ascr#7	257.302	819	C13H22O6	-	0.326267	0.0456788	1.4291	-1.61588	DOWN
meta_pos_1761	DIPROTIN A	342.241	744.5	C17H31N3O4	-	0.326273	0.0464934	1.42719	-1.61585	DOWN
meta_neg_1804	NCGC00385009-01!(1S,3R,4R,5R)-1,3-dihydroxy-4,5-bis[[(E)-3-(4-hydroxy-3-methoxyphenyl)prop-2-enoyl]oxy]cyclohexane-1-carboxylic acid	525.14	555.7	C27H28O12	-	0.341343	0.0466609	1.51088	-1.5507	DOWN
meta_pos_798	ETHYL 3-INDOLEACETATE	204.101	392.7	C12H13NO2	-	0.26709	0.0468679	1.5275	-1.9046	DOWN
meta_pos_1383	N-dodecanoyl-L-Homoserine lactone	284.221	784.5	C16H29NO3	-	0.404649	0.0468871	1.46123	-1.30526	DOWN
meta_pos_584	beta-D-Glucosamine	180.086	137.6	C6H13NO5	-	0.244537	0.0468875	1.58192	-2.03188	DOWN
meta_neg_2157	Liriodendrin	723.232	567.5	C34H46O18	-	0.415051	0.0470224	1.42999	-1.26864	DOWN
meta_neg_624	Sakuranetin	267.065	838.2	C16H14O5	-	0.434951	0.0470735	1.56254	-1.20108	DOWN
meta_neg_2063	NCGC00384507-01!	639.165	513.1	C32H32O14	-	0.499142	0.047194	1.52572	-1.00248	DOWN
meta_neg_950	Prostaglandin B1	336.22	723.4	C20H32O4	-	0.0796187	0.0484267	1.57048	-3.65075	DOWN
meta_neg_1081	Secoisolariciresinol	361.169	464.7	C20H26O6	-	0.282674	0.0487057	1.48451	-1.82279	DOWN
meta_neg_171	Quinazoline-2,4-diol	162.046	784.3	C8H6N2O2	-	0.0867123	0.0494233	1.57246	-3.52762	DOWN
meta_neg_2110	3,5,7,15-tetraacetoxy-8-benzoyloxy-2-hydroxy-9,14-dioxojatropha-6(17),11E-diene	670.263	585.1	C35H42O13	-	0.284397	0.0494532	1.52361	-1.81402	DOWN
meta_neg_254	2',6'-Dihydroxy-4'-methoxyacetophenone	181.047	33.2	C9H10O4	-	0.428206	0.0494652	1.55969	-1.22362	DOWN
