# Supplementary material for: Combined physiological and metabolomic analysis reveals the effects of different biostimulants on maize production and reproduction
Source: Front Plant Sci. 2022 Nov 23;13:1062603. doi: 10.3389/fpls.2022.1062603 (PMC9727306; doi:10.3389/fpls.2022.1062603)
Supplement: Supplementary file 1 [file DataSheet_1.zip › File 4.XLS]

## Sheet: HU.vs.CK_all_kegg_enrichment
KEGG enrichment analysis of differential metabolites
MapID	MapTitle	Pvalue	x	y	n	N	EnrichDirect	MetaIDs	kegg_cpd_id	KEGG_link
map01040	Biosynthesis of unsaturated fatty acids	0.027493	4	14	282	3255	Over	meta_pos_1910,meta_pos_1525,meta_pos_1547,meta_neg_1018,	cpd:C08323,cpd:C03242,cpd:C16525,cpd:C08320,	https://www.kegg.jp/pathway/map01040+C08323+C03242+C16525+C08320+
map00720	Carbon fixation pathways in prokaryotes	0.0435867	4	16	282	3255	Over	meta_neg_1401,meta_pos_17,meta_neg_1,meta_neg_114,	cpd:C00101,cpd:C00232,cpd:C00232,cpd:C00026,	https://www.kegg.jp/pathway/map00720+C00101+C00232+C00232+C00026+
map01051	Biosynthesis of ansamycins	0.0627453	2	5	282	3255	Over	meta_pos_2662,meta_pos_2890,	cpd:C00029,cpd:C20139,	https://www.kegg.jp/pathway/map01051+C00029+C20139+
map01063	Biosynthesis of alkaloids derived from shikimate pathway	0.064753	9	59	282	3255	Over	meta_pos_1390,meta_pos_2351,meta_pos_1670,meta_pos_1716,meta_pos_1634,meta_neg_2003,meta_pos_888,meta_neg_1287,meta_neg_114,	cpd:C01516,cpd:C01626,cpd:C02105,cpd:C05189,cpd:C06527,cpd:C07547,cpd:C09243,cpd:C07592,cpd:C00026,	https://www.kegg.jp/pathway/map01063+C01516+C01626+C02105+C05189+C06527+C07547+C09243+C07592+C00026+
map00950	Isoquinoline alkaloid biosynthesis	0.0684831	5	26	282	3255	Over	meta_pos_1390,meta_pos_1670,meta_pos_1716,meta_pos_2582,meta_neg_1287,	cpd:C01516,cpd:C02105,cpd:C05189,cpd:C07307,cpd:C07592,	https://www.kegg.jp/pathway/map00950+C01516+C02105+C05189+C07307+C07592+
map00650	Butanoate metabolism	0.0787362	3	12	282	3255	Over	meta_pos_17,meta_neg_1,meta_neg_114,	cpd:C00232,cpd:C00232,cpd:C00026,	https://www.kegg.jp/pathway/map00650+C00232+C00232+C00026+
map07224	Opioid receptor agonists/antagonists	0.0866359	1	1	282	3255	Over	meta_neg_1270,	cpd:C18128,	https://www.kegg.jp/pathway/map07224+C18128+
map07221	Nicotinic cholinergic receptor antagonists	0.0866359	1	1	282	3255	Over	meta_neg_2003,	cpd:C07547,	https://www.kegg.jp/pathway/map07221+C07547+
map00561	Glycerolipid metabolism	0.0888383	2	6	282	3255	Over	meta_pos_2662,meta_neg_469,	cpd:C00029,cpd:C00258,	https://www.kegg.jp/pathway/map00561+C00029+C00258+
map02024	Quorum sensing	0.0888383	2	6	282	3255	Over	meta_pos_17,meta_neg_1,	cpd:C00232,cpd:C00232,	https://www.kegg.jp/pathway/map02024+C00232+C00232+
map00232	Caffeine metabolism	0.0960457	3	13	282	3255	Over	meta_pos_355,meta_pos_600,meta_neg_320,	cpd:C00385,cpd:C07130,cpd:C16360,	https://www.kegg.jp/pathway/map00232+C00385+C07130+C16360+
map00520	Amino sugar and nucleotide sugar metabolism	0.102212	4	21	282	3255	Over	meta_pos_2662,meta_pos_1312,meta_pos_2703,meta_pos_1485,	cpd:C00029,cpd:C02713,cpd:C00325,cpd:C00357,	https://www.kegg.jp/pathway/map00520+C00029+C02713+C00325+C00357+
map02060	Phosphotransferase system (PTS)	0.116848	4	22	282	3255	Over	meta_neg_558,meta_pos_1312,meta_neg_255,meta_pos_1485,	cpd:C06186,cpd:C02713,cpd:C00392,cpd:C00357,	https://www.kegg.jp/pathway/map02060+C06186+C02713+C00392+C00357+
map00040	Pentose and glucuronate interconversions	0.134676	3	15	282	3255	Over	meta_pos_2662,meta_neg_1125,meta_neg_114,	cpd:C00029,cpd:C02273,cpd:C00026,	https://www.kegg.jp/pathway/map00040+C00029+C02273+C00026+
map04726	Serotonergic synapse	0.134676	3	15	282	3255	Over	meta_pos_1810,meta_pos_1734,meta_pos_1815,	cpd:C05956,cpd:C14772,cpd:C05964,	https://www.kegg.jp/pathway/map04726+C05956+C14772+C05964+
map00590	Arachidonic acid metabolism	0.148621	4	24	282	3255	Over	meta_pos_1810,meta_pos_1734,meta_neg_941,meta_pos_1815,	cpd:C05956,cpd:C14772,cpd:C04853,cpd:C05964,	https://www.kegg.jp/pathway/map00590+C05956+C14772+C04853+C05964+
map03320	PPAR signaling pathway	0.16579	1	2	282	3255	Over	meta_neg_747,	cpd:C14767,	https://www.kegg.jp/pathway/map03320+C14767+
map04066	HIF-1 signaling pathway	0.16579	1	2	282	3255	Over	meta_neg_114,	cpd:C00026,	https://www.kegg.jp/pathway/map04066+C00026+
map07034	Eicosanoids	0.16579	1	2	282	3255	Over	meta_pos_1810,	cpd:C05956,	https://www.kegg.jp/pathway/map07034+C05956+
map00750	Vitamin B6 metabolism	0.179812	2	9	282	3255	Over	meta_pos_17,meta_neg_1,	cpd:C00232,cpd:C00232,	https://www.kegg.jp/pathway/map00750+C00232+C00232+
map00908	Zeatin biosynthesis	0.179812	2	9	282	3255	Over	meta_pos_2662,meta_neg_758,	cpd:C00029,cpd:C00170,	https://www.kegg.jp/pathway/map00908+C00029+C00170+
map00660	C5-Branched dibasic acid metabolism	0.212558	2	10	282	3255	Over	meta_pos_63,meta_neg_114,	cpd:C02226,cpd:C00026,	https://www.kegg.jp/pathway/map00660+C02226+C00026+
map00364	Fluorobenzoate degradation	0.238107	1	3	282	3255	Over	meta_neg_737,	cpd:C03925,	https://www.kegg.jp/pathway/map00364+C03925+
map00290	Valine, leucine and isoleucine biosynthesis	0.245803	2	11	282	3255	Over	meta_pos_63,meta_pos_552,	cpd:C02226,cpd:C04236,	https://www.kegg.jp/pathway/map00290+C02226+C04236+
map00591	Linoleic acid metabolism	0.279217	2	12	282	3255	Over	meta_pos_1525,meta_neg_747,	cpd:C03242,cpd:C14767,	https://www.kegg.jp/pathway/map00591+C03242+C14767+
map00982	Drug metabolism - cytochrome P450	0.279217	2	12	282	3255	Over	meta_pos_1390,meta_neg_1121,	cpd:C01516,cpd:C05011,	https://www.kegg.jp/pathway/map00982+C01516+C05011+
map01200	Carbon metabolism	0.279656	5	41	282	3255	Over	meta_neg_1401,meta_neg_469,meta_pos_17,meta_neg_1,meta_neg_114,	cpd:C00101,cpd:C00258,cpd:C00232,cpd:C00232,cpd:C00026,	https://www.kegg.jp/pathway/map01200+C00101+C00258+C00232+C00232+C00026+
map00940	Phenylpropanoid biosynthesis	0.299048	4	32	282	3255	Over	meta_neg_859,meta_neg_247,meta_pos_467,meta_pos_191,	cpd:C10434,cpd:C01197,cpd:C10453,cpd:C00903,	https://www.kegg.jp/pathway/map00940+C10434+C01197+C10453+C00903+
map04611	Platelet activation	0.304176	1	4	282	3255	Over	meta_pos_1810,	cpd:C05956,	https://www.kegg.jp/pathway/map04611+C05956+
map00365	Furfural degradation	0.304176	1	4	282	3255	Over	meta_neg_114,	cpd:C00026,	https://www.kegg.jp/pathway/map00365+C00026+
map00250	Alanine, aspartate and glutamate metabolism	0.320954	3	23	282	3255	Over	meta_pos_17,meta_neg_1,meta_neg_114,	cpd:C00232,cpd:C00232,cpd:C00026,	https://www.kegg.jp/pathway/map00250+C00232+C00232+C00026+
map00051	Fructose and mannose metabolism	0.345484	2	14	282	3255	Over	meta_neg_255,meta_pos_2703,	cpd:C00392,cpd:C00325,	https://www.kegg.jp/pathway/map00051+C00392+C00325+
map00930	Caprolactam degradation	0.364533	1	5	282	3255	Over	meta_pos_316,	cpd:C06104,	https://www.kegg.jp/pathway/map00930+C06104+
map00472	D-Arginine and D-ornithine metabolism	0.364533	1	5	282	3255	Over	meta_pos_199,	cpd:C00077,	https://www.kegg.jp/pathway/map00472+C00077+
map00680	Methane metabolism	0.370111	3	25	282	3255	Over	meta_neg_1401,meta_neg_469,meta_pos_2548,	cpd:C00101,cpd:C00258,cpd:C19153,	https://www.kegg.jp/pathway/map00680+C00101+C00258+C19153+
map00340	Histidine metabolism	0.370111	3	25	282	3255	Over	meta_pos_745,meta_pos_1003,meta_neg_114,	cpd:C05575,cpd:C05570,cpd:C00026,	https://www.kegg.jp/pathway/map00340+C05575+C05570+C00026+
map00053	Ascorbate and aldarate metabolism	0.409661	2	16	282	3255	Over	meta_pos_2662,meta_neg_114,	cpd:C00029,cpd:C00026,	https://www.kegg.jp/pathway/map00053+C00029+C00026+
map00220	Arginine biosynthesis	0.409661	2	16	282	3255	Over	meta_pos_199,meta_neg_114,	cpd:C00077,cpd:C00026,	https://www.kegg.jp/pathway/map00220+C00077+C00026+
map00480	Glutathione metabolism	0.409661	2	16	282	3255	Over	meta_pos_199,meta_pos_788,	cpd:C00077,cpd:C00750,	https://www.kegg.jp/pathway/map00480+C00077+C00750+
map00944	Flavone and flavonol biosynthesis	0.409661	2	16	282	3255	Over	meta_neg_1485,meta_pos_2660,	cpd:C05623,cpd:C04858,	https://www.kegg.jp/pathway/map00944+C05623+C04858+
map00941	Flavonoid biosynthesis	0.418596	3	27	282	3255	Over	meta_pos_2710,meta_neg_859,meta_pos_1497,	cpd:C09806,cpd:C10434,cpd:C01709,	https://www.kegg.jp/pathway/map00941+C09806+C10434+C01709+
map00909	Sesquiterpenoid and triterpenoid biosynthesis	0.419672	1	6	282	3255	Over	meta_neg_840,	cpd:C06080,	https://www.kegg.jp/pathway/map00909+C06080+
map00471	D-Glutamine and D-glutamate metabolism	0.419672	1	6	282	3255	Over	meta_neg_114,	cpd:C00026,	https://www.kegg.jp/pathway/map00471+C00026+
map00901	Indole alkaloid biosynthesis	0.419672	1	6	282	3255	Over	meta_pos_2351,	cpd:C01626,	https://www.kegg.jp/pathway/map00901+C01626+
map00500	Starch and sucrose metabolism	0.419672	1	6	282	3255	Over	meta_pos_2662,	cpd:C00029,	https://www.kegg.jp/pathway/map00500+C00029+
map05215	Prostate cancer	0.419672	1	6	282	3255	Over	meta_pos_820,	cpd:C16038,	https://www.kegg.jp/pathway/map05215+C16038+
map05204	Chemical carcinogenesis	0.419672	1	6	282	3255	Over	meta_pos_820,	cpd:C16038,	https://www.kegg.jp/pathway/map05204+C16038+
map00240	Pyrimidine metabolism	0.421062	4	38	282	3255	Over	meta_pos_2662,meta_pos_264,meta_neg_57,meta_neg_1579,	cpd:C00029,cpd:C05281,cpd:C00178,cpd:C00458,	https://www.kegg.jp/pathway/map00240+C00029+C05281+C00178+C00458+
map00350	Tyrosine metabolism	0.421263	5	49	282	3255	Over	meta_neg_1074,meta_pos_604,meta_pos_17,meta_pos_348,meta_neg_1,	cpd:C01850,cpd:C05582,cpd:C00232,cpd:C02442,cpd:C00232,	https://www.kegg.jp/pathway/map00350+C01850+C05582+C00232+C02442+C00232+
map01210	2-Oxocarboxylic acid metabolism	0.441115	4	39	282	3255	Over	meta_pos_199,meta_pos_63,meta_pos_552,meta_neg_114,	cpd:C00077,cpd:C02226,cpd:C04236,cpd:C00026,	https://www.kegg.jp/pathway/map01210+C00077+C02226+C04236+C00026+
map01065	Biosynthesis of alkaloids derived from histidine and purine	0.442392	3	28	282	3255	Over	meta_pos_355,meta_pos_600,meta_neg_114,	cpd:C00385,cpd:C07130,cpd:C00026,	https://www.kegg.jp/pathway/map01065+C00385+C07130+C00026+
map04728	Dopaminergic synapse	0.470042	1	7	282	3255	Over	meta_pos_604,	cpd:C05582,	https://www.kegg.jp/pathway/map04728+C05582+
map01212	Fatty acid metabolism	0.470042	1	7	282	3255	Over	meta_neg_2302,	cpd:C01832,	https://www.kegg.jp/pathway/map01212+C01832+
map04964	Proximal tubule bicarbonate reclamation	0.470042	1	7	282	3255	Over	meta_neg_114,	cpd:C00026,	https://www.kegg.jp/pathway/map04964+C00026+
map00062	Fatty acid elongation	0.470042	1	7	282	3255	Over	meta_neg_2302,	cpd:C01832,	https://www.kegg.jp/pathway/map00062+C01832+
map04727	GABAergic synapse	0.470042	1	7	282	3255	Over	meta_neg_114,	cpd:C00026,	https://www.kegg.jp/pathway/map04727+C00026+
map00430	Taurine and hypotaurine metabolism	0.516055	1	8	282	3255	Over	meta_neg_114,	cpd:C00026,	https://www.kegg.jp/pathway/map00430+C00026+
map04750	Inflammatory mediator regulation of TRP channels	0.516055	1	8	282	3255	Over	meta_pos_191,	cpd:C00903,	https://www.kegg.jp/pathway/map04750+C00903+
map00670	One carbon pool by folate	0.516055	1	8	282	3255	Over	meta_neg_1401,	cpd:C00101,	https://www.kegg.jp/pathway/map00670+C00101+
map00630	Glyoxylate and dicarboxylate metabolism	0.527667	2	20	282	3255	Over	meta_neg_469,meta_neg_114,	cpd:C00258,cpd:C00026,	https://www.kegg.jp/pathway/map00630+C00258+C00026+
map00760	Nicotinate and nicotinamide metabolism	0.554592	2	21	282	3255	Over	meta_pos_17,meta_neg_1,	cpd:C00232,cpd:C00232,	https://www.kegg.jp/pathway/map00760+C00232+C00232+
map00230	Purine metabolism	0.554595	3	33	282	3255	Over	meta_neg_1895,meta_pos_355,meta_neg_547,	cpd:C00301,cpd:C00385,cpd:C05512,	https://www.kegg.jp/pathway/map00230+C00301+C00385+C05512+
map00643	Styrene degradation	0.558085	1	9	282	3255	Over	meta_pos_362,	cpd:C05852,	https://www.kegg.jp/pathway/map00643+C05852+
map00071	Fatty acid degradation	0.558085	1	9	282	3255	Over	meta_neg_2302,	cpd:C01832,	https://www.kegg.jp/pathway/map00071+C01832+
map00010	Glycolysis / Gluconeogenesis	0.558085	1	9	282	3255	Over	meta_neg_558,	cpd:C06186,	https://www.kegg.jp/pathway/map00010+C06186+
map00020	Citrate cycle (TCA cycle)	0.558085	1	9	282	3255	Over	meta_neg_114,	cpd:C00026,	https://www.kegg.jp/pathway/map00020+C00026+
map00945	Stilbenoid, diarylheptanoid and gingerol biosynthesis	0.596477	1	10	282	3255	Over	meta_neg_859,	cpd:C10434,	https://www.kegg.jp/pathway/map00945+C10434+
map00592	alpha-Linolenic acid metabolism	0.596477	1	10	282	3255	Over	meta_pos_957,	cpd:C11512,	https://www.kegg.jp/pathway/map00592+C11512+
map00730	Thiamine metabolism	0.631544	1	11	282	3255	Over	meta_pos_1125,	cpd:C05856,	https://www.kegg.jp/pathway/map00730+C05856+
map05200	Pathways in cancer	0.631544	1	11	282	3255	Over	meta_pos_820,	cpd:C16038,	https://www.kegg.jp/pathway/map05200+C16038+
map01523	Antifolate resistance	0.631544	1	11	282	3255	Over	meta_neg_1401,	cpd:C00101,	https://www.kegg.jp/pathway/map01523+C00101+
map04922	Glucagon signaling pathway	0.631544	1	11	282	3255	Over	meta_neg_114,	cpd:C00026,	https://www.kegg.jp/pathway/map04922+C00026+
map00310	Lysine degradation	0.651211	2	25	282	3255	Under	meta_pos_444,meta_pos_800,	cpd:C16741,cpd:C03955,	https://www.kegg.jp/pathway/map00310+C16741+C03955+
map00623	Toluene degradation	0.663574	1	12	282	3255	Under	meta_neg_135,	cpd:C21167,	https://www.kegg.jp/pathway/map00623+C21167+
map00524	Neomycin, kanamycin and gentamicin biosynthesis	0.672605	2	26	282	3255	Under	meta_pos_2662,meta_pos_450,	cpd:C00029,cpd:C02627,	https://www.kegg.jp/pathway/map00524+C00029+C02627+
map00790	Folate biosynthesis	0.692828	1	13	282	3255	Under	meta_neg_1401,	cpd:C00101,	https://www.kegg.jp/pathway/map00790+C00101+
map00906	Carotenoid biosynthesis	0.692828	1	13	282	3255	Under	meta_pos_1261,	cpd:C13454,	https://www.kegg.jp/pathway/map00906+C13454+
map00260	Glycine, serine and threonine metabolism	0.730449	2	29	282	3255	Under	meta_neg_1401,meta_neg_469,	cpd:C00101,cpd:C00258,	https://www.kegg.jp/pathway/map00260+C00101+C00258+
map01060	Biosynthesis of plant secondary metabolites	0.739459	7	96	282	3255	Under	meta_pos_2662,meta_pos_355,meta_pos_600,meta_pos_199,meta_neg_758,meta_pos_191,meta_neg_114,	cpd:C00029,cpd:C00385,cpd:C07130,cpd:C00077,cpd:C00170,cpd:C00903,cpd:C00026,	https://www.kegg.jp/pathway/map01060+C00029+C00385+C07130+C00077+C00170+C00903+C00026+
map00460	Cyanoamino acid metabolism	0.766235	1	16	282	3255	Under	meta_pos_1100,	cpd:C05711,	https://www.kegg.jp/pathway/map00460+C05711+
map01057	Biosynthesis of type II polyketide products	0.766235	1	16	282	3255	Under	meta_pos_2798,	cpd:C12381,	https://www.kegg.jp/pathway/map01057+C12381+
map00410	beta-Alanine metabolism	0.766235	1	16	282	3255	Under	meta_pos_788,	cpd:C00750,	https://www.kegg.jp/pathway/map00410+C00750+
map00300	Lysine biosynthesis	0.766235	1	16	282	3255	Under	meta_neg_114,	cpd:C00026,	https://www.kegg.jp/pathway/map00300+C00026+
map00052	Galactose metabolism	0.786588	1	17	282	3255	Under	meta_pos_2662,	cpd:C00029,	https://www.kegg.jp/pathway/map00052+C00029+
map00030	Pentose phosphate pathway	0.786588	1	17	282	3255	Under	meta_neg_469,	cpd:C00258,	https://www.kegg.jp/pathway/map00030+C00258+
map01120	Microbial metabolism in diverse environments	0.789787	15	204	282	3255	Under	meta_neg_737,meta_pos_355,meta_pos_362,meta_pos_1208,meta_pos_600,meta_neg_1401,meta_neg_469,meta_pos_2548,meta_neg_98,meta_pos_17,meta_pos_316,meta_pos_800,meta_neg_1,meta_neg_135,meta_neg_114,	cpd:C03925,cpd:C00385,cpd:C05852,cpd:C06606,cpd:C07130,cpd:C00101,cpd:C00258,cpd:C19153,cpd:C00870,cpd:C00232,cpd:C06104,cpd:C03955,cpd:C00232,cpd:C21167,cpd:C00026,	https://www.kegg.jp/pathway/map01120+C03925+C00385+C05852+C06606+C07130+C00101+C00258+C19153+C00870+C00232+C06104+C03955+C00232+C21167+C00026+
map00330	Arginine and proline metabolism	0.79941	3	48	282	3255	Under	meta_pos_1187,meta_pos_199,meta_pos_788,	cpd:C05945,cpd:C00077,cpd:C00750,	https://www.kegg.jp/pathway/map00330+C05945+C00077+C00750+
map01066	Biosynthesis of alkaloids derived from terpenoid and polyketide	0.805174	1	18	282	3255	Under	meta_neg_114,	cpd:C00026,	https://www.kegg.jp/pathway/map01066+C00026+
map00943	Isoflavonoid biosynthesis	0.837646	1	20	282	3255	Under	meta_pos_2217,	cpd:C10509,	https://www.kegg.jp/pathway/map00943+C10509+
map02010	ABC transporters	0.841707	3	52	282	3255	Under	meta_neg_1125,meta_pos_199,meta_neg_255,	cpd:C02273,cpd:C00077,cpd:C00392,	https://www.kegg.jp/pathway/map02010+C02273+C00077+C00392+
map00627	Aminobenzoate degradation	0.843833	2	37	282	3255	Under	meta_pos_1208,meta_neg_98,	cpd:C06606,cpd:C00870,	https://www.kegg.jp/pathway/map00627+C06606+C00870+
map00970	Aminoacyl-tRNA biosynthesis	0.864721	1	22	282	3255	Under	meta_neg_1401,	cpd:C00101,	https://www.kegg.jp/pathway/map00970+C00101+
map00860	Porphyrin and chlorophyll metabolism	0.876521	1	23	282	3255	Under	meta_pos_2846,	cpd:C21284,	https://www.kegg.jp/pathway/map00860+C21284+
map00960	Tropane, piperidine and pyridine alkaloid biosynthesis	0.897132	1	25	282	3255	Under	meta_pos_448,	cpd:C06180,	https://www.kegg.jp/pathway/map00960+C06180+
map01100	Metabolic pathways	0.911019	39	536	282	3255	Under	meta_pos_1125,meta_pos_1390,meta_pos_2662,meta_pos_1525,meta_pos_355,meta_neg_859,meta_pos_362,meta_pos_600,meta_neg_247,meta_neg_1401,meta_pos_604,meta_neg_1125,meta_pos_199,meta_pos_788,meta_pos_1312,meta_pos_1670,meta_neg_469,meta_neg_2302,meta_pos_17,meta_pos_2152,meta_pos_2846,meta_pos_2703,meta_pos_1485,meta_pos_316,meta_neg_57,meta_pos_1716,meta_neg_547,meta_neg_758,meta_pos_444,meta_pos_1…	cpd:C05856,cpd:C01516,cpd:C00029,cpd:C03242,cpd:C00385,cpd:C10434,cpd:C05852,cpd:C07130,cpd:C01197,cpd:C00101,cpd:C05582,cpd:C02273,cpd:C00077,cpd:C00750,cpd:C02713,cpd:C02105,cpd:C00258,cpd:C01832,cpd:C00232,cpd:C14152,cpd:C21284,cpd:C00325,cpd:C00357,cpd:C06104,cpd:C00178,cpd:C05189,cpd:C05512,cpd:C00170,cpd:C16741,cpd:C05956,cpd:C00458,cpd:C02226,cpd:C00232,cpd:C05623,cpd:C14772,cpd:C04236,cpd…	https://www.kegg.jp/pathway/map01100+C05856+C01516+C00029+C03242+C00385+C10434+C05852+C07130+C01197+C00101+C05582+C02273+C00077+C00750+C02713+C02105+C00258+C01832+C00232+C14152+C21284+C00325+C00357+C06104+C00178+C05189+C05512+C00170+C16741+C05956+C00458+C02226+C00232+C05623+C14772+C04236+C05964+C00903+C00026+
map00130	Ubiquinone and other terpenoid-quinone biosynthesis	0.914312	1	27	282	3255	Under	meta_pos_2152,	cpd:C14152,	https://www.kegg.jp/pathway/map00130+C14152+
map05230	Central carbon metabolism in cancer	0.921798	1	28	282	3255	Under	meta_neg_114,	cpd:C00026,	https://www.kegg.jp/pathway/map05230+C00026+
map01062	Biosynthesis of terpenoids and steroids	0.928632	1	29	282	3255	Under	meta_neg_114,	cpd:C00026,	https://www.kegg.jp/pathway/map01062+C00026+
map04080	Neuroactive ligand-receptor interaction	0.928632	1	29	282	3255	Under	meta_pos_1390,	cpd:C01516,	https://www.kegg.jp/pathway/map04080+C01516+
map00270	Cysteine and methionine metabolism	0.928632	1	29	282	3255	Under	meta_neg_758,	cpd:C00170,	https://www.kegg.jp/pathway/map00270+C00170+
map01220	Degradation of aromatic compounds	0.929742	2	48	282	3255	Under	meta_neg_247,meta_pos_316,	cpd:C01197,cpd:C06104,	https://www.kegg.jp/pathway/map01220+C01197+C06104+
map00360	Phenylalanine metabolism	0.95051	1	33	282	3255	Under	meta_pos_362,	cpd:C05852,	https://www.kegg.jp/pathway/map00360+C05852+
map04976	Bile secretion	0.951804	2	53	282	3255	Under	meta_pos_788,meta_neg_114,	cpd:C00750,cpd:C00026,	https://www.kegg.jp/pathway/map04976+C00750+C00026+
map01110	Biosynthesis of secondary metabolites	0.968743	18	298	282	3255	Under	meta_pos_1390,meta_pos_355,meta_pos_957,meta_neg_859,meta_pos_600,meta_neg_247,meta_pos_448,meta_pos_199,meta_pos_1670,meta_neg_469,meta_pos_2152,meta_pos_2846,meta_pos_1716,meta_neg_1485,meta_pos_552,meta_pos_191,meta_neg_1287,meta_neg_114,	cpd:C01516,cpd:C00385,cpd:C11512,cpd:C10434,cpd:C07130,cpd:C01197,cpd:C06180,cpd:C00077,cpd:C02105,cpd:C00258,cpd:C14152,cpd:C21284,cpd:C05189,cpd:C05623,cpd:C04236,cpd:C00903,cpd:C07592,cpd:C00026,	https://www.kegg.jp/pathway/map01110+C01516+C00385+C11512+C10434+C07130+C01197+C06180+C00077+C02105+C00258+C14152+C21284+C05189+C05623+C04236+C00903+C07592+C00026+
map01070	Biosynthesis of plant hormones	0.971447	1	39	282	3255	Under	meta_neg_114,	cpd:C00026,	https://www.kegg.jp/pathway/map01070+C00026+
map01061	Biosynthesis of phenylpropanoids	0.982453	2	66	282	3255	Under	meta_neg_247,meta_neg_114,	cpd:C01197,cpd:C00026,	https://www.kegg.jp/pathway/map01061+C01197+C00026+
map01130	Biosynthesis of antibiotics	0.992351	8	182	282	3255	Under	meta_pos_2662,meta_pos_199,meta_neg_469,meta_pos_2890,meta_pos_1485,meta_pos_450,meta_pos_2798,meta_neg_114,	cpd:C00029,cpd:C00077,cpd:C00258,cpd:C20139,cpd:C00357,cpd:C02627,cpd:C12381,cpd:C00026,	https://www.kegg.jp/pathway/map01130+C00029+C00077+C00258+C20139+C00357+C02627+C12381+C00026+
map01230	Biosynthesis of amino acids	0.992737	2	77	282	3255	Under	meta_pos_199,meta_neg_114,	cpd:C00077,cpd:C00026,	https://www.kegg.jp/pathway/map01230+C00077+C00026+

## Sheet: HU.vs.CK_all_UP_kegg_enrichment
KEGG enrichment analysis of up-regulated differential metabolites
MapID	MapTitle	Pvalue	x	y	x/y	n	N	EnrichDirect	MetaIDs	kegg_cpd_id
map01040	Biosynthesis of unsaturated fatty acids	0.0043922	4	14	0.285714	123	2402	Over	meta_pos_1910,meta_pos_1525,meta_pos_1547,meta_neg_1018,	cpd:C08323,cpd:C03242,cpd:C16525,cpd:C08320,
map01051	Biosynthesis of ansamycins	0.023493	2	5	0.4	123	2402	Over	meta_pos_2662,meta_pos_2890,	cpd:C00029,cpd:C20139,
map01063	Biosynthesis of alkaloids derived from shikimate pathway	0.0288549	7	59	0.118644	123	2402	Over	meta_pos_1390,meta_pos_2351,meta_pos_1670,meta_pos_1716,meta_pos_1634,meta_neg_2003,meta_pos_888,	cpd:C01516,cpd:C01626,cpd:C02105,cpd:C05189,cpd:C06527,cpd:C07547,cpd:C09243,
map00590	Arachidonic acid metabolism	0.0313771	4	24	0.166667	123	2402	Over	meta_pos_1810,meta_pos_1734,meta_neg_941,meta_pos_1815,	cpd:C05956,cpd:C14772,cpd:C04853,cpd:C05964,
map00561	Glycerolipid metabolism	0.0340696	2	6	0.333333	123	2402	Over	meta_pos_2662,meta_neg_469,	cpd:C00029,cpd:C00258,
map04726	Serotonergic synapse	0.0379526	3	15	0.2	123	2402	Over	meta_pos_1810,meta_pos_1734,meta_pos_1815,	cpd:C05956,cpd:C14772,cpd:C05964,
map07224	Opioid receptor agonists/antagonists	0.0512073	1	1	1	123	2402	Over	meta_neg_1270,	cpd:C18128,
map07221	Nicotinic cholinergic receptor antagonists	0.0512073	1	1	1	123	2402	Over	meta_neg_2003,	cpd:C07547,
map00908	Zeatin biosynthesis	0.0739546	2	9	0.222222	123	2402	Over	meta_pos_2662,meta_neg_758,	cpd:C00029,cpd:C00170,
map03320	PPAR signaling pathway	0.0998127	1	2	0.5	123	2402	Over	meta_neg_747,	cpd:C14767,
map07034	Eicosanoids	0.0998127	1	2	0.5	123	2402	Over	meta_pos_1810,	cpd:C05956,
map00591	Linoleic acid metabolism	0.122792	2	12	0.166667	123	2402	Over	meta_pos_1525,meta_neg_747,	cpd:C03242,cpd:C14767,
map00982	Drug metabolism - cytochrome P450	0.122792	2	12	0.166667	123	2402	Over	meta_pos_1390,meta_neg_1121,	cpd:C01516,cpd:C05011,
map00680	Methane metabolism	0.132989	3	25	0.12	123	2402	Over	meta_neg_1401,meta_neg_469,meta_pos_2548,	cpd:C00101,cpd:C00258,cpd:C19153,
map00950	Isoquinoline alkaloid biosynthesis	0.145012	3	26	0.115385	123	2402	Over	meta_pos_1390,meta_pos_1670,meta_pos_1716,	cpd:C01516,cpd:C02105,cpd:C05189,
map00364	Fluorobenzoate degradation	0.145947	1	3	0.333333	123	2402	Over	meta_neg_737,	cpd:C03925,
map04611	Platelet activation	0.189736	1	4	0.25	123	2402	Over	meta_pos_1810,	cpd:C05956,
map00901	Indole alkaloid biosynthesis	0.270742	1	6	0.166667	123	2402	Over	meta_pos_2351,	cpd:C01626,
map00500	Starch and sucrose metabolism	0.270742	1	6	0.166667	123	2402	Over	meta_pos_2662,	cpd:C00029,
map05215	Prostate cancer	0.270742	1	6	0.166667	123	2402	Over	meta_pos_820,	cpd:C16038,
map00909	Sesquiterpenoid and triterpenoid biosynthesis	0.270742	1	6	0.166667	123	2402	Over	meta_neg_840,	cpd:C06080,
map05204	Chemical carcinogenesis	0.270742	1	6	0.166667	123	2402	Over	meta_pos_820,	cpd:C16038,
map00520	Amino sugar and nucleotide sugar metabolism	0.292633	2	21	0.0952381	123	2402	Over	meta_pos_2662,meta_pos_2703,	cpd:C00029,cpd:C00325,
map00670	One carbon pool by folate	0.343709	1	8	0.125	123	2402	Over	meta_neg_1401,	cpd:C00101,
map00592	alpha-Linolenic acid metabolism	0.409428	1	10	0.1	123	2402	Over	meta_pos_957,	cpd:C11512,
map05200	Pathways in cancer	0.439796	1	11	0.0909091	123	2402	Over	meta_pos_820,	cpd:C16038,
map01523	Antifolate resistance	0.439796	1	11	0.0909091	123	2402	Over	meta_neg_1401,	cpd:C00101,
map00260	Glycine, serine and threonine metabolism	0.442336	2	29	0.0689655	123	2402	Over	meta_neg_1401,meta_neg_469,	cpd:C00101,cpd:C00258,
map00232	Caffeine metabolism	0.495962	1	13	0.0769231	123	2402	Over	meta_pos_355,	cpd:C00385,
map00906	Carotenoid biosynthesis	0.495962	1	13	0.0769231	123	2402	Over	meta_pos_1261,	cpd:C13454,
map00790	Folate biosynthesis	0.495962	1	13	0.0769231	123	2402	Over	meta_neg_1401,	cpd:C00101,
map00230	Purine metabolism	0.510668	2	33	0.0606061	123	2402	Over	meta_neg_1895,meta_pos_355,	cpd:C00301,cpd:C00385,
map00051	Fructose and mannose metabolism	0.521913	1	14	0.0714286	123	2402	Over	meta_pos_2703,	cpd:C00325,
map00040	Pentose and glucuronate interconversions	0.546538	1	15	0.0666667	123	2402	Over	meta_pos_2662,	cpd:C00029,
map00410	beta-Alanine metabolism	0.569904	1	16	0.0625	123	2402	Over	meta_pos_788,	cpd:C00750,
map00053	Ascorbate and aldarate metabolism	0.569904	1	16	0.0625	123	2402	Over	meta_pos_2662,	cpd:C00029,
map00480	Glutathione metabolism	0.569904	1	16	0.0625	123	2402	Over	meta_pos_788,	cpd:C00750,
map00944	Flavone and flavonol biosynthesis	0.569904	1	16	0.0625	123	2402	Over	meta_neg_1485,	cpd:C05623,
map00240	Pyrimidine metabolism	0.588097	2	38	0.0526316	123	2402	Over	meta_pos_2662,meta_pos_264,	cpd:C00029,cpd:C05281,
map00030	Pentose phosphate pathway	0.592076	1	17	0.0588235	123	2402	Over	meta_neg_469,	cpd:C00258,
map00052	Galactose metabolism	0.592076	1	17	0.0588235	123	2402	Over	meta_pos_2662,	cpd:C00029,
map01200	Carbon metabolism	0.630065	2	41	0.0487805	123	2402	Under	meta_neg_1401,meta_neg_469,	cpd:C00101,cpd:C00258,
map00943	Isoflavonoid biosynthesis	0.652014	1	20	0.05	123	2402	Under	meta_pos_2217,	cpd:C10509,
map00630	Glyoxylate and dicarboxylate metabolism	0.652014	1	20	0.05	123	2402	Under	meta_neg_469,	cpd:C00258,
map00970	Aminoacyl-tRNA biosynthesis	0.687031	1	22	0.0454545	123	2402	Under	meta_neg_1401,	cpd:C00101,
map00860	Porphyrin and chlorophyll metabolism	0.703206	1	23	0.0434783	123	2402	Under	meta_pos_2846,	cpd:C21284,
map00350	Tyrosine metabolism	0.725758	2	49	0.0408163	123	2402	Under	meta_neg_1074,meta_pos_348,	cpd:C01850,cpd:C02442,
map00310	Lysine degradation	0.733108	1	25	0.04	123	2402	Under	meta_pos_800,	cpd:C03955,
map00524	Neomycin, kanamycin and gentamicin biosynthesis	0.746919	1	26	0.0384615	123	2402	Under	meta_pos_2662,	cpd:C00029,
map00941	Flavonoid biosynthesis	0.76002	1	27	0.037037	123	2402	Under	meta_pos_1497,	cpd:C01709,
map01065	Biosynthesis of alkaloids derived from histidine and purine	0.772449	1	28	0.0357143	123	2402	Under	meta_pos_355,	cpd:C00385,
map04080	Neuroactive ligand-receptor interaction	0.784238	1	29	0.0344828	123	2402	Under	meta_pos_1390,	cpd:C01516,
map00270	Cysteine and methionine metabolism	0.784238	1	29	0.0344828	123	2402	Under	meta_neg_758,	cpd:C00170,
map00940	Phenylpropanoid biosynthesis	0.816093	1	32	0.03125	123	2402	Under	meta_pos_467,	cpd:C10453,
map00627	Aminobenzoate degradation	0.859145	1	37	0.027027	123	2402	Under	meta_pos_1208,	cpd:C06606,
map01060	Biosynthesis of plant secondary metabolites	0.879876	3	96	0.03125	123	2402	Under	meta_pos_2662,meta_pos_355,meta_neg_758,	cpd:C00029,cpd:C00385,cpd:C00170,
map01120	Microbial metabolism in diverse environments	0.911449	7	204	0.0343137	123	2402	Under	meta_neg_737,meta_pos_355,meta_pos_1208,meta_neg_1401,meta_neg_469,meta_pos_2548,meta_pos_800,	cpd:C03925,cpd:C00385,cpd:C06606,cpd:C00101,cpd:C00258,cpd:C19153,cpd:C03955,
map00330	Arginine and proline metabolism	0.921826	1	48	0.0208333	123	2402	Under	meta_pos_788,	cpd:C00750,
map04976	Bile secretion	0.940238	1	53	0.0188679	123	2402	Under	meta_pos_788,	cpd:C00750,
map01110	Biosynthesis of secondary metabolites	0.990359	8	298	0.0268456	123	2402	Under	meta_pos_1390,meta_pos_355,meta_pos_957,meta_pos_1670,meta_neg_469,meta_pos_2846,meta_pos_1716,meta_neg_1485,	cpd:C01516,cpd:C00385,cpd:C11512,cpd:C02105,cpd:C00258,cpd:C21284,cpd:C05189,cpd:C05623,
map01130	Biosynthesis of antibiotics	0.996788	3	182	0.0164835	123	2402	Under	meta_pos_2662,meta_neg_469,meta_pos_2890,	cpd:C00029,cpd:C00258,cpd:C20139,
map01100	Metabolic pathways	0.997461	16	536	0.0298507	123	2402	Under	meta_pos_1390,meta_pos_2662,meta_pos_1525,meta_pos_355,meta_neg_1401,meta_pos_788,meta_pos_1670,meta_neg_469,meta_pos_2846,meta_pos_2703,meta_pos_1716,meta_neg_758,meta_pos_1810,meta_neg_1485,meta_pos_1734,meta_pos_1815,	cpd:C01516,cpd:C00029,cpd:C03242,cpd:C00385,cpd:C00101,cpd:C00750,cpd:C02105,cpd:C00258,cpd:C21284,cpd:C00325,cpd:C05189,cpd:C00170,cpd:C05956,cpd:C05623,cpd:C14772,cpd:C05964,

## Sheet: HU.vs.CK_all_DOWN_kegg_enrichme
KEGG enrichment analysis of down-regulated differential metabolites
MapID	MapTitle	Pvalue	x	y	n	N	EnrichDirect	MetaIDs	kegg_cpd_id
map00650	Butanoate metabolism	0.0260663	3	12	158	2822	Over	meta_pos_17,meta_neg_1,meta_neg_114,	cpd:C00232,cpd:C00232,cpd:C00026,
map02060	Phosphotransferase system (PTS)	0.0313841	4	22	158	2822	Over	meta_neg_558,meta_pos_1312,meta_neg_255,meta_pos_1485,	cpd:C06186,cpd:C02713,cpd:C00392,cpd:C00357,
map02024	Quorum sensing	0.0402592	2	6	158	2822	Over	meta_pos_17,meta_neg_1,	cpd:C00232,cpd:C00232,
map00720	Carbon fixation pathways in prokaryotes	0.0563422	3	16	158	2822	Over	meta_pos_17,meta_neg_1,meta_neg_114,	cpd:C00232,cpd:C00232,cpd:C00026,
map00750	Vitamin B6 metabolism	0.08655	2	9	158	2822	Over	meta_pos_17,meta_neg_1,	cpd:C00232,cpd:C00232,
map00660	C5-Branched dibasic acid metabolism	0.104327	2	10	158	2822	Over	meta_pos_63,meta_neg_114,	cpd:C02226,cpd:C00026,
map04066	HIF-1 signaling pathway	0.108861	1	2	158	2822	Over	meta_neg_114,	cpd:C00026,
map00290	Valine, leucine and isoleucine biosynthesis	0.122984	2	11	158	2822	Over	meta_pos_63,meta_pos_552,	cpd:C02226,cpd:C04236,
map00250	Alanine, aspartate and glutamate metabolism	0.134505	3	23	158	2822	Over	meta_pos_17,meta_neg_1,meta_neg_114,	cpd:C00232,cpd:C00232,cpd:C00026,
map00340	Histidine metabolism	0.161391	3	25	158	2822	Over	meta_pos_745,meta_pos_1003,meta_neg_114,	cpd:C05575,cpd:C05570,cpd:C00026,
map00232	Caffeine metabolism	0.16234	2	13	158	2822	Over	meta_pos_600,meta_neg_320,	cpd:C07130,cpd:C16360,
map01210	2-Oxocarboxylic acid metabolism	0.171495	4	39	158	2822	Over	meta_pos_199,meta_pos_63,meta_pos_552,meta_neg_114,	cpd:C00077,cpd:C02226,cpd:C04236,cpd:C00026,
map00040	Pentose and glucuronate interconversions	0.203558	2	15	158	2822	Over	meta_neg_1125,meta_neg_114,	cpd:C02273,cpd:C00026,
map00365	Furfural degradation	0.205939	1	4	158	2822	Over	meta_neg_114,	cpd:C00026,
map00220	Arginine biosynthesis	0.224589	2	16	158	2822	Over	meta_pos_199,meta_neg_114,	cpd:C00077,cpd:C00026,
map00930	Caprolactam degradation	0.25046	1	5	158	2822	Over	meta_pos_316,	cpd:C06104,
map00472	D-Arginine and D-ornithine metabolism	0.25046	1	5	158	2822	Over	meta_pos_199,	cpd:C00077,
map00940	Phenylpropanoid biosynthesis	0.265011	3	32	158	2822	Over	meta_neg_859,meta_neg_247,meta_pos_191,	cpd:C10434,cpd:C01197,cpd:C00903,
map00471	D-Glutamine and D-glutamate metabolism	0.2925	1	6	158	2822	Over	meta_neg_114,	cpd:C00026,
map00520	Amino sugar and nucleotide sugar metabolism	0.330539	2	21	158	2822	Over	meta_pos_1312,meta_pos_1485,	cpd:C02713,cpd:C00357,
map00760	Nicotinate and nicotinamide metabolism	0.330539	2	21	158	2822	Over	meta_pos_17,meta_neg_1,	cpd:C00232,cpd:C00232,
map04728	Dopaminergic synapse	0.332197	1	7	158	2822	Over	meta_pos_604,	cpd:C05582,
map01212	Fatty acid metabolism	0.332197	1	7	158	2822	Over	meta_neg_2302,	cpd:C01832,
map04964	Proximal tubule bicarbonate reclamation	0.332197	1	7	158	2822	Over	meta_neg_114,	cpd:C00026,
map00062	Fatty acid elongation	0.332197	1	7	158	2822	Over	meta_neg_2302,	cpd:C01832,
map04727	GABAergic synapse	0.332197	1	7	158	2822	Over	meta_neg_114,	cpd:C00026,
map00430	Taurine and hypotaurine metabolism	0.369679	1	8	158	2822	Over	meta_neg_114,	cpd:C00026,
map04750	Inflammatory mediator regulation of TRP channels	0.369679	1	8	158	2822	Over	meta_pos_191,	cpd:C00903,
map00643	Styrene degradation	0.40507	1	9	158	2822	Over	meta_pos_362,	cpd:C05852,
map00071	Fatty acid degradation	0.40507	1	9	158	2822	Over	meta_neg_2302,	cpd:C01832,
map00010	Glycolysis / Gluconeogenesis	0.40507	1	9	158	2822	Over	meta_neg_558,	cpd:C06186,
map00020	Citrate cycle (TCA cycle)	0.40507	1	9	158	2822	Over	meta_neg_114,	cpd:C00026,
map01200	Carbon metabolism	0.40548	3	41	158	2822	Over	meta_pos_17,meta_neg_1,meta_neg_114,	cpd:C00232,cpd:C00232,cpd:C00026,
map00950	Isoquinoline alkaloid biosynthesis	0.432333	2	26	158	2822	Over	meta_pos_2582,meta_neg_1287,	cpd:C07307,cpd:C07592,
map00945	Stilbenoid, diarylheptanoid and gingerol biosynthesis	0.438486	1	10	158	2822	Over	meta_neg_859,	cpd:C10434,
map00941	Flavonoid biosynthesis	0.451741	2	27	158	2822	Over	meta_pos_2710,meta_neg_859,	cpd:C09806,cpd:C10434,
map00730	Thiamine metabolism	0.470036	1	11	158	2822	Over	meta_pos_1125,	cpd:C05856,
map04922	Glucagon signaling pathway	0.470036	1	11	158	2822	Over	meta_neg_114,	cpd:C00026,
map01065	Biosynthesis of alkaloids derived from histidine and purine	0.47077	2	28	158	2822	Over	meta_pos_600,meta_neg_114,	cpd:C07130,cpd:C00026,
map00623	Toluene degradation	0.499824	1	12	158	2822	Over	meta_neg_135,	cpd:C21167,
map00350	Tyrosine metabolism	0.523652	3	49	158	2822	Over	meta_pos_604,meta_pos_17,meta_neg_1,	cpd:C05582,cpd:C00232,cpd:C00232,
map00051	Fructose and mannose metabolism	0.5545	1	14	158	2822	Over	meta_neg_255,	cpd:C00392,
map02010	ABC transporters	0.564626	3	52	158	2822	Over	meta_neg_1125,meta_pos_199,meta_neg_255,	cpd:C02273,cpd:C00077,cpd:C00392,
map00053	Ascorbate and aldarate metabolism	0.603233	1	16	158	2822	Over	meta_neg_114,	cpd:C00026,
map00460	Cyanoamino acid metabolism	0.603233	1	16	158	2822	Over	meta_pos_1100,	cpd:C05711,
map01057	Biosynthesis of type II polyketide products	0.603233	1	16	158	2822	Over	meta_pos_2798,	cpd:C12381,
map00300	Lysine biosynthesis	0.603233	1	16	158	2822	Over	meta_neg_114,	cpd:C00026,
map00480	Glutathione metabolism	0.603233	1	16	158	2822	Over	meta_pos_199,	cpd:C00077,
map00944	Flavone and flavonol biosynthesis	0.603233	1	16	158	2822	Over	meta_pos_2660,	cpd:C04858,
map00240	Pyrimidine metabolism	0.637541	2	38	158	2822	Under	meta_neg_57,meta_neg_1579,	cpd:C00178,cpd:C00458,
map01066	Biosynthesis of alkaloids derived from terpenoid and polyketide	0.646664	1	18	158	2822	Under	meta_neg_114,	cpd:C00026,
map00630	Glyoxylate and dicarboxylate metabolism	0.685369	1	20	158	2822	Under	meta_neg_114,	cpd:C00026,
map00330	Arginine and proline metabolism	0.760487	2	48	158	2822	Under	meta_pos_1187,meta_pos_199,	cpd:C05945,cpd:C00077,
map01220	Degradation of aromatic compounds	0.760487	2	48	158	2822	Under	meta_neg_247,meta_pos_316,	cpd:C01197,cpd:C06104,
map00960	Tropane, piperidine and pyridine alkaloid biosynthesis	0.764671	1	25	158	2822	Under	meta_pos_448,	cpd:C06180,
map00310	Lysine degradation	0.764671	1	25	158	2822	Under	meta_pos_444,	cpd:C16741,
map00524	Neomycin, kanamycin and gentamicin biosynthesis	0.777964	1	26	158	2822	Under	meta_pos_450,	cpd:C02627,
map00130	Ubiquinone and other terpenoid-quinone biosynthesis	0.790512	1	27	158	2822	Under	meta_pos_2152,	cpd:C14152,
map01060	Biosynthesis of plant secondary metabolites	0.796723	4	96	158	2822	Under	meta_pos_600,meta_pos_199,meta_pos_191,meta_neg_114,	cpd:C07130,cpd:C00077,cpd:C00903,cpd:C00026,
map05230	Central carbon metabolism in cancer	0.802354	1	28	158	2822	Under	meta_neg_114,	cpd:C00026,
map01062	Biosynthesis of terpenoids and steroids	0.813531	1	29	158	2822	Under	meta_neg_114,	cpd:C00026,
map00230	Purine metabolism	0.852297	1	33	158	2822	Under	meta_neg_547,	cpd:C05512,
map00360	Phenylalanine metabolism	0.852297	1	33	158	2822	Under	meta_pos_362,	cpd:C05852,
map01063	Biosynthesis of alkaloids derived from shikimate pathway	0.852631	2	59	158	2822	Under	meta_neg_1287,meta_neg_114,	cpd:C07592,cpd:C00026,
map00627	Aminobenzoate degradation	0.883044	1	37	158	2822	Under	meta_neg_98,	cpd:C00870,
map01061	Biosynthesis of phenylpropanoids	0.893184	2	66	158	2822	Under	meta_neg_247,meta_neg_114,	cpd:C01197,cpd:C00026,
map01070	Biosynthesis of plant hormones	0.89594	1	39	158	2822	Under	meta_neg_114,	cpd:C00026,
map01120	Microbial metabolism in diverse environments	0.897708	8	204	158	2822	Under	meta_pos_362,meta_pos_600,meta_neg_98,meta_pos_17,meta_pos_316,meta_neg_1,meta_neg_135,meta_neg_114,	cpd:C05852,cpd:C07130,cpd:C00870,cpd:C00232,cpd:C06104,cpd:C00232,cpd:C21167,cpd:C00026,
map01230	Biosynthesis of amino acids	0.936617	2	77	158	2822	Under	meta_pos_199,meta_neg_114,	cpd:C00077,cpd:C00026,
map01100	Metabolic pathways	0.945247	23	536	158	2822	Under	meta_pos_1125,meta_neg_859,meta_pos_362,meta_pos_600,meta_neg_247,meta_pos_604,meta_neg_1125,meta_pos_199,meta_pos_1312,meta_neg_2302,meta_pos_17,meta_pos_2152,meta_pos_1485,meta_pos_316,meta_neg_57,meta_neg_547,meta_pos_444,meta_neg_1579,meta_pos_63,meta_neg_1,meta_pos_552,meta_pos_191,meta_neg_114,	cpd:C05856,cpd:C10434,cpd:C05852,cpd:C07130,cpd:C01197,cpd:C05582,cpd:C02273,cpd:C00077,cpd:C02713,cpd:C01832,cpd:C00232,cpd:C14152,cpd:C00357,cpd:C06104,cpd:C00178,cpd:C05512,cpd:C16741,cpd:C00458,cpd:C02226,cpd:C00232,cpd:C04236,cpd:C00903,cpd:C00026,
map04976	Bile secretion	0.95418	1	53	158	2822	Under	meta_neg_114,	cpd:C00026,
map01110	Biosynthesis of secondary metabolites	0.978388	10	298	158	2822	Under	meta_neg_859,meta_pos_600,meta_neg_247,meta_pos_448,meta_pos_199,meta_pos_2152,meta_pos_552,meta_pos_191,meta_neg_1287,meta_neg_114,	cpd:C10434,cpd:C07130,cpd:C01197,cpd:C06180,cpd:C00077,cpd:C14152,cpd:C04236,cpd:C00903,cpd:C07592,cpd:C00026,
map01130	Biosynthesis of antibiotics	0.980091	5	182	158	2822	Under	meta_pos_199,meta_pos_1485,meta_pos_450,meta_pos_2798,meta_neg_114,	cpd:C00077,cpd:C00357,cpd:C02627,cpd:C12381,cpd:C00026,
