# Supplementary material for: Combined physiological and metabolomic analysis reveals the effects of different biostimulants on maize production and reproduction
Source: Front Plant Sci. 2022 Nov 23;13:1062603. doi: 10.3389/fpls.2022.1062603 (PMC9727306; doi:10.3389/fpls.2022.1062603)
Supplement: Supplementary file 1 [file DataSheet_1.zip › File 5.XLSX]

## Sheet: File S5 Correlation analysis of
Correlation analysis of differential metabolites
micorb	compand	r	pvalue
meta_neg_554	meta_neg_554	1	NA
meta_pos_745	meta_neg_554	-0.997726	2.93e-08
meta_pos_2819	meta_neg_554	0.994997	3.12e-07
meta_neg_1432	meta_neg_554	-0.993717	6.17e-07
meta_pos_755	meta_neg_554	-0.979959	1.98e-05
meta_neg_558	meta_neg_554	-0.96783	8.12e-05
meta_pos_1125	meta_neg_554	-0.982751	1.27e-05
meta_pos_386	meta_neg_554	-0.96711	8.68e-05
meta_pos_1531	meta_neg_554	0.969383	7.01e-05
meta_neg_220	meta_neg_554	-0.995906	1.71e-07
meta_neg_737	meta_neg_554	0.989158	3.16e-06
meta_pos_1910	meta_neg_554	0.96221	0.000131124
meta_pos_2048	meta_neg_554	0.97038	6.35e-05
meta_neg_1895	meta_neg_554	0.985698	7.23e-06
meta_pos_1390	meta_neg_554	0.983304	1.15e-05
meta_pos_2662	meta_neg_554	0.979317	2.18e-05
meta_neg_1913	meta_neg_554	0.947475	0.000348152
meta_neg_94	meta_neg_554	0.981975	1.44e-05
meta_neg_498	meta_neg_554	-0.945983	0.00037825
meta_pos_387	meta_neg_554	0.973068	4.79e-05
meta_neg_790	meta_neg_554	0.96237	0.000129478
meta_pos_1800	meta_neg_554	0.94539	0.000390663
meta_neg_1791	meta_neg_554	0.973397	4.61e-05
meta_pos_1380	meta_neg_554	0.976128	3.34e-05
meta_pos_1525	meta_neg_554	0.95334	0.000245154
meta_pos_355	meta_neg_554	0.959279	0.000163697
meta_pos_1516	meta_neg_554	0.99363	6.43e-07
meta_pos_1003	meta_neg_554	-0.982823	1.25e-05
meta_neg_1204	meta_neg_554	0.968637	7.53e-05
meta_pos_918	meta_neg_554	-0.977129	2.94e-05
meta_pos_1460	meta_neg_554	0.973061	4.79e-05
meta_neg_1270	meta_neg_554	0.964254	0.000111152
meta_neg_861	meta_neg_554	-0.975591	3.57e-05
meta_pos_957	meta_neg_554	0.937166	0.000591325
meta_pos_2710	meta_neg_554	-0.927252	0.000910749
meta_neg_402	meta_neg_554	-0.923765	0.00104527
meta_neg_859	meta_neg_554	-0.933706	0.000692649
meta_neg_1056	meta_neg_554	0.923774	0.00104491
meta_neg_921	meta_neg_554	-0.931558	0.000760927
meta_pos_1630	meta_neg_554	0.919542	0.00122481
meta_pos_1650	meta_neg_554	-0.94113	0.000487796
meta_pos_1381	meta_neg_554	0.923648	0.00105002
meta_neg_1399	meta_neg_554	0.970903	6.03e-05
meta_pos_362	meta_neg_554	-0.982237	1.38e-05
meta_neg_525	meta_neg_554	-0.966538	9.13e-05
meta_neg_1972	meta_neg_554	-0.955107	0.000218647
meta_pos_1497	meta_neg_554	0.959645	0.000159366
meta_pos_1261	meta_neg_554	0.951236	0.000279397
meta_pos_1014	meta_neg_554	-0.953896	0.000236606
meta_neg_2112	meta_neg_554	-0.902696	0.00213839
meta_pos_1074	meta_neg_554	-0.950377	0.000294236
meta_neg_1733	meta_neg_554	-0.939124	0.000538567
meta_pos_1208	meta_neg_554	0.974509	4.06e-05
meta_pos_1187	meta_neg_554	-0.904345	0.00203412
meta_pos_2908	meta_neg_554	0.915137	0.00143231
meta_pos_600	meta_neg_554	-0.969954	6.63e-05
meta_neg_2253	meta_neg_554	0.954609	0.000225917
meta_pos_1931	meta_neg_554	0.949619	0.000307738
meta_pos_264	meta_neg_554	0.954461	0.000228111
meta_neg_1068	meta_neg_554	0.981199	1.64e-05
meta_pos_2327	meta_neg_554	-0.920877	0.00116603
meta_neg_1670	meta_neg_554	-0.884059	0.00356535
meta_pos_543	meta_neg_554	-0.944612	0.000407357
meta_pos_2329	meta_neg_554	0.922205	0.00110944
meta_neg_451	meta_neg_554	-0.948076	0.000336499
meta_neg_725	meta_neg_554	-0.97481	3.92e-05
meta_neg_492	meta_neg_554	-0.94042	0.000505389
meta_pos_1742	meta_neg_554	0.94511	0.00039661
meta_neg_581	meta_neg_554	-0.917379	0.00132403
meta_neg_1074	meta_neg_554	0.928766	0.000856059
meta_pos_1950	meta_neg_554	0.908983	0.00175863
meta_neg_247	meta_neg_554	-0.949633	0.000307484
meta_pos_2620	meta_neg_554	0.922521	0.00109626
meta_neg_489	meta_neg_554	0.895626	0.00262475
meta_neg_564	meta_neg_554	-0.933392	0.000702356
meta_neg_1588	meta_neg_554	-0.911333	0.00162887
meta_pos_448	meta_neg_554	-0.932791	0.000721216
meta_neg_1401	meta_neg_554	0.911991	0.00159368
meta_neg_717	meta_neg_554	0.907022	0.00187196
meta_pos_2403	meta_neg_554	0.958944	0.000167731
meta_pos_2763	meta_neg_554	0.954512	0.000227345
meta_pos_2918	meta_neg_554	0.892135	0.00288911
meta_neg_1815	meta_neg_554	-0.941387	0.00048154
meta_pos_1611	meta_neg_554	0.920683	0.00117448
meta_pos_2627	meta_neg_554	0.872802	0.00466658
meta_neg_1247	meta_neg_554	0.90771	0.00183168
meta_pos_1318	meta_neg_554	-0.951216	0.000279733
meta_neg_612	meta_neg_554	0.89169	0.00292405
meta_pos_2103	meta_neg_554	0.900831	0.00226046
meta_pos_1218	meta_neg_554	0.903448	0.0020904
meta_pos_1146	meta_neg_554	0.937037	0.000594925
meta_neg_1419	meta_neg_554	0.916782	0.00135233
meta_pos_2324	meta_neg_554	0.863766	0.00569287
meta_neg_2158	meta_neg_554	0.867694	0.0052307
meta_pos_1566	meta_neg_554	-0.951474	0.000275371
meta_neg_680	meta_neg_554	0.934774	0.000660253
meta_pos_2177	meta_neg_554	-0.880569	0.00388644
meta_neg_2296	meta_neg_554	0.938811	0.000546775
meta_pos_604	meta_neg_554	-0.96254	0.000127749
meta_neg_2301	meta_neg_554	-0.942368	0.000458115
meta_pos_397	meta_neg_554	-0.955405	0.000214372
meta_neg_1351	meta_neg_554	-0.898453	0.00242248
meta_neg_1341	meta_neg_554	0.933185	0.00070883
meta_neg_2043	meta_neg_554	-0.949904	0.000302607
meta_neg_1125	meta_neg_554	-0.90538	0.0019704
meta_pos_2298	meta_neg_554	-0.852813	0.00711757
meta_neg_1601	meta_neg_554	-0.949612	0.000307858
meta_pos_1826	meta_neg_554	0.913407	0.00151964
meta_neg_2294	meta_neg_554	-0.928742	0.000856905
meta_pos_2446	meta_neg_554	0.87046	0.00492009
meta_pos_2351	meta_neg_554	0.874596	0.00447819
meta_neg_599	meta_neg_554	0.878647	0.00407097
meta_pos_199	meta_neg_554	-0.868508	0.00513803
meta_neg_1935	meta_neg_554	-0.908578	0.00178165
meta_neg_1720	meta_neg_554	0.860547	0.00609062
meta_pos_2303	meta_neg_554	-0.890629	0.0030083
meta_pos_788	meta_neg_554	0.872377	0.00471202
meta_pos_2782	meta_neg_554	-0.891099	0.00297082
meta_pos_807	meta_neg_554	-0.874465	0.00449177
meta_pos_1312	meta_neg_554	-0.926763	0.00092888
meta_pos_1161	meta_neg_554	-0.945224	0.000394189
meta_pos_2872	meta_neg_554	0.895358	0.00264447
meta_pos_2514	meta_neg_554	0.943374	0.00043486
meta_pos_821	meta_neg_554	-0.932601	0.000727245
meta_neg_1279	meta_neg_554	-0.897755	0.00247145
meta_pos_2389	meta_neg_554	-0.900606	0.00227549
meta_pos_2344	meta_neg_554	0.857157	0.00652818
meta_pos_1109	meta_neg_554	-0.939212	0.000536276
meta_pos_2342	meta_neg_554	-0.849239	0.00762718
meta_neg_2098	meta_neg_554	0.917541	0.00131645
meta_pos_2720	meta_neg_554	-0.898375	0.00242792
meta_pos_702	meta_neg_554	0.821641	0.012355
meta_pos_1075	meta_neg_554	-0.924856	0.00100187
meta_pos_1670	meta_neg_554	0.89146	0.00294218
meta_pos_2540	meta_neg_554	-0.888397	0.00319074
meta_neg_469	meta_neg_554	0.927054	0.000918075
meta_pos_2849	meta_neg_554	0.940461	0.000504367
meta_pos_742	meta_neg_554	-0.855924	0.00669217
meta_neg_2035	meta_neg_554	0.84674	0.00799686
meta_pos_1300	meta_neg_554	0.900301	0.00229593
meta_pos_2548	meta_neg_554	0.905128	0.00198575
meta_neg_2302	meta_neg_554	-0.907957	0.00181736
meta_neg_1811	meta_neg_554	0.886768	0.00332827
meta_pos_276	meta_neg_554	-0.870197	0.00494908
meta_pos_2160	meta_neg_554	-0.843368	0.00851369
meta_neg_272	meta_neg_554	0.891833	0.00291281
meta_pos_1008	meta_neg_554	-0.846482	0.00803571
meta_neg_890	meta_neg_554	-0.931988	0.000746917
meta_pos_2357	meta_neg_554	0.914281	0.00147511
meta_neg_1484	meta_neg_554	0.91274	0.00155425
meta_neg_574	meta_neg_554	-0.907356	0.00185232
meta_pos_2940	meta_neg_554	0.907843	0.00182393
meta_neg_1558	meta_neg_554	-0.846538	0.00802725
meta_neg_640	meta_neg_554	0.884009	0.00356981
meta_neg_1337	meta_neg_554	-0.877183	0.00421531
meta_neg_1580	meta_neg_554	-0.861436	0.00597899
meta_neg_1166	meta_neg_554	0.900571	0.0022778
meta_neg_98	meta_neg_554	-0.867751	0.00522415
meta_neg_1587	meta_neg_554	-0.876713	0.00426234
meta_pos_2869	meta_neg_554	0.908952	0.00176043
meta_pos_1685	meta_neg_554	-0.866435	0.00537613
meta_pos_17	meta_neg_554	-0.890693	0.0030032
meta_neg_1344	meta_neg_554	0.902428	0.00215564
meta_neg_2211	meta_neg_554	0.863072	0.00577721
meta_pos_2131	meta_neg_554	0.855804	0.00670822
meta_neg_2152	meta_neg_554	-0.90821	0.00180277
meta_pos_1693	meta_neg_554	0.910408	0.00167917
meta_neg_2186	meta_neg_554	0.916357	0.00137273
meta_neg_2198	meta_neg_554	0.845679	0.00815735
meta_pos_2833	meta_neg_554	0.837408	0.00947797
meta_pos_1117	meta_neg_554	-0.898759	0.00240123
meta_pos_2644	meta_neg_554	-0.92732	0.000908236
meta_neg_255	meta_neg_554	-0.891622	0.00292941
meta_pos_2152	meta_neg_554	-0.827825	0.011169
meta_neg_1302	meta_neg_554	-0.846971	0.00796227
meta_neg_470	meta_neg_554	0.937039	0.000594851
meta_pos_1060	meta_neg_554	0.799927	0.0171377
meta_pos_1571	meta_neg_554	0.906172	0.00192249
meta_pos_2890	meta_neg_554	0.878293	0.00410559
meta_pos_1286	meta_neg_554	0.89163	0.00292879
meta_neg_460	meta_neg_554	0.869022	0.00508006
meta_pos_1848	meta_neg_554	0.907531	0.00184207
meta_neg_1970	meta_neg_554	0.849134	0.00764244
meta_pos_819	meta_neg_554	0.914774	0.00145034
meta_pos_1009	meta_neg_554	-0.919488	0.00122721
meta_neg_840	meta_neg_554	0.903028	0.0021171
meta_pos_967	meta_neg_554	-0.923276	0.00106514
meta_pos_2374	meta_neg_554	-0.854247	0.00691935
meta_neg_871	meta_neg_554	-0.917823	0.00130325
meta_pos_936	meta_neg_554	-0.921311	0.00114733
meta_pos_1570	meta_neg_554	0.90498	0.00199487
meta_pos_1909	meta_neg_554	0.854983	0.00681912
meta_pos_1173	meta_neg_554	0.91837	0.00127793
meta_pos_816	meta_neg_554	-0.920643	0.0011762
meta_pos_2846	meta_neg_554	0.875994	0.00433489
meta_neg_704	meta_neg_554	-0.87366	0.0045759
meta_pos_926	meta_neg_554	0.80589	0.0157261
meta_pos_924	meta_neg_554	-0.833503	0.0101459
meta_pos_2703	meta_neg_554	0.835623	0.00977978
meta_neg_54	meta_neg_554	-0.841	0.00888887
meta_neg_2177	meta_neg_554	-0.843442	0.00850209
meta_pos_1246	meta_neg_554	0.832049	0.010402
meta_pos_1578	meta_neg_554	0.900458	0.00228537
meta_neg_253	meta_neg_554	-0.890318	0.00303334
meta_neg_1181	meta_neg_554	-0.841763	0.00876688
meta_neg_752	meta_neg_554	0.915851	0.00139725
meta_pos_2907	meta_neg_554	0.82823	0.011094
meta_neg_2087	meta_neg_554	-0.857779	0.00644645
meta_neg_491	meta_neg_554	-0.812668	0.0142127
meta_pos_837	meta_neg_554	-0.843369	0.00851346
meta_neg_761	meta_neg_554	0.83251	0.0103203
meta_pos_2071	meta_neg_554	0.875552	0.00437992
meta_pos_1485	meta_neg_554	-0.841959	0.00873578
meta_neg_68	meta_neg_554	-0.874571	0.00448084
meta_pos_958	meta_neg_554	-0.914836	0.00144725
meta_neg_2134	meta_neg_554	-0.877453	0.00418841
meta_neg_1937	meta_neg_554	0.861333	0.0059919
meta_neg_632	meta_neg_554	-0.889826	0.00307313
meta_neg_2195	meta_neg_554	0.831571	0.0104871
meta_neg_2128	meta_neg_554	-0.825925	0.0115254
meta_neg_1254	meta_neg_554	0.799045	0.0173532
meta_neg_884	meta_neg_554	0.810303	0.0147298
meta_pos_450	meta_neg_554	-0.898982	0.00238581
meta_neg_1905	meta_neg_554	-0.824374	0.0118215
meta_neg_318	meta_neg_554	-0.881623	0.00378762
meta_pos_733	meta_neg_554	-0.794993	0.0183639
meta_pos_820	meta_neg_554	0.887712	0.0032481
meta_neg_1412	meta_neg_554	-0.823458	0.0119986
meta_pos_861	meta_neg_554	-0.865544	0.0054805
meta_pos_1100	meta_neg_554	-0.792684	0.0189562
meta_neg_298	meta_neg_554	0.859159	0.00626734
meta_pos_442	meta_neg_554	-0.902687	0.002139
meta_pos_2127	meta_neg_554	0.800629	0.0169676
meta_pos_1725	meta_neg_554	0.883807	0.00358795
meta_neg_242	meta_neg_554	-0.84691	0.00797143
meta_pos_321	meta_neg_554	-0.808724	0.0150815
meta_neg_868	meta_neg_554	-0.875735	0.00436119
meta_pos_316	meta_neg_554	-0.822353	0.0122146
meta_pos_2321	meta_neg_554	-0.854198	0.00692611
meta_pos_1389	meta_neg_554	0.826007	0.0115098
meta_pos_1024	meta_neg_554	0.808161	0.0152082
meta_pos_2015	meta_neg_554	-0.780428	0.022298
meta_neg_963	meta_neg_554	-0.828721	0.0110034
meta_pos_2760	meta_neg_554	-0.877799	0.00415418
meta_pos_2137	meta_neg_554	0.870493	0.00491643
meta_pos_1912	meta_neg_554	0.842106	0.00871236
meta_neg_57	meta_neg_554	-0.894127	0.00273628
meta_pos_87	meta_neg_554	0.816015	0.0135006
meta_neg_1186	meta_neg_554	-0.893961	0.00274876
meta_neg_2168	meta_neg_554	0.888386	0.00319168
meta_neg_1232	meta_neg_554	-0.815091	0.0136948
meta_pos_989	meta_neg_554	-0.8274	0.0112482
meta_pos_394	meta_neg_554	0.822403	0.0122048
meta_neg_1934	meta_neg_554	-0.89369	0.00276933
meta_pos_2689	meta_neg_554	0.767784	0.0261062
meta_neg_1638	meta_neg_554	0.828288	0.0110833
meta_neg_798	meta_neg_554	0.867814	0.00521696
meta_pos_1716	meta_neg_554	0.872685	0.00467902
meta_pos_1709	meta_neg_554	0.782912	0.0215933
meta_neg_2189	meta_neg_554	-0.848033	0.00780422
meta_neg_1023	meta_neg_554	-0.870325	0.00493498
meta_neg_59	meta_neg_554	-0.849711	0.00755856
meta_pos_2444	meta_neg_554	0.821363	0.0124102
meta_neg_1061	meta_neg_554	0.876468	0.00428693
meta_neg_2187	meta_neg_554	-0.861022	0.00603078
meta_neg_547	meta_neg_554	-0.858891	0.00630191
meta_pos_1923	meta_neg_554	0.809367	0.0149377
meta_neg_758	meta_neg_554	0.741705	0.0351665
meta_neg_2160	meta_neg_554	0.825121	0.0116784
meta_pos_2172	meta_neg_554	0.817943	0.0131008
meta_pos_54	meta_neg_554	-0.770239	0.0253378
meta_pos_736	meta_neg_554	-0.877805	0.00415365
meta_neg_1406	meta_neg_554	-0.803472	0.0162892
meta_pos_444	meta_neg_554	-0.86542	0.00549515
meta_pos_2898	meta_neg_554	0.825671	0.0115735
meta_pos_2516	meta_neg_554	0.8526	0.00714725
meta_pos_1127	meta_neg_554	-0.803562	0.016268
meta_pos_2719	meta_neg_554	0.752543	0.0311998
meta_neg_264	meta_neg_554	-0.854216	0.00692368
meta_neg_1751	meta_neg_554	-0.85772	0.00645417
meta_pos_2630	meta_neg_554	0.807966	0.0152521
meta_pos_1634	meta_neg_554	0.803911	0.0161861
meta_pos_419	meta_neg_554	-0.856622	0.00659894
meta_pos_467	meta_neg_554	0.791111	0.0193662
meta_pos_1147	meta_neg_554	-0.86053	0.00609277
meta_neg_1031	meta_neg_554	-0.828469	0.0110499
meta_neg_1883	meta_neg_554	-0.81076	0.0146288
meta_pos_2452	meta_neg_554	0.763593	0.0274513
meta_pos_1083	meta_neg_554	-0.824371	0.0118221
meta_pos_2164	meta_neg_554	0.791588	0.0192412
meta_pos_1810	meta_neg_554	0.788605	0.0200308
meta_neg_1121	meta_neg_554	0.799012	0.0173611
meta_neg_2318	meta_neg_554	-0.803842	0.0162023
meta_neg_2022	meta_neg_554	0.768942	0.0257419
meta_pos_43	meta_neg_554	-0.787521	0.0203227
meta_pos_2582	meta_neg_554	-0.797524	0.0177283
meta_neg_1080	meta_neg_554	0.814052	0.0139153
meta_neg_951	meta_neg_554	0.852576	0.0071507
meta_neg_2203	meta_neg_554	-0.859035	0.00628337
meta_pos_348	meta_neg_554	0.747227	0.0331093
meta_neg_1140	meta_neg_554	-0.795046	0.0183504
meta_neg_947	meta_neg_554	0.846477	0.00803648
meta_pos_2097	meta_neg_554	-0.757872	0.0293553
meta_pos_2358	meta_neg_554	0.838653	0.00927112
meta_neg_2197	meta_neg_554	-0.791925	0.0191533
meta_pos_800	meta_neg_554	0.791254	0.0193285
meta_neg_1579	meta_neg_554	-0.766517	0.0265086
meta_pos_832	meta_neg_554	0.836703	0.00959652
meta_pos_1356	meta_neg_554	0.783412	0.0214533
meta_pos_1142	meta_neg_554	-0.828335	0.0110745
meta_neg_232	meta_neg_554	-0.8333	0.0101814
meta_neg_914	meta_neg_554	0.803381	0.0163108
meta_neg_2003	meta_neg_554	0.755153	0.0302879
meta_neg_907	meta_neg_554	0.781358	0.0220325
meta_neg_633	meta_neg_554	0.722832	0.0427795
meta_pos_63	meta_neg_554	-0.81245	0.0142598
meta_neg_2215	meta_neg_554	-0.749173	0.0324021
meta_pos_2217	meta_neg_554	0.751876	0.0314354
meta_neg_1	meta_neg_554	-0.835331	0.00982969
meta_neg_731	meta_neg_554	0.825382	0.0116285
meta_pos_2871	meta_neg_554	0.81263	0.0142208
meta_pos_1148	meta_neg_554	0.820391	0.0126041
meta_neg_1317	meta_neg_554	0.765055	0.0269772
meta_pos_1291	meta_neg_554	0.784756	0.0210792
meta_neg_208	meta_neg_554	0.790589	0.0195034
meta_neg_320	meta_neg_554	-0.841661	0.00878322
meta_neg_591	meta_neg_554	-0.797332	0.017776
meta_neg_1485	meta_neg_554	0.840332	0.00899671
meta_neg_417	meta_neg_554	-0.837574	0.00945029
meta_pos_2660	meta_neg_554	-0.7441	0.0342649
meta_pos_2047	meta_neg_554	-0.786424	0.0206208
meta_neg_1625	meta_neg_554	0.826119	0.0114887
meta_pos_863	meta_neg_554	-0.852504	0.00716079
meta_pos_647	meta_neg_554	0.804961	0.0159408
meta_pos_2649	meta_neg_554	-0.807179	0.0154307
meta_neg_1096	meta_neg_554	-0.799966	0.0171283
meta_pos_2670	meta_neg_554	0.818998	0.0128851
meta_pos_2798	meta_neg_554	-0.808016	0.0152408
meta_pos_1509	meta_neg_554	-0.721421	0.0433852
meta_neg_391	meta_neg_554	-0.728993	0.0401942
meta_pos_2571	meta_neg_554	0.810598	0.0146646
meta_neg_1206	meta_neg_554	-0.837088	0.0095316
meta_pos_2730	meta_neg_554	0.780319	0.0223294
meta_neg_152	meta_neg_554	-0.740961	0.0354496
meta_neg_1591	meta_neg_554	-0.832243	0.0103676
meta_pos_888	meta_neg_554	0.718519	0.0446473
meta_neg_602	meta_neg_554	-0.753061	0.0310176
meta_pos_1734	meta_neg_554	0.770005	0.0254104
meta_neg_1748	meta_neg_554	-0.770941	0.0251205
meta_pos_1410	meta_neg_554	0.77055	0.0252413
meta_pos_1299	meta_neg_554	-0.758719	0.0290685
meta_pos_2832	meta_neg_554	-0.757397	0.0295167
meta_neg_1987	meta_neg_554	0.750579	0.0318972
meta_neg_452	meta_neg_554	-0.752378	0.0312582
meta_pos_607	meta_neg_554	-0.807622	0.01533
meta_pos_1022	meta_neg_554	0.731701	0.0390888
meta_neg_2000	meta_neg_554	0.719769	0.0441013
meta_neg_1594	meta_neg_554	-0.79089	0.0194243
meta_pos_552	meta_neg_554	-0.801778	0.0166914
meta_pos_1066	meta_neg_554	0.771083	0.0250768
meta_pos_2239	meta_neg_554	0.759383	0.0288448
meta_neg_48	meta_neg_554	-0.780838	0.0221807
meta_neg_917	meta_neg_554	-0.748117	0.0327845
meta_pos_1325	meta_neg_554	-0.735772	0.0374623
meta_pos_1957	meta_neg_554	-0.742263	0.0349554
meta_pos_2699	meta_neg_554	0.775843	0.0236362
meta_neg_428	meta_neg_554	-0.805464	0.0158244
meta_neg_341	meta_neg_554	-0.811393	0.01449
meta_pos_1547	meta_neg_554	0.757014	0.0296474
meta_neg_1656	meta_neg_554	-0.831198	0.0105537
meta_neg_474	meta_neg_554	-0.797012	0.0178557
meta_neg_941	meta_neg_554	0.80093	0.0168948
meta_neg_509	meta_neg_554	0.768322	0.0259367
meta_pos_855	meta_neg_554	-0.782299	0.0217659
meta_neg_1150	meta_neg_554	0.762782	0.0277163
meta_pos_634	meta_neg_554	-0.814817	0.0137527
meta_neg_1699	meta_neg_554	-0.756792	0.0297236
meta_pos_1815	meta_neg_554	0.790506	0.0195254
meta_neg_720	meta_neg_554	0.815089	0.0136953
meta_pos_2319	meta_neg_554	-0.787721	0.0202688
meta_neg_1832	meta_neg_554	-0.809016	0.015016
meta_pos_1945	meta_neg_554	-0.798716	0.0174337
meta_pos_646	meta_neg_554	-0.819513	0.0127807
meta_neg_2235	meta_neg_554	-0.72912	0.0401422
meta_neg_1043	meta_neg_554	0.725467	0.0416617
meta_neg_2165	meta_neg_554	0.796268	0.018042
meta_pos_2405	meta_neg_554	-0.741493	0.035247
meta_neg_534	meta_neg_554	-0.765141	0.0269496
meta_pos_841	meta_neg_554	-0.815991	0.0135055
meta_pos_1750	meta_neg_554	-0.784438	0.0211674
meta_pos_1228	meta_neg_554	-0.793986	0.0186208
meta_pos_191	meta_neg_554	-0.716721	0.0454406
meta_neg_345	meta_neg_554	-0.779234	0.0226419
meta_neg_902	meta_neg_554	-0.761149	0.028255
meta_neg_135	meta_neg_554	-0.738754	0.0362972
meta_pos_1855	meta_neg_554	0.779102	0.02268
meta_neg_1377	meta_neg_554	0.738066	0.036564
meta_neg_1287	meta_neg_554	-0.793234	0.018814
meta_neg_772	meta_neg_554	-0.722596	0.0428804
meta_pos_494	meta_neg_554	-0.769972	0.0254204
meta_neg_114	meta_neg_554	-0.818218	0.0130444
meta_neg_2214	meta_neg_554	0.824596	0.0117788
meta_neg_1626	meta_neg_554	-0.754313	0.0305796
meta_neg_362	meta_neg_554	-0.790053	0.019645
meta_pos_1522	meta_neg_554	0.77943	0.0225853
meta_pos_1203	meta_neg_554	-0.727813	0.0406818
meta_pos_1019	meta_neg_554	0.747315	0.0330771
meta_pos_1761	meta_neg_554	-0.714916	0.0462455
meta_neg_1804	meta_neg_554	-0.7487	0.032573
meta_pos_798	meta_neg_554	-0.792451	0.0190165
meta_pos_1383	meta_neg_554	-0.720562	0.0437566
meta_pos_584	meta_neg_554	-0.782225	0.021787
meta_neg_2157	meta_neg_554	-0.719598	0.0441755
meta_neg_624	meta_neg_554	-0.761914	0.0280018
meta_neg_1559	meta_neg_554	0.796946	0.0178723
meta_neg_2063	meta_neg_554	-0.784287	0.0212092
meta_neg_1018	meta_neg_554	0.818283	0.013031
meta_neg_950	meta_neg_554	-0.814844	0.013747
meta_neg_1081	meta_neg_554	-0.760987	0.0283087
meta_neg_1210	meta_neg_554	0.767071	0.0263321
meta_pos_2856	meta_neg_554	0.750541	0.0319108
meta_neg_1039	meta_neg_554	0.797184	0.0178129
meta_neg_171	meta_neg_554	-0.780993	0.0221364
meta_neg_2110	meta_neg_554	-0.779744	0.0224946
meta_neg_254	meta_neg_554	-0.7866	0.0205728
meta_neg_554	meta_pos_745	-0.997726	2.93e-08
meta_pos_745	meta_pos_745	1	NA
meta_pos_2819	meta_pos_745	-0.999137	1.61e-09
meta_neg_1432	meta_pos_745	0.993128	8.07e-07
meta_pos_755	meta_pos_745	0.983544	1.1e-05
meta_neg_558	meta_pos_745	0.966333	9.3e-05
meta_pos_1125	meta_pos_745	0.982827	1.25e-05
meta_pos_386	meta_pos_745	0.976555	3.17e-05
meta_pos_1531	meta_pos_745	-0.953028	0.000250049
meta_neg_220	meta_pos_745	0.994443	4.27e-07
meta_neg_737	meta_pos_745	-0.986215	6.48e-06
meta_pos_1910	meta_pos_745	-0.959431	0.000161888
meta_pos_2048	meta_pos_745	-0.963169	0.00012148
meta_neg_1895	meta_pos_745	-0.983118	1.19e-05
meta_pos_1390	meta_pos_745	-0.987828	4.47e-06
meta_pos_2662	meta_pos_745	-0.982231	1.38e-05
meta_neg_1913	meta_pos_745	-0.955347	0.000215196
meta_neg_94	meta_pos_745	-0.984242	9.67e-06
meta_neg_498	meta_pos_745	0.95326	0.000246416
meta_pos_387	meta_pos_745	-0.978035	2.61e-05
meta_neg_790	meta_pos_745	-0.953549	0.000241922
meta_pos_1800	meta_pos_745	-0.946519	0.000367241
meta_neg_1791	meta_pos_745	-0.980393	1.86e-05
meta_pos_1380	meta_pos_745	-0.973664	4.48e-05
meta_pos_1525	meta_pos_745	-0.942609	0.000452469
meta_pos_355	meta_pos_745	-0.962737	0.000125767
meta_pos_1516	meta_pos_745	-0.987051	5.38e-06
meta_pos_1003	meta_pos_745	0.979463	2.13e-05
meta_neg_1204	meta_pos_745	-0.968586	7.57e-05
meta_pos_918	meta_pos_745	0.973549	4.54e-05
meta_pos_1460	meta_pos_745	-0.966423	9.23e-05
meta_neg_1270	meta_pos_745	-0.960569	0.000148771
meta_neg_861	meta_pos_745	0.968304	7.77e-05
meta_pos_957	meta_pos_745	-0.936521	0.000609437
meta_pos_2710	meta_pos_745	0.920648	0.00117598
meta_neg_402	meta_pos_745	0.927155	0.000914322
meta_neg_859	meta_pos_745	0.936967	0.000596887
meta_neg_1056	meta_pos_745	-0.925917	0.000960831
meta_neg_921	meta_pos_745	0.917965	0.00129667
meta_pos_1630	meta_pos_745	-0.918584	0.00126813
meta_pos_1650	meta_pos_745	0.943775	0.000425825
meta_pos_1381	meta_pos_745	-0.928247	0.000874553
meta_neg_1399	meta_pos_745	-0.976451	3.21e-05
meta_pos_362	meta_pos_745	0.985844	7.02e-06
meta_neg_525	meta_pos_745	0.964993	0.000104455
meta_neg_1972	meta_pos_745	0.9421	0.000464443
meta_pos_1497	meta_pos_745	-0.947091	0.000355747
meta_pos_1261	meta_pos_745	-0.941036	0.000490114
meta_pos_1014	meta_pos_745	0.933957	0.000684959
meta_neg_2112	meta_pos_745	0.919114	0.00124405
meta_pos_1074	meta_pos_745	0.944671	0.000406078
meta_neg_1733	meta_pos_745	0.943819	0.000424836
meta_pos_1208	meta_pos_745	-0.976387	3.23e-05
meta_pos_1187	meta_pos_745	0.911994	0.00159355
meta_pos_2908	meta_pos_745	-0.905948	0.00193596
meta_pos_600	meta_pos_745	0.975235	3.73e-05
meta_neg_2253	meta_pos_745	-0.956963	0.000192905
meta_pos_1931	meta_pos_745	-0.950409	0.000293669
meta_pos_264	meta_pos_745	-0.962526	0.000127893
meta_neg_1068	meta_pos_745	-0.980494	1.83e-05
meta_pos_2327	meta_pos_745	0.923039	0.00107485
meta_neg_1670	meta_pos_745	0.899516	0.00234919
meta_pos_543	meta_pos_745	0.947447	0.000348702
meta_pos_2329	meta_pos_745	-0.928004	0.000883302
meta_neg_451	meta_pos_745	0.95403	0.000234569
meta_neg_725	meta_pos_745	0.971615	5.6e-05
meta_neg_492	meta_pos_745	0.949318	0.000313222
meta_pos_1742	meta_pos_745	-0.958549	0.000172563
meta_neg_581	meta_pos_745	0.92349	0.00105641
meta_neg_1074	meta_pos_745	-0.941175	0.00048671
meta_pos_1950	meta_pos_745	-0.895139	0.00266066
meta_neg_247	meta_pos_745	0.947685	0.000344044
meta_pos_2620	meta_pos_745	-0.916542	0.00136382
meta_neg_489	meta_pos_745	-0.894332	0.0027208
meta_neg_564	meta_pos_745	0.935166	0.000648605
meta_neg_1588	meta_pos_745	0.905289	0.00197591
meta_pos_448	meta_pos_745	0.931715	0.0007558
meta_neg_1401	meta_pos_745	-0.912224	0.00158138
meta_neg_717	meta_pos_745	-0.91319	0.00153088
meta_pos_2403	meta_pos_745	-0.945537	0.000387565
meta_pos_2763	meta_pos_745	-0.966304	9.32e-05
meta_pos_2918	meta_pos_745	-0.91645	0.00136823
meta_neg_1815	meta_pos_745	0.938212	0.000562741
meta_pos_1611	meta_pos_745	-0.934368	0.000672446
meta_pos_2627	meta_pos_745	-0.878818	0.00405433
meta_neg_1247	meta_pos_745	-0.908636	0.00177838
meta_pos_1318	meta_pos_745	0.956561	0.000198306
meta_neg_612	meta_pos_745	-0.895344	0.00264548
meta_pos_2103	meta_pos_745	-0.911223	0.00163482
meta_pos_1218	meta_pos_745	-0.899015	0.00238351
meta_pos_1146	meta_pos_745	-0.940199	0.000510946
meta_neg_1419	meta_pos_745	-0.920699	0.00117378
meta_pos_2324	meta_pos_745	-0.866002	0.00542674
meta_neg_2158	meta_pos_745	-0.888056	0.00321917
meta_pos_1566	meta_pos_745	0.960002	0.000155211
meta_neg_680	meta_pos_745	-0.920019	0.00120357
meta_pos_2177	meta_pos_745	0.898093	0.00244767
meta_neg_2296	meta_pos_745	-0.95549	0.000213153
meta_pos_604	meta_pos_745	0.953895	0.000236611
meta_neg_2301	meta_pos_745	0.941954	0.000467893
meta_pos_397	meta_pos_745	0.951371	0.000277107
meta_neg_1351	meta_pos_745	0.911901	0.00159848
meta_neg_1341	meta_pos_745	-0.948432	0.000329709
meta_neg_2043	meta_pos_745	0.955341	0.000215275
meta_neg_1125	meta_pos_745	0.898092	0.00244772
meta_pos_2298	meta_pos_745	0.855802	0.00670852
meta_neg_1601	meta_pos_745	0.943864	0.000423846
meta_pos_1826	meta_pos_745	-0.891572	0.00293337
meta_neg_2294	meta_pos_745	0.943428	0.000433654
meta_pos_2446	meta_pos_745	-0.878483	0.004087
meta_pos_2351	meta_pos_745	-0.876234	0.00431052
meta_neg_599	meta_pos_745	-0.864835	0.00556456
meta_pos_199	meta_pos_745	0.869809	0.00499213
meta_neg_1935	meta_pos_745	0.903344	0.00209699
meta_neg_1720	meta_pos_745	-0.865025	0.00554195
meta_pos_2303	meta_pos_745	0.894484	0.00270939
meta_pos_788	meta_pos_745	-0.864945	0.00555152
meta_pos_2782	meta_pos_745	0.884441	0.00353131
meta_pos_807	meta_pos_745	0.894346	0.00271978
meta_pos_1312	meta_pos_745	0.935903	0.000627114
meta_pos_1161	meta_pos_745	0.949423	0.000311295
meta_pos_2872	meta_pos_745	-0.905115	0.00198655
meta_pos_2514	meta_pos_745	-0.937803	0.0005738
meta_pos_821	meta_pos_745	0.940883	0.000493881
meta_neg_1279	meta_pos_745	0.877072	0.00422642
meta_pos_2389	meta_pos_745	0.881654	0.00378468
meta_pos_2344	meta_pos_745	-0.860584	0.00608591
meta_pos_1109	meta_pos_745	0.95023	0.000296809
meta_pos_2342	meta_pos_745	0.840876	0.00890886
meta_neg_2098	meta_pos_745	-0.921897	0.00112242
meta_pos_2720	meta_pos_745	0.894344	0.00271989
meta_pos_702	meta_pos_745	-0.832698	0.0102872
meta_pos_1075	meta_pos_745	0.915569	0.00141102
meta_pos_1670	meta_pos_745	-0.89816	0.00244299
meta_pos_2540	meta_pos_745	0.898771	0.00240038
meta_neg_469	meta_pos_745	-0.907869	0.00182245
meta_pos_2849	meta_pos_745	-0.930497	0.000796207
meta_pos_742	meta_pos_745	0.863466	0.00572928
meta_neg_2035	meta_pos_745	-0.869074	0.00507422
meta_pos_1300	meta_pos_745	-0.915453	0.00141671
meta_pos_2548	meta_pos_745	-0.923438	0.00105853
meta_neg_2302	meta_pos_745	0.900838	0.00225997
meta_neg_1811	meta_pos_745	-0.879252	0.00401236
meta_pos_276	meta_pos_745	0.885107	0.00347242
meta_pos_2160	meta_pos_745	0.871181	0.00484113
meta_neg_272	meta_pos_745	-0.89254	0.00285765
meta_pos_1008	meta_pos_745	0.854604	0.00687054
meta_neg_890	meta_pos_745	0.938603	0.000552279
meta_pos_2357	meta_pos_745	-0.915158	0.00143125
meta_neg_1484	meta_pos_745	-0.931062	0.000777303
meta_neg_574	meta_pos_745	0.908883	0.00176434
meta_pos_2940	meta_pos_745	-0.92133	0.00114655
meta_neg_1558	meta_pos_745	0.834331	0.0100019
meta_neg_640	meta_pos_745	-0.894606	0.00270029
meta_neg_1337	meta_pos_745	0.872034	0.00474876
meta_neg_1580	meta_pos_745	0.85598	0.0066846
meta_neg_1166	meta_pos_745	-0.907876	0.00182202
meta_neg_98	meta_pos_745	0.883342	0.00362985
meta_neg_1587	meta_pos_745	0.875533	0.00438185
meta_pos_2869	meta_pos_745	-0.918094	0.00129067
meta_pos_1685	meta_pos_745	0.877099	0.00422371
meta_pos_17	meta_pos_745	0.893774	0.00276294
meta_neg_1344	meta_pos_745	-0.918684	0.00126357
meta_neg_2211	meta_pos_745	-0.859235	0.00625768
meta_pos_2131	meta_pos_745	-0.853385	0.00703806
meta_neg_2152	meta_pos_745	0.916921	0.00134571
meta_pos_1693	meta_pos_745	-0.915645	0.00140727
meta_neg_2186	meta_pos_745	-0.931505	0.00076267
meta_neg_2198	meta_pos_745	-0.84973	0.00755582
meta_pos_2833	meta_pos_745	-0.831618	0.0104786
meta_pos_1117	meta_pos_745	0.907232	0.00185959
meta_pos_2644	meta_pos_745	0.93252	0.000729841
meta_neg_255	meta_pos_745	0.886567	0.00334549
meta_pos_2152	meta_pos_745	0.84835	0.00775747
meta_neg_1302	meta_pos_745	0.862123	0.00589369
meta_neg_470	meta_pos_745	-0.926639	0.000933534
meta_pos_1060	meta_pos_745	-0.795655	0.0181963
meta_pos_1571	meta_pos_745	-0.91509	0.00143461
meta_pos_2890	meta_pos_745	-0.889878	0.00306896
meta_pos_1286	meta_pos_745	-0.899385	0.00235811
meta_neg_460	meta_pos_745	-0.872532	0.00469545
meta_pos_1848	meta_pos_745	-0.922049	0.001116
meta_neg_1970	meta_pos_745	-0.869793	0.00499391
meta_pos_819	meta_pos_745	-0.903338	0.00209738
meta_pos_1009	meta_pos_745	0.924565	0.00101335
meta_neg_840	meta_pos_745	-0.912591	0.00156206
meta_pos_967	meta_pos_745	0.929921	0.000815827
meta_pos_2374	meta_pos_745	0.830002	0.0107694
meta_neg_871	meta_pos_745	0.920703	0.00117359
meta_pos_936	meta_pos_745	0.9191	0.00124465
meta_pos_1570	meta_pos_745	-0.912843	0.00154886
meta_pos_1909	meta_pos_745	-0.844139	0.00839369
meta_pos_1173	meta_pos_745	-0.902577	0.00214606
meta_pos_816	meta_pos_745	0.930301	0.000802846
meta_pos_2846	meta_pos_745	-0.857048	0.00654249
meta_neg_704	meta_pos_745	0.884311	0.00354284
meta_pos_926	meta_pos_745	-0.789815	0.0197081
meta_pos_924	meta_pos_745	0.840153	0.00902564
meta_pos_2703	meta_pos_745	-0.826132	0.0114861
meta_neg_54	meta_pos_745	0.844653	0.00831433
meta_neg_2177	meta_pos_745	0.854691	0.00685873
meta_pos_1246	meta_pos_745	-0.82995	0.0107789
meta_pos_1578	meta_pos_745	-0.909176	0.00174778
meta_neg_253	meta_pos_745	0.890379	0.00302842
meta_neg_1181	meta_pos_745	0.847309	0.00791172
meta_neg_752	meta_pos_745	-0.897386	0.0024976
meta_pos_2907	meta_pos_745	-0.830145	0.0107434
meta_neg_2087	meta_pos_745	0.849891	0.00753251
meta_neg_491	meta_pos_745	0.834179	0.0100283
meta_pos_837	meta_pos_745	0.818358	0.0130158
meta_neg_761	meta_pos_745	-0.845608	0.00816808
meta_pos_2071	meta_pos_745	-0.876737	0.00425995
meta_pos_1485	meta_pos_745	0.838362	0.00931913
meta_neg_68	meta_pos_745	0.883884	0.00358103
meta_pos_958	meta_pos_745	0.922113	0.00111331
meta_neg_2134	meta_pos_745	0.88541	0.00344583
meta_neg_1937	meta_pos_745	-0.86611	0.00541408
meta_neg_632	meta_pos_745	0.90281	0.00213107
meta_neg_2195	meta_pos_745	-0.813932	0.0139411
meta_neg_2128	meta_pos_745	0.827427	0.0112431
meta_neg_1254	meta_pos_745	-0.794887	0.0183908
meta_neg_884	meta_pos_745	-0.798998	0.0173645
meta_pos_450	meta_pos_745	0.913954	0.00149169
meta_neg_1905	meta_pos_745	0.833967	0.010065
meta_neg_318	meta_pos_745	0.890515	0.00301745
meta_pos_733	meta_pos_745	0.822304	0.0122242
meta_pos_820	meta_pos_745	-0.906686	0.00189182
meta_neg_1412	meta_pos_745	0.795461	0.0182455
meta_pos_861	meta_pos_745	0.876847	0.00424887
meta_pos_1100	meta_pos_745	0.810252	0.014741
meta_neg_298	meta_pos_745	-0.84976	0.00755144
meta_pos_442	meta_pos_745	0.919387	0.00123176
meta_pos_2127	meta_pos_745	-0.79901	0.0173615
meta_pos_1725	meta_pos_745	-0.902059	0.00217956
meta_neg_242	meta_pos_745	0.838318	0.00932649
meta_pos_321	meta_pos_745	0.813491	0.0140353
meta_neg_868	meta_pos_745	0.882226	0.00373177
meta_pos_316	meta_pos_745	0.837364	0.00948528
meta_pos_2321	meta_pos_745	0.841663	0.00878286
meta_pos_1389	meta_pos_745	-0.812306	0.014291
meta_pos_1024	meta_pos_745	-0.813486	0.0140365
meta_pos_2015	meta_pos_745	0.775777	0.0236556
meta_neg_963	meta_pos_745	0.824961	0.0117088
meta_pos_2760	meta_pos_745	0.874287	0.00451034
meta_pos_2137	meta_pos_745	-0.893722	0.00276693
meta_pos_1912	meta_pos_745	-0.834882	0.00990668
meta_neg_57	meta_pos_745	0.911169	0.00163773
meta_pos_87	meta_pos_745	-0.826515	0.011414
meta_neg_1186	meta_pos_745	0.907549	0.00184106
meta_neg_2168	meta_pos_745	-0.894953	0.00267445
meta_neg_1232	meta_pos_745	0.817165	0.0132611
meta_pos_989	meta_pos_745	0.820443	0.0125936
meta_pos_394	meta_pos_745	-0.804167	0.0161262
meta_neg_1934	meta_pos_745	0.902525	0.00214939
meta_pos_2689	meta_pos_745	-0.751834	0.0314505
meta_neg_1638	meta_pos_745	-0.833902	0.0100764
meta_neg_798	meta_pos_745	-0.885878	0.00340498
meta_pos_1716	meta_pos_745	-0.877075	0.00422608
meta_pos_1709	meta_pos_745	-0.793731	0.018686
meta_neg_2189	meta_pos_745	0.847416	0.00789572
meta_neg_1023	meta_pos_745	0.876339	0.00429991
meta_neg_59	meta_pos_745	0.859757	0.00619083
meta_pos_2444	meta_pos_745	-0.822612	0.0121638
meta_neg_1061	meta_pos_745	-0.884212	0.00355169
meta_neg_2187	meta_pos_745	0.867905	0.00520657
meta_neg_547	meta_pos_745	0.865601	0.00547384
meta_pos_1923	meta_pos_745	-0.807741	0.0153031
meta_neg_758	meta_pos_745	-0.753309	0.0309304
meta_neg_2160	meta_pos_745	-0.829115	0.010931
meta_pos_2172	meta_pos_745	-0.821129	0.0124566
meta_pos_54	meta_pos_745	0.79167	0.0192198
meta_pos_736	meta_pos_745	0.896132	0.00258775
meta_neg_1406	meta_pos_745	0.795706	0.0181836
meta_pos_444	meta_pos_745	0.882609	0.00369656
meta_pos_2898	meta_pos_745	-0.813786	0.0139721
meta_pos_2516	meta_pos_745	-0.859782	0.00618765
meta_pos_1127	meta_pos_745	0.829833	0.0108001
meta_pos_2719	meta_pos_745	-0.775488	0.0237416
meta_neg_264	meta_pos_745	0.845691	0.00815552
meta_neg_1751	meta_pos_745	0.839082	0.00920044
meta_pos_2630	meta_pos_745	-0.804017	0.0161612
meta_pos_1634	meta_pos_745	-0.775689	0.0236818
meta_pos_419	meta_pos_745	0.871203	0.00483874
meta_pos_467	meta_pos_745	-0.780825	0.0221844
meta_pos_1147	meta_pos_745	0.842384	0.00866829
meta_neg_1031	meta_pos_745	0.818427	0.0130015
meta_neg_1883	meta_pos_745	0.828224	0.0110951
meta_pos_2452	meta_pos_745	-0.778667	0.0228064
meta_pos_1083	meta_pos_745	0.811775	0.0144066
meta_pos_2164	meta_pos_745	-0.791284	0.0193207
meta_pos_1810	meta_pos_745	-0.78891	0.0199493
meta_neg_1121	meta_pos_745	-0.801436	0.0167732
meta_neg_2318	meta_pos_745	0.773511	0.0243353
meta_neg_2022	meta_pos_745	-0.801998	0.0166387
meta_pos_43	meta_pos_745	0.820494	0.0125834
meta_pos_2582	meta_pos_745	0.813565	0.0140195
meta_neg_1080	meta_pos_745	-0.813946	0.013938
meta_neg_951	meta_pos_745	-0.86887	0.00509718
meta_neg_2203	meta_pos_745	0.845555	0.00817616
meta_pos_348	meta_pos_745	-0.76169	0.0280758
meta_neg_1140	meta_pos_745	0.811288	0.014513
meta_neg_947	meta_pos_745	-0.864577	0.00559543
meta_pos_2097	meta_pos_745	0.769866	0.0254534
meta_pos_2358	meta_pos_745	-0.811523	0.0144616
meta_neg_2197	meta_pos_745	0.771491	0.0249511
meta_pos_800	meta_pos_745	-0.811223	0.0145272
meta_neg_1579	meta_pos_745	0.756267	0.0299033
meta_pos_832	meta_pos_745	-0.848937	0.00767121
meta_pos_1356	meta_pos_745	-0.762434	0.0278307
meta_pos_1142	meta_pos_745	0.830391	0.010699
meta_neg_232	meta_pos_745	0.846311	0.00806147
meta_neg_914	meta_pos_745	-0.774803	0.0239462
meta_neg_2003	meta_pos_745	-0.754292	0.0305869
meta_neg_907	meta_pos_745	-0.75445	0.0305317
meta_neg_633	meta_pos_745	-0.730976	0.0393828
meta_pos_63	meta_pos_745	0.789725	0.019732
meta_neg_2215	meta_pos_745	0.764917	0.027022
meta_pos_2217	meta_pos_745	-0.75978	0.0287113
meta_neg_1	meta_pos_745	0.847822	0.00783547
meta_neg_731	meta_pos_745	-0.830737	0.0106366
meta_pos_2871	meta_pos_745	-0.83652	0.00962732
meta_pos_1148	meta_pos_745	-0.803464	0.0162911
meta_neg_1317	meta_pos_745	-0.760198	0.0285715
meta_pos_1291	meta_pos_745	-0.794219	0.0185612
meta_neg_208	meta_pos_745	-0.781485	0.0219965
meta_neg_320	meta_pos_745	0.853384	0.00703828
meta_neg_591	meta_pos_745	0.817389	0.0132148
meta_neg_1485	meta_pos_745	-0.832904	0.0102508
meta_neg_417	meta_pos_745	0.85394	0.00696146
meta_pos_2660	meta_pos_745	0.771859	0.0248383
meta_pos_2047	meta_pos_745	0.795847	0.0181479
meta_neg_1625	meta_pos_745	-0.823126	0.0120633
meta_pos_863	meta_pos_745	0.854405	0.00689782
meta_pos_647	meta_pos_745	-0.773196	0.0244308
meta_pos_2649	meta_pos_745	0.795636	0.018201
meta_neg_1096	meta_pos_745	0.803439	0.0162971
meta_pos_2670	meta_pos_745	-0.794463	0.0184988
meta_pos_2798	meta_pos_745	0.782481	0.0217148
meta_pos_1509	meta_pos_745	0.726056	0.0414144
meta_neg_391	meta_pos_745	0.757387	0.02952
meta_pos_2571	meta_pos_745	-0.840021	0.00904713
meta_neg_1206	meta_pos_745	0.822462	0.0121931
meta_pos_2730	meta_pos_745	-0.797305	0.0177827
meta_neg_152	meta_pos_745	0.732182	0.0388945
meta_neg_1591	meta_pos_745	0.829605	0.0108415
meta_pos_888	meta_pos_745	-0.727288	0.0409
meta_neg_602	meta_pos_745	0.765393	0.0268686
meta_pos_1734	meta_pos_745	-0.765629	0.0267928
meta_neg_1748	meta_pos_745	0.732213	0.0388822
meta_pos_1410	meta_pos_745	-0.77988	0.0224554
meta_pos_1299	meta_pos_745	0.784233	0.0212243
meta_pos_2832	meta_pos_745	0.752509	0.0312118
meta_neg_1987	meta_pos_745	-0.764484	0.027162
meta_neg_452	meta_pos_745	0.77427	0.0241062
meta_pos_607	meta_pos_745	0.819443	0.0127949
meta_pos_1022	meta_pos_745	-0.735488	0.0375742
meta_neg_2000	meta_pos_745	-0.723434	0.0425226
meta_neg_1594	meta_pos_745	0.789721	0.0197332
meta_pos_552	meta_pos_745	0.790845	0.019436
meta_pos_1066	meta_pos_745	-0.775391	0.0237705
meta_pos_2239	meta_pos_745	-0.737881	0.0366359
meta_neg_48	meta_pos_745	0.798059	0.0175959
meta_neg_917	meta_pos_745	0.771344	0.0249964
meta_pos_1325	meta_pos_745	0.728341	0.0404633
meta_pos_1957	meta_pos_745	0.723404	0.0425352
meta_pos_2699	meta_pos_745	-0.768476	0.0258882
meta_neg_428	meta_pos_745	0.797793	0.0176615
meta_neg_341	meta_pos_745	0.830411	0.0106953
meta_pos_1547	meta_pos_745	-0.773369	0.0243782
meta_neg_1656	meta_pos_745	0.837097	0.00953011
meta_neg_474	meta_pos_745	0.819889	0.0127049
meta_neg_941	meta_pos_745	-0.802062	0.0166236
meta_neg_509	meta_pos_745	-0.748659	0.0325879
meta_pos_855	meta_pos_745	0.807363	0.0153889
meta_neg_1150	meta_pos_745	-0.795729	0.0181776
meta_pos_634	meta_pos_745	0.812921	0.0141581
meta_neg_1699	meta_pos_745	0.764561	0.0271371
meta_pos_1815	meta_pos_745	-0.801107	0.0168522
meta_neg_720	meta_pos_745	-0.790061	0.019643
meta_pos_2319	meta_pos_745	0.770762	0.0251758
meta_neg_1832	meta_pos_745	0.803608	0.0162573
meta_pos_1945	meta_pos_745	0.81374	0.013982
meta_pos_646	meta_pos_745	0.840071	0.00903895
meta_neg_2235	meta_pos_745	0.729671	0.0399156
meta_neg_1043	meta_pos_745	-0.726943	0.0410435
meta_neg_2165	meta_pos_745	-0.784696	0.0210958
meta_pos_2405	meta_pos_745	0.753358	0.0309131
meta_neg_534	meta_pos_745	0.792936	0.0188908
meta_pos_841	meta_pos_745	0.827414	0.0112455
meta_pos_1750	meta_pos_745	0.791287	0.01932
meta_pos_1228	meta_pos_745	0.811566	0.0144522
meta_neg_345	meta_pos_745	0.761385	0.0281768
meta_neg_902	meta_pos_745	0.770623	0.0252188
meta_neg_135	meta_pos_745	0.762959	0.0276584
meta_pos_1855	meta_pos_745	-0.784479	0.0211561
meta_neg_1377	meta_pos_745	-0.739621	0.035963
meta_neg_1287	meta_pos_745	0.798	0.0176104
meta_neg_772	meta_pos_745	0.755026	0.0303318
meta_pos_494	meta_pos_745	0.741388	0.035287
meta_neg_114	meta_pos_745	0.825232	0.0116571
meta_neg_2214	meta_pos_745	-0.829922	0.0107839
meta_neg_747	meta_pos_745	-0.71487	0.0462657
meta_neg_1626	meta_pos_745	0.776164	0.0235408
meta_neg_1183	meta_pos_745	0.71877	0.0445373
meta_neg_362	meta_pos_745	0.81116	0.014541
meta_pos_1522	meta_pos_745	-0.803766	0.0162201
meta_pos_1203	meta_pos_745	0.7095	0.0487108
meta_pos_1019	meta_pos_745	-0.740648	0.0355692
meta_pos_1761	meta_pos_745	0.73938	0.0360558
meta_neg_1804	meta_pos_745	0.752071	0.0313663
meta_pos_798	meta_pos_745	0.806437	0.0156002
meta_pos_1383	meta_pos_745	0.748125	0.0327817
meta_pos_584	meta_pos_745	0.783882	0.0213219
meta_neg_2157	meta_pos_745	0.719226	0.044338
meta_neg_624	meta_pos_745	0.76484	0.0270467
meta_neg_1559	meta_pos_745	-0.782587	0.0216849
meta_neg_2063	meta_pos_745	0.764002	0.0273182
meta_neg_1018	meta_pos_745	-0.797566	0.0177179
meta_neg_950	meta_pos_745	0.828579	0.0110296
meta_neg_1081	meta_pos_745	0.777502	0.0231463
meta_neg_1210	meta_pos_745	-0.758817	0.0290353
meta_pos_2856	meta_pos_745	-0.722294	0.04301
meta_neg_1039	meta_pos_745	-0.797055	0.0178451
meta_neg_171	meta_pos_745	0.801816	0.0166823
meta_neg_2110	meta_pos_745	0.802334	0.0165587
meta_neg_254	meta_pos_745	0.803606	0.0162578
meta_neg_554	meta_pos_2819	0.994997	3.12e-07
meta_pos_745	meta_pos_2819	-0.999137	1.61e-09
meta_pos_2819	meta_pos_2819	1	NA
meta_neg_1432	meta_pos_2819	-0.990709	1.99e-06
meta_pos_755	meta_pos_2819	-0.97882	2.34e-05
meta_neg_558	meta_pos_2819	-0.962147	0.000131771
meta_pos_1125	meta_pos_2819	-0.983086	1.19e-05
meta_pos_386	meta_pos_2819	-0.975939	3.42e-05
meta_pos_1531	meta_pos_2819	0.943351	0.000435398
meta_neg_220	meta_pos_2819	-0.992487	1.05e-06
meta_neg_737	meta_pos_2819	0.979814	2.03e-05
meta_pos_1910	meta_pos_2819	0.962121	0.000132044
meta_pos_2048	meta_pos_2819	0.960577	0.000148686
meta_neg_1895	meta_pos_2819	0.981178	1.64e-05
meta_pos_1390	meta_pos_2819	0.986104	6.64e-06
meta_pos_2662	meta_pos_2819	0.981811	1.48e-05
meta_neg_1913	meta_pos_2819	0.950293	0.000295705
meta_neg_94	meta_pos_2819	0.981808	1.48e-05
meta_neg_498	meta_pos_2819	-0.959186	0.000164807
meta_pos_387	meta_pos_2819	0.977258	2.89e-05
meta_neg_790	meta_pos_2819	0.943499	0.000432045
meta_pos_1800	meta_pos_2819	0.945711	0.000383906
meta_neg_1791	meta_pos_2819	0.983163	1.18e-05
meta_pos_1380	meta_pos_2819	0.966024	9.56e-05
meta_pos_1525	meta_pos_2819	0.933935	0.000685607
meta_pos_355	meta_pos_2819	0.962002	0.000133283
meta_pos_1516	meta_pos_2819	0.980801	1.74e-05
meta_pos_1003	meta_pos_2819	-0.974779	3.94e-05
meta_neg_1204	meta_pos_2819	0.963637	0.000116953
meta_pos_918	meta_pos_2819	-0.96669	9.01e-05
meta_pos_1460	meta_pos_2819	0.95818	0.000177165
meta_neg_1270	meta_pos_2819	0.954564	0.000226581
meta_neg_861	meta_pos_2819	-0.96536	0.000101237
meta_pos_957	meta_pos_2819	0.925315	0.000984006
meta_pos_2710	meta_pos_2819	-0.92514	0.00099079
meta_neg_402	meta_pos_2819	-0.921419	0.0011427
meta_neg_859	meta_pos_2819	-0.944183	0.000416744
meta_neg_1056	meta_pos_2819	0.920628	0.00117687
meta_neg_921	meta_pos_2819	-0.905674	0.00195251
meta_pos_1630	meta_pos_2819	0.921587	0.00113554
meta_pos_1650	meta_pos_2819	-0.941289	0.000483915
meta_pos_1381	meta_pos_2819	0.918062	0.00129218
meta_neg_1399	meta_pos_2819	0.978351	2.5e-05
meta_pos_362	meta_pos_2819	-0.984219	9.71e-06
meta_neg_525	meta_pos_2819	-0.965894	9.67e-05
meta_neg_1972	meta_pos_2819	-0.930332	0.000801786
meta_pos_1497	meta_pos_2819	0.935393	0.000641939
meta_pos_1261	meta_pos_2819	0.930297	0.000802989
meta_pos_1014	meta_pos_2819	-0.926052	0.000955692
meta_neg_2112	meta_pos_2819	-0.926812	0.000927056
meta_pos_1074	meta_pos_2819	-0.93887	0.000545229
meta_neg_1733	meta_pos_2819	-0.949322	0.000313138
meta_pos_1208	meta_pos_2819	0.980111	1.94e-05
meta_pos_1187	meta_pos_2819	-0.922725	0.00108777
meta_pos_2908	meta_pos_2819	0.895238	0.0026533
meta_pos_600	meta_pos_2819	-0.973825	4.4e-05
meta_neg_2253	meta_pos_2819	0.955279	0.000216172
meta_pos_1931	meta_pos_2819	0.952136	0.000264398
meta_pos_264	meta_pos_2819	0.965407	0.000100825
meta_neg_1068	meta_pos_2819	0.981952	1.45e-05
meta_pos_2327	meta_pos_2819	-0.920373	0.001188
meta_neg_1670	meta_pos_2819	-0.908244	0.00180079
meta_pos_543	meta_pos_2819	-0.941186	0.00048643
meta_pos_2329	meta_pos_2819	0.921209	0.00115173
meta_neg_451	meta_pos_2819	-0.951479	0.000275289
meta_neg_725	meta_pos_2819	-0.970616	6.2e-05
meta_neg_492	meta_pos_2819	-0.951817	0.00026964
meta_pos_1742	meta_pos_2819	0.96235	0.000129684
meta_neg_581	meta_pos_2819	-0.917581	0.00131457
meta_neg_1074	meta_pos_2819	0.941882	0.000469627
meta_pos_1950	meta_pos_2819	0.883085	0.00365318
meta_neg_247	meta_pos_2819	-0.950392	0.000293971
meta_pos_2620	meta_pos_2819	0.904521	0.00202318
meta_neg_489	meta_pos_2819	0.887992	0.00322458
meta_neg_564	meta_pos_2819	-0.93973	0.000522887
meta_neg_1588	meta_pos_2819	-0.892597	0.00285317
meta_pos_448	meta_pos_2819	-0.936271	0.000616542
meta_neg_1401	meta_pos_2819	0.904516	0.00202346
meta_neg_717	meta_pos_2819	0.906823	0.0018837
meta_pos_2403	meta_pos_2819	0.938416	0.000557278
meta_pos_2763	meta_pos_2819	0.972031	5.36e-05
meta_pos_2918	meta_pos_2819	0.925023	0.000995361
meta_neg_1815	meta_pos_2819	-0.938328	0.000559627
meta_pos_1611	meta_pos_2819	0.942683	0.000450738
meta_pos_2627	meta_pos_2819	0.889521	0.00309798
meta_neg_1247	meta_pos_2819	0.900273	0.00229784
meta_pos_1318	meta_pos_2819	-0.958271	0.000176016
meta_neg_612	meta_pos_2819	0.890399	0.00302677
meta_pos_2103	meta_pos_2819	0.921918	0.00112151
meta_pos_1218	meta_pos_2819	0.902729	0.0021363
meta_pos_1146	meta_pos_2819	0.936299	0.000615737
meta_neg_1419	meta_pos_2819	0.911726	0.0016078
meta_pos_2324	meta_pos_2819	0.8674	0.00526439
meta_neg_2158	meta_pos_2819	0.891364	0.00294973
meta_pos_1566	meta_pos_2819	-0.959128	0.000165501
meta_neg_680	meta_pos_2819	0.911617	0.00161363
meta_pos_2177	meta_pos_2819	-0.896395	0.00256866
meta_neg_2296	meta_pos_2819	0.963907	0.000114387
meta_pos_604	meta_pos_2819	-0.950369	0.000294365
meta_neg_2301	meta_pos_2819	-0.941415	0.000480869
meta_pos_397	meta_pos_2819	-0.947811	0.000341595
meta_neg_1351	meta_pos_2819	-0.924008	0.00103553
meta_neg_1341	meta_pos_2819	0.95349	0.000242824
meta_neg_2043	meta_pos_2819	-0.952308	0.000261584
meta_neg_1125	meta_pos_2819	-0.889755	0.0030789
meta_pos_2298	meta_pos_2819	-0.85011	0.00750082
meta_neg_1601	meta_pos_2819	-0.942179	0.000462567
meta_pos_1826	meta_pos_2819	0.881445	0.00380421
meta_neg_2294	meta_pos_2819	-0.944839	0.000402424
meta_pos_2446	meta_pos_2819	0.878348	0.0041002
meta_pos_2351	meta_pos_2819	0.869117	0.00506938
meta_neg_599	meta_pos_2819	0.854587	0.00687292
meta_pos_199	meta_pos_2819	-0.872023	0.00474993
meta_neg_1935	meta_pos_2819	-0.897525	0.0024877
meta_neg_1720	meta_pos_2819	0.865342	0.00550443
meta_pos_2303	meta_pos_2819	-0.901341	0.00222662
meta_pos_788	meta_pos_2819	0.857445	0.0064902
meta_pos_2782	meta_pos_2819	-0.888209	0.00320638
meta_pos_807	meta_pos_2819	-0.900996	0.00224946
meta_pos_1312	meta_pos_2819	-0.939042	0.000540718
meta_pos_1161	meta_pos_2819	-0.946009	0.000377707
meta_pos_2872	meta_pos_2819	0.91413	0.00148275
meta_pos_2514	meta_pos_2819	0.929552	0.000828539
meta_pos_821	meta_pos_2819	-0.941066	0.000489372
meta_neg_1279	meta_pos_2819	-0.857534	0.00647856
meta_pos_2389	meta_pos_2819	-0.874429	0.00449552
meta_pos_2344	meta_pos_2819	0.858844	0.006308
meta_pos_1109	meta_pos_2819	-0.950529	0.000291563
meta_pos_2342	meta_pos_2819	-0.841299	0.00884093
meta_neg_2098	meta_pos_2819	0.913475	0.00151614
meta_pos_2720	meta_pos_2819	-0.890792	0.00299527
meta_pos_702	meta_pos_2819	0.837089	0.00953152
meta_pos_1075	meta_pos_2819	-0.916745	0.00135409
meta_pos_1670	meta_pos_2819	0.892451	0.00286454
meta_pos_2540	meta_pos_2819	-0.897491	0.00249016
meta_neg_469	meta_pos_2819	0.891672	0.00292543
meta_pos_2849	meta_pos_2819	0.92452	0.00101512
meta_pos_742	meta_pos_2819	-0.87371	0.00457059
meta_neg_2035	meta_pos_2819	0.872189	0.00473215
meta_pos_1300	meta_pos_2819	0.918579	0.00126834
meta_pos_2548	meta_pos_2819	0.936136	0.000620399
meta_neg_2302	meta_pos_2819	-0.894516	0.00270705
meta_neg_1811	meta_pos_2819	0.864198	0.00564083
meta_pos_276	meta_pos_2819	-0.890705	0.00300221
meta_pos_2160	meta_pos_2819	-0.887499	0.00326608
meta_neg_272	meta_pos_2819	0.884514	0.00352475
meta_pos_1008	meta_pos_2819	-0.869055	0.0050763
meta_neg_890	meta_pos_2819	-0.935506	0.00063863
meta_pos_2357	meta_pos_2819	0.913107	0.00153514
meta_neg_1484	meta_pos_2819	0.944466	0.000410526
meta_neg_574	meta_pos_2819	-0.911893	0.00159888
meta_pos_2940	meta_pos_2819	0.92367	0.00104913
meta_neg_1558	meta_pos_2819	-0.819728	0.0127373
meta_neg_640	meta_pos_2819	0.895086	0.00266455
meta_neg_1337	meta_pos_2819	-0.863309	0.00574834
meta_neg_1580	meta_pos_2819	-0.862252	0.00587776
meta_neg_1166	meta_pos_2819	0.90174	0.0022004
meta_neg_98	meta_pos_2819	-0.8899	0.00306711
meta_neg_1587	meta_pos_2819	-0.87427	0.00451206
meta_pos_2869	meta_pos_2819	0.931705	0.000756111
meta_pos_1685	meta_pos_2819	-0.887533	0.00326321
meta_pos_17	meta_pos_2819	-0.897184	0.00251195
meta_neg_1344	meta_pos_2819	0.92265	0.00109089
meta_neg_2211	meta_pos_2819	0.864459	0.00560952
meta_pos_2131	meta_pos_2819	0.838884	0.00923305
meta_neg_2152	meta_pos_2819	-0.925719	0.000968425
meta_pos_1693	meta_pos_2819	0.914797	0.00144922
meta_neg_2186	meta_pos_2819	0.944278	0.000414656
meta_neg_2198	meta_pos_2819	0.845556	0.00817602
meta_pos_2833	meta_pos_2819	0.825268	0.0116502
meta_pos_1117	meta_pos_2819	-0.902119	0.00217568
meta_pos_2644	meta_pos_2819	-0.931497	0.000762928
meta_neg_255	meta_pos_2819	-0.877871	0.00414713
meta_pos_2152	meta_pos_2819	-0.8498	0.0075456
meta_neg_1302	meta_pos_2819	-0.867503	0.00525251
meta_neg_470	meta_pos_2819	0.926225	0.00094911
meta_pos_1060	meta_pos_2819	0.788522	0.020053
meta_pos_1571	meta_pos_2819	0.914098	0.00148438
meta_pos_2890	meta_pos_2819	0.904863	0.00200205
meta_pos_1286	meta_pos_2819	0.894471	0.0027104
meta_neg_460	meta_pos_2819	0.868078	0.00518684
meta_pos_1848	meta_pos_2819	0.931662	0.000757516
meta_neg_1970	meta_pos_2819	0.879328	0.004005
meta_pos_819	meta_pos_2819	0.887036	0.00330534
meta_pos_1009	meta_pos_2819	-0.919891	0.00120928
meta_neg_840	meta_pos_2819	0.912007	0.00159282
meta_pos_967	meta_pos_2819	-0.92528	0.000985332
meta_pos_2374	meta_pos_2819	-0.817779	0.0131345
meta_neg_871	meta_pos_2819	-0.92026	0.00119296
meta_pos_936	meta_pos_2819	-0.918297	0.0012813
meta_pos_1570	meta_pos_2819	0.912107	0.00158754
meta_pos_1909	meta_pos_2819	0.827893	0.0111564
meta_pos_1173	meta_pos_2819	0.885236	0.00346105
meta_pos_816	meta_pos_2819	-0.926965	0.000921371
meta_pos_2846	meta_pos_2819	0.855635	0.0067309
meta_neg_704	meta_pos_2819	-0.882646	0.00369317
meta_pos_926	meta_pos_2819	0.777358	0.0231887
meta_pos_924	meta_pos_2819	-0.852018	0.00722892
meta_pos_2703	meta_pos_2819	0.82045	0.0125922
meta_neg_54	meta_pos_2819	-0.836634	0.00960807
meta_neg_2177	meta_pos_2819	-0.862771	0.00581403
meta_pos_1246	meta_pos_2819	0.813215	0.0140946
meta_pos_1578	meta_pos_2819	0.908036	0.00181279
meta_neg_253	meta_pos_2819	-0.89332	0.00279753
meta_neg_1181	meta_pos_2819	-0.838096	0.00936328
meta_neg_752	meta_pos_2819	0.885052	0.00347724
meta_pos_2907	meta_pos_2819	0.832591	0.010306
meta_neg_2087	meta_pos_2819	-0.835794	0.00975051
meta_neg_491	meta_pos_2819	-0.830616	0.0106583
meta_pos_837	meta_pos_2819	-0.810371	0.0147148
meta_neg_761	meta_pos_2819	0.838218	0.009343
meta_pos_2071	meta_pos_2819	0.869878	0.00498449
meta_pos_1485	meta_pos_2819	-0.835661	0.00977321
meta_neg_68	meta_pos_2819	-0.879095	0.00402755
meta_pos_958	meta_pos_2819	-0.9183	0.00128116
meta_neg_2134	meta_pos_2819	-0.887262	0.00328615
meta_neg_1937	meta_pos_2819	0.863398	0.00573747
meta_neg_632	meta_pos_2819	-0.904539	0.00202206
meta_neg_2195	meta_pos_2819	0.807481	0.015362
meta_neg_2128	meta_pos_2819	-0.816573	0.0133841
meta_neg_1254	meta_pos_2819	0.794993	0.0183639
meta_neg_884	meta_pos_2819	0.785651	0.0208324
meta_pos_450	meta_pos_2819	-0.91442	0.00146809
meta_neg_1905	meta_pos_2819	-0.844436	0.00834776
meta_neg_318	meta_pos_2819	-0.891008	0.00297807
meta_pos_733	meta_pos_2819	-0.821541	0.0123749
meta_pos_820	meta_pos_2819	0.919096	0.00124486
meta_neg_1412	meta_pos_2819	-0.774081	0.0241632
meta_pos_861	meta_pos_2819	-0.871774	0.00477687
meta_pos_1100	meta_pos_2819	-0.806665	0.0155479
meta_neg_298	meta_pos_2819	0.846166	0.00808341
meta_pos_442	meta_pos_2819	-0.917508	0.001318
meta_pos_2127	meta_pos_2819	0.791659	0.0192226
meta_pos_1725	meta_pos_2819	0.912794	0.00155142
meta_neg_242	meta_pos_2819	-0.8304	0.0106973
meta_pos_321	meta_pos_2819	-0.808857	0.0150517
meta_neg_868	meta_pos_2819	-0.893734	0.00276602
meta_pos_316	meta_pos_2819	-0.834672	0.00994293
meta_pos_2321	meta_pos_2819	-0.845354	0.0082068
meta_pos_1389	meta_pos_2819	0.803766	0.0162202
meta_pos_1024	meta_pos_2819	0.797745	0.0176734
meta_pos_2015	meta_pos_2819	-0.763554	0.027464
meta_neg_963	meta_pos_2819	-0.823938	0.0119057
meta_pos_2760	meta_pos_2819	-0.871718	0.0047829
meta_pos_2137	meta_pos_2819	0.908242	0.00180094
meta_pos_1912	meta_pos_2819	0.817106	0.0132734
meta_neg_57	meta_pos_2819	-0.911743	0.00160689
meta_pos_87	meta_pos_2819	0.829279	0.010901
meta_neg_1186	meta_pos_2819	-0.906943	0.00187659
meta_neg_2168	meta_pos_2819	0.900249	0.00229941
meta_neg_1232	meta_pos_2819	-0.808806	0.015063
meta_pos_989	meta_pos_2819	-0.811075	0.0145597
meta_pos_394	meta_pos_2819	0.790555	0.0195124
meta_neg_1934	meta_pos_2819	-0.901152	0.00223912
meta_pos_2689	meta_pos_2819	0.73812	0.0365433
meta_neg_1638	meta_pos_2819	0.832781	0.0102724
meta_neg_798	meta_pos_2819	0.894152	0.00273438
meta_pos_1716	meta_pos_2819	0.873674	0.00457446
meta_pos_1709	meta_pos_2819	0.7797	0.0225073
meta_neg_2189	meta_pos_2819	-0.847507	0.0078822
meta_neg_1023	meta_pos_2819	-0.877847	0.00414945
meta_neg_59	meta_pos_2819	-0.862099	0.00589673
meta_pos_2444	meta_pos_2819	0.819111	0.0128622
meta_neg_1061	meta_pos_2819	0.884607	0.00351657
meta_neg_2187	meta_pos_2819	-0.866893	0.00532288
meta_neg_547	meta_pos_2819	-0.868948	0.00508831
meta_pos_1923	meta_pos_2819	0.790705	0.019473
meta_neg_758	meta_pos_2819	0.756561	0.0298026
meta_neg_2160	meta_pos_2819	0.837269	0.00950135
meta_pos_2172	meta_pos_2819	0.809893	0.0148206
meta_pos_54	meta_pos_2819	-0.789814	0.0197084
meta_pos_736	meta_pos_2819	-0.896403	0.00256814
meta_neg_1406	meta_pos_2819	-0.802033	0.0166303
meta_pos_444	meta_pos_2819	-0.886382	0.00336139
meta_pos_2898	meta_pos_2819	0.810768	0.0146271
meta_pos_2516	meta_pos_2819	0.864965	0.00554909
meta_pos_1127	meta_pos_2819	-0.842602	0.0086339
meta_pos_2719	meta_pos_2819	0.77666	0.0233943
meta_neg_264	meta_pos_2819	-0.847547	0.00787631
meta_neg_1751	meta_pos_2819	-0.83127	0.0105407
meta_pos_2630	meta_pos_2819	0.790822	0.0194422
meta_pos_1634	meta_pos_2819	0.761047	0.0282887
meta_pos_419	meta_pos_2819	-0.870793	0.00488351
meta_pos_467	meta_pos_2819	0.765194	0.0269326
meta_pos_1147	meta_pos_2819	-0.840764	0.00892698
meta_neg_1031	meta_pos_2819	-0.816398	0.0134204
meta_neg_1883	meta_pos_2819	-0.831121	0.0105674
meta_pos_2452	meta_pos_2819	0.798773	0.0174197
meta_pos_1083	meta_pos_2819	-0.795831	0.0181518
meta_pos_2164	meta_pos_2819	0.781584	0.0219684
meta_pos_1810	meta_pos_2819	0.778924	0.0227317
meta_neg_1121	meta_pos_2819	0.804308	0.016093
meta_neg_2318	meta_pos_2819	-0.764211	0.0272504
meta_neg_2022	meta_pos_2819	0.820141	0.0126542
meta_pos_43	meta_pos_2819	-0.829042	0.0109444
meta_pos_2582	meta_pos_2819	-0.826563	0.011405
meta_neg_1080	meta_pos_2819	0.800202	0.017071
meta_neg_951	meta_pos_2819	0.881184	0.00382855
meta_neg_2203	meta_pos_2819	-0.842651	0.00862613
meta_pos_348	meta_pos_2819	0.762728	0.0277341
meta_neg_1140	meta_pos_2819	-0.823817	0.011929
meta_neg_947	meta_pos_2819	0.876312	0.00430268
meta_pos_2097	meta_pos_2819	-0.787429	0.0203478
meta_pos_2358	meta_pos_2819	0.801675	0.016716
meta_neg_2197	meta_pos_2819	-0.751403	0.0316036
meta_pos_800	meta_pos_2819	0.80581	0.0157444
meta_neg_1579	meta_pos_2819	-0.745432	0.0337696
meta_pos_832	meta_pos_2819	0.851485	0.0073043
meta_pos_1356	meta_pos_2819	0.748683	0.0325793
meta_pos_1142	meta_pos_2819	-0.833027	0.0102292
meta_neg_232	meta_pos_2819	-0.851005	0.00737247
meta_neg_914	meta_pos_2819	0.759577	0.0287794
meta_neg_2003	meta_pos_2819	0.749635	0.0322358
meta_neg_907	meta_pos_2819	0.734613	0.037921
meta_neg_633	meta_pos_2819	0.733473	0.0383756
meta_pos_63	meta_pos_2819	-0.779774	0.022486
meta_neg_2215	meta_pos_2819	-0.778721	0.0227907
meta_pos_2217	meta_pos_2819	0.762275	0.0278829
meta_neg_1	meta_pos_2819	-0.842247	0.00869002
meta_neg_731	meta_pos_2819	0.820435	0.0125953
meta_pos_2871	meta_pos_2819	0.852585	0.00714944
meta_pos_1148	meta_pos_2819	0.782208	0.0217917
meta_neg_1317	meta_pos_2819	0.756173	0.0299359
meta_pos_1291	meta_pos_2819	0.790313	0.0195763
meta_neg_208	meta_pos_2819	0.772258	0.0247162
meta_neg_320	meta_pos_2819	-0.84795	0.00781652
meta_neg_591	meta_pos_2819	-0.823948	0.0119038
meta_neg_1485	meta_pos_2819	0.836013	0.00971335
meta_neg_417	meta_pos_2819	-0.856778	0.0065783
meta_pos_2660	meta_pos_2819	-0.790168	0.0196148
meta_pos_2047	meta_pos_2819	-0.808624	0.0151038
meta_neg_1625	meta_pos_2819	0.81314	0.0141109
meta_pos_863	meta_pos_2819	-0.850566	0.00743525
meta_pos_647	meta_pos_2819	0.748616	0.0326035
meta_pos_2649	meta_pos_2819	-0.794324	0.0185342
meta_neg_1096	meta_pos_2819	-0.805481	0.0158204
meta_pos_2670	meta_pos_2819	0.781772	0.0219152
meta_pos_2798	meta_pos_2819	-0.777718	0.0230832
meta_pos_1509	meta_pos_2819	-0.723965	0.0422966
meta_neg_391	meta_pos_2819	-0.766451	0.0265295
meta_pos_2571	meta_pos_2819	0.856752	0.00658176
meta_neg_1206	meta_pos_2819	-0.819863	0.0127101
meta_pos_2730	meta_pos_2819	0.804013	0.0161622
meta_neg_152	meta_pos_2819	-0.718853	0.0445011
meta_neg_1591	meta_pos_2819	-0.826321	0.0114505
meta_pos_888	meta_pos_2819	0.736114	0.0373274
meta_neg_602	meta_pos_2819	-0.765001	0.0269949
meta_pos_1734	meta_pos_2819	0.746256	0.0334656
meta_neg_1748	meta_pos_2819	-0.708372	0.0492345
meta_pos_1410	meta_pos_2819	0.771138	0.0250596
meta_pos_1299	meta_pos_2819	-0.795582	0.0182146
meta_pos_2832	meta_pos_2819	-0.733651	0.0383046
meta_neg_1987	meta_pos_2819	0.77205	0.0247796
meta_neg_452	meta_pos_2819	-0.777066	0.0232744
meta_pos_607	meta_pos_2819	-0.81571	0.0135645
meta_pos_1022	meta_pos_2819	0.72914	0.040134
meta_neg_2000	meta_pos_2819	0.713462	0.0468997
meta_neg_1594	meta_pos_2819	-0.804287	0.016098
meta_pos_552	meta_pos_2819	-0.788336	0.0201032
meta_pos_1066	meta_pos_2819	0.765929	0.0266963
meta_pos_2239	meta_pos_2819	0.725627	0.0415947
meta_neg_48	meta_pos_2819	-0.801892	0.0166641
meta_neg_917	meta_pos_2819	-0.783729	0.0213645
meta_pos_1325	meta_pos_2819	-0.737597	0.0367466
meta_pos_2699	meta_pos_2819	0.776183	0.0235352
meta_neg_428	meta_pos_2819	-0.797095	0.017835
meta_neg_341	meta_pos_2819	-0.833342	0.010174
meta_pos_1547	meta_pos_2819	0.787175	0.0204164
meta_neg_1656	meta_pos_2819	-0.836362	0.00965409
meta_neg_474	meta_pos_2819	-0.826646	0.0113893
meta_neg_941	meta_pos_2819	0.788151	0.0201527
meta_neg_509	meta_pos_2819	0.742169	0.0349906
meta_pos_855	meta_pos_2819	-0.814356	0.0138506
meta_neg_1150	meta_pos_2819	0.806535	0.0155778
meta_pos_634	meta_pos_2819	-0.809	0.0150197
meta_neg_1699	meta_pos_2819	-0.759913	0.0286668
meta_pos_1815	meta_pos_2819	0.793117	0.018844
meta_neg_720	meta_pos_2819	0.782686	0.0216569
meta_pos_2319	meta_pos_2819	-0.758627	0.0290995
meta_neg_1832	meta_pos_2819	-0.797796	0.017661
meta_pos_1945	meta_pos_2819	-0.815366	0.0136369
meta_pos_646	meta_pos_2819	-0.838081	0.00936585
meta_neg_2235	meta_pos_2819	-0.728575	0.0403667
meta_neg_1043	meta_pos_2819	0.732539	0.0387505
meta_neg_2165	meta_pos_2819	0.763104	0.027611
meta_pos_2405	meta_pos_2819	-0.758016	0.0293062
meta_neg_534	meta_pos_2819	-0.799959	0.0171299
meta_pos_841	meta_pos_2819	-0.823267	0.0120359
meta_pos_1750	meta_pos_2819	-0.790948	0.019409
meta_pos_1228	meta_pos_2819	-0.814141	0.0138964
meta_neg_345	meta_pos_2819	-0.746202	0.0334852
meta_neg_902	meta_pos_2819	-0.766237	0.0265979
meta_neg_135	meta_pos_2819	-0.764495	0.0271582
meta_pos_1855	meta_pos_2819	0.77036	0.0253001
meta_neg_1377	meta_pos_2819	0.719947	0.0440235
meta_neg_1287	meta_pos_2819	-0.797094	0.0178353
meta_neg_772	meta_pos_2819	-0.75421	0.0306152
meta_pos_494	meta_pos_2819	-0.730908	0.0394105
meta_neg_114	meta_pos_2819	-0.817797	0.0131308
meta_neg_2214	meta_pos_2819	0.84107	0.00887767
meta_neg_747	meta_pos_2819	0.714931	0.0462386
meta_neg_1626	meta_pos_2819	-0.776459	0.0234534
meta_neg_1183	meta_pos_2819	-0.721793	0.0432249
meta_neg_362	meta_pos_2819	-0.81335	0.0140657
meta_pos_1522	meta_pos_2819	0.81249	0.014251
meta_pos_1203	meta_pos_2819	-0.717934	0.0449048
meta_pos_1019	meta_pos_2819	0.740629	0.0355765
meta_pos_1761	meta_pos_2819	-0.749546	0.0322677
meta_neg_1804	meta_pos_2819	-0.74688	0.0332363
meta_pos_798	meta_pos_2819	-0.799046	0.0173529
meta_pos_1383	meta_pos_2819	-0.756835	0.0297087
meta_pos_584	meta_pos_2819	-0.785959	0.020748
meta_neg_2157	meta_pos_2819	-0.715358	0.0460473
meta_neg_624	meta_pos_2819	-0.766029	0.0266643
meta_neg_1559	meta_pos_2819	0.761131	0.028261
meta_neg_2063	meta_pos_2819	-0.738784	0.0362858
meta_neg_1018	meta_pos_2819	0.780158	0.0223757
meta_neg_950	meta_pos_2819	-0.827243	0.0112774
meta_neg_1081	meta_pos_2819	-0.772133	0.0247543
meta_neg_1210	meta_pos_2819	0.740448	0.0356457
meta_pos_2856	meta_pos_2819	0.710553	0.0482256
meta_neg_1039	meta_pos_2819	0.806818	0.015513
meta_neg_171	meta_pos_2819	-0.804188	0.0161212
meta_neg_2110	meta_pos_2819	-0.804983	0.0159358
meta_neg_254	meta_pos_2819	-0.804677	0.016007
meta_neg_554	meta_neg_1432	-0.993717	6.17e-07
meta_pos_745	meta_neg_1432	0.993128	8.07e-07
meta_pos_2819	meta_neg_1432	-0.990709	1.99e-06
meta_neg_1432	meta_neg_1432	1	NA
meta_pos_755	meta_neg_1432	0.980305	1.88e-05
meta_neg_558	meta_neg_1432	0.951929	0.000267795
meta_pos_1125	meta_neg_1432	0.965407	0.000100822
meta_pos_386	meta_neg_1432	0.972159	5.28e-05
meta_pos_1531	meta_neg_1432	-0.963736	0.000116004
meta_neg_220	meta_neg_1432	0.989628	2.77e-06
meta_neg_737	meta_neg_1432	-0.985736	7.18e-06
meta_pos_1910	meta_neg_1432	-0.960118	0.000153884
meta_pos_2048	meta_neg_1432	-0.956858	0.000194298
meta_neg_1895	meta_neg_1432	-0.984469	9.26e-06
meta_pos_1390	meta_neg_1432	-0.981909	1.46e-05
meta_pos_2662	meta_neg_1432	-0.963664	0.000116689
meta_neg_1913	meta_neg_1432	-0.951674	0.000272024
meta_neg_94	meta_neg_1432	-0.986491	6.1e-06
meta_neg_498	meta_neg_1432	0.932187	0.000740508
meta_pos_387	meta_neg_1432	-0.979587	2.09e-05
meta_neg_790	meta_neg_1432	-0.966704	9e-05
meta_pos_1800	meta_neg_1432	-0.940443	0.000504829
meta_neg_1791	meta_neg_1432	-0.970018	6.59e-05
meta_pos_1380	meta_neg_1432	-0.967228	8.58e-05
meta_pos_1525	meta_neg_1432	-0.920906	0.00116479
meta_pos_355	meta_neg_1432	-0.968946	7.31e-05
meta_pos_1516	meta_neg_1432	-0.986004	6.78e-06
meta_pos_1003	meta_neg_1432	0.962838	0.000124753
meta_neg_1204	meta_neg_1432	-0.975291	3.7e-05
meta_pos_918	meta_neg_1432	0.979855	2.01e-05
meta_pos_1460	meta_neg_1432	-0.977558	2.78e-05
meta_neg_1270	meta_neg_1432	-0.955161	0.000217867
meta_neg_861	meta_neg_1432	0.969724	6.78e-05
meta_pos_957	meta_neg_1432	-0.944604	0.000407523
meta_pos_2710	meta_neg_1432	0.928822	0.000854074
meta_neg_402	meta_neg_1432	0.903472	0.00208889
meta_neg_859	meta_neg_1432	0.910486	0.00167491
meta_neg_1056	meta_neg_1432	-0.921582	0.00113576
meta_neg_921	meta_neg_1432	0.936585	0.000607619
meta_pos_1630	meta_neg_1432	-0.927606	0.000897785
meta_pos_1650	meta_neg_1432	0.959343	0.000162936
meta_pos_1381	meta_neg_1432	-0.913455	0.00151717
meta_neg_1399	meta_neg_1432	-0.978735	2.37e-05
meta_pos_362	meta_neg_1432	0.966064	9.52e-05
meta_neg_525	meta_neg_1432	0.955825	0.00020843
meta_neg_1972	meta_neg_1432	0.928875	0.000852222
meta_pos_1497	meta_neg_1432	-0.964232	0.000111354
meta_pos_1261	meta_neg_1432	-0.961013	0.000143856
meta_pos_1014	meta_neg_1432	0.93922	0.000536065
meta_neg_2112	meta_neg_1432	0.883964	0.00357384
meta_pos_1074	meta_neg_1432	0.918263	0.00128288
meta_neg_1733	meta_neg_1432	0.926163	0.000951487
meta_pos_1208	meta_neg_1432	-0.969678	6.81e-05
meta_pos_1187	meta_neg_1432	0.886773	0.00332781
meta_pos_2908	meta_neg_1432	-0.923839	0.00104231
meta_pos_600	meta_neg_1432	0.974033	4.29e-05
meta_neg_2253	meta_neg_1432	-0.965639	9.88e-05
meta_pos_1931	meta_neg_1432	-0.944946	0.00040012
meta_pos_264	meta_neg_1432	-0.967409	8.44e-05
meta_neg_1068	meta_neg_1432	-0.968503	7.63e-05
meta_pos_2327	meta_neg_1432	0.92475	0.00100606
meta_neg_1670	meta_neg_1432	0.882257	0.00372894
meta_pos_543	meta_neg_1432	0.966068	9.52e-05
meta_pos_2329	meta_neg_1432	-0.942818	0.000447615
meta_neg_451	meta_neg_1432	0.943306	0.000436413
meta_neg_725	meta_neg_1432	0.954366	0.00022952
meta_neg_492	meta_neg_1432	0.922994	0.00107669
meta_pos_1742	meta_neg_1432	-0.953589	0.0002413
meta_neg_581	meta_neg_1432	0.901203	0.00223577
meta_neg_1074	meta_neg_1432	-0.94424	0.000415505
meta_pos_1950	meta_neg_1432	-0.905086	0.00198832
meta_neg_247	meta_neg_1432	0.922555	0.00109482
meta_pos_2620	meta_neg_1432	-0.910839	0.00165563
meta_neg_489	meta_neg_1432	-0.8762	0.00431401
meta_neg_564	meta_neg_1432	0.904222	0.00204177
meta_neg_1588	meta_neg_1432	0.886927	0.00331463
meta_pos_448	meta_neg_1432	0.905213	0.00198055
meta_neg_1401	meta_neg_1432	-0.877153	0.00421825
meta_neg_717	meta_neg_1432	-0.897861	0.00246401
meta_pos_2403	meta_neg_1432	-0.950004	0.000300824
meta_pos_2763	meta_neg_1432	-0.952604	0.000256803
meta_pos_2918	meta_neg_1432	-0.903193	0.0021066
meta_neg_1815	meta_neg_1432	0.945016	0.000398617
meta_pos_1611	meta_neg_1432	-0.928565	0.000863195
meta_pos_2627	meta_neg_1432	-0.891215	0.0029616
meta_neg_1247	meta_neg_1432	-0.887583	0.003259
meta_pos_1318	meta_neg_1432	0.922996	0.00107659
meta_neg_612	meta_neg_1432	-0.915313	0.00142361
meta_pos_2103	meta_neg_1432	-0.906928	0.0018775
meta_pos_1218	meta_neg_1432	-0.917525	0.00131719
meta_pos_1146	meta_neg_1432	-0.951939	0.000267621
meta_neg_1419	meta_neg_1432	-0.91937	0.00123252
meta_pos_2324	meta_neg_1432	-0.881416	0.00380685
meta_neg_2158	meta_neg_1432	-0.891423	0.00294507
meta_pos_1566	meta_neg_1432	0.93179	0.000753351
meta_neg_680	meta_neg_1432	-0.932472	0.000731353
meta_pos_2177	meta_neg_1432	0.87961	0.00397786
meta_neg_2296	meta_neg_1432	-0.943294	0.000436687
meta_pos_604	meta_neg_1432	0.954287	0.000230695
meta_neg_2301	meta_neg_1432	0.96134	0.000140293
meta_pos_397	meta_neg_1432	0.931148	0.000774425
meta_neg_1351	meta_neg_1432	0.912619	0.00156059
meta_neg_1341	meta_neg_1432	-0.939877	0.000519116
meta_neg_2043	meta_neg_1432	0.954433	0.00022853
meta_neg_1125	meta_neg_1432	0.865748	0.00545658
meta_pos_2298	meta_neg_1432	0.839008	0.00921262
meta_neg_1601	meta_neg_1432	0.922504	0.00109695
meta_pos_1826	meta_neg_1432	-0.874215	0.00451786
meta_neg_2294	meta_neg_1432	0.918752	0.00126047
meta_pos_2446	meta_neg_1432	-0.870563	0.00490876
meta_pos_2351	meta_neg_1432	-0.883023	0.0036588
meta_neg_599	meta_neg_1432	-0.832881	0.0102549
meta_pos_199	meta_neg_1432	0.867021	0.00530813
meta_neg_1935	meta_neg_1432	0.901996	0.00218371
meta_neg_1720	meta_neg_1432	-0.87127	0.00483141
meta_pos_2303	meta_neg_1432	0.914021	0.00148829
meta_pos_788	meta_neg_1432	-0.882247	0.00372988
meta_pos_2782	meta_neg_1432	0.866624	0.00535413
meta_pos_807	meta_neg_1432	0.85965	0.00620449
meta_pos_1312	meta_neg_1432	0.896668	0.002549
meta_pos_1161	meta_neg_1432	0.958461	0.00017365
meta_pos_2872	meta_neg_1432	-0.890982	0.00298014
meta_pos_2514	meta_neg_1432	-0.929998	0.000813173
meta_pos_821	meta_neg_1432	0.912065	0.00158977
meta_neg_1279	meta_neg_1432	0.889581	0.00309309
meta_pos_2389	meta_neg_1432	0.895334	0.00264621
meta_pos_2344	meta_neg_1432	-0.855294	0.00677695
meta_pos_1109	meta_neg_1432	0.919369	0.00123255
meta_pos_2342	meta_neg_1432	0.840979	0.00889225
meta_neg_2098	meta_neg_1432	-0.918876	0.00125484
meta_pos_2720	meta_neg_1432	0.874054	0.00453465
meta_pos_702	meta_neg_1432	-0.866166	0.00540746
meta_pos_1075	meta_neg_1432	0.898487	0.00242014
meta_pos_1670	meta_neg_1432	-0.860809	0.00605759
meta_pos_2540	meta_neg_1432	0.870809	0.00488174
meta_neg_469	meta_neg_1432	-0.915569	0.00141102
meta_pos_2849	meta_neg_1432	-0.915178	0.00143027
meta_pos_742	meta_neg_1432	0.832403	0.0103392
meta_neg_2035	meta_neg_1432	-0.872056	0.00474646
meta_pos_1300	meta_neg_1432	-0.881986	0.00375394
meta_pos_2548	meta_neg_1432	-0.917161	0.00133435
meta_neg_2302	meta_neg_1432	0.881007	0.00384516
meta_neg_1811	meta_neg_1432	-0.893998	0.002746
meta_pos_276	meta_neg_1432	0.900759	0.00226525
meta_pos_2160	meta_neg_1432	0.847897	0.00782436
meta_neg_272	meta_neg_1432	-0.857205	0.00652183
meta_pos_1008	meta_neg_1432	0.854941	0.0068247
meta_neg_890	meta_neg_1432	0.94684	0.000360765
meta_pos_2357	meta_neg_1432	-0.904941	0.00199726
meta_neg_1484	meta_neg_1432	-0.908821	0.00176786
meta_neg_574	meta_neg_1432	0.889639	0.0030884
meta_pos_2940	meta_neg_1432	-0.908456	0.00178867
meta_neg_1558	meta_neg_1432	0.879171	0.00402019
meta_neg_640	meta_neg_1432	-0.899422	0.00235557
meta_neg_1337	meta_neg_1432	0.8336	0.0101289
meta_neg_1580	meta_neg_1432	0.824861	0.011728
meta_neg_1166	meta_neg_1432	-0.894778	0.00268745
meta_neg_98	meta_neg_1432	0.878378	0.00409733
meta_neg_1587	meta_neg_1432	0.841422	0.00882124
meta_pos_2869	meta_neg_1432	-0.91074	0.00166101
meta_pos_1685	meta_neg_1432	0.84839	0.00775153
meta_pos_17	meta_neg_1432	0.873618	0.00458026
meta_neg_1344	meta_neg_1432	-0.908403	0.00179171
meta_neg_2211	meta_neg_1432	-0.868047	0.0051903
meta_pos_2131	meta_neg_1432	-0.82787	0.0111606
meta_neg_2152	meta_neg_1432	0.89211	0.00289107
meta_pos_1693	meta_neg_1432	-0.934221	0.000676898
meta_neg_2186	meta_neg_1432	-0.913617	0.0015089
meta_neg_2198	meta_neg_1432	-0.846964	0.00796333
meta_pos_2833	meta_neg_1432	-0.853582	0.00701091
meta_pos_1117	meta_neg_1432	0.921552	0.00113703
meta_pos_2644	meta_neg_1432	0.892661	0.00284823
meta_neg_255	meta_neg_1432	0.85524	0.00678429
meta_pos_2152	meta_neg_1432	0.807657	0.0153223
meta_neg_1302	meta_neg_1432	0.806306	0.0156304
meta_neg_470	meta_neg_1432	-0.92468	0.0010088
meta_pos_1060	meta_neg_1432	-0.820686	0.0125449
meta_pos_1571	meta_neg_1432	-0.900858	0.00225862
meta_pos_2890	meta_neg_1432	-0.877248	0.0042088
meta_pos_1286	meta_neg_1432	-0.905121	0.00198617
meta_neg_460	meta_neg_1432	-0.877413	0.00419244
meta_pos_1848	meta_neg_1432	-0.903472	0.00208888
meta_neg_1970	meta_neg_1432	-0.8741	0.00452981
meta_pos_819	meta_neg_1432	-0.908202	0.00180321
meta_pos_1009	meta_neg_1432	0.93929	0.000534236
meta_neg_840	meta_neg_1432	-0.897405	0.00249625
meta_pos_967	meta_neg_1432	0.936394	0.000613037
meta_pos_2374	meta_neg_1432	0.86966	0.00500869
meta_neg_871	meta_neg_1432	0.8782	0.00411471
meta_pos_936	meta_neg_1432	0.880453	0.00389743
meta_pos_1570	meta_neg_1432	-0.896129	0.002588
meta_pos_1909	meta_neg_1432	-0.818392	0.0130088
meta_pos_1173	meta_neg_1432	-0.909149	0.00174928
meta_pos_816	meta_neg_1432	0.936498	0.000610069
meta_pos_2846	meta_neg_1432	-0.856345	0.00663589
meta_neg_704	meta_neg_1432	0.842653	0.00862585
meta_pos_926	meta_neg_1432	-0.790934	0.0194127
meta_pos_924	meta_neg_1432	0.796187	0.0180624
meta_pos_2703	meta_neg_1432	-0.84008	0.00903755
meta_neg_54	meta_neg_1432	0.840552	0.00896104
meta_neg_2177	meta_neg_1432	0.81186	0.0143879
meta_pos_1246	meta_neg_1432	-0.833372	0.0101689
meta_pos_1578	meta_neg_1432	-0.892626	0.00285092
meta_neg_253	meta_neg_1432	0.862064	0.00590103
meta_neg_1181	meta_neg_1432	0.828733	0.0110013
meta_neg_752	meta_neg_1432	-0.900139	0.00230688
meta_pos_2907	meta_neg_1432	-0.84022	0.00901487
meta_neg_2087	meta_neg_1432	0.839639	0.00910927
meta_neg_491	meta_neg_1432	0.810157	0.0147621
meta_pos_837	meta_neg_1432	0.82414	0.0118666
meta_neg_761	meta_neg_1432	-0.821061	0.0124701
meta_pos_2071	meta_neg_1432	-0.835176	0.00985616
meta_pos_1485	meta_neg_1432	0.836213	0.00967924
meta_neg_68	meta_neg_1432	0.842747	0.0086111
meta_pos_958	meta_neg_1432	0.934191	0.000677822
meta_neg_2134	meta_neg_1432	0.855275	0.00677953
meta_neg_1937	meta_neg_1432	-0.858768	0.00631777
meta_neg_632	meta_neg_1432	0.88596	0.00339791
meta_neg_2195	meta_neg_1432	-0.837514	0.00946035
meta_neg_2128	meta_neg_1432	0.851072	0.00736295
meta_neg_1254	meta_neg_1432	-0.819638	0.0127555
meta_neg_884	meta_neg_1432	-0.840361	0.00899199
meta_pos_450	meta_neg_1432	0.877791	0.00415499
meta_neg_1905	meta_neg_1432	0.782993	0.0215707
meta_neg_318	meta_neg_1432	0.849319	0.00761544
meta_pos_733	meta_neg_1432	0.788008	0.0201912
meta_pos_820	meta_neg_1432	-0.885876	0.0034052
meta_neg_1412	meta_neg_1432	0.839117	0.00919472
meta_pos_861	meta_neg_1432	0.849276	0.00762172
meta_pos_1100	meta_neg_1432	0.799255	0.0173016
meta_neg_298	meta_neg_1432	-0.877993	0.00413504
meta_pos_442	meta_neg_1432	0.899039	0.0023819
meta_pos_2127	meta_neg_1432	-0.810776	0.0146253
meta_pos_1725	meta_neg_1432	-0.880312	0.00391082
meta_neg_242	meta_neg_1432	0.802299	0.016567
meta_pos_321	meta_neg_1432	0.773783	0.0242532
meta_neg_868	meta_neg_1432	0.864016	0.00566267
meta_pos_316	meta_neg_1432	0.792076	0.0191139
meta_pos_2321	meta_neg_1432	0.818976	0.0128897
meta_pos_1389	meta_neg_1432	-0.817931	0.0131032
meta_pos_1024	meta_neg_1432	-0.812359	0.0142795
meta_pos_2015	meta_neg_1432	0.834623	0.00995132
meta_neg_963	meta_neg_1432	0.844046	0.0084081
meta_pos_2760	meta_neg_1432	0.914982	0.00144001
meta_pos_2137	meta_neg_1432	-0.876615	0.00427211
meta_pos_1912	meta_neg_1432	-0.865776	0.00545327
meta_neg_57	meta_neg_1432	0.869229	0.00505682
meta_pos_87	meta_neg_1432	-0.782	0.0218505
meta_neg_1186	meta_neg_1432	0.910344	0.00168272
meta_neg_2168	meta_neg_1432	-0.863889	0.00567801
meta_neg_1232	meta_neg_1432	0.816627	0.0133727
meta_pos_989	meta_neg_1432	0.83482	0.00991741
meta_pos_394	meta_neg_1432	-0.771447	0.0249648
meta_neg_1934	meta_neg_1432	0.855072	0.00680694
meta_pos_2689	meta_neg_1432	-0.796788	0.0179117
meta_neg_1638	meta_neg_1432	-0.787876	0.0202268
meta_neg_798	meta_neg_1432	-0.8644	0.00561652
meta_pos_1716	meta_neg_1432	-0.8614	0.00598352
meta_pos_1709	meta_neg_1432	-0.788695	0.0200068
meta_neg_2189	meta_neg_1432	0.84094	0.00889856
meta_neg_1023	meta_neg_1432	0.822238	0.0122373
meta_neg_59	meta_neg_1432	0.813827	0.0139634
meta_pos_2444	meta_neg_1432	-0.829959	0.0107771
meta_neg_1061	meta_neg_1432	-0.861414	0.00598173
meta_neg_2187	meta_neg_1432	0.827829	0.0111683
meta_neg_547	meta_neg_1432	0.834475	0.00997687
meta_pos_1923	meta_neg_1432	-0.781408	0.0220184
meta_neg_758	meta_neg_1432	-0.764453	0.0271719
meta_neg_2160	meta_neg_1432	-0.786947	0.0204784
meta_pos_2172	meta_neg_1432	-0.824468	0.0118036
meta_pos_54	meta_neg_1432	0.751461	0.0315827
meta_pos_736	meta_neg_1432	0.857411	0.00649465
meta_neg_1406	meta_neg_1432	0.771093	0.0250736
meta_pos_444	meta_neg_1432	0.831526	0.0104951
meta_pos_2898	meta_neg_1432	-0.83569	0.00976835
meta_pos_2516	meta_neg_1432	-0.871734	0.00478112
meta_pos_1127	meta_neg_1432	0.772988	0.0244938
meta_pos_2719	meta_neg_1432	-0.760745	0.0283891
meta_neg_264	meta_neg_1432	0.822257	0.0122336
meta_neg_1751	meta_neg_1432	0.816819	0.013333
meta_pos_2630	meta_neg_1432	-0.824764	0.0117467
meta_pos_1634	meta_neg_1432	-0.809069	0.0150041
meta_pos_419	meta_neg_1432	0.888605	0.00317346
meta_pos_467	meta_neg_1432	-0.784459	0.0211615
meta_pos_1147	meta_neg_1432	0.864139	0.00564789
meta_neg_1031	meta_neg_1432	0.785622	0.0208404
meta_neg_1883	meta_neg_1432	0.786633	0.020564
meta_pos_2452	meta_neg_1432	-0.762542	0.0277953
meta_pos_1083	meta_neg_1432	0.853678	0.00699762
meta_pos_2164	meta_neg_1432	-0.767048	0.0263393
meta_pos_1810	meta_neg_1432	-0.799032	0.0173562
meta_neg_1121	meta_neg_1432	-0.772441	0.0246603
meta_neg_2318	meta_neg_1432	0.798741	0.0174277
meta_neg_2022	meta_neg_1432	-0.76466	0.0271047
meta_pos_43	meta_neg_1432	0.768771	0.0257956
meta_pos_2582	meta_neg_1432	0.784697	0.0210956
meta_neg_1080	meta_neg_1432	-0.81255	0.0142382
meta_neg_951	meta_neg_1432	-0.842468	0.00865512
meta_neg_2203	meta_neg_1432	0.81763	0.0131652
meta_pos_348	meta_neg_1432	-0.715413	0.046023
meta_neg_1140	meta_neg_1432	0.750025	0.0320955
meta_neg_947	meta_neg_1432	-0.839447	0.00914065
meta_pos_2097	meta_neg_1432	0.775282	0.0238032
meta_pos_2358	meta_neg_1432	-0.828038	0.0111295
meta_neg_2197	meta_neg_1432	0.81006	0.0147835
meta_pos_800	meta_neg_1432	-0.799165	0.0173236
meta_neg_1579	meta_neg_1432	0.817307	0.0132318
meta_pos_832	meta_neg_1432	-0.830509	0.0106775
meta_pos_1356	meta_neg_1432	-0.785121	0.0209783
meta_pos_1142	meta_neg_1432	0.801752	0.0166975
meta_neg_232	meta_neg_1432	0.796496	0.0179847
meta_neg_914	meta_neg_1432	-0.794327	0.0185335
meta_neg_2003	meta_neg_1432	-0.759886	0.0286761
meta_neg_907	meta_neg_1432	-0.775807	0.0236468
meta_neg_633	meta_neg_1432	-0.768947	0.0257403
meta_pos_63	meta_neg_1432	0.827103	0.0113036
meta_neg_2215	meta_neg_1432	0.743366	0.0345396
meta_pos_2217	meta_neg_1432	-0.758992	0.0289761
meta_neg_1	meta_neg_1432	0.852646	0.00714094
meta_neg_731	meta_neg_1432	-0.828951	0.0109612
meta_pos_2871	meta_neg_1432	-0.834857	0.00991108
meta_pos_1148	meta_neg_1432	-0.838305	0.00932857
meta_neg_1317	meta_neg_1432	-0.811848	0.0143907
meta_pos_1291	meta_neg_1432	-0.803774	0.0162181
meta_neg_208	meta_neg_1432	-0.735164	0.0377025
meta_neg_320	meta_neg_1432	0.872831	0.00466356
meta_neg_591	meta_neg_1432	0.79525	0.0182987
meta_neg_1485	meta_neg_1432	-0.805265	0.0158703
meta_neg_417	meta_neg_1432	0.798836	0.0174042
meta_pos_2660	meta_neg_1432	0.719841	0.04407
meta_pos_2047	meta_neg_1432	0.76635	0.0265618
meta_neg_1625	meta_neg_1432	-0.80456	0.0160343
meta_pos_863	meta_neg_1432	0.806487	0.0155889
meta_pos_647	meta_neg_1432	-0.787287	0.020386
meta_pos_2649	meta_neg_1432	0.843265	0.00852972
meta_neg_1096	meta_neg_1432	0.773227	0.0244212
meta_pos_2670	meta_neg_1432	-0.821835	0.0123168
meta_pos_2798	meta_neg_1432	0.81764	0.013163
meta_pos_2571	meta_neg_1432	-0.810711	0.0146397
meta_neg_1206	meta_neg_1432	0.788312	0.0201095
meta_pos_2730	meta_neg_1432	-0.775428	0.0237595
meta_neg_152	meta_neg_1432	0.740569	0.0355992
meta_neg_1591	meta_neg_1432	0.778886	0.0227428
meta_pos_888	meta_neg_1432	-0.744103	0.034264
meta_neg_602	meta_neg_1432	0.707008	0.0498716
meta_pos_1734	meta_neg_1432	-0.740801	0.0355106
meta_neg_1748	meta_neg_1432	0.738203	0.0365111
meta_pos_1410	meta_neg_1432	-0.777456	0.0231599
meta_pos_1299	meta_neg_1432	0.76325	0.0275631
meta_pos_2832	meta_neg_1432	0.73253	0.0387544
meta_neg_1987	meta_neg_1432	-0.776898	0.0233238
meta_neg_452	meta_neg_1432	0.715961	0.0457784
meta_pos_607	meta_neg_1432	0.776428	0.0234626
meta_pos_1022	meta_neg_1432	-0.776441	0.0234588
meta_neg_1594	meta_neg_1432	0.768184	0.0259801
meta_pos_552	meta_neg_1432	0.739197	0.0361264
meta_pos_1066	meta_neg_1432	-0.78628	0.0206601
meta_pos_2239	meta_neg_1432	-0.738317	0.0364668
meta_neg_48	meta_neg_1432	0.777624	0.0231106
meta_neg_917	meta_neg_1432	0.73124	0.0392758
meta_pos_1325	meta_neg_1432	0.763101	0.027612
meta_pos_1957	meta_neg_1432	0.77437	0.0240762
meta_pos_2699	meta_neg_1432	-0.779699	0.0225077
meta_neg_428	meta_neg_1432	0.767586	0.026169
meta_neg_341	meta_neg_1432	0.782732	0.0216439
meta_pos_1547	meta_neg_1432	-0.77762	0.0231117
meta_neg_1656	meta_neg_1432	0.788508	0.0200569
meta_neg_474	meta_neg_1432	0.772945	0.024507
meta_neg_941	meta_neg_1432	-0.797237	0.0177997
meta_neg_509	meta_neg_1432	-0.726651	0.0411656
meta_pos_855	meta_neg_1432	0.760539	0.0284579
meta_neg_1150	meta_neg_1432	-0.761829	0.0280301
meta_pos_634	meta_neg_1432	0.864897	0.0055572
meta_neg_1699	meta_neg_1432	0.751249	0.0316583
meta_pos_1815	meta_neg_1432	-0.755977	0.0300033
meta_neg_720	meta_neg_1432	-0.814679	0.0137821
meta_pos_2319	meta_neg_1432	0.727211	0.0409321
meta_neg_1832	meta_neg_1432	0.744153	0.0342452
meta_pos_1945	meta_neg_1432	0.783938	0.0213063
meta_pos_646	meta_neg_1432	0.841569	0.0087979
meta_neg_1043	meta_neg_1432	-0.768479	0.0258872
meta_neg_2165	meta_neg_1432	-0.807463	0.0153662
meta_pos_2405	meta_neg_1432	0.791028	0.019388
meta_neg_534	meta_neg_1432	0.748196	0.0327559
meta_pos_841	meta_neg_1432	0.848347	0.00775786
meta_pos_1750	meta_neg_1432	0.758269	0.0292204
meta_pos_1228	meta_neg_1432	0.784848	0.0210538
meta_pos_191	meta_neg_1432	0.759869	0.0286817
meta_neg_345	meta_neg_1432	0.733212	0.0384801
meta_neg_902	meta_neg_1432	0.719319	0.0442975
meta_pos_1855	meta_neg_1432	-0.775521	0.0237318
meta_neg_1377	meta_neg_1432	-0.746338	0.0334351
meta_neg_1287	meta_neg_1432	0.744236	0.0342141
meta_neg_772	meta_neg_1432	0.754406	0.0305471
meta_pos_2355	meta_neg_1432	-0.75829	0.0292132
meta_pos_494	meta_neg_1432	0.767069	0.0263329
meta_neg_114	meta_neg_1432	0.818455	0.0129959
meta_neg_2214	meta_neg_1432	-0.800555	0.0169855
meta_neg_1626	meta_neg_1432	0.742279	0.0349493
meta_neg_362	meta_neg_1432	0.781827	0.0218995
meta_pos_1522	meta_neg_1432	-0.780777	0.0221982
meta_pos_1203	meta_neg_1432	0.727505	0.0408097
meta_pos_1019	meta_neg_1432	-0.774692	0.0239796
meta_neg_1804	meta_neg_1432	0.734594	0.0379287
meta_pos_798	meta_neg_1432	0.783462	0.0214392
meta_pos_1383	meta_neg_1432	0.735923	0.0374026
meta_pos_584	meta_neg_1432	0.7488	0.0325369
meta_neg_2157	meta_neg_1432	0.733218	0.0384779
meta_neg_624	meta_neg_1432	0.778088	0.0229751
meta_neg_1559	meta_neg_1432	-0.781066	0.0221157
meta_neg_2063	meta_neg_1432	0.779775	0.0224857
meta_neg_1018	meta_neg_1432	-0.785928	0.0207565
meta_neg_950	meta_neg_1432	0.77933	0.0226141
meta_neg_1081	meta_neg_1432	0.759237	0.0288938
meta_neg_1210	meta_neg_1432	-0.785912	0.0207609
meta_pos_2856	meta_neg_1432	-0.713001	0.0471081
meta_neg_1039	meta_neg_1432	-0.758219	0.0292374
meta_neg_171	meta_neg_1432	0.768894	0.0257568
meta_neg_2110	meta_neg_1432	0.76879	0.0257896
meta_neg_254	meta_neg_1432	0.753481	0.0308702
meta_neg_554	meta_pos_755	-0.979959	1.98e-05
meta_pos_745	meta_pos_755	0.983544	1.1e-05
meta_pos_2819	meta_pos_755	-0.97882	2.34e-05
meta_neg_1432	meta_pos_755	0.980305	1.88e-05
meta_pos_755	meta_pos_755	1	NA
meta_neg_558	meta_pos_755	0.97113	5.89e-05
meta_pos_1125	meta_pos_755	0.949686	0.000306536
meta_pos_386	meta_pos_755	0.968281	7.79e-05
meta_pos_1531	meta_pos_755	-0.947174	0.000354099
meta_neg_220	meta_pos_755	0.976289	3.27e-05
meta_neg_737	meta_pos_755	-0.990246	2.3e-06
meta_pos_1910	meta_pos_755	-0.934846	0.000658113
meta_pos_2048	meta_pos_755	-0.928289	0.000873046
meta_neg_1895	meta_pos_755	-0.950469	0.000292619
meta_pos_1390	meta_pos_755	-0.995558	2.18e-07
meta_pos_2662	meta_pos_755	-0.948507	0.000328298
meta_neg_1913	meta_pos_755	-0.988234	4.04e-06
meta_neg_94	meta_pos_755	-0.982659	1.29e-05
meta_neg_498	meta_pos_755	0.908188	0.00180404
meta_pos_387	meta_pos_755	-0.968759	7.44e-05
meta_neg_790	meta_pos_755	-0.96303	0.000122849
meta_pos_1800	meta_pos_755	-0.945612	0.00038597
meta_neg_1791	meta_pos_755	-0.972327	5.19e-05
meta_pos_1380	meta_pos_755	-0.988143	4.13e-06
meta_pos_1525	meta_pos_755	-0.943098	0.000441156
meta_pos_355	meta_pos_755	-0.952338	0.000261101
meta_pos_1516	meta_pos_755	-0.980568	1.81e-05
meta_pos_1003	meta_pos_755	0.966825	8.9e-05
meta_neg_1204	meta_pos_755	-0.976927	3.02e-05
meta_pos_918	meta_pos_755	0.973601	4.51e-05
meta_pos_1460	meta_pos_755	-0.965181	0.000102793
meta_neg_1270	meta_pos_755	-0.976791	3.07e-05
meta_neg_861	meta_pos_755	0.957122	0.0001908
meta_pos_957	meta_pos_755	-0.975116	3.78e-05
meta_pos_2710	meta_pos_755	0.87104	0.00485655
meta_neg_402	meta_pos_755	0.956331	0.000201424
meta_neg_859	meta_pos_755	0.890577	0.00301249
meta_neg_1056	meta_pos_755	-0.940801	0.000495899
meta_neg_921	meta_pos_755	0.926599	0.000935045
meta_pos_1630	meta_pos_755	-0.912365	0.0015739
meta_pos_1650	meta_pos_755	0.91691	0.00134626
meta_pos_1381	meta_pos_755	-0.965233	0.000102339
meta_neg_1399	meta_pos_755	-0.956264	0.000202351
meta_pos_362	meta_pos_755	0.971846	5.46e-05
meta_neg_525	meta_pos_755	0.943803	0.00042519
meta_neg_1972	meta_pos_755	0.933237	0.000707201
meta_pos_1497	meta_pos_755	-0.954716	0.000224338
meta_pos_1261	meta_pos_755	-0.951459	0.00027562
meta_pos_1014	meta_pos_755	0.892837	0.00283465
meta_neg_2112	meta_pos_755	0.90817	0.00180507
meta_pos_1074	meta_pos_755	0.921494	0.00113949
meta_neg_1733	meta_pos_755	0.880076	0.00393326
meta_pos_1208	meta_pos_755	-0.926912	0.000923333
meta_pos_1187	meta_pos_755	0.867182	0.00528955
meta_pos_2908	meta_pos_755	-0.912126	0.00158655
meta_pos_600	meta_pos_755	0.952059	0.000265658
meta_neg_2253	meta_pos_755	-0.947753	0.000342732
meta_pos_1931	meta_pos_755	-0.901705	0.00220268
meta_pos_264	meta_pos_755	-0.949904	0.000302609
meta_neg_1068	meta_pos_755	-0.952699	0.000255284
meta_pos_2327	meta_pos_755	0.93869	0.000549982
meta_neg_1670	meta_pos_755	0.89875	0.00240186
meta_pos_543	meta_pos_755	0.948754	0.000323657
meta_pos_2329	meta_pos_755	-0.967295	8.53e-05
meta_neg_451	meta_pos_755	0.947062	0.000356311
meta_neg_725	meta_pos_755	0.938666	0.000550615
meta_neg_492	meta_pos_755	0.925094	0.000992563
meta_pos_1742	meta_pos_755	-0.960269	0.000152154
meta_neg_581	meta_pos_755	0.930571	0.000793714
meta_neg_1074	meta_pos_755	-0.917936	0.00129801
meta_pos_1950	meta_pos_755	-0.931038	0.000778087
meta_neg_247	meta_pos_755	0.91042	0.00167855
meta_pos_2620	meta_pos_755	-0.948734	0.000324019
meta_neg_489	meta_pos_755	-0.934052	0.000682055
meta_neg_564	meta_pos_755	0.887577	0.00325952
meta_neg_1588	meta_pos_755	0.90428	0.00203818
meta_pos_448	meta_pos_755	0.88698	0.00331015
meta_neg_1401	meta_pos_755	-0.92589	0.000961856
meta_neg_717	meta_pos_755	-0.909291	0.00174125
meta_pos_2403	meta_pos_755	-0.924168	0.00102913
meta_pos_2763	meta_pos_755	-0.96076	0.000146643
meta_pos_2918	meta_pos_755	-0.911509	0.0016194
meta_neg_1815	meta_pos_755	0.926692	0.000931534
meta_pos_1611	meta_pos_755	-0.921403	0.00114339
meta_pos_2627	meta_pos_755	-0.843757	0.00845297
meta_neg_1247	meta_pos_755	-0.905796	0.00194515
meta_pos_1318	meta_pos_755	0.925103	0.000992225
meta_neg_612	meta_pos_755	-0.930444	0.000798022
meta_pos_2103	meta_pos_755	-0.884221	0.00355084
meta_pos_1218	meta_pos_755	-0.878834	0.00405285
meta_pos_1146	meta_pos_755	-0.950042	0.000300148
meta_neg_1419	meta_pos_755	-0.953848	0.000237332
meta_pos_2324	meta_pos_755	-0.891882	0.00290897
meta_neg_2158	meta_pos_755	-0.915398	0.00141943
meta_pos_1566	meta_pos_755	0.948207	0.000333989
meta_neg_680	meta_pos_755	-0.916541	0.00136386
meta_pos_2177	meta_pos_755	0.947872	0.000340428
meta_neg_2296	meta_pos_755	-0.943534	0.000431237
meta_pos_604	meta_pos_755	0.928548	0.000863789
meta_neg_2301	meta_pos_755	0.919099	0.00124471
meta_pos_397	meta_pos_755	0.91469	0.00145454
meta_neg_1351	meta_pos_755	0.869023	0.00507992
meta_neg_1341	meta_pos_755	-0.955879	0.00020768
meta_neg_2043	meta_pos_755	0.937283	0.000588092
meta_neg_1125	meta_pos_755	0.883225	0.00364046
meta_pos_2298	meta_pos_755	0.873771	0.00456429
meta_neg_1601	meta_pos_755	0.903192	0.00210669
meta_pos_1826	meta_pos_755	-0.865275	0.00551234
meta_neg_2294	meta_pos_755	0.942479	0.00045551
meta_pos_2446	meta_pos_755	-0.900424	0.00228763
meta_pos_2351	meta_pos_755	-0.918099	0.00129046
meta_neg_599	meta_pos_755	-0.877909	0.00414329
meta_pos_199	meta_pos_755	0.818957	0.0128935
meta_neg_1935	meta_pos_755	0.86143	0.00597983
meta_neg_1720	meta_pos_755	-0.86417	0.00564416
meta_pos_2303	meta_pos_755	0.82812	0.0111143
meta_pos_788	meta_pos_755	-0.88161	0.00378884
meta_pos_2782	meta_pos_755	0.812987	0.0141438
meta_pos_807	meta_pos_755	0.859564	0.0062154
meta_pos_1312	meta_pos_755	0.906506	0.00190253
meta_pos_1161	meta_pos_755	0.935418	0.000641193
meta_pos_2872	meta_pos_755	-0.885674	0.00342273
meta_pos_2514	meta_pos_755	-0.965473	0.000100255
meta_pos_821	meta_pos_755	0.902691	0.00213871
meta_neg_1279	meta_pos_755	0.891123	0.00296892
meta_pos_2389	meta_pos_755	0.85526	0.00678151
meta_pos_2344	meta_pos_755	-0.888348	0.00319484
meta_pos_1109	meta_pos_755	0.937609	0.000579094
meta_pos_2342	meta_pos_755	0.787947	0.0202079
meta_neg_2098	meta_pos_755	-0.96949	6.94e-05
meta_pos_2720	meta_pos_755	0.857676	0.00645993
meta_pos_702	meta_pos_755	-0.85412	0.00693684
meta_pos_1075	meta_pos_755	0.870175	0.00495153
meta_pos_1670	meta_pos_755	-0.899681	0.00233791
meta_pos_2540	meta_pos_755	0.900153	0.00230589
meta_neg_469	meta_pos_755	-0.933356	0.000703479
meta_pos_2849	meta_pos_755	-0.903233	0.00210404
meta_pos_742	meta_pos_755	0.789138	0.0198882
meta_neg_2035	meta_pos_755	-0.905154	0.00198419
meta_pos_1300	meta_pos_755	-0.933845	0.000688371
meta_pos_2548	meta_pos_755	-0.870487	0.00491709
meta_neg_2302	meta_pos_755	0.852971	0.00709557
meta_neg_1811	meta_pos_755	-0.908155	0.00180595
meta_pos_276	meta_pos_755	0.854496	0.00688528
meta_pos_2160	meta_pos_755	0.821287	0.0124253
meta_neg_272	meta_pos_755	-0.883676	0.00359974
meta_pos_1008	meta_pos_755	0.807387	0.0153834
meta_neg_890	meta_pos_755	0.924685	0.00100859
meta_pos_2357	meta_pos_755	-0.939931	0.000517749
meta_neg_1484	meta_pos_755	-0.892671	0.0028475
meta_neg_574	meta_pos_755	0.887107	0.00329928
meta_pos_2940	meta_pos_755	-0.949592	0.000308234
meta_neg_1558	meta_pos_755	0.865016	0.00554305
meta_neg_640	meta_pos_755	-0.902682	0.00213929
meta_neg_1337	meta_pos_755	0.860776	0.00606176
meta_neg_1580	meta_pos_755	0.78086	0.0221744
meta_neg_1166	meta_pos_755	-0.898432	0.00242395
meta_neg_98	meta_pos_755	0.908136	0.001807
meta_neg_1587	meta_pos_755	0.869404	0.00503727
meta_pos_2869	meta_pos_755	-0.853108	0.00707656
meta_pos_1685	meta_pos_755	0.788946	0.0199395
meta_pos_17	meta_pos_755	0.882839	0.00367554
meta_neg_1344	meta_pos_755	-0.94295	0.000444566
meta_neg_2211	meta_pos_755	-0.770811	0.0251605
meta_pos_2131	meta_pos_755	-0.875245	0.00441127
meta_neg_2152	meta_pos_755	0.894069	0.0027406
meta_pos_1693	meta_pos_755	-0.89917	0.00237287
meta_neg_2186	meta_pos_755	-0.895621	0.00262512
meta_neg_2198	meta_pos_755	-0.883207	0.00364209
meta_pos_2833	meta_pos_755	-0.859869	0.00617655
meta_pos_1117	meta_pos_755	0.906162	0.00192311
meta_pos_2644	meta_pos_755	0.909003	0.00175752
meta_neg_255	meta_pos_755	0.869944	0.00497711
meta_pos_2152	meta_pos_755	0.884062	0.00356506
meta_neg_1302	meta_pos_755	0.856043	0.00667624
meta_neg_470	meta_pos_755	-0.871193	0.00483988
meta_pos_1060	meta_pos_755	-0.8575	0.006483
meta_pos_1571	meta_pos_755	-0.951905	0.00026819
meta_pos_2890	meta_pos_755	-0.828204	0.0110987
meta_pos_1286	meta_pos_755	-0.941479	0.000479316
meta_neg_460	meta_pos_755	-0.881551	0.00379433
meta_pos_1848	meta_pos_755	-0.910957	0.00164921
meta_neg_1970	meta_pos_755	-0.884763	0.00350268
meta_pos_819	meta_pos_755	-0.951005	0.000283341
meta_pos_1009	meta_pos_755	0.919582	0.00122302
meta_neg_840	meta_pos_755	-0.949251	0.000314452
meta_pos_967	meta_pos_755	0.925644	0.000971283
meta_pos_2374	meta_pos_755	0.812575	0.0142328
meta_neg_871	meta_pos_755	0.894872	0.00268046
meta_pos_936	meta_pos_755	0.88554	0.00343438
meta_pos_1570	meta_pos_755	-0.946	0.000377889
meta_pos_1909	meta_pos_755	-0.860926	0.00604281
meta_pos_1173	meta_pos_755	-0.939602	0.000526156
meta_pos_816	meta_pos_755	0.926692	0.000931529
meta_pos_2846	meta_pos_755	-0.786565	0.0205823
meta_neg_704	meta_pos_755	0.876905	0.00424305
meta_pos_926	meta_pos_755	-0.84195	0.0087372
meta_pos_924	meta_pos_755	0.767247	0.0262764
meta_pos_2703	meta_pos_755	-0.780921	0.0221571
meta_neg_54	meta_pos_755	0.861576	0.00596154
meta_neg_2177	meta_pos_755	0.773923	0.024211
meta_pos_1246	meta_pos_755	-0.852109	0.00721612
meta_pos_1578	meta_pos_755	-0.947099	0.000355591
meta_neg_253	meta_pos_755	0.862655	0.00582816
meta_neg_1181	meta_pos_755	0.84412	0.00839668
meta_neg_752	meta_pos_755	-0.86672	0.00534291
meta_pos_2907	meta_pos_755	-0.788611	0.0200292
meta_neg_2087	meta_pos_755	0.858702	0.00632629
meta_neg_491	meta_pos_755	0.893475	0.0027857
meta_pos_837	meta_pos_755	0.793441	0.0187606
meta_neg_761	meta_pos_755	-0.866356	0.00538525
meta_pos_2071	meta_pos_755	-0.873986	0.00454173
meta_pos_1485	meta_pos_755	0.872592	0.00468895
meta_neg_68	meta_pos_755	0.880431	0.00389952
meta_pos_958	meta_pos_755	0.917468	0.00131986
meta_neg_2134	meta_pos_755	0.829602	0.0108422
meta_neg_1937	meta_pos_755	-0.915125	0.00143289
meta_neg_632	meta_pos_755	0.904724	0.00201061
meta_neg_2195	meta_pos_755	-0.823984	0.0118969
meta_neg_2128	meta_pos_755	0.830376	0.0107017
meta_neg_1254	meta_pos_755	-0.818473	0.0129921
meta_neg_884	meta_pos_755	-0.823567	0.0119776
meta_pos_450	meta_pos_755	0.906775	0.00188652
meta_neg_1905	meta_pos_755	0.754355	0.0305646
meta_neg_318	meta_pos_755	0.872177	0.00473347
meta_pos_733	meta_pos_755	0.877045	0.00422909
meta_pos_820	meta_pos_755	-0.89072	0.00300104
meta_neg_1412	meta_pos_755	0.818645	0.012957
meta_pos_861	meta_pos_755	0.887452	0.00327005
meta_pos_1100	meta_pos_755	0.862	0.00590896
meta_neg_298	meta_pos_755	-0.867437	0.00526012
meta_pos_442	meta_pos_755	0.917108	0.00133684
meta_pos_2127	meta_pos_755	-0.843776	0.00844997
meta_pos_1725	meta_pos_755	-0.899425	0.00235539
meta_neg_242	meta_pos_755	0.842237	0.00869166
meta_pos_321	meta_pos_755	0.822954	0.0120969
meta_neg_868	meta_pos_755	0.786999	0.0204643
meta_pos_316	meta_pos_755	0.849724	0.00755673
meta_pos_2321	meta_pos_755	0.765967	0.0266841
meta_pos_1389	meta_pos_755	-0.828556	0.0110337
meta_pos_1024	meta_pos_755	-0.883445	0.00362059
meta_pos_2015	meta_pos_755	0.807221	0.0154211
meta_neg_963	meta_pos_755	0.836435	0.00964173
meta_pos_2760	meta_pos_755	0.868492	0.00513982
meta_pos_2137	meta_pos_755	-0.875418	0.00439361
meta_pos_1912	meta_pos_755	-0.895453	0.00263747
meta_neg_57	meta_pos_755	0.901352	0.0022259
meta_pos_87	meta_pos_755	-0.821377	0.0124073
meta_neg_1186	meta_pos_755	0.899185	0.00237187
meta_neg_2168	meta_pos_755	-0.879996	0.00394087
meta_neg_1232	meta_pos_755	0.858064	0.00640922
meta_pos_989	meta_pos_755	0.780408	0.0223038
meta_pos_394	meta_pos_755	-0.797844	0.017649
meta_neg_1934	meta_pos_755	0.883715	0.00359619
meta_pos_2689	meta_pos_755	-0.80149	0.0167604
meta_neg_1638	meta_pos_755	-0.797884	0.017639
meta_neg_798	meta_pos_755	-0.898893	0.00239196
meta_pos_1716	meta_pos_755	-0.92241	0.00110088
meta_pos_1709	meta_pos_755	-0.857508	0.006482
meta_neg_2189	meta_pos_755	0.857754	0.00644963
meta_neg_1023	meta_pos_755	0.837063	0.00953591
meta_neg_59	meta_pos_755	0.859	0.0062878
meta_pos_2444	meta_pos_755	-0.812123	0.0143307
meta_neg_1061	meta_pos_755	-0.914002	0.00148923
meta_neg_2187	meta_pos_755	0.857624	0.00646669
meta_neg_547	meta_pos_755	0.847817	0.0078362
meta_pos_1923	meta_pos_755	-0.847964	0.00781439
meta_neg_758	meta_pos_755	-0.760977	0.0283122
meta_neg_2160	meta_pos_755	-0.793562	0.0187294
meta_pos_2172	meta_pos_755	-0.825443	0.011617
meta_pos_54	meta_pos_755	0.826438	0.0114285
meta_pos_736	meta_pos_755	0.889616	0.00309024
meta_pos_444	meta_pos_755	0.859888	0.0061741
meta_pos_2898	meta_pos_755	-0.778284	0.0229178
meta_pos_2516	meta_pos_755	-0.810858	0.0146074
meta_pos_1127	meta_pos_755	0.773787	0.0242519
meta_pos_2719	meta_pos_755	-0.782077	0.0218287
meta_neg_264	meta_pos_755	0.814072	0.0139112
meta_neg_1751	meta_pos_755	0.796678	0.0179392
meta_pos_2630	meta_pos_755	-0.861321	0.00599336
meta_pos_1634	meta_pos_755	-0.763516	0.0274765
meta_pos_419	meta_pos_755	0.88706	0.00330329
meta_pos_467	meta_pos_755	-0.860109	0.00614608
meta_pos_1147	meta_pos_755	0.808288	0.0151796
meta_neg_1031	meta_pos_755	0.761314	0.0282004
meta_neg_1883	meta_pos_755	0.807502	0.0153573
meta_pos_2452	meta_pos_755	-0.709084	0.0489038
meta_pos_1083	meta_pos_755	0.834451	0.00998109
meta_pos_2164	meta_pos_755	-0.794344	0.0185293
meta_pos_1810	meta_pos_755	-0.766341	0.0265647
meta_neg_1121	meta_pos_755	-0.811868	0.0143862
meta_neg_2318	meta_pos_755	0.765256	0.0269124
meta_neg_2022	meta_pos_755	-0.774476	0.0240445
meta_pos_43	meta_pos_755	0.831264	0.0105419
meta_pos_2582	meta_pos_755	0.716325	0.0456164
meta_neg_1080	meta_pos_755	-0.889286	0.00311723
meta_neg_951	meta_pos_755	-0.854857	0.00683617
meta_neg_2203	meta_pos_755	0.806771	0.0155239
meta_pos_348	meta_pos_755	-0.782809	0.0216222
meta_neg_1140	meta_pos_755	0.742092	0.0350198
meta_neg_947	meta_pos_755	-0.862039	0.00590408
meta_pos_2097	meta_pos_755	0.730103	0.039739
[truncated: 119,623 more rows]
